# Supplementary material for: HDLBP binds ER-targeted mRNAs by multivalent interactions to promote protein synthesis of transmembrane and secreted proteins
Source: Nat Commun. 2022 May 18;13:2727. doi: 10.1038/s41467-022-30322-7 (PMC9117268; doi:10.1038/s41467-022-30322-7)
Supplement: Supplementary file 4 — Supplementary Data 1 [file 41467_2022_30322_MOESM4_ESM.xls]

## Sheet: tableS1_rnaseq
gene_id	Symbol	gene_biotype	localization	tpm_wt	log2FoldChange.mem.wt.vs.cyt.wt	padj.mem.wt.vs.cyt.wt
ENSG00000000003.10	TSPAN6	protein_coding	membrane	44.415	2.65922	1.24432e-95
ENSG00000000419.8	DPM1	protein_coding	cytosolic	109.205	-0.575734	6.35909e-06
ENSG00000000457.9	SCYL3	protein_coding	cytosolic	4.22	-0.127412	0.803353
ENSG00000000460.12	C1orf112	protein_coding	cytosolic	21.49	0.316732	0.106899
ENSG00000001036.9	FUCA2	protein_coding	membrane	57.255	3.88446	1.27432e-99
ENSG00000001084.6	GCLC	protein_coding	cytosolic	21.155	-0.272131	0.087029
ENSG00000001167.10	NFYA	protein_coding	cytosolic	23.72	-0.462132	0.00351737
ENSG00000001460.13	STPG1	protein_coding	cytosolic	12.045	-0.0931356	0.810144
ENSG00000001461.12	NIPAL3	protein_coding	membrane	23.275	1.72012	6.0641e-32
ENSG00000001497.12	LAS1L	protein_coding	cytosolic	62.145	-0.751114	2.62473e-06
ENSG00000001561.6	ENPP4	protein_coding	membrane	9.415	3.31078	2.95361e-69
ENSG00000001617.7	SEMA3F	protein_coding	membrane	3.815	3.31626	6.80873e-05
ENSG00000001629.5	ANKIB1	protein_coding	cytosolic	7.56	0.366377	0.133173
ENSG00000001630.11	CYP51A1	protein_coding	membrane	30.945	2.66383	2.09565e-64
ENSG00000001631.10	KRIT1	protein_coding	cytosolic	13.595	-0.72183	4.60402e-05
ENSG00000002016.12	RAD52	protein_coding	cytosolic	12.59	0.361837	0.277011
ENSG00000002330.9	BAD	protein_coding	cytosolic	60.34	-0.226265	0.50152
ENSG00000002549.8	LAP3	protein_coding	cytosolic	32.44	-0.860003	7.7012e-06
ENSG00000002586.13	CD99	protein_coding	membrane	71.66	3.25229	8.91343e-82
ENSG00000002745.8	WNT16	protein_coding	NA	1.32	1.37602	0.19212
ENSG00000002822.11	MAD1L1	protein_coding	cytosolic	12.31	-0.53018	0.269238
ENSG00000002834.13	LASP1	protein_coding	cytosolic	27.79	-0.536212	0.0124514
ENSG00000002919.10	SNX11	protein_coding	cytosolic	23.805	-0.0621468	0.849401
ENSG00000003056.3	M6PR	protein_coding	membrane	70.34	3.36284	6.63654e-94
ENSG00000003096.9	KLHL13	protein_coding	cytosolic	8.63	-0.785151	0.0107177
ENSG00000003137.4	CYP26B1	protein_coding	cytosolic	2.245	0.358172	0.817627
ENSG00000003147.13	ICA1	protein_coding	cytosolic	3.965	-0.281266	0.726237
ENSG00000003249.9	DBNDD1	protein_coding	cytosolic	27.66	-0.183662	0.687676
ENSG00000003393.10	ALS2	protein_coding	cytosolic	11.115	-0.412202	0.089758
ENSG00000003400.10	CASP10	protein_coding	cytosolic	1.375	-0.283677	0.739967
ENSG00000003402.15	CFLAR	protein_coding	cytosolic	10.28	0.267836	0.209298
ENSG00000003436.10	TFPI	protein_coding	membrane	6.625	2.52114	6.84381e-12
ENSG00000003509.11	NDUFAF7	protein_coding	cytosolic	13.355	-0.450774	0.106284
ENSG00000003756.12	RBM5	protein_coding	NA	35.595	0.685111	0.00171503
ENSG00000003987.9	MTMR7	protein_coding	cytosolic	5.16	-0.0148606	0.976571
ENSG00000003989.12	SLC7A2	protein_coding	membrane	26.06	3.11208	1.52906e-75
ENSG00000004059.6	ARF5	protein_coding	cytosolic	207.575	0.338409	0.0578923
ENSG00000004139.9	SARM1	protein_coding	cytosolic	14.855	0.246057	0.487164
ENSG00000004142.7	POLDIP2	protein_coding	cytosolic	129.245	-0.00020215	1
ENSG00000004399.8	PLXND1	protein_coding	membrane	17.01	1.93617	3.97746e-07
ENSG00000004455.12	AK2	protein_coding	cytosolic	309.63	-0.392977	0.00181507
ENSG00000004478.5	FKBP4	protein_coding	cytosolic	344.43	-0.763109	4.45898e-08
ENSG00000004487.11	KDM1A	protein_coding	cytosolic	105.23	-0.770953	2.82178e-10
ENSG00000004534.10	RBM6	protein_coding	cytosolic	19.94	-0.508517	0.0281109
ENSG00000004660.10	CAMKK1	protein_coding	cytosolic	16.675	-0.144784	0.59878
ENSG00000004700.11	RECQL	protein_coding	cytosolic	20.565	-1.59782	1.44877e-20
ENSG00000004766.11	CCDC132	protein_coding	cytosolic	6.135	-0.446738	0.0212652
ENSG00000004777.14	ARHGAP33	protein_coding	cytosolic	3.45	0.396986	0.652672
ENSG00000004779.5	NDUFAB1	protein_coding	cytosolic	393.275	-0.285599	0.106433
ENSG00000004799.7	PDK4	protein_coding	cytosolic	2.535	-1.78985	0.00410987
ENSG00000004864.9	SLC25A13	protein_coding	cytosolic	34.935	-0.650559	0.000378175
ENSG00000004866.14	ST7	protein_coding	membrane	28.33	1.53138	1.59566e-25
ENSG00000004897.7	CDC27	protein_coding	cytosolic	41.745	-0.819276	6.51391e-07
ENSG00000004961.10	HCCS	protein_coding	NA	12.67	0.594553	0.00774905
ENSG00000004975.7	DVL2	protein_coding	cytosolic	35.9	-0.645341	0.000165355
ENSG00000005007.8	UPF1	protein_coding	cytosolic	22.835	-1.06984	1.6641e-05
ENSG00000005020.8	SKAP2	protein_coding	cytosolic	23.2	-0.935717	1.43006e-06
ENSG00000005022.5	SLC25A5	protein_coding	cytosolic	746.985	-0.235206	0.178856
ENSG00000005059.11	CCDC109B	protein_coding	cytosolic	25.455	0.0777775	0.7383
ENSG00000005073.5	HOXA11	protein_coding	cytosolic	21.455	-0.299105	0.159212
ENSG00000005075.11	POLR2J	protein_coding	cytosolic	149.42	-0.042894	0.889704
ENSG00000005100.8	DHX33	protein_coding	cytosolic	29.755	-0.342214	0.0534381
ENSG00000005156.7	LIG3	protein_coding	cytosolic	30.54	-1.04607	3.14531e-08
ENSG00000005175.5	RPAP3	protein_coding	cytosolic	21.77	-1.31751	3.17801e-12
ENSG00000005187.7	ACSM3	protein_coding	cytosolic	3.945	-0.44902	0.486686
ENSG00000005189.15	AC004381.6	protein_coding	cytosolic	13.52	-0.417391	0.118449
ENSG00000005194.10	CIAPIN1	protein_coding	cytosolic	94.13	-0.404625	0.0227643
ENSG00000005206.12	SPPL2B	processed_transcript	membrane	21.42	2.43289	2.70546e-12
ENSG00000005249.8	PRKAR2B	protein_coding	cytosolic	33.995	-0.381115	0.0803253
ENSG00000005302.13	MSL3	protein_coding	cytosolic	35.575	-0.202775	0.371315
ENSG00000005339.8	CREBBP	protein_coding	cytosolic	10.995	0.190008	0.758893
ENSG00000005436.9	GCFC2	protein_coding	cytosolic	17.33	-0.412985	0.0742471
ENSG00000005448.12	WDR54	protein_coding	cytosolic	31.12	0.280177	0.38906
ENSG00000005469.7	CROT	protein_coding	cytosolic	5.665	-0.433758	0.144866
ENSG00000005471.11	ABCB4	protein_coding	membrane	1.865	3.26352	7.634e-06
ENSG00000005483.15	KMT2E	protein_coding	cytosolic	8.115	-0.0265963	0.957465
ENSG00000005486.12	RHBDD2	protein_coding	membrane	28.68	2.69433	2.09623e-19
ENSG00000005513.9	SOX8	protein_coding	cytosolic	3.38	0.222855	0.827502
ENSG00000005700.10	IBTK	protein_coding	cytosolic	22.07	-0.715198	1.70939e-07
ENSG00000005801.12	ZNF195	protein_coding	cytosolic	11.955	-0.283596	0.227327
ENSG00000005810.13	MYCBP2	protein_coding	cytosolic	20.32	-0.722053	0.0128905
ENSG00000005812.6	FBXL3	protein_coding	cytosolic	23.61	-0.274405	0.115817
ENSG00000005882.7	PDK2	protein_coding	cytosolic	17.135	-0.0044235	0.992318
ENSG00000005884.13	ITGA3	protein_coding	membrane	2.825	2.22213	9.47128e-06
ENSG00000005889.11	ZFX	protein_coding	cytosolic	5.74	-0.10399	0.715931
ENSG00000005893.11	LAMP2	protein_coding	membrane	43.945	4.27775	7.98043e-165
ENSG00000005955.8	GGNBP2	protein_coding	cytosolic	26.975	-0.806825	2.63388e-05
ENSG00000005961.13	ITGA2B	protein_coding	cytosolic	2.425	-0.252299	0.874746
ENSG00000006007.7	GDE1	protein_coding	NA	74.005	1.33487	9.30455e-24
ENSG00000006015.13	C19orf60	protein_coding	cytosolic	29.145	0.357214	0.390877
ENSG00000006016.6	CRLF1	protein_coding	membrane	4.655	2.84063	0.000241023
ENSG00000006025.7	OSBPL7	protein_coding	cytosolic	2.145	0.0501493	0.967921
ENSG00000006042.7	TMEM98	protein_coding	membrane	57.515	2.01469	4.5495e-49
ENSG00000006062.9	MAP3K14	processed_transcript	NA	2.665	0.628564	0.212982
ENSG00000006071.7	ABCC8	protein_coding	membrane	1.695	2.72281	0.208465
ENSG00000006114.11	SYNRG	protein_coding	cytosolic	8.46	-0.0265241	0.946027
ENSG00000006118.10	TMEM132A	protein_coding	membrane	15.985	3.44289	1.20503e-24
ENSG00000006125.12	AP2B1	protein_coding	cytosolic	73.455	-0.553833	0.00188061
ENSG00000006128.7	TAC1	protein_coding	membrane	6.015	2.74866	1.41941e-06
ENSG00000006194.6	ZNF263	protein_coding	cytosolic	40.535	-0.0287059	0.931611
ENSG00000006210.6	CX3CL1	protein_coding	membrane	1.01	5.54963	0.0160802
ENSG00000006282.15	SPATA20	protein_coding	cytosolic	12.33	0.396032	0.241913
ENSG00000006327.9	TNFRSF12A	protein_coding	membrane	10.82	2.12872	2.77002e-06
ENSG00000006377.9	DLX6	protein_coding	cytosolic	5.37	0.113312	0.885103
ENSG00000006432.11	MAP3K9	protein_coding	cytosolic	1.93	0.389033	0.508467
ENSG00000006451.3	RALA	protein_coding	cytosolic	21.235	-0.40148	0.00510408
ENSG00000006453.9	BAIAP2L1	protein_coding	cytosolic	17.585	-0.164136	0.487438
ENSG00000006459.6	JHDM1D	protein_coding	cytosolic	4.275	-0.526631	0.0285077
ENSG00000006468.9	ETV1	protein_coding	cytosolic	1.4	-0.887379	0.100802
ENSG00000006530.11	AGK	protein_coding	cytosolic	39.92	-0.194143	0.348523
ENSG00000006576.12	PHTF2	protein_coding	membrane	12.26	2.73342	6.85581e-53
ENSG00000006607.9	FARP2	protein_coding	cytosolic	27.005	-0.444376	0.0320034
ENSG00000006625.13	GGCT	protein_coding	cytosolic	85.735	-0.623077	4.02499e-07
ENSG00000006634.3	DBF4	protein_coding	cytosolic	14.7	-0.271937	0.199087
ENSG00000006638.7	TBXA2R	protein_coding	membrane	1.385	2.38127	0.0138171
ENSG00000006652.9	IFRD1	protein_coding	cytosolic	44.53	-0.168622	0.370296
ENSG00000006695.6	COX10	protein_coding	cytosolic	17.57	0.161397	0.607815
ENSG00000006704.6	GTF2IRD1	protein_coding	cytosolic	14.395	0.382714	0.332325
ENSG00000006712.10	PAF1	protein_coding	cytosolic	108.535	-0.799693	5.80646e-06
ENSG00000006715.11	VPS41	protein_coding	cytosolic	10.77	-0.872046	7.91099e-08
ENSG00000006740.12	ARHGAP44	protein_coding	cytosolic	7.945	0.0633306	0.88083
ENSG00000006744.14	ELAC2	protein_coding	cytosolic	64.015	-0.755743	0.000236271
ENSG00000006747.10	SCIN	protein_coding	cytosolic	5.42	-1.11702	0.000314149
ENSG00000006831.9	ADIPOR2	protein_coding	membrane	59.21	1.56373	1.8321e-26
ENSG00000006837.7	CDKL3	protein_coding	cytosolic	4.12	-0.452596	0.41765
ENSG00000007047.10	MARK4	protein_coding	cytosolic	15.075	0.0439883	0.934696
ENSG00000007062.7	PROM1	protein_coding	membrane	2.145	2.65757	0.00602203
ENSG00000007080.6	CCDC124	protein_coding	cytosolic	172.27	-0.497594	0.00451797
ENSG00000007168.8	PAFAH1B1	protein_coding	cytosolic	40.98	-0.72037	9.53983e-07
ENSG00000007171.12	NOS2	protein_coding	cytosolic	2.925	-0.00318228	1
ENSG00000007202.10	KIAA0100	protein_coding	NA	71.865	1.41912	2.37876e-11
ENSG00000007237.14	GAS7	protein_coding	cytosolic	1.815	-0.0780715	0.9221
ENSG00000007255.6	TRAPPC6A	protein_coding	cytosolic	51.08	-0.358593	0.429586
ENSG00000007264.9	MATK	protein_coding	cytosolic	26.755	-0.144988	0.81277
ENSG00000007341.14	ST7L	protein_coding	membrane	27.23	2.42039	1.3755e-33
ENSG00000007372.16	PAX6	protein_coding	cytosolic	17	-0.256308	0.372112
ENSG00000007376.3	RPUSD1	protein_coding	cytosolic	42.53	0.260555	0.419352
ENSG00000007384.11	RHBDF1	protein_coding	membrane	4.33	2.87281	0.000530033
ENSG00000007392.12	LUC7L	protein_coding	cytosolic	48.165	-0.438309	0.0343069
ENSG00000007402.7	CACNA2D2	protein_coding	membrane	2.825	3.75152	2.33121e-10
ENSG00000007516.9	BAIAP3	protein_coding	cytosolic	2.155	0.494429	0.795343
ENSG00000007520.3	TSR3	protein_coding	cytosolic	48.36	-0.0786336	0.805328
ENSG00000007541.10	PIGQ	protein_coding	membrane	24.7	2.12273	1.54258e-11
ENSG00000007545.11	CRAMP1L	protein_coding	cytosolic	15	0.172705	0.768333
ENSG00000007866.14	TEAD3	protein_coding	cytosolic	5.685	0.00914698	0.991961
ENSG00000007923.11	DNAJC11	protein_coding	cytosolic	44.385	-0.602056	0.000502282
ENSG00000007944.10	MYLIP	protein_coding	cytosolic	10.375	-0.041456	0.922721
ENSG00000007968.6	E2F2	protein_coding	cytosolic	13.14	0.326988	0.259691
ENSG00000008018.8	PSMB1	protein_coding	cytosolic	403.23	-0.610493	1.7116e-07
ENSG00000008083.9	JARID2	protein_coding	cytosolic	9.16	-0.161112	0.639596
ENSG00000008086.6	CDKL5	protein_coding	cytosolic	1.285	-0.249349	0.82082
ENSG00000008128.18	CDK11A	protein_coding	cytosolic	22.185	-0.690634	0.00503738
ENSG00000008130.11	NADK	protein_coding	cytosolic	61.545	-0.00882425	0.973689
ENSG00000008256.11	CYTH3	protein_coding	cytosolic	9.34	-0.169145	0.59902
ENSG00000008277.10	ADAM22	protein_coding	membrane	4.54	2.98798	8.41261e-38
ENSG00000008282.3	SYPL1	protein_coding	membrane	75.5	3.66669	3.07659e-126
ENSG00000008283.11	CYB561	protein_coding	NA	2.61	1.4017	0.100118
ENSG00000008294.16	SPAG9	protein_coding	cytosolic	38.715	-0.680186	1.00618e-07
ENSG00000008300.10	CELSR3	protein_coding	NA	2.35	1.06477	0.092848
ENSG00000008311.10	AASS	protein_coding	cytosolic	13.81	0.0515872	0.922237
ENSG00000008324.6	SS18L2	protein_coding	cytosolic	30.91	-0.462813	0.0550897
ENSG00000008382.11	MPND	protein_coding	cytosolic	20.03	-0.477439	0.0752499
ENSG00000008394.8	MGST1	protein_coding	membrane	107.01	2.77704	3.0954e-30
ENSG00000008405.7	CRY1	protein_coding	cytosolic	15.595	-0.45433	0.0136773
ENSG00000008441.12	NFIX	protein_coding	cytosolic	11.63	-0.339347	0.42225
ENSG00000008513.10	ST3GAL1	protein_coding	membrane	5.95	2.08115	1.98746e-14
ENSG00000008517.12	IL32	protein_coding	cytosolic	13.695	0.172433	0.880494
ENSG00000008710.13	PKD1	protein_coding	NA	26.435	1.21329	0.0203378
ENSG00000008735.10	MAPK8IP2	protein_coding	cytosolic	17.235	-0.413293	0.257955
ENSG00000008838.13	MED24	protein_coding	cytosolic	75.73	0.183411	0.621213
ENSG00000008853.12	RHOBTB2	protein_coding	cytosolic	4.375	-0.595593	0.166281
ENSG00000008869.7	HEATR5B	protein_coding	cytosolic	5.145	-0.320549	0.360886
ENSG00000008952.12	SEC62	protein_coding	membrane	18.335	2.3495	8.64286e-99
ENSG00000008988.5	RPS20	protein_coding	cytosolic	1904.01	-0.667575	9.83422e-07
ENSG00000009307.11	CSDE1	protein_coding	cytosolic	267.49	-1.04908	3.5236e-13
ENSG00000009335.13	UBE3C	protein_coding	cytosolic	55.34	-0.048342	0.817627
ENSG00000009413.11	REV3L	protein_coding	cytosolic	5.09	0.0883031	0.826412
ENSG00000009694.9	TENM1	protein_coding	membrane	7.42	1.6468	2.31463e-09
ENSG00000009780.11	FAM76A	protein_coding	cytosolic	6.65	-0.0330866	0.939781
ENSG00000009830.7	POMT2	protein_coding	membrane	9.035	2.25361	2.75664e-14
ENSG00000009844.11	VTA1	protein_coding	cytosolic	36.005	-0.680564	3.4717e-06
ENSG00000009950.11	MLXIPL	protein_coding	cytosolic	4.325	-0.170926	0.885201
ENSG00000009954.6	BAZ1B	protein_coding	cytosolic	30.375	-0.875662	1.7796e-11
ENSG00000010017.9	RANBP9	protein_coding	cytosolic	24.395	-0.279945	0.149935
ENSG00000010072.11	SPRTN	protein_coding	cytosolic	23.905	-0.546502	0.00319691
ENSG00000010165.15	METTL13	protein_coding	cytosolic	25.195	-0.535792	0.0004255
ENSG00000010219.9	DYRK4	protein_coding	cytosolic	37.305	-0.097571	0.79317
ENSG00000010244.12	ZNF207	protein_coding	cytosolic	126.28	-0.5085	0.00424514
ENSG00000010256.6	UQCRC1	protein_coding	cytosolic	218.74	-0.283854	0.139572
ENSG00000010270.9	STARD3NL	protein_coding	NA	40.755	0.954371	7.9297e-10
ENSG00000010278.7	CD9	protein_coding	membrane	102.54	4.66247	8.57125e-98
ENSG00000010292.8	NCAPD2	protein_coding	cytosolic	103.145	-0.316127	0.0939171
ENSG00000010295.15	IFFO1	protein_coding	cytosolic	13.075	0.353596	0.47975
ENSG00000010318.15	PHF7	protein_coding	NA	7.6	0.623577	0.368038
ENSG00000010322.11	NISCH	protein_coding	NA	20.305	0.53667	0.0586818
ENSG00000010361.9	FUZ	protein_coding	cytosolic	63.14	0.0595897	0.86468
ENSG00000010404.13	IDS	protein_coding	cytosolic	16.655	0.175291	0.37624
ENSG00000010539.7	ZNF200	protein_coding	cytosolic	13.09	0.00256072	0.997078
ENSG00000010626.10	LRRC23	protein_coding	cytosolic	6.005	-0.340692	0.682915
ENSG00000010803.12	SCMH1	protein_coding	cytosolic	28.4	-0.106962	0.684455
ENSG00000010810.13	FYN	protein_coding	cytosolic	56.785	0.279206	0.203845
ENSG00000010818.4	HIVEP2	protein_coding	cytosolic	3.545	-0.320638	0.374808
ENSG00000011007.8	TCEB3	protein_coding	cytosolic	23.355	-0.613392	0.000670128
ENSG00000011009.6	LYPLA2	protein_coding	cytosolic	41.895	-0.246082	0.284328
ENSG00000011021.17	CLCN6	protein_coding	membrane	2.89	1.64832	1.29825e-05
ENSG00000011028.9	MRC2	protein_coding	membrane	4.39	3.04784	5.5641e-07
ENSG00000011052.17	NME2	protein_coding	cytosolic	231.435	-0.0226364	0.967631
ENSG00000011105.7	TSPAN9	protein_coding	membrane	10.05	3.33879	3.46726e-19
ENSG00000011114.10	BTBD7	protein_coding	cytosolic	8.63	0.0593115	0.892157
ENSG00000011132.7	APBA3	protein_coding	cytosolic	14.925	0.360177	0.404896
ENSG00000011143.12	MKS1	protein_coding	cytosolic	23.995	-0.380587	0.111437
ENSG00000011198.3	ABHD5	protein_coding	cytosolic	10.46	0.0535665	0.919368
ENSG00000011201.6	KAL1	protein_coding	membrane	11.395	4.78584	1.66273e-115
ENSG00000011243.13	AKAP8L	protein_coding	cytosolic	48.785	-0.701389	0.000316885
ENSG00000011258.11	MBTD1	protein_coding	cytosolic	15.765	-0.450528	0.0175462
ENSG00000011260.9	UTP18	protein_coding	cytosolic	73.06	-1.39298	9.26304e-14
ENSG00000011275.14	RNF216	protein_coding	cytosolic	11.28	-0.383258	0.0434039
ENSG00000011295.11	TTC19	protein_coding	cytosolic	43.965	0.425124	0.0130468
ENSG00000011304.12	PTBP1	protein_coding	cytosolic	243.045	-1.06576	6.27478e-11
ENSG00000011332.15	DPF1	protein_coding	cytosolic	12.125	0.0452596	0.941573
ENSG00000011347.5	SYT7	protein_coding	membrane	1.805	1.78464	0.00117199
ENSG00000011376.5	LARS2	protein_coding	cytosolic	13.935	-0.47094	0.0803885
ENSG00000011405.9	PIK3C2A	protein_coding	cytosolic	9.875	-0.39052	0.0700894
ENSG00000011422.7	PLAUR	protein_coding	NA	8.145	1.32197	0.00804046
ENSG00000011426.6	ANLN	protein_coding	NA	19.275	1.00695	3.44161e-08
ENSG00000011451.13	WIZ	protein_coding	cytosolic	20.26	-0.0296511	0.957325
ENSG00000011454.12	RABGAP1	protein_coding	cytosolic	11.25	-0.855525	1.85058e-07
ENSG00000011478.7	QPCTL	protein_coding	membrane	10.905	3.1264	3.64049e-20
ENSG00000011485.10	PPP5C	protein_coding	cytosolic	122.29	-0.69273	2.56837e-08
ENSG00000011523.9	CEP68	protein_coding	cytosolic	6.375	-0.130598	0.615146
ENSG00000011566.10	MAP4K3	protein_coding	cytosolic	7.295	-0.467373	0.021578
ENSG00000011638.6	TMEM159	protein_coding	NA	13.095	1.08748	0.000459066
ENSG00000012048.15	BRCA1	protein_coding	cytosolic	21.6	-0.434248	0.00210828
ENSG00000012061.11	ERCC1	protein_coding	cytosolic	43.01	-0.115056	0.621164
ENSG00000012174.7	MBTPS2	protein_coding	membrane	23.815	3.7971	4.42303e-116
ENSG00000012211.8	PRICKLE3	protein_coding	cytosolic	8.335	0.189159	0.795446
ENSG00000012232.4	EXTL3	protein_coding	membrane	22.665	2.41839	7.49858e-41
ENSG00000012660.9	ELOVL5	protein_coding	membrane	94.685	2.52369	1.34519e-58
ENSG00000012822.11	CALCOCO1	protein_coding	cytosolic	19.125	-0.949385	0.000888411
ENSG00000012963.9	UBR7	protein_coding	cytosolic	43.02	-0.437831	0.000253419
ENSG00000012983.7	MAP4K5	protein_coding	cytosolic	15.68	-0.855021	3.28647e-06
ENSG00000013016.10	EHD3	protein_coding	cytosolic	3.93	-0.498677	0.202712
ENSG00000013275.3	PSMC4	protein_coding	cytosolic	195.875	-0.396458	0.0521642
ENSG00000013288.4	MAN2B2	protein_coding	membrane	3.45	4.11767	5.54618e-25
ENSG00000013306.11	SLC25A39	protein_coding	cytosolic	133.01	0.15341	0.466928
ENSG00000013364.14	MVP	protein_coding	cytosolic	2.655	-0.433122	0.740159
ENSG00000013374.11	NUB1	protein_coding	cytosolic	45.775	-0.842389	1.32857e-08
ENSG00000013375.11	PGM3	protein_coding	cytosolic	22.18	-0.835585	1.03151e-08
ENSG00000013392.6	RWDD2A	protein_coding	cytosolic	5.145	-0.0167566	0.98132
ENSG00000013441.11	CLK1	protein_coding	cytosolic	11.48	-0.190488	0.75546
ENSG00000013503.5	POLR3B	protein_coding	cytosolic	6.32	-1.27044	2.98615e-07
ENSG00000013523.5	ANGEL1	protein_coding	membrane	21.775	2.42519	8.37785e-38
ENSG00000013561.13	RNF14	protein_coding	cytosolic	30.19	-0.423703	0.0108112
ENSG00000013563.9	DNASE1L1	protein_coding	NA	32.27	0.935871	1.20975e-08
ENSG00000013573.12	DDX11	protein_coding	cytosolic	52.815	0.089455	0.77485
ENSG00000013583.4	HEBP1	protein_coding	cytosolic	31.775	-0.122377	0.728906
ENSG00000013588.5	GPRC5A	protein_coding	membrane	5.54	3.14058	2.41028e-14
ENSG00000013619.9	MAMLD1	protein_coding	cytosolic	3.475	-0.111382	0.887273
ENSG00000013810.14	TACC3	protein_coding	cytosolic	76.865	-0.477633	0.00353544
ENSG00000014123.9	UFL1	protein_coding	membrane	9.645	2.67443	1.03351e-46
ENSG00000014138.4	POLA2	protein_coding	cytosolic	33.09	-0.639487	8.99173e-05
ENSG00000014164.6	ZC3H3	protein_coding	cytosolic	4.845	-0.576548	0.278189
ENSG00000014216.11	CAPN1	protein_coding	cytosolic	30.15	-0.611193	0.00860608
ENSG00000014641.13	MDH1	protein_coding	cytosolic	195.435	-0.806272	0.000140625
ENSG00000014824.9	SLC30A9	protein_coding	cytosolic	28.725	-0.340613	0.0286629
ENSG00000014919.8	COX15	protein_coding	cytosolic	44.27	-0.26072	0.188106
ENSG00000015133.14	CCDC88C	protein_coding	cytosolic	6.85	-0.196296	0.667029
ENSG00000015153.10	YAF2	protein_coding	cytosolic	12.82	-0.278455	0.086858
ENSG00000015171.14	ZMYND11	protein_coding	cytosolic	18.095	-0.784484	8.83535e-07
ENSG00000015475.14	BID	protein_coding	cytosolic	52.845	0.0888791	0.742155
ENSG00000015479.13	MATR3	protein_coding	cytosolic	293.52	-1.11887	2.09585e-17
ENSG00000015532.5	XYLT2	protein_coding	membrane	9.46	3.2599	3.38901e-27
ENSG00000015568.8	RGPD5	protein_coding	cytosolic	3.875	-0.670609	0.700193
ENSG00000015676.13	NUDCD3	protein_coding	cytosolic	46.12	-0.00463339	0.98603
ENSG00000016391.6	CHDH	protein_coding	cytosolic	3.275	-0.0440786	0.919368
ENSG00000016864.12	GLT8D1	protein_coding	membrane	32.88	2.64618	6.11222e-41
ENSG00000017260.15	ATP2C1	protein_coding	membrane	24.09	2.86573	2.25294e-81
ENSG00000017373.11	SRCIN1	protein_coding	cytosolic	2.675	-0.472583	0.784924
ENSG00000017621.11	MAGIX	protein_coding	cytosolic	2.675	0.0789315	0.960908
ENSG00000017797.7	RALBP1	protein_coding	cytosolic	18.855	-0.447599	0.00186051
ENSG00000018189.8	RUFY3	protein_coding	cytosolic	11.555	0.431314	0.105285
ENSG00000018236.10	CNTN1	protein_coding	membrane	5.855	3.48021	7.26352e-27
ENSG00000018408.10	WWTR1	protein_coding	cytosolic	13.62	-0.285859	0.123086
ENSG00000018510.8	AGPS	protein_coding	cytosolic	13.175	-0.822126	1.11841e-09
ENSG00000018610.9	CXorf56	protein_coding	cytosolic	30.465	-0.931919	1.29729e-09
ENSG00000018699.7	TTC27	protein_coding	cytosolic	10.675	-0.604133	0.00691475
ENSG00000018869.12	ZNF582	protein_coding	cytosolic	5.575	0.181474	0.717414
ENSG00000019144.12	PHLDB1	protein_coding	cytosolic	9.275	-0.394589	0.339833
ENSG00000019186.5	CYP24A1	protein_coding	cytosolic	1.11	-0.177581	0.941662
ENSG00000019485.8	PRDM11	protein_coding	cytosolic	2.37	-0.207534	0.814728
ENSG00000019995.6	ZRANB1	protein_coding	cytosolic	12.29	-0.504257	0.000942201
ENSG00000020129.11	NCDN	protein_coding	cytosolic	15.44	-0.246483	0.540687
ENSG00000020181.13	GPR124	protein_coding	membrane	4.455	1.65147	0.00025793
ENSG00000020256.15	ZFP64	protein_coding	cytosolic	33.015	-0.197831	0.392033
ENSG00000020426.6	MNAT1	protein_coding	cytosolic	38.665	-0.807395	0.00017958
ENSG00000020577.9	SAMD4A	protein_coding	cytosolic	4.59	0.224272	0.524315
ENSG00000020633.14	RUNX3	protein_coding	cytosolic	10.045	0.174912	0.647531
ENSG00000020922.8	MRE11A	protein_coding	cytosolic	21.4	-1.08977	6.32131e-06
ENSG00000021300.9	PLEKHB1	protein_coding	cytosolic	4.325	0.0311067	0.980701
ENSG00000021355.8	SERPINB1	protein_coding	cytosolic	15.77	-0.0200829	0.960991
ENSG00000021574.7	SPAST	protein_coding	NA	8.05	0.941208	2.47098e-05
ENSG00000021645.13	NRXN3	protein_coding	membrane	5.265	3.09303	3.98712e-20
ENSG00000021762.15	OSBPL5	protein_coding	cytosolic	3.015	0.0741417	0.940043
ENSG00000021776.6	AQR	protein_coding	cytosolic	10.16	-0.449755	0.0585088
ENSG00000021826.10	CPS1	protein_coding	cytosolic	10.43	-0.0721926	0.888573
ENSG00000022267.12	FHL1	protein_coding	cytosolic	162.69	-0.0856275	0.67939
ENSG00000022277.8	RTFDC1	protein_coding	cytosolic	100.75	-0.462162	0.00112333
ENSG00000022567.5	SLC45A4	protein_coding	membrane	2.28	1.64812	0.000963209
ENSG00000022840.11	RNF10	protein_coding	cytosolic	93.08	-0.0104916	0.973192
ENSG00000022976.11	ZNF839	protein_coding	cytosolic	12.57	0.224941	0.518006
ENSG00000023041.7	ZDHHC6	protein_coding	NA	34.49	1.13925	1.19801e-12
ENSG00000023171.10	GRAMD1B	protein_coding	NA	1.88	0.927356	0.0311514
ENSG00000023191.12	RNH1	protein_coding	cytosolic	64.42	-0.690444	0.000416168
ENSG00000023228.9	NDUFS1	protein_coding	cytosolic	46.085	-0.738225	9.64794e-06
ENSG00000023287.8	RB1CC1	protein_coding	cytosolic	8.44	-0.028438	0.925953
ENSG00000023318.7	ERP44	protein_coding	membrane	9.42	3.22921	2.20937e-73
ENSG00000023330.10	ALAS1	protein_coding	cytosolic	23.195	-0.0500389	0.913122
ENSG00000023516.7	AKAP11	protein_coding	NA	7.13	0.595878	0.00273668
ENSG00000023572.4	GLRX2	protein_coding	cytosolic	28.205	-0.102485	0.804522
ENSG00000023608.4	SNAPC1	protein_coding	cytosolic	7.495	0.0468435	0.918363
ENSG00000023697.8	DERA	protein_coding	cytosolic	32.505	-0.0957425	0.751049
ENSG00000023734.6	STRAP	protein_coding	cytosolic	197.94	-0.548715	2.87165e-05
ENSG00000023902.9	PLEKHO1	protein_coding	cytosolic	14.915	0.328158	0.343981
ENSG00000023909.5	GCLM	protein_coding	cytosolic	13.725	-0.546167	0.0285429
ENSG00000024048.6	UBR2	protein_coding	cytosolic	5.89	-0.702348	0.0020164
ENSG00000024526.12	DEPDC1	protein_coding	cytosolic	32.115	0.145905	0.558977
ENSG00000024862.12	CCDC28A	protein_coding	cytosolic	23.765	-0.414911	0.0496373
ENSG00000025039.10	RRAGD	protein_coding	cytosolic	14.89	-0.384267	0.00780045
ENSG00000025156.8	HSF2	protein_coding	cytosolic	29.49	-0.665814	0.00151664
ENSG00000025293.11	PHF20	protein_coding	cytosolic	11.38	-0.958533	3.13911e-07
ENSG00000025423.7	HSD17B6	protein_coding	membrane	12.585	1.84543	1.85615e-05
ENSG00000025434.14	NR1H3	protein_coding	cytosolic	5.095	-0.200786	0.748558
ENSG00000025770.14	NCAPH2	protein_coding	cytosolic	57.015	0.0364766	0.910759
ENSG00000025772.7	TOMM34	protein_coding	cytosolic	41.905	-0.197293	0.385905
ENSG00000025796.9	SEC63	protein_coding	membrane	22.4	3.09186	1.72983e-79
ENSG00000025800.9	KPNA6	protein_coding	cytosolic	22.91	-0.68959	2.88949e-06
ENSG00000026025.9	VIM	protein_coding	cytosolic	417.03	-0.820495	2.67305e-06
ENSG00000026036.16	RTEL1-TNFRSF6B	protein_coding	cytosolic	1.635	-0.389457	0.689824
ENSG00000026103.15	FAS	protein_coding	membrane	7.36	3.11024	1.47093e-35
ENSG00000026297.11	RNASET2	protein_coding	membrane	22.895	2.48993	4.04425e-17
ENSG00000026508.12	CD44	protein_coding	membrane	10.03	3.01079	4.16688e-13
ENSG00000026559.9	KCNG1	protein_coding	NA	9.825	1.33711	0.00248222
ENSG00000026652.9	AGPAT4	protein_coding	membrane	9.435	2.35909	1.21881e-14
ENSG00000026950.12	BTN3A1	protein_coding	membrane	5.38	1.94579	9.35074e-07
ENSG00000027001.7	MIPEP	protein_coding	cytosolic	23.44	-0.528481	0.0453916
ENSG00000027075.9	PRKCH	protein_coding	cytosolic	14.315	-0.33945	0.207719
ENSG00000027697.8	IFNGR1	protein_coding	membrane	22.04	3.64028	2.16017e-76
ENSG00000027847.9	B4GALT7	protein_coding	membrane	13.49	1.78304	2.67645e-10
ENSG00000028116.12	VRK2	protein_coding	cytosolic	5.68	-0.455417	0.105312
ENSG00000028203.13	VEZT	protein_coding	membrane	33.165	1.58774	1.25111e-34
ENSG00000028310.13	BRD9	protein_coding	cytosolic	13.495	-0.12458	0.754901
ENSG00000028528.10	SNX1	protein_coding	cytosolic	47.825	-0.326452	0.0310992
ENSG00000028839.5	TBPL1	protein_coding	cytosolic	38.12	0.0257476	0.933025
ENSG00000029153.10	ARNTL2	protein_coding	cytosolic	23.485	-0.503647	0.0045832
ENSG00000029363.11	BCLAF1	protein_coding	cytosolic	61	-1.35336	9.52445e-22
ENSG00000029364.7	SLC39A9	protein_coding	membrane	28.43	2.22629	1.46928e-57
ENSG00000029534.15	ANK1	protein_coding	cytosolic	2.1	-0.710228	0.434515
ENSG00000029639.6	TFB1M	protein_coding	cytosolic	16.945	-0.441184	0.301906
ENSG00000029725.12	RABEP1	protein_coding	cytosolic	45.625	-0.400422	0.00154455
ENSG00000029993.10	HMGB3	protein_coding	cytosolic	97.79	-0.863543	9.56112e-16
ENSG00000030066.9	NUP160	protein_coding	cytosolic	25.59	-0.616763	0.00107037
ENSG00000030110.8	BAK1	protein_coding	cytosolic	43.105	-0.0672568	0.856675
ENSG00000030582.12	GRN	protein_coding	membrane	72.75	5.13373	1.24588e-57
ENSG00000031003.6	FAM13B	protein_coding	cytosolic	8.72	0.0467456	0.872528
ENSG00000031691.6	CENPQ	protein_coding	cytosolic	11.965	-0.641088	0.0408945
ENSG00000031698.8	SARS	protein_coding	cytosolic	137.435	-0.556073	4.30459e-05
ENSG00000031823.10	RANBP3	protein_coding	cytosolic	73.765	0.112746	0.712645
ENSG00000032219.14	ARID4A	protein_coding	cytosolic	2.015	-0.849509	0.00176201
ENSG00000032389.8	TSSC1	protein_coding	cytosolic	22.49	-0.417142	0.0316154
ENSG00000032444.11	PNPLA6	protein_coding	membrane	7.84	2.2056	0.000291642
ENSG00000032742.13	IFT88	protein_coding	cytosolic	3.655	-0.631513	0.0581515
ENSG00000033011.7	ALG1	protein_coding	membrane	18.025	3.53498	8.73458e-30
ENSG00000033030.9	ZCCHC8	protein_coding	cytosolic	14.725	-0.22423	0.457303
ENSG00000033050.3	ABCF2	protein_coding	cytosolic	46.245	-1.11517	1.52463e-08
ENSG00000033100.10	CHPF2	protein_coding	membrane	11.595	3.40468	3.64167e-24
ENSG00000033170.12	FUT8	protein_coding	membrane	11.06	2.62661	8.95542e-30
ENSG00000033178.8	UBA6	protein_coding	cytosolic	11.015	-1.00231	5.74953e-08
ENSG00000033327.8	GAB2	protein_coding	cytosolic	3.22	-0.0543427	0.936744
ENSG00000033627.10	ATP6V0A1	protein_coding	membrane	27.2	2.44763	5.20336e-15
ENSG00000033800.9	PIAS1	protein_coding	cytosolic	16.825	-0.761134	0.00136344
ENSG00000033867.12	SLC4A7	protein_coding	membrane	9.23	2.35795	1.21081e-23
ENSG00000034053.10	APBA2	protein_coding	cytosolic	16.19	-0.203599	0.402348
ENSG00000034063.9	UHRF1	processed_transcript	cytosolic	65.555	-1.37987	3.70067e-12
ENSG00000034152.14	MAP2K3	protein_coding	cytosolic	36.035	-0.211227	0.385179
ENSG00000034510.4	TMSB10	protein_coding	cytosolic	1228.71	-0.0378018	0.921252
ENSG00000034533.7	ASTE1	protein_coding	cytosolic	4.645	-0.761848	0.0131039
ENSG00000034677.7	RNF19A	protein_coding	cytosolic	5.03	-0.0489397	0.90453
ENSG00000034693.10	PEX3	protein_coding	cytosolic	20.33	-0.359084	0.214083
ENSG00000034713.3	GABARAPL2	protein_coding	cytosolic	127.595	-0.128713	0.491824
ENSG00000035115.17	SH3YL1	protein_coding	cytosolic	10.675	0.298485	0.54554
ENSG00000035141.3	FAM136A	protein_coding	cytosolic	87.23	-0.417089	0.00184209
ENSG00000035403.12	VCL	protein_coding	NA	35.23	1.37983	3.83477e-14
ENSG00000035499.8	DEPDC1B	protein_coding	cytosolic	29.62	-0.0526952	0.88228
ENSG00000035664.7	DAPK2	protein_coding	cytosolic	1.54	0.205906	0.881167
ENSG00000035681.3	NSMAF	protein_coding	cytosolic	9.3	-0.549541	0.0260091
ENSG00000035687.9	ADSS	protein_coding	cytosolic	76.785	-0.837799	1.99252e-09
ENSG00000035862.8	TIMP2	protein_coding	membrane	12.105	3.81401	4.31994e-42
ENSG00000035928.10	RFC1	protein_coding	cytosolic	19.61	-0.931812	3.10692e-09
ENSG00000036054.8	TBC1D23	protein_coding	cytosolic	12.155	-0.683247	0.000233573
ENSG00000036257.8	CUL3	protein_coding	cytosolic	42.955	-0.527856	0.00101723
ENSG00000036448.5	MYOM2	protein_coding	cytosolic	10.335	-0.587346	0.35996
ENSG00000036549.8	ZZZ3	protein_coding	cytosolic	19.715	-0.309934	0.0851633
ENSG00000036672.11	USP2	protein_coding	NA	2.345	0.706292	0.373545
ENSG00000037042.8	TUBG2	protein_coding	NA	9.155	0.833461	0.0966405
ENSG00000037241.3	RPL26L1	protein_coding	cytosolic	114.27	-0.254105	0.232028
ENSG00000037280.11	FLT4	protein_coding	cytosolic	20.795	0.466523	0.106237
ENSG00000037474.10	NSUN2	protein_coding	cytosolic	89.84	-1.05918	3.58748e-20
ENSG00000037637.6	FBXO42	protein_coding	cytosolic	10.11	-0.19517	0.424413
ENSG00000037749.7	MFAP3	protein_coding	membrane	23.74	2.81062	5.08465e-79
ENSG00000037757.9	MRI1	protein_coding	cytosolic	34.605	0.163876	0.518025
ENSG00000037897.12	METTL1	protein_coding	cytosolic	22.295	-0.230733	0.499592
ENSG00000037965.4	HOXC8	protein_coding	cytosolic	2.74	0.22903	0.66388
ENSG00000038002.4	AGA	protein_coding	membrane	10.42	3.5476	5.25165e-30
ENSG00000038210.9	PI4K2B	protein_coding	cytosolic	26.405	-0.516824	0.00807478
ENSG00000038219.8	BOD1L1	protein_coding	cytosolic	4.07	-0.141615	0.727733
ENSG00000038274.12	MAT2B	protein_coding	cytosolic	75.06	-0.468195	0.000213334
ENSG00000038358.10	EDC4	protein_coding	cytosolic	27.09	-0.684889	0.0143339
ENSG00000038382.13	TRIO	protein_coding	cytosolic	14.75	0.33053	0.427883
ENSG00000038427.11	VCAN	protein_coding	membrane	14.97	3.55997	5.58996e-57
ENSG00000038532.10	CLEC16A	protein_coding	cytosolic	11.7	0.0733607	0.882378
ENSG00000039123.11	SKIV2L2	protein_coding	cytosolic	18.58	-1.30971	4.77978e-11
ENSG00000039319.12	ZFYVE16	protein_coding	cytosolic	10.52	-0.0912076	0.763386
ENSG00000039523.13	FAM65A	protein_coding	cytosolic	9.91	0.11082	0.881167
ENSG00000039560.9	RAI14	protein_coding	cytosolic	25.56	-0.21419	0.15078
ENSG00000039650.5	PNKP	protein_coding	cytosolic	21.27	-0.00377303	0.996511
ENSG00000040199.14	PHLPP2	protein_coding	cytosolic	4.66	0.135976	0.684894
ENSG00000040275.12	SPDL1	protein_coding	cytosolic	32.765	-0.544692	0.00025713
ENSG00000040341.13	STAU2	protein_coding	cytosolic	19.655	-0.90845	0.000161181
ENSG00000040487.8	PQLC2	protein_coding	membrane	13.9	2.14823	2.33432e-09
ENSG00000040531.10	CTNS	protein_coding	membrane	6.715	2.59939	1.3667e-11
ENSG00000040608.9	RTN4R	protein_coding	membrane	5.295	3.24492	8.45232e-10
ENSG00000040633.8	PHF23	protein_coding	cytosolic	37.715	0.102381	0.734876
ENSG00000040933.11	INPP4A	protein_coding	cytosolic	9.095	-0.00381246	0.993871
ENSG00000041357.11	PSMA4	protein_coding	cytosolic	320.32	-0.932951	1.02813e-11
ENSG00000041802.6	LSG1	protein_coding	NA	18.6	0.785981	8.50267e-06
ENSG00000041880.10	PARP3	protein_coding	cytosolic	2.415	-0.358374	0.628373
ENSG00000041982.10	TNC	protein_coding	membrane	2.705	3.67571	1.89901e-07
ENSG00000041988.11	THAP3	protein_coding	cytosolic	24.035	0.0678589	0.888527
ENSG00000042088.9	TDP1	protein_coding	cytosolic	41.18	-0.230127	0.324896
ENSG00000042286.10	AIFM2	protein_coding	cytosolic	5.985	-0.467891	0.185502
ENSG00000042317.12	SPATA7	protein_coding	cytosolic	3.38	-0.378861	0.532155
ENSG00000042429.6	MED17	protein_coding	cytosolic	14.245	-0.466758	0.0717334
ENSG00000042445.9	RETSAT	protein_coding	membrane	12.345	2.91588	2.34165e-21
ENSG00000042493.11	CAPG	protein_coding	cytosolic	4.67	-0.304497	0.785489
ENSG00000042753.7	AP2S1	protein_coding	cytosolic	221.365	0.270153	0.291138
ENSG00000043039.5	BARX2	protein_coding	cytosolic	15.66	-0.096039	0.814999
ENSG00000043093.9	DCUN1D1	protein_coding	cytosolic	8.005	-0.714574	4.65902e-05
ENSG00000043143.16	PHF15	protein_coding	cytosolic	7.265	-0.230201	0.678127
ENSG00000043355.6	ZIC2	protein_coding	cytosolic	28.8	-0.116856	0.750984
ENSG00000043514.11	TRIT1	protein_coding	cytosolic	25.655	-0.0530373	0.877205
ENSG00000044090.4	CUL7	protein_coding	cytosolic	6.75	-0.348767	0.442216
ENSG00000044115.16	CTNNA1	protein_coding	cytosolic	89.9	-1.16267	1.35806e-09
ENSG00000044446.7	PHKA2	protein_coding	cytosolic	17.285	0.345266	0.0932424
ENSG00000044459.10	CNTLN	protein_coding	cytosolic	7.225	-0.518192	0.060842
ENSG00000044524.6	EPHA3	protein_coding	membrane	3.855	3.74307	8.45977e-41
ENSG00000044574.7	HSPA5	protein_coding	membrane	67.465	4.88453	6.76692e-12
ENSG00000046604.8	DSG2	protein_coding	membrane	24.995	3.91447	2.56734e-81
ENSG00000046647.9	GEMIN8	protein_coding	cytosolic	22.635	-0.166417	0.634608
ENSG00000046651.10	OFD1	protein_coding	cytosolic	6.44	0.0226252	0.958366
ENSG00000046653.10	GPM6B	protein_coding	membrane	20.53	3.91923	2.58868e-94
ENSG00000046889.14	PREX2	protein_coding	cytosolic	1.225	-0.0385124	0.959665
ENSG00000047056.10	WDR37	protein_coding	cytosolic	5.975	-0.332369	0.280104
ENSG00000047188.11	YTHDC2	protein_coding	cytosolic	19.475	-1.21827	2.66733e-12
ENSG00000047230.10	CTPS2	protein_coding	cytosolic	8.91	-0.536009	0.0496908
ENSG00000047249.12	ATP6V1H	protein_coding	cytosolic	18.86	-0.465058	0.0963451
ENSG00000047315.10	POLR2B	protein_coding	cytosolic	53.605	-0.589529	4.10584e-06
ENSG00000047346.8	FAM214A	protein_coding	cytosolic	4.995	0.32017	0.381459
ENSG00000047365.7	ARAP2	protein_coding	cytosolic	2.23	-0.443834	0.137172
ENSG00000047410.9	TPR	protein_coding	cytosolic	12.85	-1.35806	7.09071e-16
ENSG00000047578.8	KIAA0556	protein_coding	cytosolic	5.675	0.414542	0.348786
ENSG00000047579.15	DTNBP1	protein_coding	cytosolic	21.915	-0.623254	0.00487615
ENSG00000047597.5	XK	protein_coding	membrane	4.455	2.72719	1.20021e-23
ENSG00000047621.7	C12orf4	protein_coding	cytosolic	10.43	-0.757738	6.42767e-05
ENSG00000047634.10	SCML1	protein_coding	cytosolic	183.35	-0.00535433	0.992123
ENSG00000047849.17	MAP4	protein_coding	cytosolic	44.095	-0.65974	0.015025
ENSG00000047932.9	GOPC	protein_coding	cytosolic	20.18	-0.553498	0.000158141
ENSG00000048028.7	USP28	protein_coding	cytosolic	30.955	0.00237452	0.99882
ENSG00000048052.17	HDAC9	protein_coding	cytosolic	1.735	-0.391034	0.498691
ENSG00000048140.13	TSPAN17	protein_coding	NA	30.505	1.09747	1.39591e-10
ENSG00000048162.15	NOP16	protein_coding	cytosolic	69.745	-0.247435	0.307048
ENSG00000048342.11	CC2D2A	protein_coding	cytosolic	2.99	-0.269932	0.644563
ENSG00000048392.7	RRM2B	protein_coding	cytosolic	12.395	-0.630669	2.69403e-05
ENSG00000048405.5	ZNF800	protein_coding	cytosolic	5.61	0.0746458	0.864839
ENSG00000048471.9	SNX29	protein_coding	cytosolic	4.7	-0.290848	0.338886
ENSG00000048544.5	MRPS10	protein_coding	cytosolic	49.015	-0.202285	0.181174
ENSG00000048649.9	RSF1	protein_coding	cytosolic	5.865	-0.238634	0.306927
ENSG00000048707.9	VPS13D	protein_coding	cytosolic	8.34	0.358241	0.349983
ENSG00000048740.13	CELF2	protein_coding	cytosolic	15.205	-0.387369	0.017545
ENSG00000048828.12	FAM120A	protein_coding	cytosolic	33.035	0.0584069	0.822943
ENSG00000048991.12	R3HDM1	protein_coding	cytosolic	14.06	-0.321267	0.124498
ENSG00000049089.9	COL9A2	protein_coding	cytosolic	2.505	0.39879	0.72078
ENSG00000049130.9	KITLG	protein_coding	NA	11.635	0.968164	1.10022e-07
ENSG00000049167.9	ERCC8	protein_coding	cytosolic	19.36	-0.0568385	0.885174
ENSG00000049239.8	H6PD	protein_coding	membrane	8.405	2.88786	1.27405e-17
ENSG00000049245.8	VAMP3	protein_coding	cytosolic	76.265	-0.190228	0.282031
ENSG00000049246.10	PER3	protein_coding	cytosolic	1.31	-0.36155	0.524812
ENSG00000049323.11	LTBP1	protein_coding	membrane	8.505	3.34638	6.27707e-29
ENSG00000049449.4	RCN1	protein_coding	membrane	102.995	3.09793	9.88664e-121
ENSG00000049541.6	RFC2	protein_coding	cytosolic	83.935	-0.468814	0.00251197
ENSG00000049618.17	ARID1B	protein_coding	cytosolic	6.78	0.0228468	0.957195
ENSG00000049656.9	CLPTM1L	protein_coding	membrane	100.45	2.32376	3.25525e-36
ENSG00000049759.12	NEDD4L	protein_coding	cytosolic	10.26	-0.0984132	0.779005
ENSG00000049769.8	PPP1R3F	protein_coding	cytosolic	3.75	0.18203	0.809963
ENSG00000049860.9	HEXB	protein_coding	membrane	74.435	4.11878	3.54733e-103
ENSG00000049883.10	PTCD2	protein_coding	cytosolic	9.465	0.152932	0.754647
ENSG00000050130.13	JKAMP	protein_coding	membrane	25.6	3.0532	9.21483e-50
ENSG00000050165.13	DKK3	protein_coding	membrane	1.5	2.09078	0.151409
ENSG00000050327.10	ARHGEF5	protein_coding	cytosolic	4.67	-0.04511	0.964033
ENSG00000050344.8	NFE2L3	protein_coding	membrane	9.955	4.44034	4.5546e-46
ENSG00000050393.7	MCUR1	protein_coding	cytosolic	15.61	-0.0910604	0.608595
ENSG00000050405.9	LIMA1	protein_coding	cytosolic	30.89	-1.33741	2.68442e-12
ENSG00000050426.11	LETMD1	protein_coding	cytosolic	75.14	0.404372	0.00725797
ENSG00000050438.12	SLC4A8	protein_coding	membrane	1.755	1.96584	0.0103511
ENSG00000050555.13	LAMC3	protein_coding	membrane	1.01	1.87283	0.0463546
ENSG00000050748.13	MAPK9	protein_coding	cytosolic	39.425	-0.297482	0.00865405
ENSG00000050820.12	BCAR1	protein_coding	cytosolic	8.365	0.0314302	0.957097
ENSG00000051009.6	FAM160A2	protein_coding	NA	7.275	0.558844	0.168966
ENSG00000051108.10	HERPUD1	protein_coding	membrane	36.635	2.05693	1.10403e-37
ENSG00000051128.14	HOMER3	protein_coding	cytosolic	5.975	-0.0131255	0.992689
ENSG00000051180.12	RAD51	protein_coding	cytosolic	17.435	-0.661787	0.00323643
ENSG00000051341.9	POLQ	protein_coding	cytosolic	4.215	-0.217668	0.401755
ENSG00000051382.4	PIK3CB	protein_coding	cytosolic	12.97	-0.182308	0.514045
ENSG00000051523.6	CYBA	protein_coding	membrane	172.77	4.27651	1.82142e-76
ENSG00000051596.5	THOC3	protein_coding	cytosolic	102.685	-0.487349	0.0183787
ENSG00000051620.6	HEBP2	protein_coding	cytosolic	20.355	0.218088	0.211192
ENSG00000051825.10	MPHOSPH9	protein_coding	cytosolic	25.9	0.246754	0.273617
ENSG00000052126.10	PLEKHA5	protein_coding	cytosolic	6.46	-0.764832	0.000564524
ENSG00000052723.7	SIKE1	protein_coding	cytosolic	40.66	-0.106821	0.598198
ENSG00000052749.9	RRP12	protein_coding	cytosolic	19.42	-0.566459	0.265235
ENSG00000052795.8	FNIP2	protein_coding	cytosolic	7.155	-0.223308	0.403193
ENSG00000052802.8	MSMO1	protein_coding	membrane	31.665	3.08494	9.60026e-73
ENSG00000052841.10	TTC17	protein_coding	membrane	19.04	1.86216	3.08174e-29
ENSG00000052850.5	ALX4	protein_coding	cytosolic	2.06	-0.219251	0.754873
ENSG00000053108.12	FSTL4	protein_coding	membrane	2.9	3.2344	4.20405e-12
ENSG00000053254.11	FOXN3	protein_coding	cytosolic	11.5	-0.171286	0.51964
ENSG00000053371.8	AKR7A2	protein_coding	cytosolic	73.39	-0.124982	0.639283
ENSG00000053372.4	MRTO4	protein_coding	cytosolic	97.09	-0.0549072	0.826412
ENSG00000053501.8	USE1	protein_coding	cytosolic	37.97	-0.345211	0.231641
ENSG00000053747.11	LAMA3	protein_coding	membrane	3.315	1.79245	2.25087e-06
ENSG00000053770.7	AP5M1	protein_coding	cytosolic	14.445	-0.129982	0.62992
ENSG00000053900.6	ANAPC4	protein_coding	cytosolic	10.99	-0.448698	0.0899852
ENSG00000053918.11	KCNQ1	protein_coding	membrane	1.63	1.86796	0.018993
ENSG00000054116.7	TRAPPC3	protein_coding	cytosolic	183.22	-0.0696956	0.800764
ENSG00000054118.9	THRAP3	protein_coding	cytosolic	50.33	-1.50019	1.0176e-26
ENSG00000054148.13	PHPT1	protein_coding	cytosolic	107.03	0.201394	0.542038
ENSG00000054267.16	ARID4B	protein_coding	cytosolic	7.735	-0.945063	1.80728e-07
ENSG00000054277.8	OPN3	protein_coding	NA	2.25	1.47761	0.0159041
ENSG00000054282.11	SDCCAG8	protein_coding	cytosolic	12.96	-0.256821	0.431957
ENSG00000054392.8	HHAT	protein_coding	membrane	7.575	2.16622	1.00439e-08
ENSG00000054523.12	KIF1B	protein_coding	cytosolic	18.54	-0.645618	0.0200993
ENSG00000054598.5	FOXC1	protein_coding	cytosolic	40.1	-0.107665	0.627759
ENSG00000054611.9	TBC1D22A	protein_coding	cytosolic	7.4	-0.0390852	0.938216
ENSG00000054654.11	SYNE2	protein_coding	NA	9.32	0.700472	0.0151849
ENSG00000054690.9	PLEKHH1	protein_coding	cytosolic	6.255	0.19726	0.717952
ENSG00000054793.9	ATP9A	protein_coding	membrane	12.19	2.29255	8.54077e-32
ENSG00000054965.6	FAM168A	protein_coding	cytosolic	14.78	-0.175351	0.538167
ENSG00000054967.8	RELT	protein_coding	membrane	3.88	3.09093	4.3724e-12
ENSG00000054983.12	GALC	protein_coding	membrane	2.42	2.79434	1.98821e-10
ENSG00000055044.6	NOP58	protein_coding	cytosolic	61.19	-1.04346	5.69821e-11
ENSG00000055070.12	SZRD1	protein_coding	cytosolic	111.18	-0.157537	0.38362
ENSG00000055118.10	KCNH2	protein_coding	membrane	3.87	3.42311	3.72417e-06
ENSG00000055130.11	CUL1	protein_coding	cytosolic	44.545	-0.515047	0.00018431
ENSG00000055147.13	FAM114A2	protein_coding	NA	14.69	0.818032	3.0597e-06
ENSG00000055163.14	CYFIP2	protein_coding	cytosolic	42.94	-0.0731076	0.75546
ENSG00000055208.13	TAB2	protein_coding	cytosolic	26.355	-0.0255155	0.921451
ENSG00000055211.8	GINM1	protein_coding	membrane	32.105	3.0485	4.38806e-84
ENSG00000055332.12	EIF2AK2	protein_coding	cytosolic	15.505	-1.00809	1.58262e-07
ENSG00000055483.15	USP36	protein_coding	cytosolic	30.215	-0.0437614	0.933313
ENSG00000055609.13	KMT2C	protein_coding	cytosolic	8.475	0.360645	0.285227
ENSG00000055732.8	MCOLN3	protein_coding	membrane	10.765	1.84405	5.32188e-16
ENSG00000055917.11	PUM2	protein_coding	cytosolic	27.605	-0.358364	0.00265788
ENSG00000055950.12	MRPL43	protein_coding	cytosolic	99.17	0.0998655	0.684455
ENSG00000056050.6	C4orf27	protein_coding	cytosolic	27.86	-0.876085	0.000253419
ENSG00000056097.11	ZFR	protein_coding	cytosolic	55.26	-0.518207	5.47365e-05
ENSG00000056277.11	ZNF280C	protein_coding	cytosolic	3.9	-0.166559	0.656191
ENSG00000056487.11	PHF21B	protein_coding	cytosolic	3.995	0.156884	0.891948
ENSG00000056586.11	RC3H2	protein_coding	cytosolic	15.835	-0.282847	0.146126
ENSG00000056661.9	PCGF2	protein_coding	cytosolic	21.625	0.0145176	0.977208
ENSG00000056736.5	IL17RB	protein_coding	membrane	4.845	2.69508	1.0276e-14
ENSG00000056972.14	TRAF3IP2	protein_coding	cytosolic	7.41	-0.204189	0.698018
ENSG00000057019.11	DCBLD2	protein_coding	membrane	8.535	3.22406	2.28377e-55
ENSG00000057252.8	SOAT1	protein_coding	membrane	15.935	3.6045	4.21706e-65
ENSG00000057294.9	PKP2	protein_coding	cytosolic	13.72	-0.710636	0.00687048
ENSG00000057608.12	GDI2	protein_coding	cytosolic	170.93	-0.864178	3.92648e-06
ENSG00000057663.8	ATG5	protein_coding	cytosolic	20.22	-0.430552	0.00736534
ENSG00000057704.6	TMCC3	protein_coding	cytosolic	3.605	0.333228	0.46807
ENSG00000057757.5	PITHD1	protein_coding	cytosolic	77.74	-0.185262	0.347316
ENSG00000057935.9	MTA3	protein_coding	cytosolic	24.66	-0.376774	0.0892905
ENSG00000058056.4	USP13	protein_coding	cytosolic	8.735	-0.378306	0.0994179
ENSG00000058063.11	ATP11B	protein_coding	membrane	16.275	2.40907	7.27432e-68
ENSG00000058091.12	CDK14	protein_coding	cytosolic	6.245	-0.382458	0.135271
ENSG00000058262.5	SEC61A1	protein_coding	membrane	58.055	3.81524	8.93235e-63
ENSG00000058272.11	PPP1R12A	protein_coding	cytosolic	10.415	-0.540828	0.00264209
ENSG00000058404.15	CAMK2B	protein_coding	cytosolic	7.025	-0.203039	0.684787
ENSG00000058453.12	CROCC	protein_coding	cytosolic	9.075	-0.0110112	0.991926
ENSG00000058600.11	POLR3E	protein_coding	cytosolic	38.545	-0.205894	0.247125
ENSG00000058668.10	ATP2B4	protein_coding	membrane	9.52	2.70269	2.18793e-30
ENSG00000058673.11	ZC3H11A	protein_coding	cytosolic	74.62	0.0490564	0.818729
ENSG00000058729.6	RIOK2	protein_coding	cytosolic	8.715	-1.29864	4.16946e-10
ENSG00000058799.9	YIPF1	protein_coding	membrane	18.49	1.8564	3.02224e-16
ENSG00000058804.10	NDC1	protein_coding	membrane	58.815	2.84523	7.49351e-83
ENSG00000059122.12	FLYWCH1	protein_coding	cytosolic	15.235	-0.0525701	0.889075
ENSG00000059145.14	UNKL	protein_coding	cytosolic	18.15	-0.159041	0.795667
ENSG00000059377.11	TBXAS1	protein_coding	cytosolic	5.26	0.487419	0.568952
ENSG00000059378.8	PARP12	protein_coding	cytosolic	6.085	-0.225325	0.696481
ENSG00000059573.4	ALDH18A1	protein_coding	cytosolic	89.58	-0.0296844	0.942991
ENSG00000059588.5	TARBP1	protein_coding	cytosolic	60.59	0.10492	0.705064
ENSG00000059691.7	PET112	protein_coding	cytosolic	16.385	-0.638897	0.00342751
ENSG00000059728.6	MXD1	protein_coding	cytosolic	2.455	0.0915326	0.865856
ENSG00000059758.3	CDK17	protein_coding	cytosolic	11.635	-0.701396	0.000134332
ENSG00000059769.15	DNAJC25	protein_coding	NA	19.94	0.898727	0.00257179
ENSG00000059804.11	SLC2A3	protein_coding	membrane	4.485	1.9625	0.00201922
ENSG00000060069.12	CTDP1	protein_coding	cytosolic	7.1	-0.425773	0.183844
ENSG00000060138.8	YBX3	protein_coding	cytosolic	269.835	-1.00917	3.61683e-15
ENSG00000060237.12	WNK1	protein_coding	cytosolic	86.8	-0.193431	0.751476
ENSG00000060339.9	CCAR1	protein_coding	cytosolic	22.245	-0.591334	1.2193e-05
ENSG00000060491.12	OGFR	protein_coding	cytosolic	32.245	-0.302285	0.255657
ENSG00000060642.6	PIGV	protein_coding	membrane	8.28	1.97845	1.51149e-06
ENSG00000060656.15	PTPRU	protein_coding	membrane	16.845	3.58631	3.50866e-31
ENSG00000060688.8	SNRNP40	protein_coding	cytosolic	111.13	-0.45661	0.0002423
ENSG00000060749.10	QSER1	protein_coding	cytosolic	8.04	0.141213	0.705948
ENSG00000060762.14	MPC1	protein_coding	cytosolic	65.615	-0.103475	0.696344
ENSG00000060971.13	ACAA1	protein_coding	cytosolic	17.255	-0.109305	0.768374
ENSG00000060982.10	BCAT1	protein_coding	cytosolic	28.51	-0.756329	7.2253e-08
ENSG00000061273.13	HDAC7	protein_coding	cytosolic	15.73	0.0770614	0.879255
ENSG00000061455.10	PRDM6	protein_coding	NA	3.07	1.0181	9.47797e-05
ENSG00000061656.5	SPAG4	protein_coding	NA	1.455	0.828016	0.606298
ENSG00000061676.10	NCKAP1	protein_coding	cytosolic	41.52	-0.165248	0.357693
ENSG00000061794.8	MRPS35	protein_coding	cytosolic	79.12	-0.380242	0.00826854
ENSG00000061918.8	GUCY1B3	protein_coding	cytosolic	14.445	-0.213184	0.583864
ENSG00000061936.5	SFSWAP	protein_coding	cytosolic	24.485	-0.324598	0.207295
ENSG00000061938.12	TNK2	protein_coding	cytosolic	10.235	-0.231077	0.73108
ENSG00000061987.10	MON2	protein_coding	cytosolic	8.885	-0.0178367	0.956036
ENSG00000062038.9	CDH3	protein_coding	membrane	5.975	3.2035	3.91448e-06
ENSG00000062194.11	GPBP1	protein_coding	cytosolic	31.045	-0.243316	0.0937023
ENSG00000062282.10	DGAT2	protein_coding	membrane	1.635	3.82302	0.00367078
ENSG00000062370.12	ZNF112	protein_coding	cytosolic	2.615	-0.00764933	0.991595
ENSG00000062485.14	CS	protein_coding	cytosolic	223.535	-0.509693	0.0335807
ENSG00000062582.9	MRPS24	protein_coding	cytosolic	265.81	0.145457	0.525307
ENSG00000062598.13	ELMO2	protein_coding	cytosolic	15.155	-0.17368	0.489438
ENSG00000062650.13	WAPAL	protein_coding	cytosolic	23.2	-0.787841	2.84416e-08
ENSG00000062716.6	VMP1	protein_coding	membrane	41.24	3.11147	2.70508e-67
ENSG00000062725.5	APPBP2	protein_coding	cytosolic	11.605	-0.414885	0.0482852
ENSG00000062822.8	POLD1	protein_coding	cytosolic	45.32	-0.813002	1.34244e-05
ENSG00000063046.13	EIF4B	protein_coding	cytosolic	315.245	-0.943047	5.93771e-08
ENSG00000063169.6	GLTSCR1	protein_coding	NA	4.84	0.910487	0.183069
ENSG00000063176.11	SPHK2	protein_coding	cytosolic	17.455	0.172064	0.741717
ENSG00000063177.8	RPL18	protein_coding	cytosolic	4222.2	-0.200088	0.335675
ENSG00000063180.4	CA11	protein_coding	NA	17.66	0.561343	0.341641
ENSG00000063241.3	ISOC2	protein_coding	cytosolic	78.085	0.0473007	0.903551
ENSG00000063244.8	U2AF2	protein_coding	cytosolic	261.535	-0.618915	0.000228782
ENSG00000063245.10	EPN1	protein_coding	cytosolic	53.99	0.173392	0.621173
ENSG00000063322.9	MED29	protein_coding	cytosolic	41.265	-0.223608	0.185809
ENSG00000063587.12	ZNF275	protein_coding	cytosolic	11.89	0.193069	0.441676
ENSG00000063601.12	MTMR1	protein_coding	cytosolic	22.79	-0.228327	0.248757
ENSG00000063660.4	GPC1	protein_coding	membrane	5.725	3.61117	4.37213e-19
ENSG00000063761.11	ADCK1	protein_coding	cytosolic	3.945	0.0980664	0.901722
ENSG00000063854.8	HAGH	protein_coding	cytosolic	108.835	0.156733	0.558515
ENSG00000063978.11	RNF4	protein_coding	cytosolic	33.295	-0.184881	0.434615
ENSG00000064012.17	CASP8	protein_coding	cytosolic	13.91	-0.887096	1.82726e-05
ENSG00000064042.13	LIMCH1	protein_coding	cytosolic	3.32	0.381531	0.525846
ENSG00000064102.10	ASUN	protein_coding	cytosolic	28.93	-0.531162	0.00102845
ENSG00000064115.6	TM7SF3	protein_coding	membrane	52.255	2.35168	1.23171e-77
ENSG00000064199.2	SPA17	protein_coding	cytosolic	25.335	-0.453588	0.0340345
ENSG00000064218.4	DMRT3	protein_coding	cytosolic	4.62	-0.332172	0.621427
ENSG00000064225.8	ST3GAL6	protein_coding	NA	8.79	0.782839	0.0407682
ENSG00000064300.4	NGFR	protein_coding	membrane	1.45	2.54449	0.00557926
ENSG00000064309.10	CDON	protein_coding	membrane	7.865	2.90463	1.75237e-22
ENSG00000064313.7	TAF2	protein_coding	cytosolic	15.655	-0.48853	0.00588376
ENSG00000064393.11	HIPK2	protein_coding	cytosolic	8.025	-0.310154	0.442181
ENSG00000064419.9	TNPO3	protein_coding	cytosolic	38.055	-0.3107	0.100924
ENSG00000064489.17	MEF2BNB-MEF2B	protein_coding	NA	6.39	0.821343	0.276161
ENSG00000064490.9	RFXANK	protein_coding	cytosolic	48.22	-0.15934	0.674409
ENSG00000064545.10	TMEM161A	protein_coding	membrane	36.51	3.39492	7.72642e-35
ENSG00000064547.9	LPAR2	protein_coding	membrane	3.36	1.75893	0.0235347
ENSG00000064601.12	CTSA	protein_coding	membrane	20.13	4.00428	5.9022e-24
ENSG00000064607.12	SUGP2	protein_coding	cytosolic	43.46	-0.0433483	0.883919
ENSG00000064651.9	SLC12A2	protein_coding	membrane	12.085	3.26516	2.46804e-53
ENSG00000064652.6	SNX24	protein_coding	cytosolic	11.97	-0.59402	0.0163712
ENSG00000064655.14	EYA2	protein_coding	cytosolic	11.885	-0.432138	0.149223
ENSG00000064666.10	CNN2	protein_coding	cytosolic	39.84	-0.223803	0.406391
ENSG00000064687.8	ABCA7	protein_coding	membrane	3.095	2.51424	3.59381e-06
ENSG00000064692.14	SNCAIP	protein_coding	cytosolic	3.105	0.0249123	0.98199
ENSG00000064703.7	DDX20	protein_coding	cytosolic	14.895	-0.722649	0.00055253
ENSG00000064726.5	BTBD1	protein_coding	cytosolic	60.795	-0.53535	5.77618e-07
ENSG00000064763.6	FAR2	protein_coding	cytosolic	17.085	-0.691723	0.000260411
ENSG00000064932.11	SBNO2	protein_coding	cytosolic	10.725	0.15782	0.709053
ENSG00000064933.12	PMS1	protein_coding	cytosolic	11.235	-0.286138	0.436159
ENSG00000064961.14	HMG20B	protein_coding	cytosolic	39.295	0.0985067	0.833862
ENSG00000064995.12	TAF11	protein_coding	cytosolic	51.16	-0.280523	0.072865
ENSG00000064999.12	ANKS1A	protein_coding	cytosolic	12.115	-0.534459	0.00923313
ENSG00000065000.11	AP3D1	protein_coding	cytosolic	69.495	-0.268639	0.46556
ENSG00000065029.10	ZNF76	protein_coding	cytosolic	24.1	-0.383629	0.041856
ENSG00000065054.9	SLC9A3R2	protein_coding	cytosolic	36.925	-0.236167	0.483785
ENSG00000065057.3	NTHL1	protein_coding	cytosolic	78.55	-0.563729	0.0233606
ENSG00000065060.12	UHRF1BP1	protein_coding	cytosolic	12.08	-0.221818	0.361651
ENSG00000065135.7	GNAI3	protein_coding	cytosolic	38.265	-0.249118	0.0641796
ENSG00000065150.14	IPO5	protein_coding	cytosolic	181.37	-0.595197	0.000267776
ENSG00000065154.7	OAT	protein_coding	cytosolic	233.46	-1.02158	4.44622e-10
ENSG00000065183.11	WDR3	protein_coding	cytosolic	37.07	-1.24826	1.07605e-08
ENSG00000065243.14	PKN2	protein_coding	cytosolic	20.57	0.0424888	0.903219
ENSG00000065268.6	WDR18	protein_coding	cytosolic	90.565	-0.24167	0.356044
ENSG00000065308.4	TRAM2	protein_coding	membrane	6.045	2.36443	3.68898e-25
ENSG00000065320.4	NTN1	protein_coding	membrane	11.305	3.46284	3.21057e-22
ENSG00000065328.12	MCM10	protein_coding	cytosolic	21.43	-1.08468	3.35773e-16
ENSG00000065357.15	DGKA	protein_coding	cytosolic	5.45	-0.604063	0.634129
ENSG00000065361.10	ERBB3	protein_coding	membrane	4.125	3.44427	2.34983e-06
ENSG00000065413.12	ANKRD44	protein_coding	cytosolic	2.96	-0.48998	0.630729
ENSG00000065427.10	KARS	protein_coding	cytosolic	93.57	-0.823546	6.25511e-07
ENSG00000065457.6	ADAT1	protein_coding	cytosolic	20.405	0.334541	0.248329
ENSG00000065485.13	PDIA5	protein_coding	membrane	9.845	3.64137	2.13677e-23
ENSG00000065491.8	TBC1D22B	protein_coding	cytosolic	9.83	-0.115032	0.703115
ENSG00000065518.7	NDUFB4	protein_coding	cytosolic	235.48	-0.0362163	0.895198
ENSG00000065526.6	SPEN	protein_coding	cytosolic	61.65	0.445269	0.149181
ENSG00000065534.14	MYLK	protein_coding	cytosolic	1.335	-0.350368	0.715783
ENSG00000065548.13	ZC3H15	protein_coding	cytosolic	41.23	-0.956964	4.84903e-15
ENSG00000065559.10	MAP2K4	protein_coding	cytosolic	20.805	-0.12022	0.505069
ENSG00000065600.8	TMEM206	protein_coding	membrane	17.415	2.9354	5.37974e-29
ENSG00000065609.10	SNAP91	protein_coding	cytosolic	2.985	-0.798488	0.117661
ENSG00000065613.9	SLK	protein_coding	cytosolic	13.86	-0.621554	1.49562e-05
ENSG00000065615.9	CYB5R4	protein_coding	cytosolic	24.745	-0.408429	0.00468594
ENSG00000065621.10	GSTO2	protein_coding	cytosolic	4.98	-0.168593	0.873967
ENSG00000065665.16	SEC61A2	protein_coding	membrane	14.1	2.91866	1.22063e-30
ENSG00000065675.10	PRKCQ	protein_coding	cytosolic	5.41	-0.302331	0.523277
ENSG00000065717.10	TLE2	protein_coding	cytosolic	6.94	0.20217	0.873363
ENSG00000065802.7	ASB1	protein_coding	cytosolic	24.76	-0.139692	0.680281
ENSG00000065809.9	FAM107B	protein_coding	cytosolic	36.425	-0.344523	0.107101
ENSG00000065833.7	ME1	protein_coding	cytosolic	27.555	-0.571965	0.00194294
ENSG00000065882.11	TBC1D1	protein_coding	cytosolic	22.895	-0.247402	0.22676
ENSG00000065883.10	CDK13	protein_coding	cytosolic	9.62	-0.207661	0.497361
ENSG00000065911.7	MTHFD2	protein_coding	cytosolic	129.4	-0.552177	2.53838e-05
ENSG00000065923.5	SLC9A7	protein_coding	membrane	10.035	3.00656	1.73851e-19
ENSG00000065970.4	FOXJ2	protein_coding	cytosolic	4.995	-0.310238	0.575368
ENSG00000065978.13	YBX1	protein_coding	cytosolic	1101.26	-1.80981	8.70028e-38
ENSG00000065989.11	PDE4A	protein_coding	cytosolic	4.02	-0.0602258	0.94801
ENSG00000066027.7	PPP2R5A	protein_coding	cytosolic	21.235	-0.0974509	0.641343
ENSG00000066044.9	ELAVL1	protein_coding	cytosolic	95.105	-0.478552	0.00246422
ENSG00000066084.8	DIP2B	protein_coding	cytosolic	11.2	-0.70237	0.00205826
ENSG00000066117.10	SMARCD1	protein_coding	cytosolic	81.925	-0.0183005	0.965752
ENSG00000066135.8	KDM4A	protein_coding	cytosolic	24.18	-0.66593	0.00047644
ENSG00000066136.15	NFYC	protein_coding	cytosolic	44.725	-0.0841131	0.778491
ENSG00000066248.10	NGEF	protein_coding	cytosolic	12.19	-0.0993094	0.883454
ENSG00000066279.12	ASPM	protein_coding	cytosolic	7.72	0.349467	0.106237
ENSG00000066322.8	ELOVL1	protein_coding	membrane	38.61	3.19218	5.00815e-36
ENSG00000066379.10	ZNRD1	protein_coding	cytosolic	76.375	-0.275754	0.24346
ENSG00000066382.12	MPPED2	protein_coding	cytosolic	5.06	-0.143611	0.837425
ENSG00000066422.4	ZBTB11	protein_coding	cytosolic	5.705	-0.523072	0.0106604
ENSG00000066427.17	ATXN3	protein_coding	cytosolic	19.555	-0.633237	0.0212234
ENSG00000066455.8	GOLGA5	protein_coding	cytosolic	18.01	0.0924938	0.698534
ENSG00000066468.16	FGFR2	protein_coding	membrane	18.83	2.78514	7.30291e-39
ENSG00000066557.5	LRRC40	protein_coding	cytosolic	28.005	-1.07346	6.78676e-06
ENSG00000066583.7	ISOC1	protein_coding	cytosolic	70.96	-0.354196	0.0060145
ENSG00000066629.12	EML1	protein_coding	cytosolic	17.255	-0.375258	0.0151371
ENSG00000066651.13	TRMT11	protein_coding	cytosolic	23.11	-0.319516	0.142477
ENSG00000066654.8	THUMPD1	protein_coding	cytosolic	17.13	-0.562669	0.00236261
ENSG00000066697.10	MSANTD3	protein_coding	cytosolic	17.15	-0.203225	0.425743
ENSG00000066735.10	KIF26A	protein_coding	cytosolic	6.12	0.111314	0.881178
ENSG00000066739.7	ATG2B	protein_coding	cytosolic	8.25	-0.137771	0.685181
ENSG00000066777.4	ARFGEF1	protein_coding	cytosolic	7.82	-0.157864	0.598913
ENSG00000066827.11	ZFAT	protein_coding	cytosolic	4.615	-0.913995	0.00512618
ENSG00000066855.11	MTFR1	protein_coding	cytosolic	28.575	-0.341331	0.0748683
ENSG00000066926.6	FECH	protein_coding	cytosolic	33.97	-0.326266	0.0117753
ENSG00000066933.11	MYO9A	protein_coding	cytosolic	10.885	-0.185863	0.524518
ENSG00000067057.12	PFKP	protein_coding	cytosolic	120.85	-0.627395	4.05168e-05
ENSG00000067064.6	IDI1	protein_coding	cytosolic	88.28	-0.784893	4.39873e-11
ENSG00000067066.12	SP100	protein_coding	cytosolic	1.66	-0.789509	0.00684461
ENSG00000067082.10	KLF6	protein_coding	cytosolic	8.175	-0.0865052	0.804026
ENSG00000067113.12	PPAP2A	protein_coding	membrane	9.12	2.40594	4.11303e-10
ENSG00000067141.12	NEO1	protein_coding	membrane	28.915	3.56455	2.66069e-41
ENSG00000067167.3	TRAM1	protein_coding	membrane	75.995	1.91766	3.31244e-51
ENSG00000067177.10	PHKA1	protein_coding	cytosolic	17.39	-0.206527	0.241946
ENSG00000067182.3	TNFRSF1A	protein_coding	membrane	21.435	3.52851	6.97985e-33
ENSG00000067191.11	CACNB1	protein_coding	cytosolic	3.66	0.274388	0.772955
ENSG00000067208.10	EVI5	protein_coding	cytosolic	8.21	-0.238433	0.302596
ENSG00000067221.9	STOML1	protein_coding	membrane	9.265	2.29043	2.71568e-12
ENSG00000067225.13	PKM	protein_coding	cytosolic	1055.31	-1.06241	2.49924e-07
ENSG00000067248.5	DHX29	protein_coding	cytosolic	6.185	-1.45371	3.33282e-12
ENSG00000067334.9	DNTTIP2	protein_coding	cytosolic	11.05	-1.39013	2.10415e-18
ENSG00000067365.10	METTL22	protein_coding	cytosolic	22.635	0.501383	0.070759
ENSG00000067369.9	TP53BP1	protein_coding	cytosolic	13.665	-0.711419	0.00101013
ENSG00000067445.16	TRO	protein_coding	cytosolic	12.47	0.0421756	0.926664
ENSG00000067533.5	RRP15	protein_coding	cytosolic	10.51	-0.649403	3.76665e-07
ENSG00000067560.6	RHOA	protein_coding	cytosolic	289.36	-0.179427	0.314882
ENSG00000067596.6	DHX8	protein_coding	cytosolic	22.685	-1.09082	3.71122e-06
ENSG00000067601.6	PMS2P4	pseudogene	cytosolic	9.615	0.178308	0.889675
ENSG00000067606.11	PRKCZ	protein_coding	cytosolic	15.02	-0.373006	0.142477
ENSG00000067704.8	IARS2	protein_coding	cytosolic	123.44	-0.0270518	0.913147
ENSG00000067829.14	IDH3G	protein_coding	cytosolic	39.83	-0.603591	0.042
ENSG00000067836.8	ROGDI	protein_coding	cytosolic	9.515	-0.00156029	1
ENSG00000067840.8	PDZD4	protein_coding	cytosolic	4.345	0.0253509	0.977809
ENSG00000067842.13	ATP2B3	protein_coding	membrane	2.255	2.56651	0.000329617
ENSG00000067900.6	ROCK1	protein_coding	cytosolic	4.75	-0.617877	0.0014354
ENSG00000067955.9	CBFB	protein_coding	cytosolic	32.565	-0.17049	0.374027
ENSG00000067992.8	PDK3	protein_coding	cytosolic	18.05	-0.155851	0.646884
ENSG00000068001.9	HYAL2	protein_coding	membrane	11.205	3.49167	3.13217e-30
ENSG00000068024.12	HDAC4	protein_coding	cytosolic	5.705	-0.190758	0.739237
ENSG00000068028.13	RASSF1	protein_coding	cytosolic	12.605	-0.0371467	0.947047
ENSG00000068078.13	FGFR3	protein_coding	membrane	10.895	2.50382	1.24545e-17
ENSG00000068079.3	IFI35	protein_coding	cytosolic	4.78	-0.507178	0.5368
ENSG00000068097.10	HEATR6	protein_coding	cytosolic	13.58	-0.0136399	0.972413
ENSG00000068120.10	COASY	protein_coding	cytosolic	124.225	-0.117189	0.625007
ENSG00000068137.10	PLEKHH3	protein_coding	cytosolic	10.485	0.14512	0.835081
ENSG00000068305.13	MEF2A	protein_coding	cytosolic	14.5	-0.382382	0.0229984
ENSG00000068308.9	OTUD5	protein_coding	cytosolic	34.655	-0.519008	0.0190012
ENSG00000068323.12	TFE3	protein_coding	cytosolic	18.51	-0.167584	0.614922
ENSG00000068354.11	TBC1D25	protein_coding	NA	9.84	0.521672	0.0668082
ENSG00000068366.15	ACSL4	protein_coding	cytosolic	24.73	-0.726091	3.76247e-05
ENSG00000068383.14	INPP5A	protein_coding	cytosolic	14.79	-0.361953	0.0903815
ENSG00000068394.9	GPKOW	protein_coding	cytosolic	29.4	-0.759868	0.000202883
ENSG00000068400.9	GRIPAP1	protein_coding	cytosolic	17.55	-0.744323	0.000636246
ENSG00000068438.10	FTSJ1	protein_coding	cytosolic	38.18	-0.152455	0.617421
ENSG00000068489.8	PRR11	protein_coding	cytosolic	43.86	-0.237561	0.203958
ENSG00000068615.12	REEP1	protein_coding	membrane	7.41	2.6413	1.53811e-32
ENSG00000068650.14	ATP11A	protein_coding	membrane	15.14	3.02991	6.16263e-28
ENSG00000068654.11	POLR1A	protein_coding	cytosolic	9.155	-0.704562	0.047879
ENSG00000068697.6	LAPTM4A	protein_coding	membrane	78.855	3.86505	4.13944e-100
ENSG00000068724.11	TTC7A	protein_coding	cytosolic	2.995	-0.262906	0.610504
ENSG00000068745.10	IP6K2	protein_coding	cytosolic	36.86	-0.370325	0.0896789
ENSG00000068784.8	SRBD1	protein_coding	cytosolic	4.325	-1.45049	5.28634e-08
ENSG00000068793.13	CYFIP1	protein_coding	cytosolic	33.255	-0.369126	0.0564331
ENSG00000068796.12	KIF2A	protein_coding	cytosolic	36.955	-0.60966	0.000333383
ENSG00000068878.10	PSME4	protein_coding	cytosolic	16.715	-0.222234	0.34356
ENSG00000068885.10	IFT80	protein_coding	cytosolic	12.925	-0.396952	0.166826
ENSG00000068903.15	SIRT2	protein_coding	cytosolic	64.07	0.00733084	0.980765
ENSG00000068912.9	ERLEC1	protein_coding	membrane	29.525	2.07204	1.96477e-51
ENSG00000068971.9	PPP2R5B	protein_coding	cytosolic	3.5	0.36404	0.544713
ENSG00000069011.11	PITX1	protein_coding	NA	24.505	0.563459	0.0324483
ENSG00000069020.14	MAST4	protein_coding	cytosolic	3.345	-0.166123	0.687623
ENSG00000069188.12	SDK2	protein_coding	membrane	3.765	2.41379	7.63352e-08
ENSG00000069248.9	NUP133	protein_coding	cytosolic	59.33	-1.1415	2.40562e-11
ENSG00000069275.12	NUCKS1	protein_coding	cytosolic	234.475	-0.88647	3.36493e-16
ENSG00000069329.11	VPS35	protein_coding	cytosolic	49.42	-0.571515	0.00239142
ENSG00000069345.7	DNAJA2	protein_coding	cytosolic	38.375	-1.11184	7.29002e-10
ENSG00000069399.8	BCL3	protein_coding	NA	1.535	1.107	0.566896
ENSG00000069424.10	KCNAB2	protein_coding	cytosolic	7.48	-0.630135	0.265318
ENSG00000069493.10	CLEC2D	protein_coding	cytosolic	3.105	-0.656106	0.572762
ENSG00000069509.5	FUNDC1	protein_coding	cytosolic	40.21	-0.0159139	0.967089
ENSG00000069667.11	RORA	protein_coding	NA	4.9	1.01761	0.00145569
ENSG00000069702.6	TGFBR3	protein_coding	membrane	7.98	2.86736	4.139e-31
ENSG00000069812.7	HES2	protein_coding	NA	1.315	0.810491	0.677979
ENSG00000069849.6	ATP1B3	protein_coding	membrane	104.62	3.21336	1.03878e-87
ENSG00000069869.11	NEDD4	protein_coding	cytosolic	15.81	-0.206164	0.364447
ENSG00000069943.5	PIGB	protein_coding	membrane	9.565	1.73042	7.67897e-10
ENSG00000069956.7	MAPK6	protein_coding	cytosolic	20.655	-0.509444	0.00160271
ENSG00000069966.14	GNB5	protein_coding	cytosolic	18.385	-0.557865	0.00434742
ENSG00000069974.11	RAB27A	protein_coding	cytosolic	5.785	-0.39801	0.170681
ENSG00000069998.8	CECR5	protein_coding	cytosolic	73.045	-0.34408	0.035946
ENSG00000070010.14	UFD1L	protein_coding	cytosolic	61.99	-0.556135	0.00122209
ENSG00000070018.4	LRP6	protein_coding	membrane	11.375	1.94876	1.17341e-17
ENSG00000070047.7	PHRF1	protein_coding	cytosolic	8.55	-1.43682	3.51544e-05
ENSG00000070061.10	IKBKAP	protein_coding	cytosolic	20.535	-0.958911	9.06702e-09
ENSG00000070081.11	NUCB2	protein_coding	membrane	28.87	2.57713	7.76385e-58
ENSG00000070087.9	PFN2	protein_coding	cytosolic	128.29	-0.204552	0.054454
ENSG00000070159.9	PTPN3	protein_coding	cytosolic	9.11	-0.251862	0.324516
ENSG00000070182.13	SPTB	protein_coding	cytosolic	4.29	-0.424268	0.420858
ENSG00000070214.11	SLC44A1	protein_coding	membrane	9.08	2.81694	3.43343e-99
ENSG00000070269.9	TMEM260	protein_coding	membrane	4.765	2.79036	3.33012e-18
ENSG00000070366.9	SMG6	protein_coding	cytosolic	9.805	-0.757793	0.00999196
ENSG00000070367.11	EXOC5	protein_coding	cytosolic	14.13	-0.327478	0.0362267
ENSG00000070371.11	CLTCL1	protein_coding	cytosolic	6.47	0.141673	0.759345
ENSG00000070404.5	FSTL3	protein_coding	cytosolic	2.33	0.0333849	0.980765
ENSG00000070413.14	DGCR2	protein_coding	membrane	20.835	3.98451	2.00156e-52
ENSG00000070423.13	RNF126	protein_coding	NA	45.25	0.718974	0.00508826
ENSG00000070444.10	MNT	protein_coding	cytosolic	15.335	0.0300926	0.961114
ENSG00000070476.10	ZXDC	protein_coding	cytosolic	11.195	0.215867	0.545736
ENSG00000070495.10	JMJD6	protein_coding	cytosolic	31.29	-0.781192	2.92447e-05
ENSG00000070501.7	POLB	protein_coding	cytosolic	58.15	-0.535411	0.0018026
ENSG00000070540.8	WIPI1	protein_coding	cytosolic	5.89	-0.0333747	0.966003
ENSG00000070610.10	GBA2	protein_coding	cytosolic	20.07	-0.0965271	0.727548
ENSG00000070614.10	NDST1	protein_coding	NA	21.04	1.32792	5.57243e-06
ENSG00000070669.12	ASNS	protein_coding	cytosolic	151.735	-0.79188	0.000322668
ENSG00000070718.7	AP3M2	protein_coding	cytosolic	20.195	-0.291378	0.249723
ENSG00000070756.9	PABPC1	protein_coding	cytosolic	391.01	-0.0143509	0.972299
ENSG00000070759.12	TESK2	protein_coding	cytosolic	6.39	0.0616223	0.908459
ENSG00000070761.3	C16orf80	protein_coding	cytosolic	65.885	-0.357591	0.0232097
ENSG00000070770.4	CSNK2A2	protein_coding	cytosolic	57.77	-0.266236	0.285227
ENSG00000070778.8	PTPN21	protein_coding	cytosolic	1.96	-0.210489	0.766125
ENSG00000070785.12	EIF2B3	protein_coding	cytosolic	46.425	-0.765757	0.000296258
ENSG00000070814.13	TCOF1	protein_coding	cytosolic	61.03	-0.510434	0.0238294
ENSG00000070831.11	CDC42	protein_coding	cytosolic	248.93	-0.489821	0.00147437
ENSG00000070882.8	OSBPL3	protein_coding	cytosolic	7.83	-0.122471	0.692352
ENSG00000070886.6	EPHA8	protein_coding	membrane	10.825	2.49025	3.09535e-13
ENSG00000070950.5	RAD18	protein_coding	cytosolic	11.85	-0.235611	0.278747
ENSG00000070961.10	ATP2B1	protein_coding	membrane	19.085	2.80361	1.66192e-60
ENSG00000071051.9	NCK2	protein_coding	cytosolic	13.03	-0.218365	0.536853
ENSG00000071054.11	MAP4K4	protein_coding	cytosolic	19.705	-0.538405	0.0102357
ENSG00000071073.8	MGAT4A	protein_coding	membrane	7.74	1.76677	1.44065e-16
ENSG00000071082.6	RPL31	protein_coding	cytosolic	2577.58	-0.711028	3.36733e-05
ENSG00000071127.12	WDR1	protein_coding	cytosolic	51.565	-0.640187	1.84642e-05
ENSG00000071189.17	SNX13	protein_coding	NA	7.365	1.35149	1.99543e-13
ENSG00000071205.7	ARHGAP10	protein_coding	cytosolic	8.31	-0.507505	0.0445214
ENSG00000071242.7	RPS6KA2	protein_coding	cytosolic	4.455	-0.298936	0.560251
ENSG00000071243.11	ING3	protein_coding	cytosolic	23.965	-0.279392	0.119441
ENSG00000071246.6	VASH1	protein_coding	cytosolic	16.435	-0.0199904	0.970883
ENSG00000071282.7	LMCD1	protein_coding	cytosolic	9.94	-0.373735	0.398822
ENSG00000071462.7	WBSCR22	protein_coding	NA	115.41	0.765167	3.71216e-07
ENSG00000071537.9	SEL1L	protein_coding	membrane	7.25	3.79686	2.15315e-59
ENSG00000071539.9	TRIP13	protein_coding	cytosolic	38.715	-0.100445	0.612658
ENSG00000071553.12	ATP6AP1	protein_coding	membrane	76.74	4.48781	1.04663e-97
ENSG00000071564.10	TCF3	protein_coding	cytosolic	60.135	0.00350246	0.995862
ENSG00000071575.7	TRIB2	protein_coding	cytosolic	25	0.0722714	0.84755
ENSG00000071626.12	DAZAP1	protein_coding	cytosolic	186.41	-0.492316	0.000236876
ENSG00000071655.13	MBD3	protein_coding	cytosolic	119.575	-0.0662942	0.844745
ENSG00000071794.11	HLTF	protein_coding	cytosolic	17.105	-1.54594	6.80004e-09
ENSG00000071859.10	FAM50A	protein_coding	cytosolic	79.87	-0.757039	5.16391e-06
ENSG00000071889.12	FAM3A	protein_coding	NA	34.36	1.4978	3.44207e-17
ENSG00000071894.10	CPSF1	protein_coding	cytosolic	35.65	-0.564835	0.0655427
ENSG00000071967.7	CYBRD1	protein_coding	membrane	4.585	2.79962	2.47623e-21
ENSG00000071994.6	PDCD2	protein_coding	cytosolic	136.99	-0.0202383	0.934898
ENSG00000072041.12	SLC6A15	protein_coding	membrane	29.585	2.80689	1.06515e-53
ENSG00000072042.8	RDH11	protein_coding	membrane	32.775	3.36592	6.8285e-75
ENSG00000072062.9	PRKACA	protein_coding	cytosolic	49.695	-0.0965193	0.81919
ENSG00000072071.12	LPHN1	protein_coding	NA	22.275	1.39757	0.000152702
ENSG00000072110.9	ACTN1	protein_coding	cytosolic	25.015	-1.45446	7.53415e-07
ENSG00000072121.11	ZFYVE26	protein_coding	cytosolic	2.35	0.313463	0.466832
ENSG00000072133.6	RPS6KA6	protein_coding	cytosolic	3.14	-0.371814	0.486796
ENSG00000072134.11	EPN2	protein_coding	cytosolic	12.83	-0.178835	0.568673
ENSG00000072135.8	PTPN18	protein_coding	cytosolic	20.585	0.0123603	0.97799
ENSG00000072195.10	SPEG	protein_coding	membrane	5.6	1.78544	0.00826854
ENSG00000072201.9	LNX1	protein_coding	cytosolic	1.155	-0.819139	0.773437
ENSG00000072210.14	ALDH3A2	protein_coding	cytosolic	37	-0.509252	0.000716523
ENSG00000072274.8	TFRC	protein_coding	membrane	45.82	2.67628	7.91996e-49
ENSG00000072310.12	SREBF1	protein_coding	membrane	18.29	3.07631	5.01326e-17
ENSG00000072364.8	AFF4	protein_coding	cytosolic	23.73	-0.388332	0.0445176
ENSG00000072401.10	UBE2D1	protein_coding	cytosolic	24.96	-0.151964	0.539027
ENSG00000072415.4	MPP5	protein_coding	cytosolic	9.565	-0.540489	0.00321078
ENSG00000072422.12	RHOBTB1	protein_coding	cytosolic	6.665	-0.231418	0.53423
ENSG00000072501.13	SMC1A	protein_coding	cytosolic	121.72	-0.637219	0.00136405
ENSG00000072506.8	HSD17B10	protein_coding	cytosolic	174.15	-0.417519	0.0207806
ENSG00000072518.16	MARK2	protein_coding	cytosolic	10.6	-0.348166	0.389449
ENSG00000072571.15	HMMR	protein_coding	cytosolic	15.735	-0.0505433	0.903686
ENSG00000072609.13	CHFR	protein_coding	cytosolic	15.9	-0.0693998	0.872528
ENSG00000072682.14	P4HA2	protein_coding	membrane	12.915	3.71992	1.62046e-25
ENSG00000072736.14	NFATC3	protein_coding	cytosolic	13.005	-0.236972	0.350316
ENSG00000072756.12	TRNT1	protein_coding	cytosolic	14.33	-0.406299	0.0339895
ENSG00000072778.15	ACADVL	protein_coding	cytosolic	58.77	-0.150694	0.58404
ENSG00000072786.8	STK10	protein_coding	cytosolic	5.55	-0.189318	0.672813
ENSG00000072803.13	FBXW11	protein_coding	cytosolic	42.945	-0.416183	0.00730066
ENSG00000072832.10	CRMP1	protein_coding	cytosolic	12	-0.418912	0.214344
ENSG00000072840.8	EVC	protein_coding	NA	3.66	1.04068	0.00239637
ENSG00000072849.6	DERL2	protein_coding	membrane	34.12	2.2204	4.38898e-46
ENSG00000072864.8	NDE1	protein_coding	cytosolic	29.08	-0.0749351	0.769167
ENSG00000072954.2	TMEM38A	protein_coding	membrane	9.84	2.62066	2.39045e-13
ENSG00000072958.4	AP1M1	protein_coding	cytosolic	65.225	-0.310305	0.104022
ENSG00000073008.10	PVR	protein_coding	membrane	25.51	3.71096	4.04647e-73
ENSG00000073009.8	IKBKG	protein_coding	cytosolic	13.845	-0.640954	0.0177088
ENSG00000073050.7	XRCC1	protein_coding	cytosolic	33.675	-0.697878	6.00931e-05
ENSG00000073060.11	SCARB1	protein_coding	membrane	50.075	3.28359	3.65404e-56
ENSG00000073111.9	MCM2	protein_coding	cytosolic	60.45	-1.3343	4.88824e-13
ENSG00000073150.9	PANX2	protein_coding	NA	2.03	1.08024	0.156665
ENSG00000073169.9	SELO	protein_coding	cytosolic	21.335	0.279499	0.514185
ENSG00000073331.13	ALPK1	protein_coding	cytosolic	2.25	-0.0263503	0.974665
ENSG00000073350.9	LLGL2	protein_coding	cytosolic	10.435	-0.094589	0.857262
ENSG00000073417.10	PDE8A	protein_coding	cytosolic	12.265	-0.207673	0.358376
ENSG00000073536.13	NLE1	protein_coding	cytosolic	54.845	-0.375266	0.0322659
ENSG00000073578.12	SDHA	protein_coding	cytosolic	75.78	-0.637044	0.00020994
ENSG00000073584.14	SMARCE1	protein_coding	cytosolic	96.205	-0.527446	3.79749e-05
ENSG00000073605.14	GSDMB	protein_coding	NA	5.06	0.892533	0.221507
ENSG00000073614.7	KDM5A	protein_coding	cytosolic	17.74	-0.550296	0.0120494
ENSG00000073670.9	ADAM11	protein_coding	membrane	6.135	2.21817	2.69653e-08
ENSG00000073711.6	PPP2R3A	protein_coding	cytosolic	2.05	0.215787	0.647867
ENSG00000073712.9	FERMT2	protein_coding	cytosolic	17.505	-0.878799	5.03629e-06
ENSG00000073792.11	IGF2BP2	protein_coding	cytosolic	23.7	-0.540388	0.000117661
ENSG00000073803.9	MAP3K13	protein_coding	cytosolic	20.775	-0.355333	0.0626455
ENSG00000073849.10	ST6GAL1	protein_coding	membrane	9.195	2.67774	4.81847e-24
ENSG00000073921.13	PICALM	protein_coding	cytosolic	32.25	-0.794309	8.62338e-07
ENSG00000073969.14	NSF	protein_coding	cytosolic	25.505	-1.03189	2.92322e-11
ENSG00000074047.16	GLI2	protein_coding	cytosolic	1.595	0.0666742	0.954337
ENSG00000074054.13	CLASP1	protein_coding	cytosolic	7.145	-0.492171	0.0639325
ENSG00000074071.9	MRPS34	protein_coding	cytosolic	339.37	0.115727	0.634179
ENSG00000074181.4	NOTCH3	protein_coding	membrane	4.085	3.08769	1.09794e-05
ENSG00000074201.4	CLNS1A	protein_coding	cytosolic	249.835	-0.873532	2.79712e-09
ENSG00000074211.9	PPP2R2C	protein_coding	cytosolic	8.67	-0.0994944	0.840931
ENSG00000074219.9	TEAD2	protein_coding	cytosolic	14.525	-0.0652467	0.893526
ENSG00000074266.13	EED	protein_coding	cytosolic	17.5	-0.815393	0.00439019
ENSG00000074317.6	SNCB	protein_coding	cytosolic	2.62	-0.0342169	0.984283
ENSG00000074319.8	TSG101	protein_coding	cytosolic	55.96	-0.354588	0.0719593
ENSG00000074356.12	C17orf85	protein_coding	cytosolic	33.85	-0.407877	0.0120568
ENSG00000074370.13	ATP2A3	protein_coding	NA	1.86	1.55123	0.127671
ENSG00000074410.9	CA12	protein_coding	membrane	8.435	3.73381	1.44827e-36
ENSG00000074416.9	MGLL	protein_coding	cytosolic	1.6	-0.723378	0.294921
ENSG00000074527.7	NTN4	protein_coding	membrane	3.17	2.53566	5.40746e-07
ENSG00000074582.8	BCS1L	protein_coding	cytosolic	55.615	-0.219092	0.31991
ENSG00000074590.9	NUAK1	protein_coding	cytosolic	8.22	-0.440198	0.0613503
ENSG00000074603.14	DPP8	protein_coding	cytosolic	23.985	-0.173211	0.370607
ENSG00000074621.9	SLC24A1	protein_coding	membrane	5.53	1.59677	9.12464e-08
ENSG00000074695.5	LMAN1	protein_coding	membrane	38.52	3.0585	4.48194e-78
ENSG00000074696.8	PTPLAD1	protein_coding	membrane	192.935	3.89702	1.05397e-253
ENSG00000074755.10	ZZEF1	protein_coding	cytosolic	10.445	0.148111	0.785725
ENSG00000074800.9	ENO1	protein_coding	cytosolic	2089.38	-0.954985	0.00490447
ENSG00000074842.3	C19orf10	protein_coding	membrane	117.325	3.26279	1.74606e-66
ENSG00000074855.6	ANO8	protein_coding	NA	2.595	1.39116	0.038589
ENSG00000074935.9	TUBE1	protein_coding	cytosolic	19.605	0.220368	0.460011
ENSG00000074964.12	ARHGEF10L	protein_coding	cytosolic	3.235	-0.18706	0.784612
ENSG00000075043.13	KCNQ2	protein_coding	NA	15.055	0.942429	0.0117327
ENSG00000075089.5	ACTR6	protein_coding	cytosolic	83.765	-1.06711	3.72112e-08
ENSG00000075131.5	TIPIN	protein_coding	cytosolic	61.55	-0.771827	1.74161e-08
ENSG00000075142.9	SRI	protein_coding	cytosolic	97.135	-0.0351114	0.892794
ENSG00000075151.15	EIF4G3	protein_coding	cytosolic	38.01	-0.921533	2.56041e-07
ENSG00000075188.4	NUP37	protein_coding	cytosolic	74.29	-0.957551	8.20389e-05
ENSG00000075213.6	SEMA3A	protein_coding	membrane	1.015	1.78726	8.13339e-07
ENSG00000075218.14	GTSE1	protein_coding	cytosolic	28.07	-0.176589	0.512437
ENSG00000075223.9	SEMA3C	protein_coding	membrane	4.725	2.38968	2.43949e-23
ENSG00000075234.12	TTC38	protein_coding	cytosolic	19.97	-0.204813	0.516767
ENSG00000075239.9	ACAT1	protein_coding	cytosolic	110.71	-0.417493	0.195318
ENSG00000075240.12	GRAMD4	protein_coding	NA	12.145	1.1802	0.00127947
ENSG00000075275.12	CELSR1	protein_coding	membrane	7.725	2.94168	6.73863e-14
ENSG00000075290.7	WNT8B	protein_coding	cytosolic	2.855	0.0937251	0.952073
ENSG00000075292.14	ZNF638	protein_coding	cytosolic	18.78	-0.644282	8.76085e-06
ENSG00000075303.8	SLC25A40	protein_coding	cytosolic	7.64	-0.0784178	0.850436
ENSG00000075336.7	TIMM21	protein_coding	NA	30.04	1.40186	1.86176e-18
ENSG00000075340.18	ADD2	protein_coding	cytosolic	11.79	-0.444387	0.0110839
ENSG00000075391.12	RASAL2	protein_coding	cytosolic	5.37	0.184201	0.536591
ENSG00000075399.8	VPS9D1	protein_coding	cytosolic	2.765	-0.251331	0.823374
ENSG00000075407.13	ZNF37A	protein_coding	cytosolic	10.865	0.021175	0.957465
ENSG00000075413.13	MARK3	protein_coding	cytosolic	46.77	-0.349454	0.025075
ENSG00000075415.8	SLC25A3	protein_coding	cytosolic	619.04	-0.353419	0.0163031
ENSG00000075420.8	FNDC3B	protein_coding	cytosolic	3.44	-0.541605	0.0615243
ENSG00000075426.7	FOSL2	protein_coding	cytosolic	2.615	-0.017188	0.984165
ENSG00000075539.9	FRYL	protein_coding	cytosolic	3.295	-0.321904	0.392937
ENSG00000075568.12	TMEM131	protein_coding	membrane	6.65	2.74413	1.3963e-20
ENSG00000075618.13	FSCN1	protein_coding	cytosolic	69.57	-0.509196	0.00366739
ENSG00000075624.9	ACTB	protein_coding	cytosolic	693.365	-0.264633	0.126318
ENSG00000075643.5	MOCOS	protein_coding	cytosolic	1.995	-0.302763	0.63619
ENSG00000075651.11	PLD1	protein_coding	cytosolic	3.96	-0.531843	0.16386
ENSG00000075702.12	WDR62	protein_coding	cytosolic	23.6	-0.0938661	0.830542
ENSG00000075711.16	DLG1	protein_coding	cytosolic	17.585	0.0111839	0.975498
ENSG00000075785.8	RAB7A	protein_coding	cytosolic	86.175	-0.383202	0.0120352
ENSG00000075790.6	BCAP29	protein_coding	membrane	27.18	2.83506	6.09412e-55
ENSG00000075826.12	SEC31B	protein_coding	cytosolic	2.995	0.533433	0.483217
ENSG00000075856.7	SART3	protein_coding	cytosolic	51.705	-0.724359	3.37911e-08
ENSG00000075891.17	PAX2	protein_coding	cytosolic	1.52	0.392789	0.785725
ENSG00000075914.8	EXOSC7	protein_coding	cytosolic	49.645	-0.0510804	0.892794
ENSG00000075945.8	KIFAP3	protein_coding	cytosolic	13.35	-0.630242	0.0393121
ENSG00000075975.11	MKRN2	protein_coding	cytosolic	26.445	-0.527431	0.000638886
ENSG00000076003.4	MCM6	protein_coding	cytosolic	59.91	-1.16118	6.28613e-09
ENSG00000076043.5	REXO2	protein_coding	cytosolic	54.585	-0.388478	0.0475631
ENSG00000076053.6	RBM7	protein_coding	cytosolic	14.145	-0.384663	0.0719405
ENSG00000076067.7	RBMS2	protein_coding	cytosolic	5.695	-0.399505	0.289227
ENSG00000076108.7	BAZ2A	protein_coding	cytosolic	32.86	-0.499937	0.12378
ENSG00000076201.10	PTPN23	protein_coding	NA	7.135	0.986486	0.108904
ENSG00000076242.10	MLH1	protein_coding	cytosolic	21.09	-0.736442	0.000531171
ENSG00000076248.6	UNG	protein_coding	cytosolic	122.73	-0.576277	2.20347e-06
ENSG00000076258.5	FMO4	protein_coding	cytosolic	1.49	-0.857746	0.376206
ENSG00000076321.6	KLHL20	protein_coding	cytosolic	7.195	-0.558203	0.0356767
ENSG00000076351.8	SLC46A1	protein_coding	membrane	10.195	4.08403	5.02316e-44
ENSG00000076356.6	PLXNA2	protein_coding	membrane	3.915	3.28945	1.50875e-17
ENSG00000076382.12	SPAG5	protein_coding	cytosolic	56.36	-0.341793	0.0287587
ENSG00000076513.12	ANKRD13A	protein_coding	cytosolic	21.505	-0.202125	0.257931
ENSG00000076554.11	TPD52	protein_coding	cytosolic	41.63	-0.503317	0.000291256
ENSG00000076555.11	ACACB	protein_coding	cytosolic	4.305	-0.185497	0.743456
ENSG00000076604.10	TRAF4	protein_coding	NA	31.78	0.528521	0.0176296
ENSG00000076641.4	PAG1	protein_coding	membrane	3.635	3.24915	5.00933e-48
ENSG00000076650.2	GPATCH1	protein_coding	cytosolic	10.62	-0.299066	0.371917
ENSG00000076662.5	ICAM3	protein_coding	cytosolic	3.335	-0.0956873	0.918439
ENSG00000076685.14	NT5C2	protein_coding	cytosolic	31.865	-0.772414	1.32835e-05
ENSG00000076706.10	MCAM	protein_coding	membrane	15.42	4.08666	2.91899e-21
ENSG00000076716.7	GPC4	protein_coding	membrane	19.895	3.9848	1.70756e-15
ENSG00000076770.10	MBNL3	protein_coding	cytosolic	5.845	0.032824	0.922247
ENSG00000076826.5	CAMSAP3	protein_coding	cytosolic	5.825	0.174779	0.812331
ENSG00000076864.15	RAP1GAP	protein_coding	cytosolic	3.59	-0.464445	0.422903
ENSG00000076924.7	XAB2	protein_coding	cytosolic	24.525	-1.03163	6.66846e-05
ENSG00000076928.13	ARHGEF1	protein_coding	cytosolic	17.81	-0.657979	0.0174641
ENSG00000076944.10	STXBP2	protein_coding	cytosolic	27.895	-0.0460384	0.931508
ENSG00000076984.13	MAP2K7	protein_coding	cytosolic	23.94	-0.526794	0.0106161
ENSG00000077044.5	DGKD	protein_coding	cytosolic	14.015	-0.182304	0.56981
ENSG00000077063.6	CTTNBP2	protein_coding	cytosolic	4.14	0.318785	0.402268
ENSG00000077092.14	RARB	protein_coding	cytosolic	4.975	-0.124738	0.81681
ENSG00000077097.9	TOP2B	protein_coding	cytosolic	42.175	-1.10052	3.66536e-14
ENSG00000077147.10	TM9SF3	protein_coding	membrane	64.1	3.44157	1.8701e-147
ENSG00000077150.13	NFKB2	protein_coding	cytosolic	7.995	-0.232286	0.707774
ENSG00000077152.5	UBE2T	protein_coding	cytosolic	161.105	-0.535411	0.025721
ENSG00000077157.16	PPP1R12B	protein_coding	NA	6.325	0.533619	0.0100233
ENSG00000077232.12	DNAJC10	protein_coding	membrane	22.215	2.43666	1.48383e-68
ENSG00000077235.13	GTF3C1	protein_coding	cytosolic	58.525	-0.318879	0.404551
ENSG00000077238.9	IL4R	protein_coding	membrane	4.92	2.03796	1.52837e-07
ENSG00000077254.10	USP33	protein_coding	cytosolic	31.66	-0.43002	0.0196526
ENSG00000077312.4	SNRPA	protein_coding	cytosolic	157.065	-0.315936	0.0656578
ENSG00000077348.4	EXOSC5	protein_coding	cytosolic	116.82	0.0106645	0.979702
ENSG00000077380.11	DYNC1I2	protein_coding	cytosolic	29.405	-1.08083	5.10545e-09
ENSG00000077454.11	LRCH4	protein_coding	cytosolic	10.065	0.196352	0.715736
ENSG00000077458.8	FAM76B	protein_coding	cytosolic	10.12	-0.300364	0.234916
ENSG00000077463.10	SIRT6	protein_coding	cytosolic	18.335	-0.180603	0.661401
ENSG00000077514.4	POLD3	protein_coding	cytosolic	15.98	-0.489389	0.0094949
ENSG00000077522.8	ACTN2	protein_coding	cytosolic	3.93	0.293121	0.664271
ENSG00000077549.13	CAPZB	protein_coding	cytosolic	147.95	-0.353938	0.0138857
ENSG00000077585.9	GPR137B	protein_coding	membrane	9.985	1.82721	5.1534e-15
ENSG00000077616.6	NAALAD2	protein_coding	membrane	1.715	2.43939	3.73254e-07
ENSG00000077684.11	PHF17	protein_coding	cytosolic	16.835	-0.345269	0.0547324
ENSG00000077721.11	UBE2A	protein_coding	cytosolic	68.305	-0.13276	0.347316
ENSG00000077782.15	FGFR1	protein_coding	membrane	31.4	3.15222	3.81179e-40
ENSG00000077809.8	GTF2I	protein_coding	cytosolic	75.845	-0.331118	0.0847596
ENSG00000077942.13	FBLN1	protein_coding	membrane	16.58	4.66063	1.71332e-20
ENSG00000077943.7	ITGA8	protein_coding	membrane	6.96	3.44426	7.51503e-33
ENSG00000078043.11	PIAS2	protein_coding	cytosolic	8.03	-0.213013	0.436344
ENSG00000078053.12	AMPH	protein_coding	cytosolic	3.72	-0.377794	0.380725
ENSG00000078061.8	ARAF	protein_coding	NA	40.815	0.540341	0.0470945
ENSG00000078070.7	MCCC1	protein_coding	cytosolic	13.525	-0.392454	0.205522
ENSG00000078081.3	LAMP3	protein_coding	membrane	2.365	2.71648	1.94427e-06
ENSG00000078114.14	NEBL	protein_coding	cytosolic	8.345	-0.360777	0.134404
ENSG00000078124.7	ACER3	protein_coding	membrane	8.005	2.20041	4.31411e-31
ENSG00000078140.9	UBE2K	protein_coding	cytosolic	50.945	-0.54646	7.64554e-06
ENSG00000078142.7	PIK3C3	protein_coding	cytosolic	14.975	-0.482035	0.0129894
ENSG00000078177.9	N4BP2	protein_coding	cytosolic	1.74	-0.372672	0.205287
ENSG00000078237.4	C12orf5	protein_coding	cytosolic	17.195	-0.212985	0.414651
ENSG00000078246.11	TULP3	protein_coding	cytosolic	14.71	-0.286794	0.270867
ENSG00000078269.9	SYNJ2	protein_coding	cytosolic	4.89	-0.117801	0.776029
ENSG00000078304.15	PPP2R5C	protein_coding	cytosolic	80.27	-0.498087	0.00174926
ENSG00000078319.7	PMS2P1	pseudogene	cytosolic	10.56	-0.141388	0.795266
ENSG00000078369.13	GNB1	protein_coding	cytosolic	186.99	-0.386143	0.000115294
ENSG00000078399.11	HOXA9	protein_coding	cytosolic	83.91	-0.452694	0.00574675
ENSG00000078403.12	MLLT10	protein_coding	cytosolic	23.33	-0.214095	0.339725
ENSG00000078487.13	ZCWPW1	protein_coding	cytosolic	3.645	-0.826235	0.0559959
ENSG00000078618.15	NRD1	protein_coding	cytosolic	63.29	-0.583485	8.93581e-06
ENSG00000078668.9	VDAC3	protein_coding	cytosolic	236.08	-0.638582	2.6511e-06
ENSG00000078674.13	PCM1	protein_coding	cytosolic	27.89	-0.746612	5.2333e-06
ENSG00000078687.12	TNRC6C	protein_coding	cytosolic	3.44	-0.133662	0.860439
ENSG00000078699.17	CBFA2T2	protein_coding	cytosolic	6.665	0.268076	0.404958
ENSG00000078747.8	ITCH	protein_coding	cytosolic	24.205	-0.189667	0.299465
ENSG00000078804.8	TP53INP2	protein_coding	cytosolic	4.49	0.140081	0.842266
ENSG00000078808.12	SDF4	protein_coding	membrane	90.995	4.03419	1.53148e-84
ENSG00000078900.10	TP73	protein_coding	cytosolic	7.49	-0.261668	0.574812
ENSG00000078902.11	TOLLIP	protein_coding	cytosolic	7.725	-0.215547	0.616987
ENSG00000078967.8	UBE2D4	protein_coding	cytosolic	11.55	0.038307	0.94396
ENSG00000079101.12	CLUL1	protein_coding	cytosolic	1.27	0.467208	0.752072
ENSG00000079134.7	THOC1	protein_coding	cytosolic	20.765	-0.57287	0.00129354
ENSG00000079150.13	FKBP7	protein_coding	membrane	13.35	2.62287	5.58065e-15
ENSG00000079156.12	OSBPL6	protein_coding	cytosolic	6.32	-0.171545	0.553385
ENSG00000079215.9	SLC1A3	protein_coding	membrane	18.03	3.20833	2.45042e-48
ENSG00000079246.11	XRCC5	protein_coding	cytosolic	135.105	-1.15364	3.46034e-09
ENSG00000079257.3	LXN	protein_coding	cytosolic	15.05	-0.117872	0.822711
ENSG00000079277.15	MKNK1	protein_coding	cytosolic	25.36	0.0970372	0.777266
ENSG00000079313.7	REXO1	protein_coding	cytosolic	14.24	0.328546	0.530523
ENSG00000079332.10	SAR1A	protein_coding	cytosolic	52.875	0.0258874	0.911712
ENSG00000079335.13	CDC14A	protein_coding	cytosolic	6.02	-0.391037	0.0909424
ENSG00000079337.11	RAPGEF3	protein_coding	cytosolic	2.23	-0.352227	0.752111
ENSG00000079387.9	SENP1	protein_coding	cytosolic	16.625	-0.395534	0.0155267
ENSG00000079432.3	CIC	protein_coding	cytosolic	17.25	0.29551	0.499436
ENSG00000079459.8	FDFT1	protein_coding	cytosolic	97.925	-0.122033	0.576028
ENSG00000079462.3	PAFAH1B3	protein_coding	cytosolic	93.38	-0.0941803	0.76638
ENSG00000079482.11	OPHN1	protein_coding	cytosolic	2.56	-0.0376658	0.94871
ENSG00000079616.8	KIF22	protein_coding	cytosolic	110.63	-0.661241	7.18497e-05
ENSG00000079691.15	LRRC16A	protein_coding	cytosolic	7.81	-0.375526	0.247581
ENSG00000079739.11	PGM1	protein_coding	cytosolic	43.225	-0.652085	0.00368076
ENSG00000079785.10	DDX1	protein_coding	cytosolic	63.91	-1.56109	6.92143e-21
ENSG00000079805.12	DNM2	protein_coding	cytosolic	69.05	-0.409761	0.0543902
ENSG00000079819.12	EPB41L2	protein_coding	cytosolic	42.235	-0.931977	2.74996e-09
ENSG00000079931.10	MOXD1	protein_coding	membrane	24.82	3.91966	3.07854e-72
ENSG00000079950.9	STX7	protein_coding	cytosolic	34.69	-0.590341	0.000117063
ENSG00000079974.13	RABL2B	protein_coding	cytosolic	12.975	0.0249641	0.951324
ENSG00000079999.9	KEAP1	protein_coding	cytosolic	36.195	-0.212161	0.356169
ENSG00000080189.10	SLC35C2	protein_coding	membrane	32.62	2.01062	9.47593e-22
ENSG00000080200.5	CRYBG3	protein_coding	NA	3.93	1.2297	1.13051e-05
ENSG00000080298.11	RFX3	protein_coding	cytosolic	1.33	-0.362814	0.401855
ENSG00000080345.13	RIF1	protein_coding	cytosolic	7.39	-0.28435	0.155794
ENSG00000080371.4	RAB21	protein_coding	cytosolic	24.06	-0.612737	2.18027e-06
ENSG00000080493.9	SLC4A4	protein_coding	membrane	1.665	2.17776	8.72914e-12
ENSG00000080503.15	SMARCA2	protein_coding	cytosolic	16.3	-0.796192	2.9035e-05
ENSG00000080546.9	SESN1	protein_coding	cytosolic	25.2	-0.115614	0.743912
ENSG00000080561.9	MID2	protein_coding	cytosolic	6.345	-0.127352	0.820496
ENSG00000080603.12	SRCAP	protein_coding	cytosolic	32.605	0.165018	0.862856
ENSG00000080608.9	KIAA0020	protein_coding	cytosolic	15.46	-1.64895	7.91691e-15
ENSG00000080802.14	CNOT4	protein_coding	cytosolic	6.245	-0.481345	0.147372
ENSG00000080815.14	PSEN1	protein_coding	membrane	17.37	3.19943	1.83624e-60
ENSG00000080819.2	CPOX	protein_coding	cytosolic	26.935	-0.497436	0.00313319
ENSG00000080822.12	CLDND1	protein_coding	membrane	41.235	2.27254	2.57768e-62
ENSG00000080823.17	MOK	protein_coding	NA	9.675	0.578327	0.0587081
ENSG00000080824.14	HSP90AA1	protein_coding	cytosolic	593.59	-1.21497	2.03758e-14
ENSG00000080839.7	RBL1	protein_coding	cytosolic	8.455	0.325924	0.188083
ENSG00000080845.13	DLGAP4	protein_coding	cytosolic	8.925	-0.0104165	0.989283
ENSG00000080854.10	IGSF9B	protein_coding	NA	3.295	1.09116	0.432952
ENSG00000080947.10	CROCCP3	pseudogene	membrane	11.435	1.88243	0.0091687
ENSG00000080986.8	NDC80	protein_coding	cytosolic	14.46	-0.764982	0.000310746
ENSG00000081014.6	AP4E1	protein_coding	cytosolic	6.165	-0.167012	0.555371
ENSG00000081019.9	RSBN1	protein_coding	cytosolic	6.705	-0.691809	0.00147426
ENSG00000081026.14	MAGI3	protein_coding	cytosolic	6.49	0.0107745	0.977744
ENSG00000081041.8	CXCL2	protein_coding	cytosolic	1.265	0.544197	0.822835
ENSG00000081052.10	COL4A4	protein_coding	membrane	2.705	2.74558	1.7548e-11
ENSG00000081059.15	TCF7	protein_coding	cytosolic	10.36	-0.0128433	0.975591
ENSG00000081087.10	OSTM1	protein_coding	membrane	18.86	4.04922	1.92823e-108
ENSG00000081138.9	CDH7	protein_coding	membrane	3.775	2.32628	0.000118607
ENSG00000081154.7	PCNP	protein_coding	cytosolic	118.845	-0.562509	3.92834e-07
ENSG00000081177.14	EXD2	protein_coding	membrane	13.96	2.77239	2.34705e-33
ENSG00000081181.3	ARG2	protein_coding	cytosolic	27.525	-0.686168	0.00228628
ENSG00000081189.9	MEF2C	protein_coding	cytosolic	4.63	-0.894214	0.000353887
ENSG00000081307.8	UBA5	protein_coding	cytosolic	16.56	-0.3212	0.119544
ENSG00000081320.6	STK17B	protein_coding	cytosolic	6.325	-0.140333	0.600785
ENSG00000081377.12	CDC14B	protein_coding	cytosolic	15.15	-0.092914	0.720083
ENSG00000081386.8	ZNF510	protein_coding	cytosolic	4.92	0.214936	0.634179
ENSG00000081479.8	LRP2	protein_coding	membrane	7.145	3.03218	7.02764e-23
ENSG00000081665.9	ZNF506	protein_coding	cytosolic	3.715	0.510565	0.32732
ENSG00000081692.8	JMJD4	protein_coding	cytosolic	39.83	0.0251332	0.930583
ENSG00000081721.7	DUSP12	protein_coding	cytosolic	37.99	-0.552388	0.00717168
ENSG00000081760.12	AACS	protein_coding	cytosolic	14.285	-0.135595	0.697005
ENSG00000081791.4	KIAA0141	protein_coding	cytosolic	23.155	0.016179	0.965742
ENSG00000081803.11	CADPS2	protein_coding	cytosolic	10.25	-0.440228	0.0757578
ENSG00000081870.7	HSPB11	protein_coding	cytosolic	74.405	-0.0881232	0.736046
ENSG00000081913.9	PHLPP1	protein_coding	cytosolic	7.315	-0.504638	0.0985308
ENSG00000081985.6	IL12RB2	protein_coding	membrane	4.245	2.18595	1.25475e-11
ENSG00000082014.12	SMARCD3	protein_coding	cytosolic	16.54	0.155637	0.776357
ENSG00000082068.4	WDR70	protein_coding	cytosolic	15.56	-0.679908	0.000328172
ENSG00000082146.8	STRADB	protein_coding	cytosolic	41.805	-0.0373655	0.912018
ENSG00000082153.13	BZW1	protein_coding	cytosolic	95.52	-0.623878	1.69237e-08
ENSG00000082212.7	ME2	protein_coding	cytosolic	51.145	-0.667867	1.72601e-05
ENSG00000082213.13	C5orf22	protein_coding	cytosolic	23.54	-0.542462	0.00119861
ENSG00000082258.8	CCNT2	protein_coding	NA	7.855	0.523379	0.0201911
ENSG00000082269.12	FAM135A	protein_coding	cytosolic	14.035	-0.25575	0.273914
ENSG00000082293.8	COL19A1	protein_coding	membrane	1.115	2.81933	0.000863311
ENSG00000082397.11	EPB41L3	protein_coding	cytosolic	35.975	-0.624028	0.000166379
ENSG00000082438.11	COBLL1	protein_coding	cytosolic	2.85	-0.0301444	0.95631
ENSG00000082458.7	DLG3	protein_coding	cytosolic	17.845	-0.735836	0.0016471
ENSG00000082497.7	SERTAD4	protein_coding	cytosolic	13.845	-0.275308	0.209298
ENSG00000082512.10	TRAF5	protein_coding	NA	8.725	0.825918	0.000319979
ENSG00000082515.12	MRPL22	protein_coding	cytosolic	84.76	-0.400362	0.0383227
ENSG00000082516.8	GEMIN5	protein_coding	cytosolic	18.265	-0.671253	0.0153441
ENSG00000082641.11	NFE2L1	protein_coding	membrane	50.285	3.27311	2.33026e-50
ENSG00000082684.10	SEMA5B	protein_coding	membrane	1.495	2.58729	0.0360054
ENSG00000082701.10	GSK3B	protein_coding	cytosolic	13.92	-0.369072	0.106639
ENSG00000082781.7	ITGB5	protein_coding	membrane	13.885	2.42589	5.84122e-24
ENSG00000082805.15	ERC1	protein_coding	cytosolic	11.46	-0.149098	0.657888
ENSG00000082898.12	XPO1	protein_coding	cytosolic	84.985	-0.255996	0.0315729
ENSG00000082996.15	RNF13	protein_coding	membrane	14.29	2.28592	2.27963e-41
ENSG00000083093.5	PALB2	protein_coding	cytosolic	10.51	0.258825	0.255815
ENSG00000083097.10	DOPEY1	protein_coding	cytosolic	9.085	0.243565	0.246193
ENSG00000083099.6	LYRM2	protein_coding	cytosolic	50.615	-0.305617	0.0188406
ENSG00000083123.10	BCKDHB	protein_coding	cytosolic	18.345	-0.495823	0.0334135
ENSG00000083168.5	KAT6A	protein_coding	cytosolic	14.445	-0.418727	0.0393161
ENSG00000083223.13	ZCCHC6	protein_coding	cytosolic	5.01	-0.251009	0.34882
ENSG00000083312.13	TNPO1	protein_coding	cytosolic	57.635	-0.375206	0.0301898
ENSG00000083444.12	PLOD1	protein_coding	membrane	39.74	3.63044	1.99162e-80
ENSG00000083454.17	P2RX5	protein_coding	membrane	18.635	3.06023	1.13512e-20
ENSG00000083457.7	ITGAE	protein_coding	cytosolic	161.905	-0.347275	0.0271518
ENSG00000083520.10	DIS3	protein_coding	cytosolic	17.23	-1.015	1.14529e-08
ENSG00000083535.11	PIBF1	protein_coding	cytosolic	6.825	-0.840307	0.000964293
ENSG00000083544.9	TDRD3	protein_coding	cytosolic	10.345	-0.651124	0.00487026
ENSG00000083635.7	NUFIP1	protein_coding	cytosolic	12.12	-0.969935	4.91324e-10
ENSG00000083642.14	PDS5B	protein_coding	cytosolic	7.395	-0.678761	0.00183537
ENSG00000083720.8	OXCT1	protein_coding	cytosolic	36.83	-0.675488	0.000422357
ENSG00000083750.8	RRAGB	protein_coding	cytosolic	4.475	-0.356559	0.53244
ENSG00000083799.13	CYLD	protein_coding	cytosolic	9.895	-0.378877	0.0562072
ENSG00000083807.5	SLC27A5	protein_coding	cytosolic	34.195	-0.499779	0.207599
ENSG00000083812.7	ZNF324	protein_coding	cytosolic	9.26	-0.00941552	0.991909
ENSG00000083817.8	ZNF416	protein_coding	cytosolic	5.13	0.156323	0.743836
ENSG00000083828.11	ZNF586	protein_coding	cytosolic	7.68	0.126373	0.828794
ENSG00000083838.11	ZNF446	protein_coding	cytosolic	7.965	-0.155685	0.80146
ENSG00000083844.6	ZNF264	protein_coding	cytosolic	6.35	0.144064	0.760724
ENSG00000083845.4	RPS5	protein_coding	cytosolic	2896.04	-0.21872	0.370094
ENSG00000083857.9	FAT1	protein_coding	membrane	19.345	3.49142	6.49154e-56
ENSG00000083896.8	YTHDC1	protein_coding	cytosolic	26.25	-1.35262	2.99293e-14
ENSG00000083937.4	CHMP2B	protein_coding	cytosolic	36.4	-0.664613	6.70144e-08
ENSG00000084070.7	SMAP2	protein_coding	cytosolic	32.165	-0.297845	0.10111
ENSG00000084072.12	PPIE	protein_coding	cytosolic	103.32	-0.44702	0.0276614
ENSG00000084073.4	ZMPSTE24	protein_coding	membrane	50.5	3.56799	1.23351e-116
ENSG00000084090.9	STARD7	protein_coding	cytosolic	108.89	-0.00965974	0.96581
ENSG00000084092.6	NOA1	protein_coding	cytosolic	13.24	-0.216088	0.419308
ENSG00000084093.11	REST	protein_coding	cytosolic	6.095	-0.589662	0.00524118
ENSG00000084112.10	SSH1	protein_coding	cytosolic	8.435	0.228012	0.446434
ENSG00000084207.11	GSTP1	protein_coding	cytosolic	26.7	-0.200963	0.590259
ENSG00000084234.12	APLP2	protein_coding	membrane	121.635	4.4531	1.30634e-152
ENSG00000084444.9	KIAA1467	protein_coding	membrane	16.74	3.73807	1.97444e-55
ENSG00000084463.3	WBP11	protein_coding	cytosolic	64.12	-0.689907	0.000110476
ENSG00000084623.7	EIF3I	protein_coding	cytosolic	445.66	-0.545099	0.000158317
ENSG00000084628.5	NKAIN1	protein_coding	NA	4.34	1.16143	0.00460176
ENSG00000084652.11	TXLNA	protein_coding	cytosolic	37.615	-0.291174	0.129151
ENSG00000084676.11	NCOA1	protein_coding	cytosolic	6.155	-0.182422	0.510468
ENSG00000084693.11	AGBL5	protein_coding	cytosolic	38.38	-0.0887586	0.667029
ENSG00000084710.9	EFR3B	protein_coding	cytosolic	3.97	-0.153304	0.861899
ENSG00000084731.9	KIF3C	protein_coding	cytosolic	8.83	-0.334153	0.338542
ENSG00000084733.6	RAB10	protein_coding	cytosolic	39.09	-0.0215849	0.927783
ENSG00000084754.6	HADHA	protein_coding	cytosolic	78.35	-0.946472	9.50038e-07
ENSG00000084764.6	MAPRE3	protein_coding	cytosolic	14.425	0.0390214	0.943937
ENSG00000084774.9	CAD	protein_coding	cytosolic	27.165	-0.661512	0.0794322
ENSG00000085063.10	CD59	protein_coding	membrane	63.91	3.52687	1.87387e-145
ENSG00000085185.11	BCORL1	protein_coding	cytosolic	8.165	-0.167018	0.816553
ENSG00000085224.16	ATRX	protein_coding	cytosolic	5.215	0.166658	0.484409
ENSG00000085231.9	TAF9	protein_coding	cytosolic	139.88	-0.562024	2.37608e-06
ENSG00000085274.11	MYNN	protein_coding	cytosolic	6.32	-0.495065	0.0414792
ENSG00000085276.13	MECOM	protein_coding	cytosolic	6.535	-0.329075	0.308816
ENSG00000085365.13	SCAMP1	protein_coding	membrane	25.295	2.37266	5.35176e-50
ENSG00000085377.9	PREP	protein_coding	cytosolic	38.15	-0.958443	2.46656e-05
ENSG00000085382.7	HACE1	protein_coding	cytosolic	8.89	-0.220351	0.436344
ENSG00000085415.11	SEH1L	protein_coding	cytosolic	44.275	-0.4323	0.00565408
ENSG00000085433.11	WDR47	protein_coding	cytosolic	5.92	-0.35282	0.249757
ENSG00000085449.10	WDFY1	protein_coding	cytosolic	20.97	-0.838074	6.47628e-10
ENSG00000085465.11	OVGP1	protein_coding	NA	3.14	1.34992	0.0469672
ENSG00000085491.11	SLC25A24	protein_coding	cytosolic	18.59	-0.61439	0.00733277
ENSG00000085511.15	MAP3K4	protein_coding	cytosolic	9.805	-0.252233	0.467759
ENSG00000085514.11	PILRA	protein_coding	NA	1.38	1.84696	0.400607
ENSG00000085563.10	ABCB1	protein_coding	membrane	10.195	3.45118	6.75347e-34
ENSG00000085644.9	ZNF213	protein_coding	cytosolic	6.09	0.245976	0.680826
ENSG00000085662.9	AKR1B1	protein_coding	cytosolic	221.9	-0.391728	0.00574462
ENSG00000085719.7	CPNE3	protein_coding	cytosolic	41.555	-0.874447	3.02513e-06
ENSG00000085721.8	RRN3	protein_coding	cytosolic	30.275	-0.427961	0.00235449
ENSG00000085733.11	CTTN	protein_coding	cytosolic	59.015	-0.772906	1.45898e-09
ENSG00000085741.8	WNT11	protein_coding	membrane	7.5	3.04642	1.28168e-07
ENSG00000085760.10	MTIF2	protein_coding	cytosolic	22.975	-0.755926	4.32165e-07
ENSG00000085788.9	DDHD2	protein_coding	cytosolic	41.125	-0.448578	0.00935654
ENSG00000085831.11	TTC39A	protein_coding	cytosolic	20.24	0.178783	0.540771
ENSG00000085832.12	EPS15	protein_coding	cytosolic	20.315	-0.0593734	0.834276
ENSG00000085840.8	ORC1	protein_coding	cytosolic	15.36	-0.961165	0.000124657
ENSG00000085871.4	MGST2	protein_coding	membrane	51.78	3.12008	6.82017e-42
ENSG00000085872.10	CHERP	protein_coding	cytosolic	27.73	-0.592529	0.0407925
ENSG00000085978.17	ATG16L1	protein_coding	cytosolic	13.65	-0.285229	0.17159
ENSG00000085982.9	USP40	protein_coding	cytosolic	8.35	-0.471239	0.0881778
ENSG00000085998.9	POMGNT1	protein_coding	membrane	49.29	2.16987	1.04295e-41
ENSG00000085999.7	RAD54L	protein_coding	cytosolic	34.975	-0.131194	0.686897
ENSG00000086015.16	MAST2	protein_coding	cytosolic	17.66	0.183944	0.422831
ENSG00000086061.11	DNAJA1	protein_coding	cytosolic	97.575	-1.15869	2.14516e-17
ENSG00000086062.8	B4GALT1	protein_coding	membrane	15.44	3.97725	6.40939e-46
ENSG00000086065.9	CHMP5	protein_coding	cytosolic	74.715	-0.746788	0.00067201
ENSG00000086102.14	NFX1	protein_coding	cytosolic	12.08	-0.608886	0.000361518
ENSG00000086189.5	DIMT1	protein_coding	cytosolic	39.76	-0.124289	0.538238
ENSG00000086200.12	IPO11	protein_coding	cytosolic	28.755	-0.315977	0.0737071
ENSG00000086232.8	EIF2AK1	protein_coding	cytosolic	65.66	0.175035	0.161587
ENSG00000086289.7	EPDR1	protein_coding	membrane	13.045	2.52571	4.45497e-35
ENSG00000086300.11	SNX10	protein_coding	cytosolic	19.4	-0.372184	0.17497
ENSG00000086475.10	SEPHS1	protein_coding	cytosolic	118.08	-0.418553	0.000165645
ENSG00000086504.11	MRPL28	protein_coding	cytosolic	246.075	-0.697699	3.60056e-05
ENSG00000086506.2	HBQ1	protein_coding	cytosolic	18.515	0.252278	0.848882
ENSG00000086544.2	ITPKC	protein_coding	cytosolic	10.59	-0.407657	0.12637
ENSG00000086589.7	RBM22	protein_coding	cytosolic	37.885	-0.730659	1.25963e-05
ENSG00000086598.6	TMED2	protein_coding	membrane	181.36	3.19212	2.54747e-168
ENSG00000086619.9	ERO1LB	protein_coding	membrane	18.295	3.01985	1.29342e-43
ENSG00000086666.14	ZFAND6	protein_coding	cytosolic	85.125	-0.570311	0.00388944
ENSG00000086712.8	TXLNG	protein_coding	cytosolic	25.58	-0.593676	1.65722e-06
ENSG00000086717.14	PPEF1	protein_coding	NA	1.91	0.746766	0.316082
ENSG00000086758.11	HUWE1	protein_coding	cytosolic	87.615	-0.141211	0.745875
ENSG00000086827.4	ZW10	protein_coding	cytosolic	10.895	-0.519544	0.0405638
ENSG00000086848.10	ALG9	protein_coding	membrane	15.535	2.01215	5.80113e-22
ENSG00000087008.11	ACOX3	protein_coding	cytosolic	4.15	-0.0593336	0.935718
ENSG00000087053.14	MTMR2	protein_coding	cytosolic	20.965	-0.522051	0.0049009
ENSG00000087074.7	PPP1R15A	protein_coding	NA	14.145	0.734487	0.0107419
ENSG00000087076.4	HSD17B14	protein_coding	cytosolic	1.305	0.444497	0.839661
ENSG00000087077.7	TRIP6	protein_coding	cytosolic	63.925	-0.357392	0.018689
ENSG00000087086.9	FTL	protein_coding	cytosolic	803.3	-0.89825	2.14552e-10
ENSG00000087087.14	SRRT	protein_coding	cytosolic	63.3	-0.967628	2.35278e-05
ENSG00000087088.15	BAX	protein_coding	cytosolic	100.8	0.118487	0.736804
ENSG00000087095.8	NLK	protein_coding	cytosolic	10.32	-0.120021	0.684736
ENSG00000087111.16	PIGS	protein_coding	NA	82.215	1.10603	1.54297e-11
ENSG00000087116.9	ADAMTS2	protein_coding	membrane	3.985	3.60987	2.58371e-11
ENSG00000087152.11	ATXN7L3	protein_coding	cytosolic	33.355	-0.154261	0.546763
ENSG00000087157.14	PGS1	protein_coding	cytosolic	25.98	0.470222	0.060287
ENSG00000087191.8	PSMC5	protein_coding	cytosolic	141.235	-0.696945	0.00251701
ENSG00000087206.12	UIMC1	protein_coding	cytosolic	41.07	-0.440251	0.0261779
ENSG00000087245.8	MMP2	protein_coding	membrane	3.265	2.68611	0.00161799
ENSG00000087253.7	LPCAT2	protein_coding	membrane	11.44	3.75994	9.12747e-90
ENSG00000087258.9	GNAO1	protein_coding	cytosolic	3.975	0.0894841	0.919368
ENSG00000087263.12	OGFOD1	protein_coding	cytosolic	74.595	-0.581956	2.68514e-05
ENSG00000087266.11	SH3BP2	protein_coding	cytosolic	7.975	0.418912	0.0991659
ENSG00000087269.11	NOP14	protein_coding	cytosolic	41.24	-0.523597	0.00904166
ENSG00000087274.12	ADD1	protein_coding	cytosolic	44.98	-0.514408	0.000732874
ENSG00000087299.7	L2HGDH	protein_coding	cytosolic	10.215	-0.66833	0.0250596
ENSG00000087301.4	TXNDC16	protein_coding	membrane	11.905	3.64617	3.81286e-85
ENSG00000087302.4	C14orf166	protein_coding	cytosolic	156.01	-0.617424	1.26331e-05
ENSG00000087303.12	NID2	protein_coding	membrane	13.17	3.70197	6.20442e-20
ENSG00000087338.4	GMCL1	protein_coding	cytosolic	17.1	-0.141575	0.502052
ENSG00000087365.10	SF3B2	protein_coding	cytosolic	130.11	-0.860471	5.5332e-06
ENSG00000087448.5	KLHL42	protein_coding	cytosolic	12.56	-0.077337	0.831722
ENSG00000087460.19	GNAS	protein_coding	cytosolic	657.735	0.128191	0.350696
ENSG00000087470.13	DNM1L	protein_coding	cytosolic	43.02	-0.536527	0.00093679
ENSG00000087494.11	PTHLH	protein_coding	membrane	1.665	2.42757	0.00943796
ENSG00000087495.12	PHACTR3	protein_coding	cytosolic	1.965	-0.477055	0.547574
ENSG00000087502.13	ERGIC2	protein_coding	membrane	33.67	1.80877	6.4081e-32
ENSG00000087510.5	TFAP2C	protein_coding	cytosolic	3.17	-0.167141	0.84357
ENSG00000087586.13	AURKA	protein_coding	cytosolic	87.215	-0.53612	0.000261201
ENSG00000087842.6	PIR	protein_coding	cytosolic	6.4	-0.98991	0.0212545
ENSG00000087884.10	AAMDC	protein_coding	cytosolic	60.085	-0.357434	0.263974
ENSG00000087903.8	RFX2	protein_coding	cytosolic	3.61	-0.00641639	0.996397
ENSG00000087995.11	METTL2A	protein_coding	cytosolic	40.39	0.198106	0.297203
ENSG00000088002.7	SULT2B1	protein_coding	cytosolic	1.255	-0.907335	0.705751
ENSG00000088035.11	ALG6	protein_coding	membrane	17.51	3.19281	8.79139e-65
ENSG00000088038.13	CNOT3	protein_coding	cytosolic	38.585	-0.286513	0.314874
ENSG00000088179.4	PTPN4	protein_coding	cytosolic	4.91	0.157912	0.657267
ENSG00000088205.8	DDX18	protein_coding	cytosolic	38.24	-1.35613	1.98011e-11
ENSG00000088247.11	KHSRP	protein_coding	cytosolic	291.2	-0.762184	0.00144482
ENSG00000088256.4	GNA11	protein_coding	cytosolic	34.11	-0.0411246	0.920053
ENSG00000088280.14	ASAP3	protein_coding	cytosolic	3.565	-0.408955	0.562932
ENSG00000088298.8	EDEM2	protein_coding	membrane	15.69	2.44694	2.22837e-26
ENSG00000088305.14	DNMT3B	protein_coding	cytosolic	12.97	-0.441407	0.138305
ENSG00000088325.11	TPX2	protein_coding	cytosolic	64.9	-0.666061	0.000449129
ENSG00000088356.4	PDRG1	protein_coding	cytosolic	59.545	-0.413785	0.0698302
ENSG00000088367.16	EPB41L1	protein_coding	cytosolic	18.28	-0.296354	0.384607
ENSG00000088387.13	DOCK9	protein_coding	cytosolic	20.715	-0.393329	0.22346
ENSG00000088448.10	ANKRD10	protein_coding	cytosolic	44.955	0.2885	0.18284
ENSG00000088451.6	TGDS	protein_coding	cytosolic	17.39	-0.442563	0.0289383
ENSG00000088538.12	DOCK3	protein_coding	NA	3.38	0.832556	0.0032629
ENSG00000088682.9	COQ9	protein_coding	cytosolic	59.88	0.200161	0.386666
ENSG00000088727.8	KIF9	protein_coding	cytosolic	14.73	-0.0964447	0.890837
ENSG00000088756.8	ARHGAP28	protein_coding	cytosolic	2.915	-0.117859	0.787395
ENSG00000088766.7	CRLS1	protein_coding	cytosolic	40.73	-0.0861229	0.781334
ENSG00000088808.12	PPP1R13B	protein_coding	cytosolic	6.005	0.307798	0.42963
ENSG00000088812.13	ATRN	protein_coding	membrane	9.185	3.38772	8.5502e-39
ENSG00000088826.13	SMOX	protein_coding	cytosolic	6.745	-0.308465	0.557137
ENSG00000088832.10	FKBP1A	protein_coding	cytosolic	304.06	-0.0622567	0.707991
ENSG00000088833.13	NSFL1C	protein_coding	cytosolic	46	-0.62411	0.00110697
ENSG00000088836.8	SLC4A11	protein_coding	membrane	2.265	2.70141	0.00253481
ENSG00000088854.11	C20orf194	protein_coding	cytosolic	2.66	-0.083663	0.89429
ENSG00000088876.7	ZNF343	protein_coding	cytosolic	10.33	-0.475932	0.0437135
ENSG00000088881.16	EBF4	protein_coding	cytosolic	5.13	0.384777	0.733496
ENSG00000088888.13	MAVS	protein_coding	cytosolic	19.53	0.0958392	0.828928
ENSG00000088899.10	LZTS3	protein_coding	cytosolic	5.585	0.18623	0.745413
ENSG00000088930.6	XRN2	protein_coding	cytosolic	72.56	-0.962199	9.78598e-08
ENSG00000088970.11	PLK1S1	processed_transcript	cytosolic	8.385	-0.237034	0.441378
ENSG00000088986.6	DYNLL1	protein_coding	cytosolic	555.295	-0.165368	0.380824
ENSG00000088992.13	TESC	protein_coding	cytosolic	20.635	0.277674	0.533807
ENSG00000089006.12	SNX5	protein_coding	cytosolic	96.625	-0.155665	0.298401
ENSG00000089009.11	RPL6	protein_coding	cytosolic	3122.5	-0.93766	1.68747e-10
ENSG00000089022.9	MAPKAPK5	protein_coding	cytosolic	39.525	0.0941966	0.729219
ENSG00000089041.12	P2RX7	protein_coding	NA	1.15	1.90534	0.357184
ENSG00000089048.10	ESF1	protein_coding	cytosolic	4.82	-1.23173	4.6077e-09
ENSG00000089050.10	RBBP9	protein_coding	cytosolic	28.32	-0.27028	0.177398
ENSG00000089053.8	ANAPC5	protein_coding	cytosolic	136.02	0.445695	2.78618e-05
ENSG00000089057.10	SLC23A2	protein_coding	membrane	11.455	3.05938	3.23972e-35
ENSG00000089060.7	SLC8B1	protein_coding	membrane	3.825	2.73481	3.2347e-05
ENSG00000089063.10	TMEM230	protein_coding	NA	160.815	0.540763	2.96363e-05
ENSG00000089091.12	DZANK1	protein_coding	cytosolic	2.28	0.106381	0.899135
ENSG00000089094.12	KDM2B	protein_coding	cytosolic	28.99	-0.282921	0.182443
ENSG00000089123.11	TASP1	protein_coding	cytosolic	6.755	-0.466868	0.191141
ENSG00000089154.6	GCN1L1	protein_coding	cytosolic	51.905	-0.248108	0.512558
ENSG00000089157.11	RPLP0	protein_coding	cytosolic	4028.64	-0.519854	0.0023332
ENSG00000089159.11	PXN	protein_coding	cytosolic	24.135	0.131715	0.733215
ENSG00000089163.4	SIRT4	protein_coding	cytosolic	2.51	-0.975491	0.315862
ENSG00000089177.13	KIF16B	protein_coding	cytosolic	2.865	-0.818843	0.0119568
ENSG00000089195.10	TRMT6	protein_coding	cytosolic	14.42	-0.757448	1.21042e-05
ENSG00000089220.4	PEBP1	protein_coding	cytosolic	312.2	-0.582057	4.20903e-11
ENSG00000089234.11	BRAP	protein_coding	cytosolic	7.485	-0.670413	0.000368205
ENSG00000089248.6	ERP29	protein_coding	membrane	72.085	1.88591	4.03366e-38
ENSG00000089280.14	FUS	protein_coding	cytosolic	362.83	-1.392	2.6139e-14
ENSG00000089289.11	IGBP1	protein_coding	cytosolic	58.705	-0.59783	0.00588546
ENSG00000089327.10	FXYD5	protein_coding	membrane	154.695	2.78872	4.48734e-53
ENSG00000089335.16	ZNF302	protein_coding	cytosolic	42.57	-0.534988	0.0345476
ENSG00000089351.10	GRAMD1A	protein_coding	NA	68.845	1.00736	3.00855e-09
ENSG00000089486.12	CDIP1	protein_coding	cytosolic	29.23	0.0909204	0.77884
ENSG00000089597.12	GANAB	protein_coding	membrane	167.29	3.22739	2.88029e-57
ENSG00000089639.6	GMIP	protein_coding	cytosolic	2.445	0.0133232	0.993274
ENSG00000089682.12	RBM41	protein_coding	cytosolic	9.22	-0.141898	0.632519
ENSG00000089685.10	BIRC5	protein_coding	cytosolic	130.6	-0.154392	0.373491
ENSG00000089693.6	MLF2	protein_coding	cytosolic	183.46	-0.141511	0.484186
ENSG00000089723.5	OTUB2	protein_coding	cytosolic	5.745	0.194616	0.663482
ENSG00000089737.11	DDX24	protein_coding	cytosolic	82.065	-0.748335	0.000386997
ENSG00000089775.7	ZBTB25	protein_coding	NA	3.47	0.90436	0.00165447
ENSG00000089818.12	NECAP1	protein_coding	cytosolic	24.005	-0.353849	0.0654333
ENSG00000089820.11	ARHGAP4	protein_coding	cytosolic	1.755	0.453748	0.831749
ENSG00000089876.7	DHX32	protein_coding	cytosolic	21.765	-0.313476	0.149663
ENSG00000089902.8	RCOR1	protein_coding	cytosolic	12.505	-0.535356	0.00965134
ENSG00000089916.13	GPATCH2L	protein_coding	cytosolic	11.43	0.0123528	0.977086
ENSG00000090006.13	LTBP4	protein_coding	NA	34.595	1.55828	0.00071845
ENSG00000090013.5	BLVRB	protein_coding	cytosolic	82.255	-0.439179	0.139572
ENSG00000090020.6	SLC9A1	protein_coding	membrane	5.985	3.13176	3.7136e-10
ENSG00000090054.9	SPTLC1	protein_coding	membrane	32.465	3.15356	4.14217e-62
ENSG00000090060.13	PAPOLA	protein_coding	cytosolic	94.55	-0.390536	0.00445207
ENSG00000090061.13	CCNK	protein_coding	cytosolic	45.485	-0.251456	0.39486
ENSG00000090097.16	PCBP4	protein_coding	cytosolic	4.725	-0.365207	0.607516
ENSG00000090238.7	YPEL3	protein_coding	cytosolic	6.615	0.530415	0.536308
ENSG00000090263.11	MRPS33	protein_coding	cytosolic	169.185	-0.13656	0.672719
ENSG00000090266.8	NDUFB2	protein_coding	cytosolic	378.915	-0.0177314	0.954368
ENSG00000090273.9	NUDC	protein_coding	cytosolic	165.705	-0.442016	0.00174762
ENSG00000090316.11	MAEA	protein_coding	cytosolic	41.22	-0.335504	0.0278
ENSG00000090372.10	STRN4	protein_coding	cytosolic	67.13	0.14676	0.529436
ENSG00000090432.5	MUL1	protein_coding	membrane	21.92	1.70481	1.10366e-16
ENSG00000090447.7	TFAP4	protein_coding	cytosolic	16.465	-0.36882	0.207292
ENSG00000090470.10	PDCD7	protein_coding	cytosolic	13.015	-0.343396	0.337859
ENSG00000090487.6	SPG21	protein_coding	cytosolic	67.83	0.228006	0.168738
ENSG00000090520.6	DNAJB11	protein_coding	membrane	44.59	3.64718	1.9624e-54
ENSG00000090530.5	LEPREL1	protein_coding	membrane	3.985	3.03665	1.33451e-10
ENSG00000090539.11	CHRD	protein_coding	membrane	1.325	3.09214	0.0190224
ENSG00000090554.8	FLT3LG	protein_coding	NA	3.62	0.967695	0.494104
ENSG00000090565.11	RAB11FIP3	protein_coding	cytosolic	25.59	-0.30407	0.369705
ENSG00000090581.5	GNPTG	protein_coding	membrane	14.835	1.87774	2.30096e-10
ENSG00000090612.16	ZNF268	protein_coding	cytosolic	5.41	-0.829249	0.000110427
ENSG00000090615.8	GOLGA3	protein_coding	cytosolic	15.015	-0.419416	0.137256
ENSG00000090621.9	PABPC4	protein_coding	cytosolic	154.775	-0.603311	0.0110759
ENSG00000090661.7	CERS4	protein_coding	membrane	15.275	2.49044	4.73786e-13
ENSG00000090674.11	MCOLN1	protein_coding	membrane	6.315	3.71142	1.04716e-13
ENSG00000090686.11	USP48	protein_coding	cytosolic	29.83	-0.555255	0.00165528
ENSG00000090776.5	EFNB1	protein_coding	membrane	12.995	3.48281	5.48908e-36
ENSG00000090857.9	PDPR	protein_coding	NA	10.24	1.0927	8.01378e-05
ENSG00000090861.11	AARS	protein_coding	cytosolic	68.565	-1.14408	7.61561e-12
ENSG00000090863.7	GLG1	protein_coding	membrane	18.81	3.87831	3.34967e-56
ENSG00000090889.10	KIF4A	protein_coding	cytosolic	23.18	-0.796003	2.96692e-05
ENSG00000090905.13	TNRC6A	protein_coding	cytosolic	15.975	-0.35967	0.179254
ENSG00000090924.10	PLEKHG2	protein_coding	cytosolic	13.225	0.357973	0.336031
ENSG00000090932.6	DLL3	protein_coding	cytosolic	12.395	0.449224	0.162492
ENSG00000090971.4	NAT14	protein_coding	membrane	52.43	2.28753	7.46103e-41
ENSG00000090975.8	PITPNM2	protein_coding	cytosolic	1.475	0.384874	0.69029
ENSG00000090989.13	EXOC1	protein_coding	cytosolic	7.205	-0.733021	0.00318126
ENSG00000091009.6	RBM27	protein_coding	cytosolic	14.725	-0.486442	0.0152453
ENSG00000091039.12	OSBPL8	protein_coding	cytosolic	20.16	-0.502318	0.00294277
ENSG00000091073.15	DTX2	protein_coding	cytosolic	5.465	0.00383532	0.999887
ENSG00000091127.9	PUS7	protein_coding	cytosolic	32.305	-0.28257	0.0428336
ENSG00000091129.15	NRCAM	protein_coding	membrane	13.81	2.58846	1.54866e-27
ENSG00000091136.9	LAMB1	protein_coding	membrane	41.62	3.26201	6.6729e-51
ENSG00000091140.8	DLD	protein_coding	cytosolic	87.105	-1.06649	1.47813e-09
ENSG00000091157.9	WDR7	protein_coding	cytosolic	3.395	-0.57504	0.0884213
ENSG00000091164.8	TXNL1	protein_coding	cytosolic	38.175	-0.502634	0.00233324
ENSG00000091262.10	ABCC6	protein_coding	NA	2.7	0.838857	0.488402
ENSG00000091317.7	CMTM6	protein_coding	membrane	43.405	3.01547	1.72983e-79
ENSG00000091409.10	ITGA6	protein_coding	membrane	9.665	3.32828	1.02253e-55
ENSG00000091428.13	RAPGEF4	protein_coding	cytosolic	3.38	-0.458443	0.264914
ENSG00000091436.12	MLTK	protein_coding	cytosolic	15	-0.507051	0.0100151
ENSG00000091483.6	FH	protein_coding	cytosolic	43.895	-0.741365	0.000106759
ENSG00000091490.6	SEL1L3	protein_coding	membrane	8.085	2.82895	1.7392e-28
ENSG00000091527.11	CDV3	protein_coding	cytosolic	67.495	-0.739784	5.82249e-07
ENSG00000091542.8	ALKBH5	protein_coding	cytosolic	83.665	0.136836	0.520608
ENSG00000091592.11	NLRP1	protein_coding	cytosolic	5.33	-0.1693	0.831009
ENSG00000091640.3	SPAG7	protein_coding	cytosolic	61.425	-0.429871	0.0355851
ENSG00000091651.4	ORC6	protein_coding	cytosolic	68.48	-0.0564237	0.838766
ENSG00000091656.11	ZFHX4	protein_coding	NA	2.515	0.626684	0.0740494
ENSG00000091732.11	ZC3HC1	protein_coding	cytosolic	32.445	-0.406691	0.0312075
ENSG00000091947.5	TMEM101	protein_coding	membrane	35.21	1.8328	1.18376e-21
ENSG00000091986.11	CCDC80	protein_coding	membrane	1.015	2.21456	0.00402927
ENSG00000092010.10	PSME1	protein_coding	cytosolic	102.265	-0.217436	0.516767
ENSG00000092020.6	PPP2R3C	protein_coding	cytosolic	17.285	-0.323796	0.238613
ENSG00000092036.12	HAUS4	protein_coding	cytosolic	31.165	-0.414101	0.202533
ENSG00000092068.14	SLC7A8	protein_coding	membrane	6.645	2.28927	1.95882e-06
ENSG00000092094.6	OSGEP	protein_coding	cytosolic	21.345	-0.370749	0.194693
ENSG00000092096.10	SLC22A17	protein_coding	membrane	3.005	3.51813	0.000229228
ENSG00000092098.12	RNF31	protein_coding	cytosolic	9.01	-0.0226303	0.972586
ENSG00000092108.16	SCFD1	protein_coding	cytosolic	19.89	-0.641922	1.44452e-05
ENSG00000092140.10	G2E3	protein_coding	cytosolic	9.69	-0.4592	0.0320646
ENSG00000092148.8	HECTD1	protein_coding	cytosolic	21.91	-0.419025	0.0674075
ENSG00000092199.13	HNRNPC	protein_coding	cytosolic	1297.04	-1.14963	1.32714e-11
ENSG00000092201.5	SUPT16H	protein_coding	cytosolic	78.59	-1.81368	1.08712e-20
ENSG00000092203.9	TOX4	protein_coding	cytosolic	22.405	-0.529445	0.00227162
ENSG00000092208.12	GEMIN2	protein_coding	cytosolic	41.575	-0.752258	0.000167386
ENSG00000092295.7	TGM1	protein_coding	cytosolic	1.365	-1.1343	0.46556
ENSG00000092330.11	TINF2	protein_coding	cytosolic	18.795	0.0667583	0.883919
ENSG00000092421.12	SEMA6A	protein_coding	membrane	9.365	3.25523	4.39999e-39
ENSG00000092439.9	TRPM7	protein_coding	NA	10.55	1.30622	2.50444e-19
ENSG00000092445.7	TYRO3	protein_coding	membrane	20.81	2.81008	1.03225e-48
ENSG00000092470.7	WDR76	protein_coding	cytosolic	17.54	-0.733755	7.95441e-05
ENSG00000092531.5	SNAP23	protein_coding	cytosolic	46.485	-0.464971	0.000794842
ENSG00000092621.7	PHGDH	protein_coding	cytosolic	245.79	-0.822518	2.96448e-07
ENSG00000092758.11	COL9A3	protein_coding	cytosolic	4.54	-0.82534	0.56245
ENSG00000092820.13	EZR	protein_coding	cytosolic	52.385	-0.568495	0.0587947
ENSG00000092841.14	MYL6	protein_coding	cytosolic	1155.18	-0.336713	0.0862487
ENSG00000092847.6	AGO1	protein_coding	cytosolic	10.735	-0.247862	0.429175
ENSG00000092853.9	CLSPN	protein_coding	cytosolic	16.005	-1.10646	2.58889e-11
ENSG00000092871.12	RFFL	protein_coding	cytosolic	8.94	0.0136155	0.970196
ENSG00000092931.7	MFSD11	protein_coding	membrane	13.31	2.3267	1.36572e-12
ENSG00000092964.12	DPYSL2	protein_coding	cytosolic	16.24	-1.03324	3.8024e-07
ENSG00000092978.6	GPATCH2	protein_coding	cytosolic	9.75	-0.519808	0.00455681
ENSG00000093000.14	NUP50	protein_coding	cytosolic	31.365	-0.418557	0.0204796
ENSG00000093009.5	CDC45	protein_coding	cytosolic	69.61	-0.331306	0.027634
ENSG00000093010.7	COMT	protein_coding	membrane	102.365	3.27561	3.71148e-69
ENSG00000093100.13	XXbac-B461K10.4	processed_transcript	NA	3.57	0.864721	0.102832
ENSG00000093144.14	ECHDC1	protein_coding	cytosolic	59.185	-0.559317	4.24458e-06
ENSG00000093167.13	LRRFIP2	protein_coding	cytosolic	14.09	-0.355112	0.0611456
ENSG00000093183.9	SEC22C	protein_coding	NA	33.34	0.642371	9.37383e-05
ENSG00000093217.5	XYLB	protein_coding	cytosolic	3.31	-0.192069	0.695155
ENSG00000094631.14	HDAC6	protein_coding	cytosolic	17.605	-0.789076	0.00213473
ENSG00000094804.5	CDC6	protein_coding	cytosolic	44.52	-0.899955	3.99981e-08
ENSG00000094841.9	UPRT	protein_coding	cytosolic	15.46	-0.545587	0.0229812
ENSG00000094880.6	CDC23	protein_coding	cytosolic	56.34	-0.64599	4.19508e-06
ENSG00000094914.8	AAAS	protein_coding	cytosolic	78	-0.405117	0.188106
ENSG00000094916.9	CBX5	protein_coding	cytosolic	47.75	-0.313398	0.00992329
ENSG00000094975.9	SUCO	protein_coding	membrane	10.005	3.31632	6.1212e-86
ENSG00000095002.8	MSH2	protein_coding	cytosolic	29.42	-1.48029	3.17367e-11
ENSG00000095015.5	MAP3K1	protein_coding	cytosolic	3.375	-0.212092	0.559849
ENSG00000095059.11	DHPS	protein_coding	cytosolic	82.815	-0.295263	0.124717
ENSG00000095066.7	HOOK2	protein_coding	cytosolic	12.535	-0.0844703	0.920053
ENSG00000095139.9	ARCN1	protein_coding	cytosolic	71.305	-0.605739	0.000240746
ENSG00000095203.10	EPB41L4B	protein_coding	cytosolic	4.905	-0.326596	0.344034
ENSG00000095209.7	TMEM38B	protein_coding	membrane	35.285	3.44563	1.43543e-103
ENSG00000095319.10	NUP188	protein_coding	cytosolic	47.9	-0.477275	0.098724
ENSG00000095321.12	CRAT	protein_coding	cytosolic	6.4	-0.345563	0.532068
ENSG00000095380.10	NANS	protein_coding	cytosolic	51.58	-0.686591	3.23831e-05
ENSG00000095397.9	DFNB31	protein_coding	NA	3.675	0.552599	0.478981
ENSG00000095485.12	CWF19L1	protein_coding	cytosolic	31.715	-0.601396	0.00268852
ENSG00000095539.11	SEMA4G	protein_coding	membrane	1.775	2.45532	0.0151691
ENSG00000095564.9	BTAF1	protein_coding	cytosolic	17.685	0.168659	0.618402
ENSG00000095574.7	IKZF5	protein_coding	cytosolic	17.84	-0.188802	0.302458
ENSG00000095596.7	CYP26A1	protein_coding	membrane	2.69	1.72463	0.00652795
ENSG00000095637.16	SORBS1	protein_coding	cytosolic	4.47	-0.567391	0.0770694
ENSG00000095713.9	CRTAC1	protein_coding	membrane	2.87	4.05756	3.29433e-06
ENSG00000095739.7	BAMBI	protein_coding	membrane	11.585	3.19333	1.94942e-29
ENSG00000095777.10	MYO3A	protein_coding	cytosolic	1.7	-0.383265	0.429651
ENSG00000095787.17	WAC	protein_coding	cytosolic	57.165	-0.142614	0.292463
ENSG00000095794.15	CREM	protein_coding	cytosolic	46.71	-0.221224	0.397889
ENSG00000095906.12	NUBP2	protein_coding	cytosolic	98.85	-0.152079	0.582144
ENSG00000095951.12	HIVEP1	protein_coding	cytosolic	4.31	0.0853096	0.862697
ENSG00000096060.10	FKBP5	protein_coding	cytosolic	34.19	-0.62403	3.28264e-08
ENSG00000096063.10	SRPK1	protein_coding	cytosolic	101.27	-0.583891	2.95503e-05
ENSG00000096070.15	BRPF3	protein_coding	cytosolic	9.64	-0.117594	0.788992
ENSG00000096080.7	MRPS18A	protein_coding	cytosolic	83.04	-0.207949	0.340472
ENSG00000096092.5	TMEM14A	protein_coding	NA	52.035	1.17708	8.76027e-10
ENSG00000096093.10	EFHC1	protein_coding	cytosolic	7.495	-0.42905	0.17586
ENSG00000096384.15	HSP90AB1	protein_coding	cytosolic	703.79	-1.32857	2.53561e-10
ENSG00000096401.7	CDC5L	protein_coding	cytosolic	17.665	-1.59906	1.9075e-17
ENSG00000096433.6	ITPR3	protein_coding	NA	16.65	0.870569	0.00125602
ENSG00000096654.11	ZNF184	protein_coding	cytosolic	4.96	-0.367219	0.168851
ENSG00000096696.9	DSP	protein_coding	cytosolic	21.04	-0.710702	0.0100637
ENSG00000096717.7	SIRT1	protein_coding	cytosolic	18.15	-0.497583	0.000430448
ENSG00000096746.13	HNRNPH3	protein_coding	cytosolic	222.13	-0.995669	1.56668e-06
ENSG00000096872.11	IFT74	protein_coding	cytosolic	3.84	-1.08822	0.00048929
ENSG00000097007.13	ABL1	protein_coding	cytosolic	20.47	0.111808	0.798966
ENSG00000097021.15	ACOT7	protein_coding	cytosolic	124.165	-0.495902	0.00468297
ENSG00000097033.10	SH3GLB1	protein_coding	cytosolic	23.305	-0.280877	0.0814548
ENSG00000097046.8	CDC7	protein_coding	cytosolic	38.21	-0.588199	0.000207887
ENSG00000097096.8	SYDE2	protein_coding	cytosolic	3.935	0.306198	0.403196
ENSG00000099139.9	PCSK5	protein_coding	membrane	2.62	2.70965	2.92455e-13
ENSG00000099194.5	SCD	protein_coding	membrane	161.955	2.81169	4.21913e-69
ENSG00000099203.2	TMED1	protein_coding	membrane	39.34	3.48104	5.54606e-60
ENSG00000099204.14	ABLIM1	protein_coding	cytosolic	30.07	-0.351024	0.0282327
ENSG00000099219.9	ERMP1	protein_coding	membrane	13.04	2.76172	9.17184e-40
ENSG00000099246.12	RAB18	protein_coding	cytosolic	41.145	-0.450589	0.000514286
ENSG00000099250.13	NRP1	protein_coding	membrane	9.475	2.81307	2.41593e-29
ENSG00000099251.10	HSD17B7P2	pseudogene	cytosolic	2.465	0.39353	0.643875
ENSG00000099282.5	TSPAN15	protein_coding	membrane	17.61	3.29567	7.0833e-31
ENSG00000099284.9	H2AFY2	protein_coding	cytosolic	45.85	-0.511939	0.00225119
ENSG00000099290.11	FAM21A	protein_coding	cytosolic	10.235	0.198681	0.479388
ENSG00000099308.6	MAST3	protein_coding	cytosolic	2.355	0.140391	0.899317
ENSG00000099326.4	MZF1	protein_coding	cytosolic	9.16	0.436514	0.404487
ENSG00000099330.4	OCEL1	protein_coding	cytosolic	13.78	0.288573	0.63375
ENSG00000099331.9	MYO9B	protein_coding	cytosolic	14.745	-0.163688	0.733155
ENSG00000099338.18	CATSPERG	protein_coding	NA	1.25	1.61375	0.424885
ENSG00000099341.7	PSMD8	protein_coding	cytosolic	466.735	-0.00151845	0.99882
ENSG00000099364.12	FBXL19	protein_coding	cytosolic	26.85	-0.168014	0.679246
ENSG00000099377.9	HSD3B7	protein_coding	NA	1.355	0.889156	0.475742
ENSG00000099381.12	SETD1A	protein_coding	cytosolic	15.45	0.118133	0.855968
ENSG00000099385.7	BCL7C	protein_coding	cytosolic	19.33	0.0732359	0.859423
ENSG00000099617.2	EFNA2	protein_coding	membrane	1.575	2.18148	0.0952039
ENSG00000099622.9	CIRBP	protein_coding	cytosolic	271.555	-0.490674	0.000368205
ENSG00000099624.3	ATP5D	protein_coding	cytosolic	85.215	0.433487	0.162348
ENSG00000099625.8	C19orf26	protein_coding	membrane	2.155	1.96941	0.0587947
ENSG00000099783.7	HNRNPM	protein_coding	cytosolic	241.05	-1.81818	2.69705e-37
ENSG00000099785.6	MARCH2	protein_coding	cytosolic	8.375	-0.0428583	0.952852
ENSG00000099795.2	NDUFB7	protein_coding	cytosolic	395.11	0.210555	0.527548
ENSG00000099797.7	TECR	protein_coding	membrane	129.78	2.76778	1.29868e-28
ENSG00000099800.3	TIMM13	protein_coding	cytosolic	159.845	-0.330764	0.0677506
ENSG00000099804.4	CDC34	protein_coding	cytosolic	63.115	-0.0757824	0.785566
ENSG00000099810.14	MTAP	protein_coding	cytosolic	24.42	-0.469251	0.00273283
ENSG00000099814.11	CEP170B	protein_coding	cytosolic	9.53	0.132085	0.847742
ENSG00000099817.7	POLR2E	protein_coding	cytosolic	207.54	-0.31037	0.206907
ENSG00000099821.9	POLRMT	protein_coding	cytosolic	25.92	-0.199862	0.544299
ENSG00000099822.2	HCN2	protein_coding	NA	5.2	0.905842	0.0333955
ENSG00000099840.9	IZUMO4	protein_coding	cytosolic	1.465	0.616724	0.71639
ENSG00000099849.10	RASSF7	protein_coding	cytosolic	8.545	-0.110113	0.839093
ENSG00000099860.4	GADD45B	protein_coding	NA	12.43	0.602735	0.265314
ENSG00000099864.13	PALM	protein_coding	cytosolic	16.905	-0.0140871	0.984603
ENSG00000099875.10	MKNK2	protein_coding	cytosolic	65.46	0.132244	0.641082
ENSG00000099889.9	ARVCF	protein_coding	cytosolic	8.1	-0.210255	0.750711
ENSG00000099899.10	TRMT2A	protein_coding	cytosolic	63.41	-0.21802	0.309836
ENSG00000099901.12	RANBP1	protein_coding	cytosolic	667.675	-0.0586665	0.836969
ENSG00000099904.11	ZDHHC8	protein_coding	membrane	24.76	1.85089	1.11385e-06
ENSG00000099910.12	KLHL22	protein_coding	cytosolic	18.965	0.0289529	0.957195
ENSG00000099917.13	MED15	protein_coding	cytosolic	17.325	0.0358398	0.949766
ENSG00000099940.7	SNAP29	protein_coding	cytosolic	15.355	-0.152539	0.430684
ENSG00000099942.8	CRKL	protein_coding	cytosolic	52.4	0.256524	0.130556
ENSG00000099949.14	LZTR1	protein_coding	cytosolic	22.985	-0.154833	0.618202
ENSG00000099953.5	MMP11	protein_coding	cytosolic	1.28	0.640262	0.785725
ENSG00000099954.14	CECR2	protein_coding	cytosolic	7.23	0.0617882	0.915185
ENSG00000099956.13	SMARCB1	protein_coding	cytosolic	102.42	-0.272261	0.173413
ENSG00000099958.10	DERL3	protein_coding	membrane	12.165	1.58108	9.33276e-11
ENSG00000099968.13	BCL2L13	protein_coding	cytosolic	35.025	-0.0893932	0.696535
ENSG00000099974.7	DDTL	protein_coding	cytosolic	7.205	0.329066	0.516111
ENSG00000099977.9	DDT	protein_coding	cytosolic	257.925	0.503072	0.0744916
ENSG00000099984.6	GSTT2	protein_coding	cytosolic	4.325	-0.504801	0.581763
ENSG00000099991.12	CABIN1	protein_coding	cytosolic	20.48	-0.172579	0.656955
ENSG00000099992.11	TBC1D10A	protein_coding	cytosolic	4.925	-0.603325	0.210857
ENSG00000099995.14	SF3A1	protein_coding	cytosolic	42.62	-0.603011	0.219816
ENSG00000099999.10	RNF215	protein_coding	membrane	10.73	2.86581	7.70107e-15
ENSG00000100003.13	SEC14L2	protein_coding	cytosolic	6.22	-0.227802	0.763103
ENSG00000100014.15	SPECC1L	protein_coding	cytosolic	12.92	-0.551116	0.000225659
ENSG00000100023.13	PPIL2	protein_coding	cytosolic	25.935	-0.975861	7.85356e-07
ENSG00000100027.10	YPEL1	protein_coding	NA	3.845	0.527657	0.248878
ENSG00000100028.7	SNRPD3	protein_coding	cytosolic	385.905	-0.40682	0.00095624
ENSG00000100029.13	PES1	protein_coding	cytosolic	84.055	-0.654012	0.002271
ENSG00000100030.10	MAPK1	protein_coding	cytosolic	21.87	-0.173342	0.260938
ENSG00000100031.14	GGT1	protein_coding	membrane	3.57	2.03799	0.000272575
ENSG00000100033.12	PRODH	protein_coding	NA	2.04	0.615605	0.604963
ENSG00000100034.9	PPM1F	protein_coding	cytosolic	26.6	-0.241742	0.182757
ENSG00000100036.11	SLC35E4	protein_coding	membrane	1.38	2.20858	0.0074558
ENSG00000100038.15	TOP3B	protein_coding	cytosolic	27.35	0.0800264	0.865999
ENSG00000100056.7	DGCR14	protein_coding	cytosolic	16.365	-0.536625	0.103363
ENSG00000100058.8	CRYBB2P1	pseudogene	cytosolic	11.4	0.305319	0.372097
ENSG00000100065.10	CARD10	protein_coding	cytosolic	9.315	-0.146896	0.810174
ENSG00000100068.7	LRP5L	protein_coding	cytosolic	3.225	-0.368618	0.735644
ENSG00000100075.5	SLC25A1	protein_coding	cytosolic	185.365	0.142211	0.441676
ENSG00000100077.10	ADRBK2	protein_coding	cytosolic	6.18	-0.18687	0.487316
ENSG00000100083.14	GGA1	protein_coding	cytosolic	39.285	-0.142253	0.581763
ENSG00000100084.10	HIRA	protein_coding	cytosolic	29.42	-0.367105	0.100518
ENSG00000100092.16	SH3BP1	protein_coding	cytosolic	8.24	-0.177242	0.828928
ENSG00000100097.7	LGALS1	protein_coding	cytosolic	18.09	-0.0459353	0.960247
ENSG00000100099.16	HPS4	protein_coding	cytosolic	22.95	0.0656863	0.834276
ENSG00000100100.8	PIK3IP1	protein_coding	membrane	1.115	2.14438	0.0113614
ENSG00000100101.13	NOL12	protein_coding	cytosolic	61.065	-0.259053	0.336914
ENSG00000100104.8	SRRD	protein_coding	cytosolic	28.735	0.123856	0.52481
ENSG00000100105.13	PATZ1	protein_coding	cytosolic	9.545	-0.135301	0.779005
ENSG00000100106.15	TRIOBP	protein_coding	cytosolic	13.385	0.0275687	0.953795
ENSG00000100109.12	TFIP11	protein_coding	cytosolic	11.64	-0.938401	0.00346572
ENSG00000100116.12	GCAT	protein_coding	cytosolic	17.34	-0.117544	0.766552
ENSG00000100124.8	ANKRD54	protein_coding	cytosolic	29.695	-0.0439605	0.89225
ENSG00000100129.13	EIF3L	protein_coding	cytosolic	527.83	-0.442757	0.00668858
ENSG00000100138.9	NHP2L1	protein_coding	cytosolic	203.315	-0.0686891	0.786171
ENSG00000100139.9	MICALL1	protein_coding	cytosolic	25.34	-0.0650038	0.895901
ENSG00000100142.10	POLR2F	protein_coding	cytosolic	194.115	-0.0349953	0.92263
ENSG00000100147.9	CCDC134	protein_coding	membrane	8	2.74106	3.80216e-07
ENSG00000100150.12	DEPDC5	protein_coding	cytosolic	7.17	-0.22853	0.59097
ENSG00000100151.11	PICK1	protein_coding	cytosolic	27.795	-0.404887	0.109747
ENSG00000100154.10	TTC28	protein_coding	cytosolic	5.3	-0.0784862	0.895198
ENSG00000100162.10	CENPM	protein_coding	cytosolic	66.515	0.126208	0.735891
ENSG00000100167.15	2003-09-01	protein_coding	cytosolic	16.4	-0.0610571	0.883454
ENSG00000100181.17	TPTEP1	lincRNA	cytosolic	11.2	0.396999	0.0854998
ENSG00000100196.6	KDELR3	protein_coding	membrane	19.615	3.12926	3.23189e-30
ENSG00000100201.14	DDX17	protein_coding	NA	183.82	0.601882	4.31593e-09
ENSG00000100206.5	DMC1	protein_coding	cytosolic	2.66	-1.51205	0.179451
ENSG00000100207.14	TCF20	protein_coding	cytosolic	12.775	-0.267459	0.242064
ENSG00000100209.5	HSCB	protein_coding	cytosolic	21.815	-0.154074	0.677721
ENSG00000100211.6	CBY1	protein_coding	cytosolic	46.67	-0.300009	0.300955
ENSG00000100216.4	TOMM22	protein_coding	cytosolic	146.475	0.177325	0.420708
ENSG00000100219.12	XBP1	protein_coding	membrane	57.26	2.18841	9.5077e-44
ENSG00000100220.7	RTCB	protein_coding	cytosolic	103.23	-0.974852	7.45775e-09
ENSG00000100221.6	JOSD1	protein_coding	cytosolic	40.89	0.290003	0.0260608
ENSG00000100225.13	FBXO7	protein_coding	cytosolic	80.465	-0.155445	0.371066
ENSG00000100226.11	GTPBP1	protein_coding	cytosolic	27.26	-0.429373	0.185827
ENSG00000100227.13	POLDIP3	protein_coding	cytosolic	51.44	-0.701661	3.8635e-07
ENSG00000100228.8	RAB36	protein_coding	cytosolic	8.5	0.0899153	0.837402
ENSG00000100234.11	TIMP3	protein_coding	membrane	17.785	4.49608	6.6823e-99
ENSG00000100239.11	PPP6R2	protein_coding	cytosolic	21.63	0.064525	0.844629
ENSG00000100241.16	SBF1	protein_coding	cytosolic	34.26	-0.184689	0.671572
ENSG00000100242.11	SUN2	protein_coding	membrane	23.595	3.54925	2.41202e-29
ENSG00000100243.16	CYB5R3	protein_coding	NA	95.5	1.16995	8.38761e-16
ENSG00000100246.8	DNAL4	protein_coding	cytosolic	21.055	0.0673041	0.883631
ENSG00000100258.13	LMF2	protein_coding	membrane	27.235	3.97385	9.91556e-39
ENSG00000100263.9	RHBDD3	protein_coding	membrane	29.915	1.61072	1.11843e-08
ENSG00000100266.13	PACSIN2	protein_coding	cytosolic	32.61	-0.679379	6.28136e-06
ENSG00000100271.12	TTLL1	protein_coding	cytosolic	6.465	-0.405455	0.519118
ENSG00000100280.12	AP1B1	protein_coding	cytosolic	48.73	-0.178955	0.607516
ENSG00000100281.9	HMGXB4	protein_coding	cytosolic	26.435	-0.270414	0.195072
ENSG00000100284.16	TOM1	protein_coding	cytosolic	7.31	-0.442703	0.231146
ENSG00000100288.15	CHKB	protein_coding	cytosolic	14.79	0.512546	0.245608
ENSG00000100290.2	BIK	protein_coding	cytosolic	3.005	0.354954	0.817861
ENSG00000100292.12	HMOX1	protein_coding	cytosolic	4.87	0.0568014	0.954027
ENSG00000100294.8	MCAT	protein_coding	cytosolic	29.78	0.0780201	0.814212
ENSG00000100296.9	THOC5	protein_coding	cytosolic	23.39	-0.49	0.0357278
ENSG00000100297.11	MCM5	protein_coding	cytosolic	62.86	-1.10854	1.24719e-08
ENSG00000100299.13	ARSA	protein_coding	membrane	7.695	3.29447	3.85379e-10
ENSG00000100300.13	TSPO	protein_coding	cytosolic	59.59	0.510659	0.186634
ENSG00000100302.6	RASD2	protein_coding	cytosolic	1.005	-0.166396	0.941861
ENSG00000100304.12	TTLL12	protein_coding	cytosolic	49.125	-0.293238	0.312782
ENSG00000100307.8	CBX7	protein_coding	cytosolic	4.46	-0.205701	0.787078
ENSG00000100316.11	RPL3	protein_coding	cytosolic	3176.36	-0.904376	1.5542e-07
ENSG00000100319.11	ZMAT5	protein_coding	cytosolic	31.015	-0.334813	0.340188
ENSG00000100320.18	RBFOX2	protein_coding	cytosolic	43.445	-0.436587	0.0104418
ENSG00000100321.10	SYNGR1	protein_coding	membrane	43.24	2.74069	2.0233e-49
ENSG00000100324.9	TAB1	protein_coding	cytosolic	22.91	-0.494141	0.0099566
ENSG00000100325.10	ASCC2	protein_coding	cytosolic	26	0.0935548	0.797178
ENSG00000100330.11	MTMR3	protein_coding	cytosolic	11.01	-0.119168	0.728087
ENSG00000100335.8	MIEF1	protein_coding	cytosolic	43.87	-0.0916523	0.720728
ENSG00000100344.6	PNPLA3	protein_coding	cytosolic	3.055	-0.286168	0.729729
ENSG00000100345.16	MYH9	protein_coding	cytosolic	36.15	-1.14196	0.0226951
ENSG00000100347.10	SAMM50	protein_coding	cytosolic	67.445	-0.199649	0.392033
ENSG00000100348.5	TXN2	protein_coding	cytosolic	95.375	-0.182053	0.291448
ENSG00000100350.10	FOXRED2	protein_coding	NA	40.915	0.968997	2.31426e-06
ENSG00000100353.13	EIF3D	protein_coding	cytosolic	345.205	-0.921595	8.20161e-07
ENSG00000100354.16	TNRC6B	protein_coding	cytosolic	4.08	-0.178034	0.586662
ENSG00000100359.16	SGSM3	protein_coding	cytosolic	33.82	-0.196614	0.473294
ENSG00000100360.10	IFT27	protein_coding	NA	27.66	0.7018	0.00230279
ENSG00000100362.8	PVALB	protein_coding	cytosolic	1.205	0.0620763	0.984603
ENSG00000100364.14	KIAA0930	protein_coding	cytosolic	23.68	-0.191583	0.424497
ENSG00000100372.10	SLC25A17	protein_coding	cytosolic	48.41	0.153529	0.427043
ENSG00000100376.7	FAM118A	protein_coding	cytosolic	26.185	0.0447219	0.924241
ENSG00000100379.13	KCTD17	protein_coding	cytosolic	21.055	-0.518675	0.0659328
ENSG00000100380.8	ST13	protein_coding	cytosolic	188.865	-0.749278	3.22508e-10
ENSG00000100387.8	RBX1	protein_coding	cytosolic	142.565	-0.0399309	0.894677
ENSG00000100393.9	EP300	protein_coding	cytosolic	11.59	0.147854	0.812261
ENSG00000100395.10	L3MBTL2	protein_coding	cytosolic	27.33	-0.126718	0.695715
ENSG00000100401.15	RANGAP1	protein_coding	cytosolic	102.395	-0.493142	0.0518281
ENSG00000100403.10	ZC3H7B	protein_coding	cytosolic	30.26	-0.442923	0.0584978
ENSG00000100410.3	PHF5A	protein_coding	cytosolic	131.865	-0.344901	0.0525659
ENSG00000100412.11	ACO2	protein_coding	cytosolic	47.825	-0.331492	0.160175
ENSG00000100413.12	POLR3H	protein_coding	cytosolic	47.53	-0.013103	0.973192
ENSG00000100416.8	TRMU	protein_coding	cytosolic	49.95	-0.144803	0.548671
ENSG00000100417.7	PMM1	protein_coding	cytosolic	29.055	-0.0608929	0.892157
ENSG00000100418.7	DESI1	protein_coding	cytosolic	37.455	0.0401752	0.878743
ENSG00000100422.9	CERK	protein_coding	cytosolic	27.48	-0.214646	0.201682
ENSG00000100425.14	BRD1	protein_coding	cytosolic	15.46	-0.845163	0.00288607
ENSG00000100426.6	ZBED4	protein_coding	cytosolic	17.145	0.123327	0.597452
ENSG00000100429.13	HDAC10	protein_coding	cytosolic	9.1	0.154906	0.872167
ENSG00000100439.6	ABHD4	protein_coding	cytosolic	3.84	-0.0809643	0.910607
ENSG00000100441.5	KHNYN	protein_coding	cytosolic	19.59	-0.443921	0.0325459
ENSG00000100442.6	FKBP3	protein_coding	cytosolic	124.67	-0.657629	0.000162226
ENSG00000100445.12	SDR39U1	protein_coding	cytosolic	58.88	-0.103825	0.749408
ENSG00000100461.13	RBM23	protein_coding	cytosolic	47.445	-0.502829	0.000206101
ENSG00000100462.11	PRMT5	protein_coding	cytosolic	101.17	-0.758662	3.44904e-07
ENSG00000100473.11	COCH	protein_coding	membrane	101.43	3.57382	1.18263e-109
ENSG00000100478.10	AP4S1	protein_coding	cytosolic	2.88	-0.219076	0.684581
ENSG00000100479.8	POLE2	protein_coding	cytosolic	22.835	-0.451736	0.157173
ENSG00000100483.9	VCPKMT	protein_coding	cytosolic	4.53	0.22785	0.683793
ENSG00000100485.7	SOS2	protein_coding	cytosolic	4.44	0.116707	0.739071
ENSG00000100490.5	CDKL1	protein_coding	cytosolic	4.62	-0.0516352	0.962125
ENSG00000100503.19	NIN	protein_coding	cytosolic	9.405	-0.144052	0.552308
ENSG00000100504.12	PYGL	protein_coding	cytosolic	51.11	-0.550975	8.06252e-05
ENSG00000100505.9	TRIM9	protein_coding	cytosolic	7.87	-0.154607	0.682063
ENSG00000100519.7	PSMC6	protein_coding	cytosolic	72.76	-0.804549	1.58455e-07
ENSG00000100522.4	GNPNAT1	protein_coding	cytosolic	40.065	-0.427515	0.00438224
ENSG00000100523.10	DDHD1	protein_coding	cytosolic	4.775	0.0187531	0.966003
ENSG00000100526.15	CDKN3	protein_coding	cytosolic	61.335	-0.182988	0.487478
ENSG00000100528.7	CNIH1	protein_coding	membrane	117.16	2.37054	3.41593e-81
ENSG00000100532.7	CGRRF1	protein_coding	membrane	11.405	1.59751	2.59843e-12
ENSG00000100554.7	ATP6V1D	protein_coding	cytosolic	42.155	-0.410716	0.00947378
ENSG00000100564.4	PIGH	protein_coding	membrane	34.31	2.62858	2.36285e-51
ENSG00000100567.8	PSMA3	protein_coding	cytosolic	196.56	-0.77814	1.84645e-09
ENSG00000100568.6	VTI1B	protein_coding	cytosolic	34.305	-0.410893	0.000699699
ENSG00000100575.9	TIMM9	protein_coding	cytosolic	41.65	0.0653337	0.834276
ENSG00000100577.14	GSTZ1	protein_coding	cytosolic	32.385	-0.0293974	0.954133
ENSG00000100578.10	KIAA0586	protein_coding	cytosolic	7.035	-0.351514	0.213597
ENSG00000100580.7	TMED8	protein_coding	cytosolic	14.58	-0.335193	0.0642542
ENSG00000100591.3	AHSA1	protein_coding	cytosolic	174.34	-0.521835	1.23024e-05
ENSG00000100592.11	DAAM1	protein_coding	cytosolic	6.585	-0.434289	0.255976
ENSG00000100596.2	SPTLC2	protein_coding	membrane	10.875	2.70897	1.43273e-26
ENSG00000100599.11	RIN3	protein_coding	cytosolic	1.63	0.129885	0.926941
ENSG00000100600.10	LGMN	protein_coding	membrane	39.115	4.41204	1.36716e-83
ENSG00000100601.5	ALKBH1	protein_coding	cytosolic	8.75	-0.219888	0.478728
ENSG00000100603.9	SNW1	protein_coding	cytosolic	53.79	-1.03976	1.73247e-07
ENSG00000100605.12	ITPK1	protein_coding	cytosolic	36.375	-0.202101	0.439212
ENSG00000100612.9	DHRS7	protein_coding	membrane	25.96	3.33252	2.58179e-45
ENSG00000100614.13	PPM1A	protein_coding	cytosolic	15.58	-0.221338	0.291383
ENSG00000100625.8	SIX4	protein_coding	cytosolic	6.295	0.262209	0.263976
ENSG00000100626.12	GALNT16	protein_coding	membrane	9.255	3.01729	7.51033e-18
ENSG00000100629.12	CEP128	protein_coding	cytosolic	2.655	-0.278396	0.512437
ENSG00000100632.6	ERH	protein_coding	cytosolic	332.86	-0.161387	0.439212
ENSG00000100644.12	HIF1A	protein_coding	cytosolic	33.245	-0.93339	7.3233e-07
ENSG00000100647.7	KIAA0247	protein_coding	membrane	3.475	2.04813	3.87444e-07
ENSG00000100650.11	SRSF5	protein_coding	cytosolic	164.39	-0.759506	5.2573e-05
ENSG00000100664.6	EIF5	protein_coding	cytosolic	83.035	-0.378	0.000286025
ENSG00000100697.10	DICER1	protein_coding	cytosolic	14.745	-0.242193	0.335008
ENSG00000100711.9	ZFYVE21	protein_coding	cytosolic	33.675	-0.142408	0.623901
ENSG00000100714.11	MTHFD1	protein_coding	cytosolic	125.265	-1.1263	2.90276e-09
ENSG00000100722.14	ZC3H14	protein_coding	cytosolic	25.485	-0.685309	4.07782e-06
ENSG00000100726.10	TELO2	protein_coding	cytosolic	35.525	-0.249731	0.499147
ENSG00000100731.11	PCNX	protein_coding	membrane	9.63	2.07794	1.28769e-33
ENSG00000100744.10	GSKIP	protein_coding	cytosolic	25.515	-0.304346	0.103997
ENSG00000100749.3	VRK1	protein_coding	cytosolic	61.59	-1.282	1.03952e-08
ENSG00000100764.9	PSMC1	protein_coding	cytosolic	129.555	-0.477426	0.0043387
ENSG00000100767.11	PAPLN	protein_coding	membrane	5.48	1.59582	0.000145237
ENSG00000100784.5	RPS6KA5	protein_coding	cytosolic	7.015	-0.694465	0.0027824
ENSG00000100796.13	SMEK1	protein_coding	cytosolic	39.38	-0.0909489	0.671273
ENSG00000100802.10	C14orf93	protein_coding	cytosolic	4.22	-0.574853	0.330333
ENSG00000100804.14	PSMB5	protein_coding	cytosolic	206.285	-0.458505	0.00150079
ENSG00000100811.6	YY1	protein_coding	cytosolic	55.885	-0.308671	0.00476634
ENSG00000100813.10	ACIN1	protein_coding	cytosolic	89.79	-0.449404	0.0144985
ENSG00000100814.13	CCNB1IP1	protein_coding	cytosolic	114.575	-0.18311	0.442298
ENSG00000100815.8	TRIP11	protein_coding	NA	2.87	1.1305	4.51601e-08
ENSG00000100823.7	APEX1	protein_coding	cytosolic	154.35	-0.649297	4.16531e-05
ENSG00000100836.6	PABPN1	protein_coding	cytosolic	90.5	-0.496702	0.000419249
ENSG00000100852.8	ARHGAP5	protein_coding	cytosolic	12.43	-0.313027	0.108371
ENSG00000100865.10	CINP	protein_coding	cytosolic	60.315	-0.274745	0.152182
ENSG00000100867.10	DHRS2	protein_coding	cytosolic	3.77	-0.256523	0.618809
ENSG00000100883.7	SRP54	protein_coding	cytosolic	28.3	-1.19383	6.15548e-09
ENSG00000100888.8	CHD8	protein_coding	cytosolic	30.6	-0.183854	0.60571
ENSG00000100889.7	PCK2	protein_coding	cytosolic	17.33	-0.290794	0.447752
ENSG00000100890.11	KIAA0391	protein_coding	cytosolic	22.48	-0.466636	0.123857
ENSG00000100897.13	DCAF11	protein_coding	cytosolic	34.435	-0.39738	0.0418611
ENSG00000100902.6	PSMA6	protein_coding	cytosolic	199.57	-0.401662	0.0186603
ENSG00000100906.6	NFKBIA	protein_coding	cytosolic	11.425	-0.674946	0.0221993
ENSG00000100908.9	EMC9	protein_coding	cytosolic	27.735	-0.149798	0.711622
ENSG00000100911.9	PSME2	protein_coding	cytosolic	61.88	-0.298097	0.195915
ENSG00000100916.9	BRMS1L	protein_coding	cytosolic	17.735	-0.653523	0.000348627
ENSG00000100926.10	TM9SF1	protein_coding	membrane	19.585	3.56845	5.13386e-41
ENSG00000100934.10	SEC23A	protein_coding	cytosolic	39.7	-0.740937	0.000118007
ENSG00000100938.13	GMPR2	protein_coding	cytosolic	48.575	-0.590606	0.00376156
ENSG00000100941.4	PNN	protein_coding	cytosolic	47.15	-0.493041	0.000126031
ENSG00000100949.10	RABGGTA	protein_coding	cytosolic	14.705	-0.431493	0.201417
ENSG00000100968.9	NFATC4	protein_coding	cytosolic	10.965	0.156071	0.901998
ENSG00000100982.7	PCIF1	protein_coding	cytosolic	18.875	0.166353	0.637295
ENSG00000100983.5	GSS	protein_coding	cytosolic	45.995	-0.320618	0.104701
ENSG00000100991.7	TRPC4AP	protein_coding	cytosolic	40.215	-0.413783	0.00822979
ENSG00000100994.7	PYGB	protein_coding	cytosolic	24.56	-0.619584	0.00885708
ENSG00000100997.14	ABHD12	protein_coding	membrane	25.135	2.77712	6.35357e-40
ENSG00000101000.4	PROCR	protein_coding	membrane	42.04	2.01454	3.68819e-15
ENSG00000101003.8	GINS1	protein_coding	cytosolic	53.845	-0.0394706	0.86722
ENSG00000101004.10	NINL	protein_coding	cytosolic	7.675	0.0785483	0.90453
ENSG00000101019.17	UQCC1	protein_coding	cytosolic	77.625	0.366118	0.0112313
ENSG00000101040.15	ZMYND8	protein_coding	cytosolic	10.47	-0.470234	0.0222295
ENSG00000101052.8	IFT52	protein_coding	cytosolic	36.14	-0.327881	0.0501045
ENSG00000101057.11	MYBL2	protein_coding	cytosolic	191.985	-0.299637	0.229933
ENSG00000101079.16	NDRG3	protein_coding	cytosolic	40.015	-0.263232	0.107817
ENSG00000101084.12	C20orf24	protein_coding	NA	134.56	1.01162	8.3327e-10
ENSG00000101098.8	RIMS4	protein_coding	cytosolic	17.775	-0.436228	0.110005
ENSG00000101104.8	PABPC1L	protein_coding	membrane	10.945	1.7486	1.0335e-06
ENSG00000101109.7	STK4	protein_coding	cytosolic	20.625	-0.394076	0.0169889
ENSG00000101126.11	ADNP	protein_coding	cytosolic	26.365	-0.231526	0.324533
ENSG00000101132.5	PFDN4	protein_coding	cytosolic	146.935	-0.429408	0.00617399
ENSG00000101138.7	CSTF1	protein_coding	cytosolic	30.895	-0.0455988	0.887901
ENSG00000101144.8	BMP7	protein_coding	membrane	31.235	2.26563	6.2529e-35
ENSG00000101146.8	RAE1	protein_coding	cytosolic	68.625	-0.514166	0.00242266
ENSG00000101150.13	TPD52L2	protein_coding	cytosolic	63.26	-0.294713	0.0210916
ENSG00000101152.6	DNAJC5	protein_coding	cytosolic	29.305	-0.187109	0.548671
ENSG00000101158.8	NELFCD	protein_coding	cytosolic	80.69	-0.114823	0.493208
ENSG00000101160.9	CTSZ	protein_coding	membrane	33.42	3.31686	4.22689e-50
ENSG00000101161.6	PRPF6	protein_coding	cytosolic	42.865	-1.35943	3.93756e-08
ENSG00000101166.11	SLMO2	protein_coding	cytosolic	116.48	-0.364651	0.0272253
ENSG00000101181.13	MTG2	protein_coding	cytosolic	50.35	0.0261517	0.94801
ENSG00000101182.10	PSMA7	protein_coding	cytosolic	309.455	0.00205258	0.996259
ENSG00000101187.11	SLCO4A1	protein_coding	membrane	16.4	3.80814	9.58435e-21
ENSG00000101189.5	MRGBP	protein_coding	cytosolic	43.065	-0.284651	0.318003
ENSG00000101190.8	TCFL5	protein_coding	cytosolic	17.96	-0.0990482	0.815028
ENSG00000101191.12	DIDO1	protein_coding	NA	18.645	0.522502	0.0201811
ENSG00000101193.6	GID8	protein_coding	cytosolic	43.305	-0.191442	0.371315
ENSG00000101199.8	ARFGAP1	protein_coding	cytosolic	41.015	-0.405542	0.0316186
ENSG00000101210.6	EEF1A2	protein_coding	cytosolic	47.72	-0.447289	0.211766
ENSG00000101216.6	GMEB2	protein_coding	cytosolic	9.155	0.381309	0.320877
ENSG00000101220.13	C20orf27	protein_coding	cytosolic	81.88	0.014021	0.973192
ENSG00000101224.13	CDC25B	protein_coding	cytosolic	46.175	-0.236822	0.411528
ENSG00000101230.5	ISM1	protein_coding	membrane	3.715	2.43294	1.28866e-07
ENSG00000101236.12	RNF24	protein_coding	membrane	4.72	2.11236	9.5587e-13
ENSG00000101246.15	ARFRP1	protein_coding	cytosolic	17.66	-0.203076	0.527548
ENSG00000101247.13	NDUFAF5	protein_coding	cytosolic	20.655	-0.0990666	0.821686
ENSG00000101255.6	TRIB3	protein_coding	cytosolic	23.62	0.19256	0.516401
ENSG00000101265.11	RASSF2	protein_coding	cytosolic	6.2	-0.157902	0.802998
ENSG00000101266.12	CSNK2A1	protein_coding	cytosolic	92.5	-0.617693	9.65329e-06
ENSG00000101290.9	CDS2	protein_coding	membrane	23.415	2.88206	6.39157e-83
ENSG00000101294.12	HM13	protein_coding	membrane	124.12	2.54266	1.20533e-26
ENSG00000101298.9	SNPH	protein_coding	cytosolic	1.985	-0.201892	0.799488
ENSG00000101310.10	SEC23B	protein_coding	cytosolic	58	-0.90838	8.66158e-07
ENSG00000101311.11	FERMT1	protein_coding	cytosolic	3.35	-0.150809	0.81702
ENSG00000101333.12	PLCB4	protein_coding	cytosolic	1.645	-0.333576	0.457023
ENSG00000101337.11	TM9SF4	protein_coding	membrane	34.48	3.27498	1.29792e-48
ENSG00000101343.10	CRNKL1	protein_coding	cytosolic	12.415	-1.083	8.68592e-06
ENSG00000101346.7	POFUT1	protein_coding	membrane	37.285	2.96107	2.43569e-55
ENSG00000101347.7	SAMHD1	protein_coding	cytosolic	16.85	-0.927369	4.71561e-10
ENSG00000101350.6	KIF3B	protein_coding	cytosolic	13.015	-0.285674	0.0845024
ENSG00000101361.10	NOP56	protein_coding	cytosolic	471.075	0.112955	0.475467
ENSG00000101363.8	MANBAL	protein_coding	NA	78.28	1.38063	1.77106e-14
ENSG00000101365.16	IDH3B	protein_coding	cytosolic	137.945	-0.52058	0.00696738
ENSG00000101367.8	MAPRE1	protein_coding	cytosolic	136.46	-0.712362	1.57423e-11
ENSG00000101384.7	JAG1	protein_coding	membrane	6.8	2.26678	5.80945e-15
ENSG00000101391.16	CDK5RAP1	protein_coding	cytosolic	49.865	-0.839625	7.39502e-06
ENSG00000101400.5	SNTA1	protein_coding	cytosolic	9.645	-0.120572	0.813666
ENSG00000101407.8	TTI1	protein_coding	cytosolic	14.155	0.210193	0.353705
ENSG00000101412.9	E2F1	protein_coding	cytosolic	50.925	0.07562	0.795324
ENSG00000101413.7	RPRD1B	protein_coding	cytosolic	22.395	-0.77163	4.02443e-07
ENSG00000101417.7	PXMP4	protein_coding	NA	4.665	0.558906	0.215866
ENSG00000101421.3	CHMP4B	protein_coding	cytosolic	84.83	-0.283211	0.036065
ENSG00000101439.4	CST3	protein_coding	membrane	121.86	3.97618	4.32756e-70
ENSG00000101442.8	ACTR5	protein_coding	cytosolic	5.285	-0.27393	0.48125
ENSG00000101444.8	AHCY	protein_coding	cytosolic	289.505	-0.593183	0.0026389
ENSG00000101445.5	PPP1R16B	protein_coding	cytosolic	2.14	-0.254872	0.7316
ENSG00000101447.9	FAM83D	protein_coding	cytosolic	24.125	-0.275007	0.143735
ENSG00000101452.10	DHX35	protein_coding	cytosolic	7.04	-0.434953	0.19275
ENSG00000101457.8	DNTTIP1	protein_coding	cytosolic	45.68	-0.217667	0.28342
ENSG00000101463.5	SYNDIG1	protein_coding	NA	2.07	0.589017	0.362794
ENSG00000101464.6	PIGU	protein_coding	membrane	21.21	3.99201	7.62625e-27
ENSG00000101473.12	ACOT8	protein_coding	cytosolic	34.87	-0.0287364	0.954538
ENSG00000101474.7	APMAP	protein_coding	membrane	68.665	3.84015	2.57833e-106
ENSG00000101493.6	ZNF516	protein_coding	cytosolic	5.435	-0.373582	0.357159
ENSG00000101544.4	ADNP2	protein_coding	cytosolic	13.515	-0.0680975	0.786808
ENSG00000101546.8	RBFA	protein_coding	cytosolic	20.495	-0.275152	0.327042
ENSG00000101557.10	USP14	protein_coding	cytosolic	42.185	-0.860549	9.14691e-08
ENSG00000101558.9	VAPA	protein_coding	cytosolic	103.25	-0.366179	0.00680369
ENSG00000101574.10	METTL4	protein_coding	cytosolic	9.55	0.0246265	0.962125
ENSG00000101577.5	LPIN2	protein_coding	cytosolic	6.275	-0.0886304	0.817251
ENSG00000101596.10	SMCHD1	protein_coding	cytosolic	12.235	-0.872777	1.94863e-06
ENSG00000101608.8	MYL12A	protein_coding	cytosolic	100.455	-0.394695	0.0185541
ENSG00000101624.6	CEP76	protein_coding	cytosolic	7.635	-0.696744	0.00620939
ENSG00000101639.14	CEP192	protein_coding	cytosolic	9.735	-0.350208	0.175412
ENSG00000101654.13	RNMT	protein_coding	cytosolic	18.1	-0.674686	7.18497e-05
ENSG00000101665.4	SMAD7	protein_coding	cytosolic	5.375	0.0413245	0.964287
ENSG00000101680.9	LAMA1	protein_coding	membrane	7.75	3.88387	2.96432e-27
ENSG00000101695.4	RNF125	protein_coding	cytosolic	3.935	0.00478621	0.994902
ENSG00000101746.11	NOL4	protein_coding	cytosolic	2.745	-0.309822	0.703115
ENSG00000101751.6	POLI	protein_coding	cytosolic	5.64	-0.0859914	0.857185
ENSG00000101752.7	MIB1	protein_coding	cytosolic	12.405	-0.728346	0.000352372
ENSG00000101773.12	RBBP8	protein_coding	cytosolic	22.135	-0.201081	0.261617
ENSG00000101782.10	RIOK3	protein_coding	cytosolic	17.24	-0.702973	7.44312e-05
ENSG00000101811.9	CSTF2	protein_coding	cytosolic	25.405	-0.923904	2.77961e-06
ENSG00000101843.14	PSMD10	protein_coding	cytosolic	94.27	-0.534879	0.00532552
ENSG00000101844.13	ATG4A	protein_coding	cytosolic	9.605	-0.42677	0.0608978
ENSG00000101846.6	STS	protein_coding	NA	2.28	1.41555	1.09335e-05
ENSG00000101849.11	TBL1X	protein_coding	cytosolic	12.98	-0.285812	0.198073
ENSG00000101856.8	PGRMC1	protein_coding	membrane	233.235	3.77591	0
ENSG00000101868.6	POLA1	protein_coding	cytosolic	15.56	-1.11634	1.50498e-11
ENSG00000101871.10	MID1	protein_coding	cytosolic	13.44	0.14344	0.584975
ENSG00000101882.5	NKAP	protein_coding	cytosolic	26.57	-0.664907	0.00100991
ENSG00000101888.7	NXT2	protein_coding	cytosolic	9.375	-0.42243	0.0204278
ENSG00000101898.5	RP3-324O17.4	pseudogene	cytosolic	6.455	0.14948	0.912674
ENSG00000101901.6	ALG13	protein_coding	cytosolic	39.05	-0.190466	0.262562
ENSG00000101911.8	PRPS2	protein_coding	cytosolic	79.835	-0.694769	0.00517941
ENSG00000101928.8	MOSPD1	protein_coding	cytosolic	13.885	-0.32822	0.14378
ENSG00000101935.5	AMMECR1	protein_coding	cytosolic	9.78	-0.0989156	0.693893
ENSG00000101940.13	WDR13	protein_coding	cytosolic	30.5	-0.307627	0.246856
ENSG00000101945.12	SUV39H1	protein_coding	cytosolic	23.155	-0.400088	0.0800534
ENSG00000101955.10	SRPX	protein_coding	membrane	8.475	2.64612	4.06249e-11
ENSG00000101966.8	XIAP	protein_coding	cytosolic	28.735	-0.665144	8.19489e-05
ENSG00000101972.14	STAG2	protein_coding	cytosolic	54.935	-0.465582	0.00100631
ENSG00000101974.10	ATP11C	protein_coding	membrane	27.825	2.85771	3.94361e-68
ENSG00000101986.8	ABCD1	protein_coding	NA	1.685	1.57928	0.106807
ENSG00000101997.8	CCDC22	protein_coding	cytosolic	10.745	-0.556265	0.0890097
ENSG00000102003.6	SYP	protein_coding	membrane	17.7	3.46143	4.85405e-34
ENSG00000102007.6	PLP2	protein_coding	membrane	133.13	3.07975	3.94558e-102
ENSG00000102024.13	PLS3	protein_coding	cytosolic	154.38	-2.03014	1.22413e-20
ENSG00000102030.11	NAA10	protein_coding	cytosolic	240.775	-0.210503	0.289316
ENSG00000102032.8	RENBP	protein_coding	cytosolic	2.015	-0.653635	0.765701
ENSG00000102034.12	ELF4	protein_coding	cytosolic	14.88	-0.0451419	0.949024
ENSG00000102038.11	SMARCA1	protein_coding	cytosolic	19.9	-1.70482	1.01212e-10
ENSG00000102043.11	MTMR8	protein_coding	cytosolic	1.02	-0.242294	0.834121
ENSG00000102054.13	RBBP7	protein_coding	cytosolic	332.36	-0.754973	0.000817208
[truncated: 11,898 more rows]
