# Supplementary material for: HDLBP binds ER-targeted mRNAs by multivalent interactions to promote protein synthesis of transmembrane and secreted proteins
Source: Nat Commun. 2022 May 18;13:2727. doi: 10.1038/s41467-022-30322-7 (PMC9117268; doi:10.1038/s41467-022-30322-7)
Supplement: Supplementary file 5 — Supplementary Data 2 [file 41467_2022_30322_MOESM5_ESM.xls]

## Sheet: tableS2_clip
gene_name	gene_id	annotation	tc_CDS	uniq_reads_CDS	cluster_count_CDS	tc_UTR3	uniq_reads_UTR3	cluster_count_UTR3	tc_UTR5	uniq_reads_UTR5	cluster_count_UTR5	tc_transcript	uniq_transcript	cluster_count_transcript
ATP1A1	ENSG00000163399.11	protein_coding	9332	13578.5	17	10	14	1	NA	NA	NA	9508.5	13861.5	19
DDOST	ENSG00000244038.5	protein_coding	5175	8708	6	NA	NA	NA	NA	NA	NA	5852	9820.5	8
ATP2A2	ENSG00000174437.12	protein_coding	3444	4907.5	10	NA	NA	NA	2	5	1	3759.5	5334.5	12
SLC1A5	ENSG00000105281.8	protein_coding	2870	4195	4	22.5	36.5	2	NA	NA	NA	3660.5	5398	9
LBR	ENSG00000143815.10	protein_coding	2215.5	3051.5	6	9	11	1	19	25	1	3535	4682.5	10
HSP90B1	ENSG00000166598.8	protein_coding	2819.5	3800.5	11	NA	NA	NA	NA	NA	NA	3330	4543.5	12
TM9SF3	ENSG00000077147.10	protein_coding	3091.5	4223	10	28	32	3	NA	NA	NA	3186	4350.5	14
PLD3	ENSG00000105223.14	protein_coding	2663.5	4819	8	15.5	21.5	1	21	47	1	3029.5	5353.5	11
LGALS3BP	ENSG00000108679.8	protein_coding	135.5	198	2	NA	NA	NA	9	10.5	1	2914.5	4576.5	4
CANX	ENSG00000127022.10	protein_coding	1971.5	2665.5	7	101.5	127	3	17.5	25.5	1	2769	3740	13
PSAP	ENSG00000197746.9	protein_coding	2447.5	3817.5	9	73.5	98.5	4	NA	NA	NA	2692	4155	14
TMBIM6	ENSG00000139644.8	protein_coding	848.5	1094	3	165	208	4	NA	NA	NA	2649.5	3836	9
SLC16A1	ENSG00000155380.7	protein_coding	1903.5	2595	3	NA	NA	NA	NA	NA	NA	2641.5	3537.5	4
RPN1	ENSG00000163902.7	protein_coding	1271.5	1823.5	4	47.5	49.5	1	NA	NA	NA	2535	3615.5	7
APP	ENSG00000142192.16	protein_coding	2147	2982	11	14	18	1	NA	NA	NA	2464	3394.5	14
RP11-315D16.2	ENSG00000260007.1	protein_coding	51.5	72	1	NA	NA	NA	NA	NA	NA	2405.5	3559.5	4
ATP5B	ENSG00000110955.4	protein_coding	681.5	887	6	6.5	9.5	1	NA	NA	NA	2373.5	2775.5	9
CALR	ENSG00000179218.9	protein_coding	1756	2605.5	6	59	95.5	1	469	689.5	1	2284	3390.5	8
TUBA1B	ENSG00000123416.11	protein_coding	1831.5	2942	1	NA	NA	NA	NA	NA	NA	2075	3257.5	2
ATP6AP1	ENSG00000071553.12	protein_coding	1574	2510	8	5.5	9.5	1	NA	NA	NA	2047	3193	10
CLPTM1	ENSG00000104853.11	protein_coding	2030.5	3060	7	NA	NA	NA	4	6.5	1	2034.5	3066.5	8
SERINC1	ENSG00000111897.6	protein_coding	1622.5	2586.5	6	NA	NA	NA	NA	NA	NA	2013.5	3076.5	7
EEF2	ENSG00000167658.11	protein_coding	1243.5	1870	7	NA	NA	NA	NA	NA	NA	1997	2881	9
GANAB	ENSG00000089597.12	protein_coding	1850	2698	13	NA	NA	NA	17.5	24.5	1	1918	2792	15
YWHAE	ENSG00000108953.12	protein_coding	601.5	838.5	4	NA	NA	NA	NA	NA	NA	1840.5	2326	5
STT3A	ENSG00000134910.8	protein_coding	1823	2592.5	9	NA	NA	NA	NA	NA	NA	1823	2592.5	9
SCD	ENSG00000099194.5	protein_coding	444	670	3	459.5	619.5	4	NA	NA	NA	1816	2647.5	8
SLC38A2	ENSG00000134294.9	protein_coding	1676.5	2795	7	17.5	20	2	NA	NA	NA	1765	2921	10
TM9SF2	ENSG00000125304.8	protein_coding	1660.5	2245.5	11	43.5	52.5	2	NA	NA	NA	1704	2298	13
TMEM259	ENSG00000182087.8	protein_coding	1630	2169	7	55.5	71	2	NA	NA	NA	1694.5	2251	10
TMEM30A	ENSG00000112697.11	protein_coding	504.5	761.5	4	11	17	2	125	182	1	1687	2424	10
TM9SF4	ENSG00000101337.11	protein_coding	1613.5	2165.5	15	NA	NA	NA	NA	NA	NA	1613.5	2165.5	15
CERS2	ENSG00000143418.15	protein_coding	801.5	1142	3	187.5	239	1	NA	NA	NA	1581	2320.5	8
TUBA1C	ENSG00000167553.10	protein_coding	108.5	139.5	2	NA	NA	NA	NA	NA	NA	1524	2578	3
CLSTN1	ENSG00000171603.12	protein_coding	1493	2106.5	12	16	20.5	2	NA	NA	NA	1509	2127	14
NUP210	ENSG00000132182.7	protein_coding	1426	2135	32	NA	NA	NA	NA	NA	NA	1492	2236	33
MTPN	ENSG00000105887.10	protein_coding	281.5	427	2	314.5	423.5	5	325	383	1	1466	1988	9
SCAMP3	ENSG00000116521.6	protein_coding	1437	2019	6	NA	NA	NA	NA	NA	NA	1437	2019	6
ENO1	ENSG00000074800.9	protein_coding	1224	1623	8	NA	NA	NA	NA	NA	NA	1406.5	1874.5	9
RPL18	ENSG00000063177.8	protein_coding	588.5	846.5	5	NA	NA	NA	NA	NA	NA	1404	2455.5	7
ALG3	ENSG00000214160.5	protein_coding	1387.5	1770	4	NA	NA	NA	NA	NA	NA	1387.5	1770	4
DEGS1	ENSG00000143753.8	protein_coding	1352	1786.5	1	NA	NA	NA	NA	NA	NA	1371	1812.5	2
KDELR1	ENSG00000105438.4	protein_coding	441.5	648.5	1	NA	NA	NA	NA	NA	NA	1364	2046.5	3
HSP90AB1	ENSG00000096384.15	protein_coding	1187	1660	7	76	93	1	97	120	1	1360	1873	9
TMEM205	ENSG00000105518.9	protein_coding	NA	NA	NA	NA	NA	NA	NA	NA	NA	1344	1868.5	2
APLP2	ENSG00000084234.12	protein_coding	1058.5	1643	9	86.5	112	3	50	71	1	1338.5	2021	15
PRDX4	ENSG00000123131.8	protein_coding	1314.5	1809.5	4	NA	NA	NA	NA	NA	NA	1314.5	1809.5	4
SLC29A1	ENSG00000112759.12	protein_coding	1170	1730	6	NA	NA	NA	NA	NA	NA	1314	1941.5	8
HIST1H4E	ENSG00000198518.5	protein_coding	NA	NA	NA	NA	NA	NA	NA	NA	NA	1280	1691	1
TMEM59	ENSG00000116209.7	protein_coding	255.5	344	2	9	11	1	113	172	3	1270	2018.5	7
HIST1H3B	ENSG00000124693.2	protein_coding	NA	NA	NA	NA	NA	NA	NA	NA	NA	1253	1758	1
PLP2	ENSG00000269034.1	protein_coding	727.5	1259.5	3	NA	NA	NA	NA	NA	NA	1232.5	2028	4
MARCH6	ENSG00000145495.10	protein_coding	989.5	1377	14	7.5	9.5	1	NA	NA	NA	1213	1699.5	16
LAMC1	ENSG00000135862.5	protein_coding	1106.5	1646	21	93	203.5	2	NA	NA	NA	1199.5	1849.5	23
PARP1	ENSG00000143799.8	protein_coding	226	326.5	11	14	15.5	1	NA	NA	NA	1194.5	1623	13
GNB2L1	ENSG00000204628.7	protein_coding	730	1045.5	5	NA	NA	NA	NA	NA	NA	1174.5	1735.5	7
CNIH4	ENSG00000143771.7	protein_coding	1013	1512.5	3	6.5	7	1	NA	NA	NA	1173	1731	6
LAPTM4B	ENSG00000104341.12	protein_coding	1091.5	1573.5	4	NA	NA	NA	NA	NA	NA	1160	1677.5	5
KDELR2	ENSG00000136240.5	protein_coding	NA	NA	NA	NA	NA	NA	1106.5	1663.5	7	1158.5	1735	10
HSP90AA1	ENSG00000080824.14	protein_coding	473.5	616	5	30.5	42	1	316	409.5	3	1156	1498	11
ELOVL5	ENSG00000012660.9	protein_coding	1097.5	1530.5	5	38	50	5	NA	NA	NA	1135.5	1580.5	10
NID1	ENSG00000116962.10	protein_coding	1124.5	1680.5	8	NA	NA	NA	NA	NA	NA	1124.5	1680.5	8
EMC1	ENSG00000127463.9	protein_coding	1101	1535	15	6	6.5	1	NA	NA	NA	1107	1541.5	16
ATP6AP2	ENSG00000182220.9	protein_coding	938.5	1293.5	4	13.5	14	1	60.5	86.5	1	1096	1506	7
CD81	ENSG00000110651.7	protein_coding	396	576	2	NA	NA	NA	134	197	1	1090.5	1608.5	5
LMAN2	ENSG00000169223.10	protein_coding	1082.5	1818.5	7	NA	NA	NA	NA	NA	NA	1082.5	1818.5	7
SHF	ENSG00000138606.15	protein_coding	NA	NA	NA	NA	NA	NA	1071.5	1183.5	1	1071.5	1183.5	1
COL2A1	ENSG00000139219.13	protein_coding	967.5	1446.5	28	6	7.5	1	NA	NA	NA	1071	1597.5	30
LAMP1	ENSG00000185896.9	protein_coding	1052.5	1499.5	7	NA	NA	NA	2.5	9.5	1	1055	1509	8
HIST1H4H	ENSG00000158406.2	protein_coding	NA	NA	NA	NA	NA	NA	NA	NA	NA	1053	1425	1
TSPAN3	ENSG00000140391.10	protein_coding	NA	NA	NA	11	11.5	1	568.5	788.5	4	1033	1465.5	8
WLS	ENSG00000116729.9	protein_coding	756	1097	9	5	6.5	1	NA	NA	NA	1017	1475	12
ARF1	ENSG00000143761.9	protein_coding	90.5	112.5	2	NA	NA	NA	NA	NA	NA	1009.5	1620	3
P4HB	ENSG00000185624.10	protein_coding	877.5	1266.5	6	NA	NA	NA	NA	NA	NA	1009	1494.5	7
PIGS	ENSG00000087111.16	protein_coding	945	1471	6	32.5	49.5	3	8	11	1	994	1542.5	11
SLC7A5	ENSG00000103257.4	protein_coding	971.5	1541.5	5	21	31.5	2	NA	NA	NA	992.5	1573	7
TMEM66	ENSG00000133872.9	protein_coding	939	1501.5	3	31	37.5	2	NA	NA	NA	989	1563.5	6
VCAN	ENSG00000038427.11	protein_coding	977	1355	23	8.5	10.5	1	NA	NA	NA	985.5	1365.5	24
SLC39A14	ENSG00000104635.9	protein_coding	960	1303	2	14.5	20.5	2	NA	NA	NA	974.5	1323.5	4
CKB	ENSG00000166165.8	protein_coding	652.5	1007	4	NA	NA	NA	22	28.5	1	971.5	1454.5	6
HIST1H4B	ENSG00000124529.3	protein_coding	NA	NA	NA	NA	NA	NA	NA	NA	NA	969	1274	1
CD164	ENSG00000135535.10	protein_coding	820	1007	4	145	190.5	4	NA	NA	NA	965	1197.5	8
NCSTN	ENSG00000162736.11	protein_coding	315.5	434.5	6	NA	NA	NA	133	187.5	3	961	1409	11
SIGMAR1	ENSG00000147955.12	protein_coding	52	83	1	31	39	2	NA	NA	NA	954.5	1404.5	5
PDIA4	ENSG00000155660.6	protein_coding	942.5	1379.5	5	NA	NA	NA	NA	NA	NA	949.5	1393.5	6
TRAM1	ENSG00000067167.3	protein_coding	763	1024	6	NA	NA	NA	19.5	27.5	1	937.5	1272	9
RTN3	ENSG00000133318.9	protein_coding	727	1075.5	5	8	9	1	NA	NA	NA	933	1355.5	8
SLC7A1	ENSG00000139514.8	protein_coding	927.5	1321.5	7	2.5	7	1	NA	NA	NA	930	1328.5	8
ACTB	ENSG00000075624.9	protein_coding	803.5	1218	2	NA	NA	NA	113.5	167	1	917	1385	3
SERINC3	ENSG00000132824.9	protein_coding	705	1097.5	5	NA	NA	NA	NA	NA	NA	911	1450.5	8
HIST1H2AG	ENSG00000196787.2	protein_coding	NA	NA	NA	NA	NA	NA	NA	NA	NA	905.5	1307	1
ITGB1	ENSG00000150093.14	protein_coding	883.5	1243	11	NA	NA	NA	NA	NA	NA	883.5	1243	11
PDIA6	ENSG00000143870.8	protein_coding	878	1214.5	10	NA	NA	NA	NA	NA	NA	878	1214.5	10
KRTCAP2	ENSG00000163463.7	protein_coding	531	671	2	NA	NA	NA	NA	NA	NA	868	1147.5	3
CPD	ENSG00000108582.7	protein_coding	838.5	1171	12	5.5	7	1	NA	NA	NA	844	1178	13
STMN1	ENSG00000117632.16	protein_coding	151	186.5	1	213.5	246	1	NA	NA	NA	843.5	1087.5	4
PRKCSH	ENSG00000130175.5	protein_coding	813	1148	7	30	44	1	NA	NA	NA	843	1192	8
PTDSS1	ENSG00000156471.8	protein_coding	351.5	528	6	3.5	6	1	NA	NA	NA	838.5	1231.5	9
SURF4	ENSG00000148248.9	protein_coding	552.5	789.5	5	NA	NA	NA	NA	NA	NA	825.5	1153.5	7
LDHB	ENSG00000111716.8	protein_coding	655.5	855	5	NA	NA	NA	53.5	74	1	824	1066	7
TMCO1	ENSG00000143183.12	protein_coding	449	621.5	2	NA	NA	NA	11	15.5	1	822	1090.5	4
LAMP2	ENSG00000005893.11	protein_coding	690.5	939	5	69	117.5	3	11.5	15.5	1	821.5	1139.5	11
MBTPS2	ENSG00000012174.7	protein_coding	795	1278.5	7	NA	NA	NA	NA	NA	NA	819	1305.5	8
BSG	ENSG00000172270.14	protein_coding	439	613	3	7.5	9.5	1	214.5	404.5	1	818	1263	7
TUBA1A	ENSG00000167552.9	protein_coding	NA	NA	NA	NA	NA	NA	8	12	1	809.5	1261.5	2
SEC61A1	ENSG00000058262.5	protein_coding	573.5	931.5	3	36.5	51	1	134	172	2	805.5	1248.5	7
GRINA	ENSG00000261721.1	protein_coding	804.5	1124.5	2	NA	NA	NA	NA	NA	NA	804.5	1124.5	2
VIM	ENSG00000026025.9	protein_coding	284	424	3	26.5	30	2	NA	NA	NA	794	1232.5	6
ABCC1	ENSG00000103222.14	protein_coding	789	1190.5	12	NA	NA	NA	NA	NA	NA	789	1190.5	12
COLGALT1	ENSG00000130309.6	protein_coding	782.5	1272.5	8	NA	NA	NA	NA	NA	NA	782.5	1272.5	8
TMED10	ENSG00000170348.4	protein_coding	759.5	1040	6	22	38	1	NA	NA	NA	781.5	1078	7
TMED2	ENSG00000086598.6	protein_coding	46	67.5	1	73	95	3	NA	NA	NA	772.5	1074	7
BCAP31	ENSG00000267977.2	protein_coding	469.5	683	4	NA	NA	NA	NA	NA	NA	768.5	1094	5
SCARB1	ENSG00000073060.11	protein_coding	678.5	966	7	12	21.5	1	3.5	5	1	763.5	1087	10
HSPA8	ENSG00000109971.9	protein_coding	738	1044.5	3	NA	NA	NA	20	26.5	1	758	1071	4
RPN2	ENSG00000118705.12	protein_coding	757.5	1121	6	NA	NA	NA	NA	NA	NA	757.5	1121	6
SLC3A2	ENSG00000168003.12	protein_coding	17	22	1	NA	NA	NA	160.5	270	3	755.5	1257	6
RPS4X	ENSG00000198034.6	protein_coding	753.5	1018.5	7	NA	NA	NA	NA	NA	NA	753.5	1018.5	7
ABCA3	ENSG00000167972.9	protein_coding	699.5	1037.5	15	24.5	34	1	23	44.5	2	747	1116	18
JAM3	ENSG00000166086.8	protein_coding	680	908	4	67	77.5	3	NA	NA	NA	747	985.5	7
PRPF8	ENSG00000174231.12	protein_coding	669.5	927	14	NA	NA	NA	NA	NA	NA	746.5	1035.5	16
TMED9	ENSG00000184840.7	protein_coding	649	854	3	53.5	71	2	NA	NA	NA	746.5	981	6
SLIT2	ENSG00000145147.15	protein_coding	745.5	1054.5	22	NA	NA	NA	NA	NA	NA	745.5	1054.5	22
APH1A	ENSG00000266334.1	protein_coding	682	957.5	3	NA	NA	NA	NA	NA	NA	742	1038	4
TXNDC5	ENSG00000239264.4	protein_coding	523.5	740.5	6	NA	NA	NA	NA	NA	NA	739	1048.5	7
HDLBP	ENSG00000115677.12	protein_coding	471	673.5	16	11.5	16	2	256	353	2	738.5	1042.5	20
SCD5	ENSG00000145284.7	protein_coding	729	1039.5	4	6.5	13	2	NA	NA	NA	735.5	1052.5	6
AGRN	ENSG00000188157.9	protein_coding	734	1067.5	18	NA	NA	NA	NA	NA	NA	734	1067.5	18
SEC63	ENSG00000025796.9	protein_coding	734	987.5	12	NA	NA	NA	NA	NA	NA	734	987.5	12
SNRPA	ENSG00000077312.4	protein_coding	201.5	281	3	NA	NA	NA	NA	NA	NA	729	1025.5	4
TUSC3	ENSG00000104723.16	protein_coding	704	890.5	5	8.5	14	1	NA	NA	NA	712.5	904.5	6
HIST1H2AH	ENSG00000184825.4	protein_coding	NA	NA	NA	NA	NA	NA	NA	NA	NA	710.5	1035	1
NEO1	ENSG00000067141.12	protein_coding	710	980.5	18	NA	NA	NA	NA	NA	NA	710	980.5	18
RP11-1035H13.3	ENSG00000260342.2	protein_coding	89	138.5	2	22	27.5	3	3	5	1	709.5	1096	8
ALG8	ENSG00000159063.8	protein_coding	709	1016	11	NA	NA	NA	NA	NA	NA	709	1016	11
PIGT	ENSG00000124155.12	protein_coding	185.5	311	4	NA	NA	NA	175.5	271	2	699	1068.5	7
MCCC2	ENSG00000131844.11	protein_coding	NA	NA	NA	697.5	801	1	NA	NA	NA	697.5	801	1
DPAGT1	ENSG00000172269.12	protein_coding	328.5	452	2	176.5	194.5	1	191	272.5	2	696	919	5
SLC38A1	ENSG00000111371.11	protein_coding	687.5	949	8	4	7	1	NA	NA	NA	691.5	956	9
MAGT1	ENSG00000269639.1	protein_coding	608	795	4	NA	NA	NA	NA	NA	NA	670	882.5	5
PTPRF	ENSG00000142949.12	protein_coding	549	841	15	6	7	1	97.5	141.5	1	666.5	1012	18
TMEM123	ENSG00000152558.10	protein_coding	246	341.5	1	140	153.5	3	159	206	1	658	860	7
NCL	ENSG00000115053.11	protein_coding	558	819.5	8	7.5	10	1	NA	NA	NA	657.5	962.5	10
ACTG1	ENSG00000267807.2	protein_coding	54.5	71.5	1	293.5	399	2	133.5	179	1	649.5	868.5	5
TMEM209	ENSG00000146842.12	protein_coding	645.5	1063.5	7	NA	NA	NA	NA	NA	NA	645.5	1063.5	7
ATP5A1	ENSG00000152234.11	protein_coding	523.5	734.5	5	54	62.5	1	62.5	79.5	1	640	876.5	7
PTPLAD1	ENSG00000074696.8	protein_coding	601	844.5	6	38	44.5	2	NA	NA	NA	639	889	8
SLC44A2	ENSG00000129353.10	protein_coding	598	811.5	10	NA	NA	NA	NA	NA	NA	638	869.5	11
HIST1H2BD	ENSG00000158373.7	protein_coding	NA	NA	NA	NA	NA	NA	NA	NA	NA	636	961.5	1
TMED4	ENSG00000158604.10	protein_coding	NA	NA	NA	309.5	387	4	NA	NA	NA	627.5	857.5	6
SLC39A6	ENSG00000141424.8	protein_coding	534.5	785	6	NA	NA	NA	90	138.5	2	624.5	923.5	8
PERP	ENSG00000112378.11	protein_coding	NA	NA	NA	12.5	19	1	NA	NA	NA	623.5	1002	2
FXYD5	ENSG00000089327.10	protein_coding	494	1224.5	4	NA	NA	NA	13	18	1	618	1402	6
HIST2H2BE	ENSG00000184678.8	protein_coding	NA	NA	NA	NA	NA	NA	NA	NA	NA	613	958.5	2
POLR2A	ENSG00000181222.10	protein_coding	601	992.5	7	4.5	17	1	NA	NA	NA	605.5	1009.5	8
EXT2	ENSG00000151348.9	protein_coding	345	490.5	5	NA	NA	NA	NA	NA	NA	604.5	816	6
SYVN1	ENSG00000162298.12	protein_coding	599.5	911.5	7	NA	NA	NA	NA	NA	NA	599.5	911.5	7
B2M	ENSG00000166710.13	protein_coding	388.5	493.5	1	111	134.5	2	NA	NA	NA	597.5	768.5	4
CLU	ENSG00000120885.15	protein_coding	571	888	5	25.5	52.5	1	NA	NA	NA	596.5	940.5	6
NDUFB11	ENSG00000147123.10	protein_coding	462	774.5	2	NA	NA	NA	NA	NA	NA	591.5	970	4
SEPN1	ENSG00000162430.12	protein_coding	563.5	782.5	4	21.5	26.5	3	NA	NA	NA	585	809	7
CDH2	ENSG00000170558.4	protein_coding	565	778	8	8	10.5	1	NA	NA	NA	573	788.5	9
RNASEK-C17orf49	ENSG00000161939.14	protein_coding	6.5	14.5	1	NA	NA	NA	NA	NA	NA	572.5	799	3
SSR1	ENSG00000124783.8	protein_coding	445	688	2	20.5	29.5	4	NA	NA	NA	566	887	7
PFN1	ENSG00000108518.7	protein_coding	86	119	1	NA	NA	NA	8.5	11	2	559	836	5
NONO	ENSG00000147140.11	protein_coding	81	114	4	224.5	290.5	1	NA	NA	NA	555	735	7
TOMM20	ENSG00000173726.6	protein_coding	100	123.5	1	358	521.5	3	52	73	1	548	769	6
DNASE2	ENSG00000105612.4	protein_coding	532.5	833.5	4	8	9.5	1	NA	NA	NA	547.5	852.5	6
OAZ1	ENSG00000104904.8	protein_coding	540	670	2	7.5	11.5	1	NA	NA	NA	547.5	681.5	3
LSR	ENSG00000105699.12	protein_coding	542	841	4	NA	NA	NA	NA	NA	NA	542	841	4
PLXNB2	ENSG00000196576.10	protein_coding	542	782	13	NA	NA	NA	NA	NA	NA	542	782	13
SSR3	ENSG00000114850.2	protein_coding	416.5	581	2	NA	NA	NA	NA	NA	NA	538.5	750	4
SLC39A1	ENSG00000143570.13	protein_coding	44.5	61.5	1	85.5	122	1	NA	NA	NA	534	776	4
PRDX1	ENSG00000117450.9	protein_coding	512	840.5	3	4.5	10.5	1	NA	NA	NA	531.5	886	5
ITM2C	ENSG00000135916.11	protein_coding	431.5	676	3	99.5	146	2	NA	NA	NA	531	822	5
RPLP1	ENSG00000137818.7	protein_coding	192	265.5	2	NA	NA	NA	NA	NA	NA	531	772.5	3
Y_RNA	ENSG00000200351.1	misc_RNA	476.5	938	9	30	131.5	2	22	52.5	2	528.5	1122	13
HSPA9	ENSG00000113013.8	protein_coding	506.5	744.5	7	NA	NA	NA	NA	NA	NA	527.5	773.5	8
LMF2	ENSG00000100258.13	protein_coding	518	734	6	NA	NA	NA	NA	NA	NA	524.5	745	7
SARNP	ENSG00000205323.4	protein_coding	NA	NA	NA	NA	NA	NA	NA	NA	NA	522	787	1
RPS14	ENSG00000164587.7	protein_coding	229.5	297.5	2	NA	NA	NA	NA	NA	NA	521.5	700	4
SCAMP2	ENSG00000140497.12	protein_coding	176	268.5	3	NA	NA	NA	NA	NA	NA	521.5	782	4
PSENEN	ENSG00000205155.3	protein_coding	73.5	115	1	NA	NA	NA	NA	NA	NA	520	1229.5	2
HIST2H2BF	ENSG00000203814.5	protein_coding	NA	NA	NA	NA	NA	NA	NA	NA	NA	519	881	1
ADIPOR1	ENSG00000159346.8	protein_coding	94.5	134.5	2	NA	NA	NA	NA	NA	NA	517.5	720	4
CPE	ENSG00000109472.9	protein_coding	506.5	708.5	6	NA	NA	NA	NA	NA	NA	506.5	708.5	6
HIST1H4D	ENSG00000188987.2	protein_coding	NA	NA	NA	NA	NA	NA	NA	NA	NA	505.5	757	1
CERS6	ENSG00000172292.10	protein_coding	365	493.5	6	4	6	1	NA	NA	NA	502	657	8
HIST1H1C	ENSG00000187837.2	protein_coding	NA	NA	NA	NA	NA	NA	NA	NA	NA	501.5	732.5	1
GDF1	ENSG00000130283.7	protein_coding	NA	NA	NA	NA	NA	NA	411.5	591	3	499.5	750	4
TECR	ENSG00000099797.7	protein_coding	97	172	1	NA	NA	NA	171	250	2	497.5	769	4
ITM2B	ENSG00000136156.8	protein_coding	474	694	3	15.5	22	1	4.5	6.5	1	494	722.5	5
ATP1A3	ENSG00000105409.11	protein_coding	490.5	826.5	6	NA	NA	NA	NA	NA	NA	490.5	826.5	6
CDIPT	ENSG00000103502.9	protein_coding	467.5	691	3	NA	NA	NA	NA	NA	NA	489.5	722	5
HIST1H2BC	ENSG00000180596.7	protein_coding	NA	NA	NA	NA	NA	NA	NA	NA	NA	489.5	744.5	1
PGRMC1	ENSG00000101856.8	protein_coding	432.5	605.5	2	27.5	36.5	3	NA	NA	NA	488.5	684	6
MBOAT7	ENSG00000273446.1	protein_coding	486	736	4	NA	NA	NA	NA	NA	NA	486	736	4
TFRC	ENSG00000072274.8	protein_coding	NA	NA	NA	335	526.5	6	53	77.5	4	484.5	754	12
ATP5G2	ENSG00000135390.13	protein_coding	200.5	263	1	NA	NA	NA	NA	NA	NA	483	690	2
GPAA1	ENSG00000197858.6	protein_coding	481.5	718	6	NA	NA	NA	NA	NA	NA	481.5	718	6
PEG10	ENSG00000242265.1	protein_coding	6.5	10.5	1	175	219	6	NA	NA	NA	481.5	639.5	8
COCH	ENSG00000100473.11	protein_coding	418.5	604.5	6	NA	NA	NA	33.5	42.5	1	476	680.5	9
TMEM194A	ENSG00000166881.5	protein_coding	475.5	653.5	6	NA	NA	NA	NA	NA	NA	475.5	653.5	6
PIGO	ENSG00000165282.9	protein_coding	472	671	9	NA	NA	NA	NA	NA	NA	472	671	9
SLC19A1	ENSG00000173638.14	protein_coding	472	838	2	NA	NA	NA	NA	NA	NA	472	838	2
COL4A2	ENSG00000134871.13	protein_coding	469	729	24	NA	NA	NA	NA	NA	NA	469	729	24
CDS2	ENSG00000101290.9	protein_coding	242.5	367.5	5	NA	NA	NA	226	361	1	468.5	728.5	6
RHBDD2	ENSG00000262744.3	protein_coding	17	28.5	1	NA	NA	NA	NA	NA	NA	468.5	736	3
SAP18	ENSG00000150459.8	protein_coding	12	18	1	NA	NA	NA	NA	NA	NA	467	799.5	2
PKM	ENSG00000067225.13	protein_coding	281.5	425.5	3	NA	NA	NA	30	43.5	1	466.5	695	5
EDIL3	ENSG00000164176.8	protein_coding	450	586.5	7	NA	NA	NA	NA	NA	NA	465.5	606	8
MEGF8	ENSG00000105429.8	protein_coding	465	711.5	18	NA	NA	NA	NA	NA	NA	465	711.5	18
SPNS1	ENSG00000169682.13	protein_coding	435.5	663	5	NA	NA	NA	NA	NA	NA	465	702	6
ZMPSTE24	ENSG00000084073.4	protein_coding	464.5	645.5	6	NA	NA	NA	NA	NA	NA	464.5	645.5	6
ATP1B3	ENSG00000069849.6	protein_coding	412.5	566	3	40	61	1	6.5	9.5	1	459	636.5	5
GAA	ENSG00000171298.8	protein_coding	457.5	726	14	NA	NA	NA	NA	NA	NA	457.5	726	14
ITFG1	ENSG00000129636.8	protein_coding	250.5	339	8	NA	NA	NA	NA	NA	NA	452.5	599.5	9
PTPRS	ENSG00000105426.10	protein_coding	452	660.5	15	NA	NA	NA	NA	NA	NA	452	660.5	15
QPCT	ENSG00000115828.11	protein_coding	448.5	609	5	NA	NA	NA	NA	NA	NA	448.5	609	5
TMX2-CTNND1	ENSG00000254462.1	protein_coding	297	429	5	8	11	1	NA	NA	NA	448	685.5	7
MORF4L1	ENSG00000185787.10	protein_coding	386.5	554.5	3	NA	NA	NA	NA	NA	NA	444	620.5	4
GABARAP	ENSG00000170296.5	protein_coding	NA	NA	NA	NA	NA	NA	NA	NA	NA	442.5	625.5	1
POMT1	ENSG00000130714.11	protein_coding	441	624	8	NA	NA	NA	NA	NA	NA	441	624	8
RPS16	ENSG00000105193.4	protein_coding	267	311.5	1	NA	NA	NA	NA	NA	NA	440.5	543.5	2
EPHX1	ENSG00000143819.8	protein_coding	404	601.5	5	NA	NA	NA	NA	NA	NA	438.5	645	6
RBBP7	ENSG00000102054.13	protein_coding	415	551.5	7	5	7	1	NA	NA	NA	435	579	9
AMFR	ENSG00000159461.10	protein_coding	408.5	590	8	5	5.5	1	NA	NA	NA	433.5	634	10
RPL4	ENSG00000174444.10	protein_coding	288.5	390	3	NA	NA	NA	144.5	192.5	2	433	582.5	5
CD63	ENSG00000135404.7	protein_coding	330.5	461.5	3	NA	NA	NA	NA	NA	NA	432.5	606.5	5
ZDHHC9	ENSG00000188706.8	protein_coding	319.5	556	3	95	100.5	1	NA	NA	NA	432.5	679	5
NPDC1	ENSG00000107281.5	protein_coding	90	135.5	3	24	35	1	299	338.5	1	431	538.5	6
ERGIC3	ENSG00000125991.14	protein_coding	277.5	409.5	6	NA	NA	NA	NA	NA	NA	429	634	7
GLO1	ENSG00000124767.6	protein_coding	182.5	263.5	3	78	95	2	NA	NA	NA	429	582	6
CD55	ENSG00000196352.9	protein_coding	155.5	222.5	1	262.5	385	5	NA	NA	NA	427	622.5	8
SRRM2	ENSG00000167978.12	protein_coding	427	659	14	NA	NA	NA	NA	NA	NA	427	659	14
RPL23	ENSG00000125691.8	protein_coding	124.5	152	1	6.5	10	1	107	154.5	2	423	561	6
HM13	ENSG00000101294.12	protein_coding	422.5	646	8	NA	NA	NA	NA	NA	NA	422.5	646	8
SLC6A9	ENSG00000196517.7	protein_coding	106.5	154.5	3	60.5	89.5	1	NA	NA	NA	421	604	6
IGF2R	ENSG00000197081.8	protein_coding	420	605.5	18	NA	NA	NA	NA	NA	NA	420	605.5	18
HEXB	ENSG00000049860.9	protein_coding	302	451.5	4	24	29.5	1	74.5	124	3	416.5	628	9
SLC35F1	ENSG00000196376.6	protein_coding	416.5	595	6	NA	NA	NA	NA	NA	NA	416.5	595	6
SLC16A10	ENSG00000112394.12	protein_coding	194	249.5	3	NA	NA	NA	211	287.5	2	415	550	6
HYOU1	ENSG00000262812.3	protein_coding	388.5	577.5	10	24	37.5	3	NA	NA	NA	412.5	615	13
FREM2	ENSG00000150893.9	protein_coding	399	545.5	17	NA	NA	NA	NA	NA	NA	408.5	555	18
LMAN1	ENSG00000074695.5	protein_coding	378	504	9	8.5	10.5	1	NA	NA	NA	408	544	11
SYPL1	ENSG00000008282.3	protein_coding	333	487.5	3	NA	NA	NA	NA	NA	NA	407.5	619	4
DHCR24	ENSG00000116133.7	protein_coding	260	375	4	7	9.5	1	139	186	1	406	570.5	6
ACSL3	ENSG00000123983.9	protein_coding	392	559	8	NA	NA	NA	10	14.5	1	402	573.5	9
HNRNPC	ENSG00000092199.13	protein_coding	248.5	505	4	4.5	5	1	NA	NA	NA	402	715.5	6
LEPRE1	ENSG00000117385.11	protein_coding	400	552	10	NA	NA	NA	NA	NA	NA	400	552	10
SSR2	ENSG00000163479.9	protein_coding	235.5	340	2	NA	NA	NA	NA	NA	NA	400	597	3
CSDE1	ENSG00000009307.11	protein_coding	107.5	145.5	8	60	80.5	3	NA	NA	NA	399.5	528	14
MIF	ENSG00000240972.1	protein_coding	107	168	1	NA	NA	NA	NA	NA	NA	398	648.5	3
PLOD2	ENSG00000152952.7	protein_coding	397.5	534.5	14	NA	NA	NA	NA	NA	NA	397.5	534.5	14
KIAA0101	ENSG00000166803.6	protein_coding	38.5	59.5	2	NA	NA	NA	NA	NA	NA	396	592	4
TAGLN2	ENSG00000158710.10	protein_coding	10	12.5	1	311	433.5	2	NA	NA	NA	396	559.5	4
COL4A1	ENSG00000187498.10	protein_coding	365.5	540.5	22	29	73	1	NA	NA	NA	394.5	613.5	23
EMP3	ENSG00000142227.6	protein_coding	NA	NA	NA	NA	NA	NA	21.5	30.5	1	393	590	4
GNB1	ENSG00000078369.13	protein_coding	169.5	242.5	4	223.5	262	4	NA	NA	NA	393	504.5	8
PDIA3	ENSG00000167004.8	protein_coding	391.5	556	6	NA	NA	NA	NA	NA	NA	391.5	556	6
NME2	ENSG00000011052.17	protein_coding	111	142	2	7.5	9.5	1	28	43.5	1	391	506	9
PPT1	ENSG00000131238.12	protein_coding	184.5	258.5	4	NA	NA	NA	NA	NA	NA	390.5	534.5	6
ZC3H13	ENSG00000123200.12	protein_coding	390.5	500	3	NA	NA	NA	NA	NA	NA	390.5	500	3
TMEM33	ENSG00000109133.8	protein_coding	183.5	242	4	34.5	42	2	NA	NA	NA	390	573	7
SOAT1	ENSG00000057252.8	protein_coding	243	359.5	5	NA	NA	NA	134.5	199.5	1	389.5	575	7
TMEM161A	ENSG00000064545.10	protein_coding	176	275	4	NA	NA	NA	NA	NA	NA	389.5	608	5
CALM1	ENSG00000198668.6	protein_coding	7	9.5	1	7	10.5	1	NA	NA	NA	388.5	511	4
SRSF2	ENSG00000161547.10	protein_coding	10	13	1	43	59	2	NA	NA	NA	388.5	565	5
TMEM97	ENSG00000262046.2	protein_coding	NA	NA	NA	7.5	7.5	1	NA	NA	NA	387.5	560	3
FBN2	ENSG00000138829.6	protein_coding	373.5	568	25	NA	NA	NA	12	19	1	385.5	587	26
MRPS21	ENSG00000187145.10	protein_coding	NA	NA	NA	NA	NA	NA	NA	NA	NA	384	512.5	1
SLC39A10	ENSG00000196950.9	protein_coding	88.5	134.5	4	5	7	1	185.5	270	4	382	565.5	11
HIST1H2BL	ENSG00000185130.4	protein_coding	NA	NA	NA	NA	NA	NA	NA	NA	NA	380	722	1
SYNGR2	ENSG00000108639.3	protein_coding	10	11	1	6	8	1	NA	NA	NA	379.5	586.5	5
DSG2	ENSG00000046604.8	protein_coding	369.5	500	8	NA	NA	NA	NA	NA	NA	374.5	506.5	9
FADS2	ENSG00000134824.9	protein_coding	367	570	7	6.5	7	1	NA	NA	NA	373.5	577	8
ATP6V0A1	ENSG00000033627.10	protein_coding	356.5	499	7	4.5	7	1	NA	NA	NA	371.5	521	9
CTNNB1	ENSG00000168036.12	protein_coding	366.5	483	7	NA	NA	NA	NA	NA	NA	371.5	488.5	8
ALDOA	ENSG00000149925.12	protein_coding	97.5	185.5	2	NA	NA	NA	12	22	1	371	589.5	5
SREBF2	ENSG00000198911.7	protein_coding	359	553	9	10	14	1	NA	NA	NA	369	567	10
TMTC3	ENSG00000139324.7	protein_coding	363.5	530	10	5	6	1	NA	NA	NA	368.5	536	11
CD97	ENSG00000123146.15	protein_coding	365.5	581.5	7	NA	NA	NA	NA	NA	NA	365.5	581.5	7
CADM1	ENSG00000182985.12	protein_coding	320	555.5	7	38.5	43.5	3	NA	NA	NA	365	607.5	11
FKBP10	ENSG00000141756.14	protein_coding	353	536	4	NA	NA	NA	NA	NA	NA	365	555	5
HNRNPU-AS1	ENSG00000188206.5	antisense	30	41.5	1	118	152.5	3	NA	NA	NA	365	528	5
YIF1B	ENSG00000167645.12	protein_coding	272.5	441.5	6	NA	NA	NA	NA	NA	NA	361.5	567	8
PRRC1	ENSG00000164244.16	protein_coding	360	501	2	NA	NA	NA	NA	NA	NA	360	501	2
EMC7	ENSG00000134153.5	protein_coding	350	436	2	9.5	12	1	NA	NA	NA	359.5	448	3
CTSA	ENSG00000064601.12	protein_coding	348.5	524.5	7	8.5	10.5	1	NA	NA	NA	357	535	8
LMBRD1	ENSG00000168216.6	protein_coding	311	420.5	6	NA	NA	NA	NA	NA	NA	356.5	479.5	7
MFSD10	ENSG00000109736.10	protein_coding	323.5	482.5	4	NA	NA	NA	NA	NA	NA	356.5	532.5	6
CRTAP	ENSG00000170275.10	protein_coding	273.5	423.5	3	NA	NA	NA	NA	NA	NA	355.5	536.5	4
YIPF4	ENSG00000119820.6	protein_coding	355.5	487.5	5	NA	NA	NA	NA	NA	NA	355.5	487.5	5
LAPTM4A	ENSG00000068697.6	protein_coding	140	205.5	3	11	12.5	1	NA	NA	NA	353.5	515.5	5
DYNLRB1	ENSG00000125971.12	protein_coding	235.5	334.5	2	NA	NA	NA	NA	NA	NA	352.5	491	3
OS9	ENSG00000135506.11	protein_coding	229	315	5	123.5	184	1	NA	NA	NA	352.5	499	6
NID2	ENSG00000087303.12	protein_coding	352	510	13	NA	NA	NA	NA	NA	NA	352	510	13
PRNP	ENSG00000171867.12	protein_coding	NA	NA	NA	NA	NA	NA	NA	NA	NA	347.5	507	1
PTMS	ENSG00000159335.11	protein_coding	NA	NA	NA	NA	NA	NA	NA	NA	NA	347	424.5	2
RPS19	ENSG00000105372.2	protein_coding	21	52.5	1	NA	NA	NA	50	75	2	347	518	5
ERMP1	ENSG00000099219.9	protein_coding	162	214	3	132	175.5	2	NA	NA	NA	345	458	7
PLA2R1	ENSG00000153246.7	protein_coding	345	377	1	NA	NA	NA	NA	NA	NA	345	377	1
DHX15	ENSG00000109606.8	protein_coding	332	447.5	7	NA	NA	NA	NA	NA	NA	344.5	464.5	8
MAZ	ENSG00000103495.9	protein_coding	76	111	4	117.5	156	2	NA	NA	NA	343.5	466.5	8
PPIB	ENSG00000166794.4	protein_coding	343	497.5	3	NA	NA	NA	NA	NA	NA	343	497.5	3
LMBR1	ENSG00000105983.15	protein_coding	239.5	322	9	NA	NA	NA	43.5	93.5	1	340.5	493	11
GPI	ENSG00000105220.10	protein_coding	340	458	5	NA	NA	NA	NA	NA	NA	340	458	5
SERBP1	ENSG00000142864.10	protein_coding	186.5	250	4	123.5	142	3	NA	NA	NA	338.5	427	8
RP11-618P17.4	ENSG00000266953.2	protein_coding	150	207.5	2	5.5	9	1	NA	NA	NA	337.5	472.5	4
SERPINH1	ENSG00000149257.9	protein_coding	200	268	3	NA	NA	NA	NA	NA	NA	337.5	503.5	6
SUN1	ENSG00000164828.13	protein_coding	327.5	433.5	7	NA	NA	NA	NA	NA	NA	337	446.5	8
RPS3	ENSG00000149273.10	protein_coding	255	301	3	80.5	121	2	NA	NA	NA	335.5	422	5
ASNS	ENSG00000070669.12	protein_coding	172.5	242	7	NA	NA	NA	25	34.5	1	335	457	9
ILF2	ENSG00000143621.12	protein_coding	130	223.5	6	202	262	1	NA	NA	NA	332	485.5	7
NAF1	ENSG00000145414.4	protein_coding	332	508	4	NA	NA	NA	NA	NA	NA	332	508	4
PTK7	ENSG00000112655.11	protein_coding	329.5	447	9	NA	NA	NA	NA	NA	NA	329.5	447	9
JAGN1	ENSG00000171135.10	protein_coding	315.5	458.5	1	13.5	16	1	NA	NA	NA	329	474.5	2
HIST1H2BN	ENSG00000233822.3	protein_coding	NA	NA	NA	NA	NA	NA	NA	NA	NA	327.5	481	2
KIAA1467	ENSG00000084444.9	protein_coding	327	470.5	8	NA	NA	NA	NA	NA	NA	327	470.5	8
GPR126	ENSG00000112414.10	protein_coding	325.5	690	11	NA	NA	NA	NA	NA	NA	325.5	690	11
LGMN	ENSG00000100600.10	protein_coding	270	368	8	17	22	1	NA	NA	NA	325	440.5	10
SRM	ENSG00000116649.5	protein_coding	86	103	4	NA	NA	NA	NA	NA	NA	324	469.5	5
ARL6IP6	ENSG00000177917.6	protein_coding	323	455.5	2	NA	NA	NA	NA	NA	NA	323	455.5	2
RPLP0	ENSG00000089157.11	protein_coding	323	392	2	NA	NA	NA	NA	NA	NA	323	392	2
SSR4	ENSG00000269520.2	protein_coding	322	434	4	NA	NA	NA	NA	NA	NA	322	434	4
RPS11	ENSG00000142534.2	protein_coding	6	12	1	NA	NA	NA	60.5	83.5	2	320.5	452	5
TMPO	ENSG00000120802.9	protein_coding	299.5	406.5	5	NA	NA	NA	NA	NA	NA	320.5	435.5	6
ATRAID	ENSG00000138085.12	protein_coding	184.5	304	2	NA	NA	NA	NA	NA	NA	320	494	4
CDK4	ENSG00000135446.12	protein_coding	NA	NA	NA	NA	NA	NA	58.5	81.5	5	320	415	6
CSTB	ENSG00000160213.5	protein_coding	20	26	1	202	262	1	NA	NA	NA	319	444	3
RPS5	ENSG00000083845.4	protein_coding	185.5	228.5	2	NA	NA	NA	19.5	26	1	319	424.5	4
SLC16A2	ENSG00000147100.5	protein_coding	306	410.5	6	NA	NA	NA	NA	NA	NA	319	429	7
CPNE4	ENSG00000196353.7	protein_coding	NA	NA	NA	NA	NA	NA	317.5	1119.5	1	317.5	1119.5	1
TIMP1	ENSG00000102265.7	protein_coding	NA	NA	NA	28	38.5	1	10	11.5	1	317	485	4
UBE2E1	ENSG00000170142.7	protein_coding	278.5	435	5	NA	NA	NA	NA	NA	NA	317	497.5	6
LRRC28	ENSG00000168904.10	protein_coding	316	444	7	NA	NA	NA	NA	NA	NA	316	444	7
RBM3	ENSG00000102317.13	protein_coding	41.5	53	2	228	391	1	38	56.5	2	315	511	6
ATP2B1	ENSG00000070961.10	protein_coding	312.5	425	9	NA	NA	NA	NA	NA	NA	312.5	425	9
NRP1	ENSG00000099250.13	protein_coding	288.5	409.5	8	NA	NA	NA	14	18.5	2	312	440.5	11
RPS23	ENSG00000186468.8	protein_coding	165.5	218.5	3	44.5	55	2	NA	NA	NA	311	403.5	6
FN1	ENSG00000115414.14	protein_coding	302	457	18	NA	NA	NA	NA	NA	NA	310.5	469.5	19
HSD17B12	ENSG00000149084.7	protein_coding	302	426.5	8	8	11.5	1	NA	NA	NA	310	438	9
PCBP2	ENSG00000197111.11	protein_coding	176	257.5	1	NA	NA	NA	NA	NA	NA	309.5	431	2
TMED7-TICAM2	ENSG00000251201.4	protein_coding	226.5	306.5	2	21.5	29	1	NA	NA	NA	309.5	427	4
PTBP1	ENSG00000011304.12	protein_coding	276.5	440	10	32.5	38.5	1	NA	NA	NA	309	478.5	11
RPS2	ENSG00000140988.11	protein_coding	167	222	2	NA	NA	NA	NA	NA	NA	309	421.5	3
SNRPC	ENSG00000124562.5	protein_coding	263.5	395	2	NA	NA	NA	NA	NA	NA	309	454.5	3
RPL10	ENSG00000268963.3	protein_coding	NA	NA	NA	NA	NA	NA	NA	NA	NA	308.5	504	2
UCHL1	ENSG00000154277.8	protein_coding	44.5	62.5	2	NA	NA	NA	NA	NA	NA	307.5	404.5	4
LPCAT3	ENSG00000111684.6	protein_coding	288	444	6	17.5	27.5	2	NA	NA	NA	305.5	471.5	8
SC5D	ENSG00000109929.5	protein_coding	303.5	443.5	3	NA	NA	NA	NA	NA	NA	303.5	443.5	3
NPM1	ENSG00000181163.9	protein_coding	NA	NA	NA	75.5	97.5	1	NA	NA	NA	302.5	452	2
TM9SF1	ENSG00000100926.10	protein_coding	184.5	247.5	2	85.5	115	2	23.5	35	1	302.5	408	6
CBX5	ENSG00000094916.9	protein_coding	NA	NA	NA	198.5	240.5	9	NA	NA	NA	302	379.5	10
AGPAT2	ENSG00000169692.8	protein_coding	301.5	525	2	NA	NA	NA	NA	NA	NA	301.5	525	2
ROBO1	ENSG00000169855.15	protein_coding	296.5	422.5	11	NA	NA	NA	NA	NA	NA	301.5	431	12
ATG9A	ENSG00000198925.6	protein_coding	276	421.5	7	NA	NA	NA	25	54	1	301	475.5	8
YME1L1	ENSG00000136758.14	protein_coding	125.5	167	9	175	241	2	NA	NA	NA	300.5	408	11
COPZ1	ENSG00000111481.5	protein_coding	10	15	2	36.5	47.5	2	NA	NA	NA	299.5	404.5	5
ELOVL1	ENSG00000066322.8	protein_coding	299	476.5	4	NA	NA	NA	NA	NA	NA	299	476.5	4
NPTN	ENSG00000156642.12	protein_coding	149	259.5	3	20	27.5	1	NA	NA	NA	299	453.5	6
HIST1H2BK	ENSG00000197903.6	protein_coding	NA	NA	NA	52.5	62	2	NA	NA	NA	298.5	442.5	3
TMED5	ENSG00000117500.8	protein_coding	9.5	13	1	16	23	2	NA	NA	NA	298	445	4
CD47	ENSG00000196776.10	protein_coding	282	364.5	4	9	10.5	1	NA	NA	NA	297.5	381.5	6
PLOD1	ENSG00000083444.12	protein_coding	297.5	474	8	NA	NA	NA	NA	NA	NA	297.5	474	8
FAT1	ENSG00000083857.9	protein_coding	296	420	23	NA	NA	NA	NA	NA	NA	296	420	23
ATP13A1	ENSG00000105726.12	protein_coding	293.5	414	11	NA	NA	NA	NA	NA	NA	293.5	414	11
MET	ENSG00000105976.10	protein_coding	293.5	397.5	8	NA	NA	NA	NA	NA	NA	293.5	397.5	8
SLC6A15	ENSG00000072041.12	protein_coding	293.5	403	6	NA	NA	NA	NA	NA	NA	293.5	403	6
TMEM181	ENSG00000146433.8	protein_coding	287	412	9	5.5	6.5	1	NA	NA	NA	292.5	418.5	10
TSPAN31	ENSG00000135452.5	protein_coding	108	156.5	2	9.5	14.5	1	NA	NA	NA	292.5	422.5	4
TMEM38B	ENSG00000095209.7	protein_coding	164.5	215.5	3	32.5	45.5	2	NA	NA	NA	291.5	380.5	6
HNRNPA2B1	ENSG00000122566.16	protein_coding	283.5	366	5	7.5	10	1	NA	NA	NA	291	376	6
RRAGD	ENSG00000025039.10	protein_coding	NA	NA	NA	290	319.5	1	NA	NA	NA	290	319.5	1
NDFIP1	ENSG00000131507.9	protein_coding	262.5	387.5	3	26	34	2	NA	NA	NA	288.5	421.5	5
NUCKS1	ENSG00000069275.12	protein_coding	39	59	1	225.5	304	12	NA	NA	NA	288.5	401.5	14
HNRNPUL1	ENSG00000105323.12	protein_coding	200.5	251.5	5	28	32	1	NA	NA	NA	288	365	8
ADPGK	ENSG00000159322.13	protein_coding	287.5	502.5	4	NA	NA	NA	NA	NA	NA	287.5	502.5	4
CD46	ENSG00000117335.14	protein_coding	204.5	345.5	3	11	13.5	2	NA	NA	NA	287.5	450.5	6
NPC1	ENSG00000141458.8	protein_coding	267.5	425	11	NA	NA	NA	NA	NA	NA	287.5	455.5	12
HIST3H2BB	ENSG00000196890.3	protein_coding	NA	NA	NA	NA	NA	NA	NA	NA	NA	287	415.5	1
HS2ST1	ENSG00000153936.12	protein_coding	259.5	358.5	5	19.5	26	2	NA	NA	NA	286	398	8
HS6ST2	ENSG00000171004.13	protein_coding	254.5	367	2	17.5	23.5	1	NA	NA	NA	286	411.5	4
SPPL3	ENSG00000157837.11	protein_coding	227.5	340.5	6	NA	NA	NA	NA	NA	NA	286	422.5	7
COMT	ENSG00000093010.7	protein_coding	148.5	214.5	2	NA	NA	NA	NA	NA	NA	285	416.5	3
RPL36	ENSG00000130255.8	protein_coding	173.5	220.5	1	NA	NA	NA	12	15.5	1	283.5	377	4
C19orf43	ENSG00000123144.6	protein_coding	NA	NA	NA	282	344.5	1	NA	NA	NA	282	344.5	1
PHGDH	ENSG00000092621.7	protein_coding	230.5	396.5	6	21	25	1	9	11.5	1	280.5	460	9
SLC25A3	ENSG00000075415.8	protein_coding	232	295.5	4	21	23	1	NA	NA	NA	279.5	355.5	6
DDT	ENSG00000099977.9	protein_coding	NA	NA	NA	278.5	328	1	NA	NA	NA	278.5	328	1
SORT1	ENSG00000134243.7	protein_coding	269.5	404.5	8	NA	NA	NA	NA	NA	NA	277.5	417.5	9
XPO7	ENSG00000130227.12	protein_coding	232.5	318.5	7	45	56	2	NA	NA	NA	277.5	374.5	9
CD9	ENSG00000010278.7	protein_coding	251	289	2	NA	NA	NA	NA	NA	NA	276.5	324.5	4
H2AFZ	ENSG00000164032.7	protein_coding	28	38	1	NA	NA	NA	NA	NA	NA	276.5	367	2
XRCC5	ENSG00000079246.11	protein_coding	256.5	372.5	5	20	30	2	NA	NA	NA	276.5	402.5	7
FUS	ENSG00000089280.14	protein_coding	207.5	360.5	4	NA	NA	NA	NA	NA	NA	274	462	6
TEX261	ENSG00000272125.1	protein_coding	258.5	421.5	3	15.5	18.5	1	NA	NA	NA	274	440	4
GINS1	ENSG00000101003.8	protein_coding	NA	NA	NA	NA	NA	NA	NA	NA	NA	273	431	1
KPNB1	ENSG00000108424.5	protein_coding	215.5	279.5	8	30.5	43.5	3	19	22	2	273	356	14
AES	ENSG00000104964.10	protein_coding	5.5	7.5	1	21.5	28.5	1	242	350.5	1	272.5	399	4
MCM4	ENSG00000104738.12	protein_coding	261	372.5	5	11.5	13.5	1	NA	NA	NA	272.5	386	6
SUN2	ENSG00000100242.11	protein_coding	271.5	386	8	NA	NA	NA	NA	NA	NA	271.5	386	8
MTDH	ENSG00000147649.5	protein_coding	238	316.5	8	NA	NA	NA	33	49.5	1	271	366	9
MAN1A1	ENSG00000111885.5	protein_coding	236.5	387.5	8	33.5	47.5	1	NA	NA	NA	270	435	9
NOTCH2	ENSG00000134250.13	protein_coding	267.5	381	9	NA	NA	NA	NA	NA	NA	267.5	381	9
SLC4A2	ENSG00000164889.8	protein_coding	267.5	381.5	6	NA	NA	NA	NA	NA	NA	267.5	381.5	6
QSOX2	ENSG00000165661.11	protein_coding	262	375	5	4	5.5	1	NA	NA	NA	266	380.5	6
SLC11A2	ENSG00000110911.10	protein_coding	265	365	5	NA	NA	NA	NA	NA	NA	265	365	5
PTCD1	ENSG00000106246.13	protein_coding	23.5	31	1	NA	NA	NA	NA	NA	NA	263.5	407	3
TMEM179B	ENSG00000185475.4	protein_coding	263	393	3	NA	NA	NA	NA	NA	NA	263	393	3
CTSB	ENSG00000164733.16	protein_coding	105.5	160.5	3	112	176.5	2	NA	NA	NA	262.5	403	7
CCDC47	ENSG00000108588.9	protein_coding	252.5	341	7	NA	NA	NA	NA	NA	NA	261.5	354.5	8
SLC39A8	ENSG00000138821.8	protein_coding	261.5	374.5	6	NA	NA	NA	NA	NA	NA	261.5	374.5	6
CEPT1	ENSG00000134255.9	protein_coding	218	304.5	3	7	10.5	1	NA	NA	NA	260	359	5
PTPRK	ENSG00000152894.10	protein_coding	182	253	8	11	11.5	1	NA	NA	NA	260	363	10
TOP2A	ENSG00000131747.10	protein_coding	256	401	13	4	6.5	1	NA	NA	NA	260	407.5	14
UBE2D2	ENSG00000131508.11	protein_coding	109	158.5	2	NA	NA	NA	150.5	189.5	1	259.5	348	3
GRN	ENSG00000030582.12	protein_coding	245.5	366	5	NA	NA	NA	NA	NA	NA	257.5	383.5	6
EI24	ENSG00000149547.10	protein_coding	184	313.5	3	39	49.5	1	NA	NA	NA	256.5	409.5	5
TPD52L2	ENSG00000101150.13	protein_coding	NA	NA	NA	256.5	296	1	NA	NA	NA	256.5	296	1
SLC15A4	ENSG00000139370.6	protein_coding	116	161.5	2	51.5	67.5	1	11.5	14.5	1	255.5	339.5	5
PIGU	ENSG00000101464.6	protein_coding	254.5	387	5	NA	NA	NA	NA	NA	NA	254.5	387	5
GXYLT1	ENSG00000151233.6	protein_coding	254	342	7	NA	NA	NA	NA	NA	NA	254	342	7
DHCR7	ENSG00000172893.11	protein_coding	253	387.5	5	NA	NA	NA	NA	NA	NA	253	387.5	5
SLC50A1	ENSG00000169241.13	protein_coding	253	363	2	NA	NA	NA	NA	NA	NA	253	363	2
DERL1	ENSG00000136986.5	protein_coding	235.5	306	5	NA	NA	NA	NA	NA	NA	252.5	331	6
DPY19L1	ENSG00000173852.9	protein_coding	252.5	356	5	NA	NA	NA	NA	NA	NA	252.5	356	5
CMTM8	ENSG00000170293.4	protein_coding	251.5	368	2	NA	NA	NA	NA	NA	NA	251.5	368	2
SLC41A3	ENSG00000114544.11	protein_coding	228	328	5	16	20.5	1	7.5	9.5	1	251.5	358	7
COL6A1	ENSG00000142156.10	protein_coding	234	435	13	NA	NA	NA	NA	NA	NA	251	461	14
GPR107	ENSG00000148358.15	protein_coding	248	350	8	3	7	1	NA	NA	NA	251	357	9
PPP4C	ENSG00000149923.9	protein_coding	80.5	123.5	5	NA	NA	NA	NA	NA	NA	251	371	6
MCM7	ENSG00000166508.13	protein_coding	223	334	6	NA	NA	NA	27.5	33	1	250.5	367	7
RPL13A	ENSG00000142541.12	protein_coding	76.5	104	2	102.5	124	1	NA	NA	NA	249.5	326.5	4
2002-09-01	ENSG00000168385.13	protein_coding	102	153.5	3	135.5	178	2	11.5	19	1	249	350.5	6
RPL5	ENSG00000122406.8	protein_coding	154	211.5	3	NA	NA	NA	NA	NA	NA	248.5	337	5
DGAT1	ENSG00000185000.5	protein_coding	56.5	105.5	5	NA	NA	NA	NA	NA	NA	247.5	339.5	6
EPCAM	ENSG00000119888.6	protein_coding	247	328.5	6	NA	NA	NA	NA	NA	NA	247	328.5	6
BTF3	ENSG00000145741.11	protein_coding	131	162	2	36	49	1	73.5	99	1	246	317	5
MLEC	ENSG00000110917.3	protein_coding	66.5	88.5	4	13.5	17	1	NA	NA	NA	246	356.5	6
GAPDH	ENSG00000111640.10	protein_coding	105.5	158.5	3	NA	NA	NA	133.5	172.5	3	245.5	342.5	7
SHMT2	ENSG00000182199.6	protein_coding	195.5	281	2	NA	NA	NA	13.5	17.5	1	245.5	346.5	5
TMED3	ENSG00000166557.8	protein_coding	155.5	230	3	17.5	23	1	NA	NA	NA	245.5	355	5
HNRNPF	ENSG00000169813.12	protein_coding	245	328	1	NA	NA	NA	NA	NA	NA	245	328	1
COX6A1P2	ENSG00000226976.1	protein_coding	NA	NA	NA	NA	NA	NA	NA	NA	NA	244.5	366	1
RP11-793H13.8	ENSG00000257379.1	processed_transcript	157.5	218	5	NA	NA	NA	NA	NA	NA	244	320.5	6
PKMYT1	ENSG00000127564.12	protein_coding	5	6.5	1	NA	NA	NA	NA	NA	NA	242.5	314	2
PLBD2	ENSG00000151176.3	protein_coding	242.5	398.5	7	NA	NA	NA	NA	NA	NA	242.5	398.5	7
SRRM1	ENSG00000133226.12	protein_coding	217.5	315	4	24	61	3	NA	NA	NA	241.5	376	7
IGF1R	ENSG00000140443.9	protein_coding	241	319	4	NA	NA	NA	NA	NA	NA	241	319	4
CERS5	ENSG00000139624.8	protein_coding	232	325	4	8.5	13	2	NA	NA	NA	240.5	338	6
VMA21	ENSG00000160131.9	protein_coding	223.5	301	2	16.5	20	1	NA	NA	NA	240	321	3
PLXNA1	ENSG00000114554.7	protein_coding	239.5	340.5	8	NA	NA	NA	NA	NA	NA	239.5	340.5	8
LTBP1	ENSG00000049323.11	protein_coding	238	345.5	15	NA	NA	NA	NA	NA	NA	238	345.5	15
PRCP	ENSG00000137509.6	protein_coding	189.5	287	3	48.5	66	1	NA	NA	NA	238	353	4
C5orf24	ENSG00000181904.8	protein_coding	NA	NA	NA	237	300	1	NA	NA	NA	237	300	1
HUWE1	ENSG00000086758.11	protein_coding	236.5	301.5	17	NA	NA	NA	NA	NA	NA	236.5	301.5	17
CPVL	ENSG00000106066.9	protein_coding	185.5	314.5	5	NA	NA	NA	NA	NA	NA	236	400.5	6
DSC3	ENSG00000134762.12	protein_coding	236	323	7	NA	NA	NA	NA	NA	NA	236	323	7
GNS	ENSG00000135677.6	protein_coding	236	355	6	NA	NA	NA	NA	NA	NA	236	355	6
OSTM1	ENSG00000081087.10	protein_coding	220	310	5	15.5	21.5	1	NA	NA	NA	235.5	331.5	6
GPC4	ENSG00000076716.7	protein_coding	235	336	3	NA	NA	NA	NA	NA	NA	235	336	3
MYL12B	ENSG00000118680.8	protein_coding	NA	NA	NA	NA	NA	NA	NA	NA	NA	235	288.5	1
SDHB	ENSG00000117118.5	protein_coding	234	329	4	NA	NA	NA	NA	NA	NA	234	329	4
EIF4G2	ENSG00000110321.11	protein_coding	220	285	7	NA	NA	NA	6	9	1	233	304.5	9
SLC35B4	ENSG00000205060.6	protein_coding	232	323.5	8	NA	NA	NA	NA	NA	NA	232	323.5	8
TMEM43	ENSG00000170876.7	protein_coding	217.5	311.5	4	14.5	22.5	2	NA	NA	NA	232	334	6
LAMB1	ENSG00000091136.9	protein_coding	231	349	13	NA	NA	NA	NA	NA	NA	231	349	13
RPL11	ENSG00000142676.8	protein_coding	137.5	179	3	NA	NA	NA	NA	NA	NA	231	296	4
UBA1	ENSG00000271310.1	protein_coding	231	354.5	10	NA	NA	NA	NA	NA	NA	231	354.5	10
YWHAB	ENSG00000166913.8	protein_coding	NA	NA	NA	220.5	317.5	4	10	14.5	1	230.5	332	5
TM7SF3	ENSG00000064115.6	protein_coding	230	335	8	NA	NA	NA	NA	NA	NA	230	335	8
LNPEP	ENSG00000113441.11	protein_coding	205.5	291.5	6	24	28.5	1	NA	NA	NA	229.5	320	7
CLTC	ENSG00000141367.7	protein_coding	162.5	218.5	6	48	67.5	1	NA	NA	NA	229	314.5	8
PTPLB	ENSG00000206527.5	protein_coding	228.5	354	3	NA	NA	NA	NA	NA	NA	228.5	354	3
BCAP29	ENSG00000075790.6	protein_coding	50.5	72.5	3	NA	NA	NA	177.5	269	1	228	341.5	4
TMEM147	ENSG00000105677.7	protein_coding	35	41	1	NA	NA	NA	NA	NA	NA	228	292.5	3
PRPF19	ENSG00000110107.4	protein_coding	217.5	319.5	6	NA	NA	NA	NA	NA	NA	227	334.5	7
PLK1	ENSG00000166851.10	protein_coding	226.5	367.5	4	NA	NA	NA	NA	NA	NA	226.5	367.5	4
TPP1	ENSG00000166340.10	protein_coding	125.5	185	4	8.5	8.5	1	91.5	121.5	3	225.5	315	8
WNK1	ENSG00000060237.12	protein_coding	204.5	276	5	NA	NA	NA	NA	NA	NA	225.5	311.5	6
XPR1	ENSG00000143324.9	protein_coding	85.5	138.5	3	140	274	1	NA	NA	NA	225.5	412.5	4
PRDX2	ENSG00000167815.7	protein_coding	189.5	263	2	NA	NA	NA	NA	NA	NA	225	307	3
SV2A	ENSG00000159164.5	protein_coding	182	263.5	4	NA	NA	NA	NA	NA	NA	225	321.5	5
RPL6	ENSG00000089009.11	protein_coding	224.5	307.5	2	NA	NA	NA	NA	NA	NA	224.5	307.5	2
TMEM63B	ENSG00000137216.14	protein_coding	224.5	353.5	8	NA	NA	NA	NA	NA	NA	224.5	353.5	8
ESYT1	ENSG00000139641.8	protein_coding	213.5	310	9	10.5	15	1	NA	NA	NA	224	325	10
FHL1	ENSG00000022267.12	protein_coding	12	14	2	186	222	2	10	12.5	1	224	269	6
RPL37A	ENSG00000197756.5	protein_coding	129	160	1	NA	NA	NA	NA	NA	NA	224	291.5	3
SLC7A2	ENSG00000003989.12	protein_coding	214	322	4	9.5	11.5	2	NA	NA	NA	223.5	333.5	6
LTBP4	ENSG00000090006.13	protein_coding	29	50.5	3	77	110.5	4	83	124	5	222.5	333	13
PSMD8	ENSG00000099341.7	protein_coding	222.5	421	4	NA	NA	NA	NA	NA	NA	222.5	421	4
TP53	ENSG00000141510.11	protein_coding	90.5	124	5	25.5	32	1	NA	NA	NA	222.5	309	7
LIFR	ENSG00000113594.5	protein_coding	222	331	13	NA	NA	NA	NA	NA	NA	222	331	13
SSRP1	ENSG00000149136.3	protein_coding	222	308.5	5	NA	NA	NA	NA	NA	NA	222	308.5	5
PGD	ENSG00000142657.16	protein_coding	115	154	6	NA	NA	NA	NA	NA	NA	221	312	9
ACTN4	ENSG00000130402.7	protein_coding	115.5	177.5	9	76	104.5	3	NA	NA	NA	220	332.5	13
IGSF3	ENSG00000143061.13	protein_coding	220	325.5	5	NA	NA	NA	NA	NA	NA	220	325.5	5
RP11-295K3.1	ENSG00000250644.1	protein_coding	215.5	315	2	4.5	5.5	1	NA	NA	NA	220	320.5	3
ERF	ENSG00000105722.5	protein_coding	219.5	286	2	NA	NA	NA	NA	NA	NA	219.5	286	2
CD276	ENSG00000103855.13	protein_coding	130.5	206.5	2	29	35	2	NA	NA	NA	218.5	333	5
SNRPB	ENSG00000125835.13	protein_coding	NA	NA	NA	NA	NA	NA	NA	NA	NA	218.5	293.5	2
RPL32	ENSG00000144713.8	protein_coding	77	82	1	NA	NA	NA	20.5	31	1	218	286	3
SLC5A6	ENSG00000138074.10	protein_coding	218	301	7	NA	NA	NA	NA	NA	NA	218	301	7
NGFRAP1	ENSG00000166681.9	protein_coding	14.5	18	1	NA	NA	NA	NA	NA	NA	217.5	284.5	2
ECE1	ENSG00000117298.10	protein_coding	216.5	354.5	7	NA	NA	NA	NA	NA	NA	216.5	354.5	7
RCN1	ENSG00000049449.4	protein_coding	135.5	198	2	NA	NA	NA	NA	NA	NA	216	332.5	3
GDI1	ENSG00000203879.7	protein_coding	155.5	224.5	6	60	79	3	NA	NA	NA	215.5	303.5	9
SEC61A2	ENSG00000065665.16	protein_coding	214.5	338.5	4	NA	NA	NA	NA	NA	NA	214.5	338.5	4
SLC2A1	ENSG00000117394.15	protein_coding	214.5	303.5	4	NA	NA	NA	NA	NA	NA	214.5	303.5	4
COL14A1	ENSG00000187955.7	protein_coding	158.5	259.5	11	54	83.5	5	NA	NA	NA	212.5	343	16
SLC12A2	ENSG00000064651.9	protein_coding	212.5	313.5	11	NA	NA	NA	NA	NA	NA	212.5	313.5	11
HSPA5	ENSG00000044574.7	protein_coding	204.5	331	4	NA	NA	NA	NA	NA	NA	212	346	5
LIPA	ENSG00000107798.13	protein_coding	211.5	302	6	NA	NA	NA	NA	NA	NA	211.5	302	6
DYNLT1	ENSG00000146425.6	protein_coding	NA	NA	NA	36.5	43	1	NA	NA	NA	210.5	297.5	2
SLCO3A1	ENSG00000176463.9	protein_coding	210.5	304.5	6	NA	NA	NA	NA	NA	NA	210.5	304.5	6
SLC25A17	ENSG00000100372.10	protein_coding	205.5	272.5	3	NA	NA	NA	4.5	8	1	210	280.5	4
REEP5	ENSG00000129625.8	protein_coding	49	66.5	1	NA	NA	NA	NA	NA	NA	209	293.5	4
ATP6V0B	ENSG00000117410.9	protein_coding	133	178.5	3	NA	NA	NA	20.5	23	1	208	276	6
CKAP4	ENSG00000136026.9	protein_coding	161.5	265	4	NA	NA	NA	NA	NA	NA	208	322.5	5
LEPR	ENSG00000116678.14	protein_coding	NA	NA	NA	NA	NA	NA	208	282	8	208	282	8
RBBP4	ENSG00000162521.14	protein_coding	94	118.5	2	NA	NA	NA	33	48	2	208	278.5	7
RPL35	ENSG00000136942.10	protein_coding	173	238	2	28.5	40	1	5	8	1	206.5	286	4
CS	ENSG00000062485.14	protein_coding	103.5	138.5	1	5	7	1	NA	NA	NA	206	300	3
GALNT2	ENSG00000143641.8	protein_coding	37	52.5	2	108.5	158	5	NA	NA	NA	206	283	8
LTA4H	ENSG00000111144.5	protein_coding	197.5	270	6	3.5	7	1	NA	NA	NA	206	284.5	8
MATR3	ENSG00000015479.13	protein_coding	147.5	190.5	10	7	12	1	51.5	72.5	4	206	275	15
UBA2	ENSG00000126261.8	protein_coding	64	82	3	20.5	26.5	2	NA	NA	NA	205.5	272	6
ADCY6	ENSG00000174233.7	protein_coding	205	298	10	NA	NA	NA	NA	NA	NA	205	298	10
RABAC1	ENSG00000105404.6	protein_coding	72.5	117.5	1	NA	NA	NA	3.5	6	1	205	291	4
VDAC1	ENSG00000213585.6	protein_coding	182.5	253	2	NA	NA	NA	13.5	18	1	204.5	283.5	4
TMEM185B	ENSG00000226479.3	protein_coding	198	279	1	6	10	1	NA	NA	NA	204	289	2
LPHN1	ENSG00000072071.12	protein_coding	199.5	285	7	3.5	6	1	NA	NA	NA	203	291	8
TMX1	ENSG00000139921.8	protein_coding	181.5	248.5	5	NA	NA	NA	NA	NA	NA	203	277.5	6
PVRL2	ENSG00000130202.5	protein_coding	202.5	334.5	3	NA	NA	NA	NA	NA	NA	202.5	334.5	3
TOR1AIP1	ENSG00000143337.14	protein_coding	202	308	5	NA	NA	NA	NA	NA	NA	202	308	5
VKORC1	ENSG00000167397.10	protein_coding	172.5	237.5	2	NA	NA	NA	NA	NA	NA	202	281	3
SLC44A1	ENSG00000070214.11	protein_coding	164	227	6	NA	NA	NA	37.5	58	1	201.5	285	7
ATP13A2	ENSG00000159363.13	protein_coding	189.5	272.5	5	NA	NA	NA	NA	NA	NA	201	288.5	6
RPL27	ENSG00000131469.8	protein_coding	98.5	134	1	NA	NA	NA	NA	NA	NA	201	275.5	2
PAICS	ENSG00000128050.4	protein_coding	30	45	3	151	200	3	19	27.5	1	200	272.5	7
NRCAM	ENSG00000091129.15	protein_coding	172	235.5	10	NA	NA	NA	NA	NA	NA	199.5	274	11
TGOLN2	ENSG00000152291.9	protein_coding	36	60	2	134	145	3	NA	NA	NA	199.5	248.5	6
YIPF2	ENSG00000130733.6	protein_coding	140	200.5	3	NA	NA	NA	NA	NA	NA	199.5	296.5	4
RPS6	ENSG00000137154.8	protein_coding	187.5	255	3	NA	NA	NA	11.5	19	1	199	274	4
ASAH1	ENSG00000104763.13	protein_coding	116.5	194.5	5	10	14.5	1	46.5	109.5	1	198.5	355.5	9
P4HA1	ENSG00000122884.8	protein_coding	167.5	232	7	NA	NA	NA	NA	NA	NA	198.5	272	8
PLS3	ENSG00000102024.13	protein_coding	12	17.5	2	42.5	59	1	139.5	190	1	198	271.5	5
LRP11	ENSG00000120256.5	protein_coding	55.5	79.5	2	33	137	2	34.5	51.5	1	197.5	357.5	7
PIEZO1	ENSG00000103335.15	protein_coding	185.5	258	10	NA	NA	NA	12	13	1	197.5	271	11
PTGES3	ENSG00000110958.11	protein_coding	27.5	39.5	2	48	64	2	64	85	1	197	269	6
CTSC	ENSG00000109861.11	protein_coding	193.5	286.5	4	3	5	1	NA	NA	NA	196.5	291.5	5
NDUFA7	ENSG00000167774.2	protein_coding	100	130.5	1	NA	NA	NA	NA	NA	NA	196.5	282.5	3
U2AF2	ENSG00000063244.8	protein_coding	159	212	2	NA	NA	NA	9	13	1	196	264.5	4
PODXL2	ENSG00000114631.10	protein_coding	195.5	310.5	7	NA	NA	NA	NA	NA	NA	195.5	310.5	7
SRSF3	ENSG00000112081.12	protein_coding	15	26	2	NA	NA	NA	NA	NA	NA	195	255	4
SUPT20H	ENSG00000102710.15	protein_coding	195	260.5	3	NA	NA	NA	NA	NA	NA	195	260.5	3
DAD1	ENSG00000129562.6	protein_coding	194.5	286.5	1	NA	NA	NA	NA	NA	NA	194.5	286.5	1
NUP155	ENSG00000113569.11	protein_coding	104	153.5	9	6.5	11	1	NA	NA	NA	194.5	289.5	12
DDX21	ENSG00000165732.8	protein_coding	174	222.5	3	20	25.5	2	NA	NA	NA	194	248	5
RTN4	ENSG00000115310.13	protein_coding	166	230.5	3	NA	NA	NA	8.5	15	2	194	271.5	6
STT3B	ENSG00000163527.5	protein_coding	194	284	5	NA	NA	NA	NA	NA	NA	194	284	5
FDFT1	ENSG00000079459.8	protein_coding	6.5	7	1	25	31	1	NA	NA	NA	193.5	291.5	4
IGFBP2	ENSG00000115457.5	protein_coding	193.5	305	2	NA	NA	NA	NA	NA	NA	193.5	305	2
KIF1A	ENSG00000130294.10	protein_coding	193.5	292.5	11	NA	NA	NA	NA	NA	NA	193.5	292.5	11
PCMT1	ENSG00000120265.12	protein_coding	104.5	135	3	NA	NA	NA	NA	NA	NA	193.5	254.5	5
SDF4	ENSG00000078808.12	protein_coding	193.5	253.5	4	NA	NA	NA	NA	NA	NA	193.5	253.5	4
CHRNA5	ENSG00000169684.9	protein_coding	193	259	5	NA	NA	NA	NA	NA	NA	193	259	5
CLPTM1L	ENSG00000049656.9	protein_coding	187.5	268.5	10	4.5	8.5	1	NA	NA	NA	192	277	11
SERPINE2	ENSG00000135919.8	protein_coding	72.5	92	4	NA	NA	NA	NA	NA	NA	192	263.5	5
CSNK1E	ENSG00000213923.6	protein_coding	189.5	284.5	2	2	6	1	NA	NA	NA	191.5	290.5	3
HIST1H3D	ENSG00000197409.6	protein_coding	NA	NA	NA	NA	NA	NA	NA	NA	NA	191.5	337.5	2
DSC2	ENSG00000134755.10	protein_coding	191	271	10	NA	NA	NA	NA	NA	NA	191	271	10
RNF130	ENSG00000113269.9	protein_coding	191	259	6	NA	NA	NA	NA	NA	NA	191	259	6
BUB3	ENSG00000154473.13	protein_coding	190	249.5	3	NA	NA	NA	NA	NA	NA	190	249.5	3
FOXRED2	ENSG00000100350.10	protein_coding	178	238.5	4	11	15.5	1	NA	NA	NA	189	254	5
NUP153	ENSG00000124789.7	protein_coding	154	216.5	3	34.5	45	1	NA	NA	NA	188.5	261.5	4
POLR2K	ENSG00000147669.6	protein_coding	NA	NA	NA	188.5	229	1	NA	NA	NA	188.5	229	1
SULF2	ENSG00000196562.10	protein_coding	179	270	4	8	9	1	NA	NA	NA	187	279	5
EIF4G1	ENSG00000114867.15	protein_coding	186.5	271.5	6	NA	NA	NA	NA	NA	NA	186.5	271.5	6
KAL1	ENSG00000011201.6	protein_coding	186	259.5	6	NA	NA	NA	NA	NA	NA	186	259.5	6
APMAP	ENSG00000101474.7	protein_coding	185.5	271	6	NA	NA	NA	NA	NA	NA	185.5	271	6
NCAM1	ENSG00000262279.3	protein_coding	185.5	267	7	NA	NA	NA	NA	NA	NA	185.5	267	7
GPR137B	ENSG00000077585.9	protein_coding	185	271	4	NA	NA	NA	NA	NA	NA	185	271	4
HIST1H1E	ENSG00000168298.4	protein_coding	21.5	38.5	2	NA	NA	NA	NA	NA	NA	185	250	3
ATAD1	ENSG00000138138.9	protein_coding	178	293	5	NA	NA	NA	NA	NA	NA	184.5	304	6
CAPRIN1	ENSG00000135387.15	protein_coding	175	252	4	3	5	1	NA	NA	NA	184.5	265.5	6
CSE1L	ENSG00000124207.12	protein_coding	174	254	8	10.5	11.5	1	NA	NA	NA	184.5	265.5	9
ENAH	ENSG00000154380.12	protein_coding	157	228	6	8	11.5	1	19.5	27.5	1	184.5	267	8
TMEM132A	ENSG00000006118.10	protein_coding	184.5	270	8	NA	NA	NA	NA	NA	NA	184.5	270	8
HMGCR	ENSG00000113161.11	protein_coding	184	273.5	2	NA	NA	NA	NA	NA	NA	184	273.5	2
PDHB	ENSG00000168291.8	protein_coding	8.5	10	1	175.5	245	1	NA	NA	NA	184	255	2
PIGK	ENSG00000142892.10	protein_coding	179	243	7	5	7.5	1	NA	NA	NA	184	250.5	8
CALU	ENSG00000128595.12	protein_coding	NA	NA	NA	79.5	101.5	5	2.5	5.5	1	183.5	245	8
CD151	ENSG00000177697.13	protein_coding	176.5	266	2	7	8	1	NA	NA	NA	183.5	274	3
RPL8	ENSG00000161016.11	protein_coding	183.5	252	3	NA	NA	NA	NA	NA	NA	183.5	252	3
HNRNPK	ENSG00000165119.14	protein_coding	121	160.5	4	4.5	5	1	23.5	29.5	2	183	252.5	8
ILVBL	ENSG00000105135.11	protein_coding	183	264	6	NA	NA	NA	NA	NA	NA	183	264	6
GOLGA8A	ENSG00000175265.13	protein_coding	NA	NA	NA	NA	NA	NA	182.5	260.5	3	182.5	260.5	3
QSOX1	ENSG00000116260.12	protein_coding	173	265	7	NA	NA	NA	NA	NA	NA	182.5	275.5	8
CLSTN3	ENSG00000139182.9	protein_coding	162	235.5	10	NA	NA	NA	NA	NA	NA	182	267.5	11
ARL6IP5	ENSG00000144746.6	protein_coding	170.5	240	3	4.5	7	1	NA	NA	NA	181.5	254.5	5
GGH	ENSG00000137563.7	protein_coding	178.5	249.5	7	NA	NA	NA	NA	NA	NA	181.5	256	8
ATP11C	ENSG00000101974.10	protein_coding	181	258	10	NA	NA	NA	NA	NA	NA	181	258	10
UBE2D3	ENSG00000109332.15	protein_coding	180.5	273	2	NA	NA	NA	NA	NA	NA	180.5	273	2
C4orf3	ENSG00000164096.10	protein_coding	147.5	215.5	1	18	27	1	NA	NA	NA	180	260.5	3
CCT3	ENSG00000163468.10	protein_coding	96.5	141	4	NA	NA	NA	NA	NA	NA	180	251	6
AUP1	ENSG00000115307.12	protein_coding	171	253	6	8.5	10.5	1	NA	NA	NA	179.5	263.5	7
ICMT	ENSG00000116237.11	protein_coding	165.5	239	3	13.5	19	1	NA	NA	NA	179	258	4
SLC35F2	ENSG00000110660.10	protein_coding	85	135.5	2	10	21.5	1	24	28.5	1	179	252.5	5
SREBF1	ENSG00000072310.12	protein_coding	179	246	5	NA	NA	NA	NA	NA	NA	179	246	5
RPLP2	ENSG00000177600.4	protein_coding	NA	NA	NA	NA	NA	NA	10	17	1	178.5	267	3
ABCC4	ENSG00000125257.9	protein_coding	122.5	169.5	5	55.5	95	5	NA	NA	NA	178	264.5	10
COX6B1	ENSG00000126267.4	protein_coding	NA	NA	NA	NA	NA	NA	11	14.5	1	178	284	3
ILF3	ENSG00000129351.13	protein_coding	100	143.5	5	50.5	66.5	2	NA	NA	NA	177.5	242.5	9
SPCS1	ENSG00000114902.9	protein_coding	177.5	299	2	NA	NA	NA	NA	NA	NA	177.5	299	2
C1QBP	ENSG00000108561.4	protein_coding	177	224	1	NA	NA	NA	NA	NA	NA	177	224	1
ISYNA1	ENSG00000105655.14	protein_coding	116.5	153.5	4	NA	NA	NA	5	6	1	176.5	234	6
IMPDH2	ENSG00000178035.7	protein_coding	176	265	6	NA	NA	NA	NA	NA	NA	176	265	6
MRPL3	ENSG00000114686.4	protein_coding	130	173	5	NA	NA	NA	7	10.5	1	176	232	7
NCR3LG1	ENSG00000188211.4	protein_coding	175	248	4	NA	NA	NA	NA	NA	NA	175	248	4
ELOVL4	ENSG00000118402.5	protein_coding	174	228.5	2	NA	NA	NA	NA	NA	NA	174	228.5	2
ADAM10	ENSG00000137845.10	protein_coding	164.5	243	8	NA	NA	NA	NA	NA	NA	173.5	257	9
PRPF40A	ENSG00000196504.11	protein_coding	164.5	203.5	3	NA	NA	NA	NA	NA	NA	173.5	213.5	4
COLEC12	ENSG00000158270.10	protein_coding	172.5	259	5	NA	NA	NA	NA	NA	NA	172.5	259	5
KHSRP	ENSG00000088247.11	protein_coding	118	164	8	54.5	66	1	NA	NA	NA	172.5	230	9
PRPS1	ENSG00000147224.6	protein_coding	58.5	84.5	2	33	50	1	NA	NA	NA	172.5	270.5	4
SLC7A11	ENSG00000151012.9	protein_coding	172.5	220	5	NA	NA	NA	NA	NA	NA	172.5	220	5
TCP1	ENSG00000120438.7	protein_coding	73	85.5	2	11.5	15.5	1	20.5	28.5	2	172.5	214	6
ANO6	ENSG00000177119.11	protein_coding	172	264	9	NA	NA	NA	NA	NA	NA	172	264	9
SDHC	ENSG00000143252.10	protein_coding	172	237.5	1	NA	NA	NA	NA	NA	NA	172	237.5	1
ADCY3	ENSG00000138031.10	protein_coding	161	241	10	NA	NA	NA	10.5	12.5	1	171.5	253.5	11
ATF6	ENSG00000118217.5	protein_coding	171.5	250	5	NA	NA	NA	NA	NA	NA	171.5	250	5
MOXD1	ENSG00000079931.10	protein_coding	158.5	236.5	5	13	17	1	NA	NA	NA	171.5	253.5	6
NDUFA12	ENSG00000184752.8	protein_coding	NA	NA	NA	6	16	1	NA	NA	NA	170.5	321.5	2
SF1	ENSG00000168066.16	protein_coding	18.5	31	3	152	169.5	1	NA	NA	NA	170.5	200.5	4
UBA52	ENSG00000221983.3	protein_coding	164.5	236	3	NA	NA	NA	6	9	1	170.5	245	4
ARF4	ENSG00000168374.6	protein_coding	NA	NA	NA	NA	NA	NA	NA	NA	NA	170	277.5	1
PSMD3	ENSG00000108344.10	protein_coding	129	169.5	3	4	6.5	1	NA	NA	NA	170	233.5	5
SEC23B	ENSG00000101310.10	protein_coding	169.5	224	7	NA	NA	NA	NA	NA	NA	169.5	224	7
U2AF1	ENSG00000160201.7	protein_coding	7	10.5	1	NA	NA	NA	162.5	234	2	169.5	244.5	3
ZDHHC18	ENSG00000204160.7	protein_coding	169.5	287	5	NA	NA	NA	NA	NA	NA	169.5	287	5
ESYT2	ENSG00000117868.11	protein_coding	162.5	204	6	6.5	9	1	NA	NA	NA	169	213	7
PSAT1	ENSG00000135069.9	protein_coding	80.5	105.5	4	46	58.5	2	NA	NA	NA	168.5	218.5	8
CSPG5	ENSG00000114646.5	protein_coding	158	242	3	4.5	8	1	NA	NA	NA	167.5	257.5	5
TMEM230	ENSG00000089063.10	protein_coding	162.5	200.5	1	5	6	1	NA	NA	NA	167.5	206.5	2
FBLN1	ENSG00000077942.13	protein_coding	166.5	242	7	NA	NA	NA	NA	NA	NA	166.5	242	7
SCARB2	ENSG00000138760.4	protein_coding	159.5	213	4	NA	NA	NA	NA	NA	NA	166	222.5	5
EIF1	ENSG00000173812.6	protein_coding	50.5	70	2	25	31.5	2	NA	NA	NA	165.5	247	6
HNRNPH3	ENSG00000096746.13	protein_coding	128.5	153	5	7.5	11	1	29.5	52	1	165.5	216	7
MIA3	ENSG00000154305.12	protein_coding	165	222.5	5	NA	NA	NA	NA	NA	NA	165	222.5	5
PTDSS2	ENSG00000174915.7	protein_coding	165	226.5	6	NA	NA	NA	NA	NA	NA	165	226.5	6
TKT	ENSG00000163931.11	protein_coding	95	134.5	6	NA	NA	NA	9.5	13.5	1	164.5	234.5	8
BACE2	ENSG00000182240.11	protein_coding	136	173.5	4	22	32.5	2	NA	NA	NA	164	213.5	7
NAP1L1	ENSG00000187109.9	protein_coding	139.5	207	3	NA	NA	NA	24.5	42	3	164	249	6
PSMD11	ENSG00000108671.5	protein_coding	8	10.5	1	156	167	3	NA	NA	NA	164	177.5	4
MAP1B	ENSG00000131711.10	protein_coding	145	225.5	7	18.5	27	2	NA	NA	NA	163.5	252.5	9
CHPT1	ENSG00000111666.6	protein_coding	163	231	6	NA	NA	NA	NA	NA	NA	163	231	6
SMC1A	ENSG00000269384.2	protein_coding	48.5	72.5	7	38.5	48	3	NA	NA	NA	163	240.5	11
SRD5A3	ENSG00000128039.6	protein_coding	163	246	2	NA	NA	NA	NA	NA	NA	163	246	2
HNRNPA0	ENSG00000177733.4	protein_coding	NA	NA	NA	148.5	226	1	NA	NA	NA	162.5	244.5	2
PGAP2	ENSG00000148985.15	protein_coding	87	117.5	1	NA	NA	NA	40	56.5	1	162.5	224.5	4
TTYH3	ENSG00000136295.10	protein_coding	162.5	245.5	8	NA	NA	NA	NA	NA	NA	162.5	245.5	8
HIST1H2BE	ENSG00000197697.3	protein_coding	162	259.5	2	NA	NA	NA	NA	NA	NA	162	259.5	2
RPL13	ENSG00000167526.9	protein_coding	107.5	141	2	7.5	9	1	NA	NA	NA	162	218.5	4
STOM	ENSG00000148175.8	protein_coding	77.5	116	3	NA	NA	NA	NA	NA	NA	162	239.5	4
C14orf1	ENSG00000133935.6	protein_coding	161.5	250.5	3	NA	NA	NA	NA	NA	NA	161.5	250.5	3
RPL39	ENSG00000198918.7	protein_coding	NA	NA	NA	68.5	90.5	1	NA	NA	NA	161	210.5	2
ANKH	ENSG00000154122.8	protein_coding	143.5	198	4	15.5	22.5	1	NA	NA	NA	159	220.5	5
NARS	ENSG00000134440.7	protein_coding	79.5	113	4	78.5	122	4	NA	NA	NA	158	235	8
RPL38	ENSG00000172809.8	protein_coding	112	177	2	NA	NA	NA	46	55	1	158	232	3
COX5A	ENSG00000178741.7	protein_coding	NA	NA	NA	NA	NA	NA	62.5	72.5	1	157.5	211	3
EIF5A	ENSG00000132507.13	protein_coding	NA	NA	NA	89.5	120.5	2	NA	NA	NA	157.5	209.5	4
LRRC58	ENSG00000163428.3	protein_coding	60	94.5	2	97.5	115.5	1	NA	NA	NA	157.5	210	3
NOMO1	ENSG00000103512.10	protein_coding	157.5	241	4	NA	NA	NA	NA	NA	NA	157.5	241	4
DHRS7	ENSG00000100612.9	protein_coding	157	209.5	4	NA	NA	NA	NA	NA	NA	157	209.5	4
ATP2C1	ENSG00000017260.15	protein_coding	156.5	203.5	10	NA	NA	NA	NA	NA	NA	156.5	203.5	10
MPZL1	ENSG00000197965.7	protein_coding	144	196	3	12.5	17	1	NA	NA	NA	156.5	213	4
TBC1D24	ENSG00000162065.7	protein_coding	NA	NA	NA	NA	NA	NA	NA	NA	NA	156.5	221.5	2
CMTM7	ENSG00000153551.9	protein_coding	156	269	3	NA	NA	NA	NA	NA	NA	156	269	3
GLG1	ENSG00000090863.7	protein_coding	155.5	214.5	9	NA	NA	NA	NA	NA	NA	155.5	214.5	9
ORMDL1	ENSG00000128699.9	protein_coding	149.5	246.5	3	6	8.5	1	NA	NA	NA	155.5	255	4
PSMB3	ENSG00000108294.4	protein_coding	139.5	186	4	NA	NA	NA	NA	NA	NA	155.5	209	5
SERPINF1	ENSG00000132386.6	protein_coding	155.5	227	4	NA	NA	NA	NA	NA	NA	155.5	227	4
YWHAQ	ENSG00000134308.9	protein_coding	8.5	13.5	1	NA	NA	NA	NA	NA	NA	155.5	206.5	2
SF3B3	ENSG00000189091.8	protein_coding	136	186.5	7	14.5	17	1	4.5	6	1	155	209.5	9
ERP29	ENSG00000089248.6	protein_coding	NA	NA	NA	51	65.5	1	NA	NA	NA	154.5	238.5	2
LSM4	ENSG00000130520.6	protein_coding	20	27	1	NA	NA	NA	NA	NA	NA	154.5	217	2
2015-09-01	ENSG00000183291.11	protein_coding	76.5	106	1	NA	NA	NA	NA	NA	NA	154.5	209	3
TRIM28	ENSG00000130726.7	protein_coding	154.5	232.5	7	NA	NA	NA	NA	NA	NA	154.5	232.5	7
ZDHHC2	ENSG00000104219.8	protein_coding	127.5	171	3	27	38	1	NA	NA	NA	154.5	209	4
NCLN	ENSG00000125912.6	protein_coding	144	223	5	10	15.5	1	NA	NA	NA	154	238.5	6
ATP5C1	ENSG00000165629.15	protein_coding	153.5	182	2	NA	NA	NA	NA	NA	NA	153.5	182	2
AURKB	ENSG00000178999.8	protein_coding	NA	NA	NA	1.5	12.5	1	NA	NA	NA	153.5	230.5	3
SMOC1	ENSG00000198732.6	protein_coding	153.5	239	4	NA	NA	NA	NA	NA	NA	153.5	239	4
MCM5	ENSG00000100297.11	protein_coding	87.5	114	6	NA	NA	NA	NA	NA	NA	153	206	7
SRSF11	ENSG00000116754.9	protein_coding	6.5	7.5	1	94.5	143.5	2	NA	NA	NA	153	231	4
VMP1	ENSG00000062716.6	protein_coding	78.5	117	2	10	11.5	1	31.5	45.5	1	153	224.5	5
DRAM2	ENSG00000156171.10	protein_coding	145.5	190.5	4	NA	NA	NA	7	9.5	1	152.5	200	5
HNRNPL	ENSG00000104824.12	protein_coding	59.5	76.5	3	8	9.5	1	NA	NA	NA	152.5	185.5	5
NACA	ENSG00000196531.6	protein_coding	NA	NA	NA	NA	NA	NA	84.5	108	2	152.5	193	3
TPR	ENSG00000047410.9	protein_coding	144.5	192.5	5	NA	NA	NA	8	10.5	1	152.5	203	6
PPP2R1A	ENSG00000105568.13	protein_coding	64	92	4	NA	NA	NA	88	129	3	152	221	7
LPHN2	ENSG00000117114.15	protein_coding	135	193	8	NA	NA	NA	NA	NA	NA	151.5	220	9
YIPF3	ENSG00000137207.7	protein_coding	141	199	2	10	17	1	NA	NA	NA	151	216	3
C1orf43	ENSG00000143612.14	protein_coding	58.5	84	2	91.5	121.5	4	NA	NA	NA	150	205.5	6
CCNG1	ENSG00000113328.14	protein_coding	6	7	1	58.5	83.5	5	63.5	265	1	150	384	8
CCT8	ENSG00000156261.8	protein_coding	50.5	70	4	88.5	106	1	NA	NA	NA	150	190.5	6
CLCN7	ENSG00000103249.13	protein_coding	150	232.5	9	NA	NA	NA	NA	NA	NA	150	232.5	9
EMC3	ENSG00000125037.8	protein_coding	150	200.5	3	NA	NA	NA	NA	NA	NA	150	200.5	3
PODXL	ENSG00000128567.12	protein_coding	150	241	3	NA	NA	NA	NA	NA	NA	150	241	3
ACLY	ENSG00000131473.12	protein_coding	126.5	199.5	12	NA	NA	NA	NA	NA	NA	149.5	231.5	13
ALDH18A1	ENSG00000059573.4	protein_coding	149.5	200	9	NA	NA	NA	NA	NA	NA	149.5	200	9
CPNE3	ENSG00000085719.7	protein_coding	134.5	195.5	4	14.5	23	1	NA	NA	NA	149	218.5	5
POFUT1	ENSG00000101346.7	protein_coding	NA	NA	NA	NA	NA	NA	108	156.5	2	149	215.5	3
CMTM6	ENSG00000091317.7	protein_coding	148	194.5	3	NA	NA	NA	NA	NA	NA	148	194.5	3
TUBB4B	ENSG00000188229.5	protein_coding	135	180	4	NA	NA	NA	NA	NA	NA	147	207	5
DEK	ENSG00000124795.10	protein_coding	31.5	39	2	109.5	151	2	NA	NA	NA	146.5	196.5	5
OXA1L	ENSG00000155463.8	protein_coding	132	205.5	6	4.5	7.5	1	NA	NA	NA	146	223.5	8
SEC11A	ENSG00000140612.9	protein_coding	27.5	33	1	7.5	11	1	NA	NA	NA	146	187.5	4
ARSK	ENSG00000164291.12	protein_coding	145.5	211	5	NA	NA	NA	NA	NA	NA	145.5	211	5
INTS2	ENSG00000108506.7	protein_coding	145.5	210	5	NA	NA	NA	NA	NA	NA	145.5	210	5
CHID1	ENSG00000177830.13	protein_coding	83.5	110.5	4	NA	NA	NA	NA	NA	NA	145	200	5
KPNA2	ENSG00000262472.2	protein_coding	129.5	294.5	3	NA	NA	NA	15.5	20	1	145	314.5	4
TMTC4	ENSG00000125247.11	protein_coding	118	151.5	3	NA	NA	NA	NA	NA	NA	145	187.5	4
CASC4	ENSG00000166734.14	protein_coding	NA	NA	NA	144.5	206.5	3	NA	NA	NA	144.5	206.5	3
FASN	ENSG00000169710.6	protein_coding	144.5	229	11	NA	NA	NA	NA	NA	NA	144.5	229	11
HNRNPD	ENSG00000138668.14	protein_coding	19.5	22	1	14.5	15	1	26.5	43	2	144.5	190.5	5
MYBL2	ENSG00000101057.11	protein_coding	141	204	4	3.5	6	1	NA	NA	NA	144.5	210	5
ELMOD2	ENSG00000179387.5	protein_coding	107	133.5	5	NA	NA	NA	NA	NA	NA	144	187.5	6
ERO1L	ENSG00000197930.8	protein_coding	41.5	64	6	102.5	111	1	NA	NA	NA	144	175	7
COX7C	ENSG00000127184.6	protein_coding	NA	NA	NA	28	36.5	2	NA	NA	NA	143.5	208	4
SNRNP200	ENSG00000144028.10	protein_coding	143.5	204.5	7	NA	NA	NA	NA	NA	NA	143.5	204.5	7
FUCA2	ENSG00000001036.9	protein_coding	125	168	3	18	28	2	NA	NA	NA	143	196	5
SYNGR1	ENSG00000100321.10	protein_coding	20	35	1	123	183	1	NA	NA	NA	143	218	2
EMP2	ENSG00000213853.5	protein_coding	NA	NA	NA	NA	NA	NA	NA	NA	NA	142.5	201	1
IARS2	ENSG00000067704.8	protein_coding	137	177.5	11	NA	NA	NA	NA	NA	NA	142.5	185	12
PA2G4	ENSG00000170515.9	protein_coding	85	113	4	12	15	1	NA	NA	NA	142	194.5	7
PEMT	ENSG00000133027.13	protein_coding	94.5	157	2	11.5	13	1	NA	NA	NA	142	215.5	4
PHB2	ENSG00000269079.3	protein_coding	70.5	95	2	NA	NA	NA	NA	NA	NA	142	193	5
TMEM184B	ENSG00000198792.8	protein_coding	142	243.5	5	NA	NA	NA	NA	NA	NA	142	243.5	5
TSC22D3	ENSG00000157514.12	protein_coding	127.5	178.5	1	14.5	19.5	2	NA	NA	NA	142	198	3
DAZAP1	ENSG00000071626.12	protein_coding	90	105.5	4	32	40	2	5	9.5	1	141.5	176.5	8
SET	ENSG00000119335.12	protein_coding	11.5	13	1	NA	NA	NA	NA	NA	NA	141.5	209	3
CXorf57	ENSG00000147231.9	protein_coding	141	175	5	NA	NA	NA	NA	NA	NA	141	175	5
HNRNPU	ENSG00000153187.12	protein_coding	141	186.5	9	NA	NA	NA	NA	NA	NA	141	186.5	9
HIST1H2BO	ENSG00000196331.5	protein_coding	NA	NA	NA	NA	NA	NA	NA	NA	NA	140	254	1
ARHGAP19	ENSG00000213390.6	protein_coding	125.5	191.5	2	14	22.5	2	NA	NA	NA	139.5	214	4
RPS27A	ENSG00000143947.8	protein_coding	NA	NA	NA	NA	NA	NA	NA	NA	NA	139.5	214	2
UNC5B	ENSG00000107731.8	protein_coding	100	150.5	4	38.5	48	3	NA	NA	NA	138.5	198.5	7
PAQR3	ENSG00000163291.10	protein_coding	50.5	71.5	2	87.5	118	1	NA	NA	NA	138	189.5	3
SCML1	ENSG00000047634.10	protein_coding	83	124	1	24.5	30.5	2	30.5	40	1	138	194.5	4
RER1	ENSG00000157916.14	protein_coding	128	160.5	1	9	11.5	1	NA	NA	NA	137	172	2
RSU1	ENSG00000148484.13	protein_coding	23.5	48	2	5	7	1	NA	NA	NA	137	214	4
CST3	ENSG00000101439.4	protein_coding	77.5	107	2	NA	NA	NA	NA	NA	NA	136.5	195.5	3
NOTCH3	ENSG00000074181.4	protein_coding	130	186	11	6	7	1	NA	NA	NA	136	193	12
OSTC	ENSG00000198856.8	protein_coding	136	218.5	2	NA	NA	NA	NA	NA	NA	136	218.5	2
TMEM248	ENSG00000106609.12	protein_coding	136	199	3	NA	NA	NA	NA	NA	NA	136	199	3
UBAC2	ENSG00000134882.11	protein_coding	133.5	212	3	2.5	6.5	1	NA	NA	NA	136	218.5	4
ABCA2	ENSG00000107331.12	protein_coding	135.5	198	14	NA	NA	NA	NA	NA	NA	135.5	198	14
AIG1	ENSG00000146416.12	protein_coding	135.5	189.5	3	NA	NA	NA	NA	NA	NA	135.5	189.5	3
ALG12	ENSG00000182858.9	protein_coding	135	185	3	NA	NA	NA	NA	NA	NA	135	185	3
RAB5C	ENSG00000108774.10	protein_coding	NA	NA	NA	NA	NA	NA	NA	NA	NA	135	173.5	1
EMR3	ENSG00000131355.10	protein_coding	134.5	158	1	NA	NA	NA	NA	NA	NA	134.5	158	1
SMIM7	ENSG00000214046.4	protein_coding	33.5	39.5	1	5	6	1	NA	NA	NA	134.5	180	3
VCP	ENSG00000165280.11	protein_coding	134.5	215	8	NA	NA	NA	NA	NA	NA	134.5	215	8
CAND1	ENSG00000111530.8	protein_coding	134	168	6	NA	NA	NA	NA	NA	NA	134	168	6
CDC42	ENSG00000070831.11	protein_coding	NA	NA	NA	133.5	151.5	1	NA	NA	NA	133.5	151.5	1
HSPBP1	ENSG00000133265.6	protein_coding	NA	NA	NA	NA	NA	NA	NA	NA	NA	133.5	192	1
PPP2CA	ENSG00000113575.5	protein_coding	70	113.5	4	29	44	2	NA	NA	NA	133.5	205.5	7
TRAPPC1	ENSG00000170043.7	protein_coding	42	54	2	NA	NA	NA	NA	NA	NA	133.5	172	3
COX15	ENSG00000014919.8	protein_coding	133	170.5	4	NA	NA	NA	NA	NA	NA	133	170.5	4
PMP22	ENSG00000109099.9	protein_coding	NA	NA	NA	NA	NA	NA	85	130	1	133	199.5	2
TAF9B	ENSG00000187325.4	protein_coding	114.5	222.5	3	17.5	20.5	2	NA	NA	NA	132	243	5
MRPL2	ENSG00000112651.7	protein_coding	NA	NA	NA	2	6.5	1	NA	NA	NA	131.5	186	4
SLC26A2	ENSG00000155850.7	protein_coding	131.5	167	5	NA	NA	NA	NA	NA	NA	131.5	167	5
TMEM9	ENSG00000116857.12	protein_coding	119.5	181.5	3	12	15.5	1	NA	NA	NA	131.5	197	4
ATN1	ENSG00000111676.10	protein_coding	131	155.5	4	NA	NA	NA	NA	NA	NA	131	155.5	4
MCM3	ENSG00000112118.13	protein_coding	127	177	5	4	5.5	1	NA	NA	NA	131	182.5	6
PTTG1	ENSG00000164611.8	protein_coding	117	156.5	2	NA	NA	NA	14	18	1	131	174.5	3
PHB	ENSG00000167085.7	protein_coding	130	199	3	NA	NA	NA	NA	NA	NA	130	199	3
STEAP3	ENSG00000115107.15	protein_coding	79.5	127	2	50.5	89	1	NA	NA	NA	130	216	3
TCTN3	ENSG00000119977.16	protein_coding	130	178	7	NA	NA	NA	NA	NA	NA	130	178	7
CELSR2	ENSG00000143126.7	protein_coding	129.5	184.5	17	NA	NA	NA	NA	NA	NA	129.5	184.5	17
PSMC4	ENSG00000013275.3	protein_coding	36.5	53.5	3	NA	NA	NA	NA	NA	NA	129.5	194.5	4
SGPL1	ENSG00000166224.12	protein_coding	82	101	4	43	61	2	NA	NA	NA	129	170.5	7
MOB1A	ENSG00000114978.13	protein_coding	128.5	159.5	4	NA	NA	NA	NA	NA	NA	128.5	159.5	4
UBE2G1	ENSG00000132388.8	protein_coding	NA	NA	NA	19	35	2	89.5	96	1	128.5	158.5	4
SAE1	ENSG00000142230.7	protein_coding	35	51	3	NA	NA	NA	NA	NA	NA	128	201	4
VAMP2	ENSG00000220205.4	protein_coding	9	12.5	1	119	127	3	NA	NA	NA	128	139.5	4
ADAMTS1	ENSG00000154734.10	protein_coding	127.5	237	5	NA	NA	NA	NA	NA	NA	127.5	237	5
HNRNPR	ENSG00000125944.14	protein_coding	98.5	145	2	22	27	2	7	8	1	127.5	180	5
DLD	ENSG00000091140.8	protein_coding	NA	NA	NA	38.5	48	1	NA	NA	NA	127	169.5	2
SLC35B1	ENSG00000121073.9	protein_coding	111.5	161	3	NA	NA	NA	NA	NA	NA	127	182	4
TEX264	ENSG00000164081.8	protein_coding	127	202	2	NA	NA	NA	NA	NA	NA	127	202	2
THRAP3	ENSG00000054118.9	protein_coding	111.5	153	1	NA	NA	NA	NA	NA	NA	127	178	2
HSPG2	ENSG00000142798.12	protein_coding	123.5	212.5	17	3	9.5	1	NA	NA	NA	126.5	222	18
PATL1	ENSG00000166889.13	protein_coding	92	140.5	6	34.5	38	3	NA	NA	NA	126.5	178.5	9
RAB3B	ENSG00000169213.6	protein_coding	NA	NA	NA	126.5	176.5	1	NA	NA	NA	126.5	176.5	1
HNRNPH1	ENSG00000169045.13	protein_coding	78	112	3	6	7	1	8	9	1	126	178.5	7
RETSAT	ENSG00000042445.9	protein_coding	126	166.5	3	NA	NA	NA	NA	NA	NA	126	166.5	3
AP3M1	ENSG00000185009.8	protein_coding	118	173.5	5	7.5	7.5	1	NA	NA	NA	125.5	181	6
FUCA1	ENSG00000179163.11	protein_coding	125.5	167.5	4	NA	NA	NA	NA	NA	NA	125.5	167.5	4
MOGS	ENSG00000115275.7	protein_coding	NA	NA	NA	10	18.5	1	NA	NA	NA	125.5	216	3
TSPAN6	ENSG00000000003.10	protein_coding	78	109	1	47.5	61.5	2	NA	NA	NA	125.5	170.5	3
NUTF2	ENSG00000102898.7	protein_coding	14.5	18	2	NA	NA	NA	NA	NA	NA	125	167	3
B4GALT1	ENSG00000086062.8	protein_coding	124.5	172	4	NA	NA	NA	NA	NA	NA	124.5	172	4
GPR108	ENSG00000125734.9	protein_coding	82	132	5	NA	NA	NA	42.5	59.5	3	124.5	191.5	8
SLC35F5	ENSG00000115084.8	protein_coding	119	161.5	7	5.5	7	1	NA	NA	NA	124.5	168.5	8
USP22	ENSG00000124422.7	protein_coding	56	75.5	3	55	67	3	NA	NA	NA	124	160.5	7
UBC	ENSG00000150991.10	protein_coding	67	106	1	NA	NA	NA	NA	NA	NA	123.5	186	2
EPRS	ENSG00000136628.13	protein_coding	93	124	5	NA	NA	NA	NA	NA	NA	123	163	6
FLVCR1	ENSG00000162769.8	protein_coding	122.5	174.5	5	NA	NA	NA	NA	NA	NA	122.5	174.5	5
SPTLC1	ENSG00000090054.9	protein_coding	122.5	180	7	NA	NA	NA	NA	NA	NA	122.5	180	7
GDPD1	ENSG00000153982.6	protein_coding	122	182.5	4	NA	NA	NA	NA	NA	NA	122	182.5	4
MARS	ENSG00000166986.8	protein_coding	89	120	4	NA	NA	NA	33	49	2	122	169	6
SNX14	ENSG00000135317.8	protein_coding	77.5	103	4	NA	NA	NA	NA	NA	NA	122	179.5	5
DHX9	ENSG00000135829.12	protein_coding	121	156.5	6	NA	NA	NA	NA	NA	NA	121	156.5	6
FAM189B	ENSG00000262666.1	protein_coding	121	184	4	NA	NA	NA	NA	NA	NA	121	184	4
GNPNAT1	ENSG00000100522.4	protein_coding	NA	NA	NA	113	180.5	1	8	11.5	1	121	192	2
NDUFAF3	ENSG00000178057.10	protein_coding	6	8	1	NA	NA	NA	4.5	6.5	1	121	162	3
PPP5C	ENSG00000011485.10	protein_coding	101	141.5	3	NA	NA	NA	NA	NA	NA	120.5	170	5
KDELR3	ENSG00000100196.6	protein_coding	120	187.5	4	NA	NA	NA	NA	NA	NA	120	187.5	4
WDR83OS	ENSG00000105583.5	protein_coding	52	64	2	NA	NA	NA	NA	NA	NA	120	157.5	4
CLN3	ENSG00000188603.12	protein_coding	105.5	141.5	3	NA	NA	NA	NA	NA	NA	119.5	160	4
EBP	ENSG00000147155.6	protein_coding	119.5	157.5	2	NA	NA	NA	NA	NA	NA	119.5	157.5	2
GLB1	ENSG00000170266.11	protein_coding	119.5	358.5	7	NA	NA	NA	NA	NA	NA	119.5	358.5	7
SPCS3	ENSG00000129128.8	protein_coding	47	72.5	2	5.5	6	1	NA	NA	NA	119.5	160	4
CCNI	ENSG00000118816.5	protein_coding	75	92	3	NA	NA	NA	NA	NA	NA	119	146	4
CTDNEP1	ENSG00000175826.7	protein_coding	NA	NA	NA	119	144.5	4	NA	NA	NA	119	144.5	4
RAB10	ENSG00000084733.6	protein_coding	7.5	11.5	1	111	138	2	NA	NA	NA	118.5	149.5	3
RPS8	ENSG00000142937.7	protein_coding	87	115	2	NA	NA	NA	NA	NA	NA	118.5	159	3
TMEM245	ENSG00000106771.8	protein_coding	118	159	7	NA	NA	NA	NA	NA	NA	118	159	7
ITPR3	ENSG00000096433.6	protein_coding	117.5	185.5	2	NA	NA	NA	NA	NA	NA	117.5	185.5	2
NUCB1	ENSG00000104805.11	protein_coding	86.5	120	5	NA	NA	NA	NA	NA	NA	117.5	165.5	7
SFXN1	ENSG00000164466.8	protein_coding	111	259	3	6.5	7.5	1	NA	NA	NA	117.5	266.5	4
SLC25A5	ENSG00000005022.5	protein_coding	90.5	122.5	2	27	35.5	1	NA	NA	NA	117.5	158	3
ZDHHC13	ENSG00000177054.9	protein_coding	103.5	145.5	4	14	18	1	NA	NA	NA	117.5	163.5	5
PABPC1	ENSG00000070756.9	protein_coding	96.5	151	7	NA	NA	NA	20.5	35.5	2	117	186.5	9
PIGQ	ENSG00000007541.10	protein_coding	117	178	3	NA	NA	NA	NA	NA	NA	117	178	3
CERS4	ENSG00000090661.7	protein_coding	116.5	187	2	NA	NA	NA	NA	NA	NA	116.5	187	2
FBL	ENSG00000105202.3	protein_coding	116	160.5	2	NA	NA	NA	NA	NA	NA	116	160.5	2
POLR2B	ENSG00000047315.10	protein_coding	116	163	6	NA	NA	NA	NA	NA	NA	116	163	6
PPA1	ENSG00000180817.7	protein_coding	91.5	116.5	2	NA	NA	NA	NA	NA	NA	116	152	3
GPN2	ENSG00000142751.10	protein_coding	115.5	171	2	NA	NA	NA	NA	NA	NA	115.5	171	2
NDUFA11	ENSG00000174886.8	protein_coding	NA	NA	NA	NA	NA	NA	115.5	167.5	3	115.5	167.5	3
ZDHHC20	ENSG00000180776.11	protein_coding	50	69.5	2	NA	NA	NA	8	13	1	115	151.5	4
CENPH	ENSG00000153044.5	protein_coding	NA	NA	NA	NA	NA	NA	NA	NA	NA	114.5	171.5	1
LRBA	ENSG00000198589.6	protein_coding	114.5	169.5	1	NA	NA	NA	NA	NA	NA	114.5	169.5	1
PCDHGC3	ENSG00000240184.2	protein_coding	114.5	169.5	4	NA	NA	NA	NA	NA	NA	114.5	169.5	4
SAT1	ENSG00000130066.12	protein_coding	35.5	41	2	79	98	2	NA	NA	NA	114.5	139	4
ZRANB2	ENSG00000132485.8	protein_coding	20.5	26.5	2	86	107.5	3	NA	NA	NA	114.5	145.5	6
PRELID1	ENSG00000169230.5	protein_coding	102.5	150	2	11.5	14	1	NA	NA	NA	114	164	3
SLC47A1	ENSG00000142494.9	protein_coding	97.5	143	4	NA	NA	NA	16.5	24	1	114	167	5
USP11	ENSG00000102226.5	protein_coding	114	163	5	NA	NA	NA	NA	NA	NA	114	163	5
WBP2	ENSG00000132471.7	protein_coding	28	32.5	2	40	53	2	NA	NA	NA	114	135.5	5
ERBB4	ENSG00000178568.9	protein_coding	113.5	155	7	NA	NA	NA	NA	NA	NA	113.5	155	7
CCT5	ENSG00000150753.7	protein_coding	78	103.5	6	35	48	2	NA	NA	NA	113	151.5	8
CLIC4	ENSG00000169504.10	protein_coding	NA	NA	NA	26.5	34.5	4	NA	NA	NA	113	148.5	5
GUSB	ENSG00000169919.12	protein_coding	113	204.5	6	NA	NA	NA	NA	NA	NA	113	204.5	6
KCNK1	ENSG00000135750.10	protein_coding	113	181	1	NA	NA	NA	NA	NA	NA	113	181	1
MT2A	ENSG00000125148.6	protein_coding	NA	NA	NA	101.5	169.5	1	NA	NA	NA	113	189	2
PGAP1	ENSG00000197121.10	protein_coding	100	143.5	7	13	16.5	1	NA	NA	NA	113	160	8
RRM1	ENSG00000167325.10	protein_coding	29	52.5	2	NA	NA	NA	51	73.5	3	113	173.5	7
TCERG1	ENSG00000113649.7	protein_coding	100.5	159	5	NA	NA	NA	NA	NA	NA	113	175.5	6
JTB	ENSG00000143543.10	protein_coding	8.5	10.5	1	98	153.5	3	6	9	1	112.5	173	5
ANTXR1	ENSG00000169604.15	protein_coding	112	175	5	NA	NA	NA	NA	NA	NA	112	175	5
ARF3	ENSG00000134287.5	protein_coding	21	22.5	1	64	85	5	NA	NA	NA	112	158.5	8
GLB1L2	ENSG00000149328.10	protein_coding	112	172	6	NA	NA	NA	NA	NA	NA	112	172	6
RNF167	ENSG00000108523.11	protein_coding	100.5	135	4	NA	NA	NA	NA	NA	NA	112	156.5	5
STIM1	ENSG00000167323.5	protein_coding	76.5	110	6	18	21.5	1	17	30.5	1	111.5	162	8
TOR3A	ENSG00000186283.9	protein_coding	111.5	169	4	NA	NA	NA	NA	NA	NA	111.5	169	4
ARRB2	ENSG00000141480.13	protein_coding	43	71	2	31	52.5	1	7	8	1	111	175	5
ELAVL1	ENSG00000066044.9	protein_coding	15.5	25	1	95.5	123	4	NA	NA	NA	111	148	5
ABHD12	ENSG00000100997.14	protein_coding	110.5	152	6	NA	NA	NA	NA	NA	NA	110.5	152	6
ABHD2	ENSG00000140526.12	protein_coding	110.5	150	4	NA	NA	NA	NA	NA	NA	110.5	150	4
NFE2L1	ENSG00000082641.11	protein_coding	110.5	151	2	NA	NA	NA	NA	NA	NA	110.5	151	2
RAN	ENSG00000132341.7	protein_coding	23.5	30	2	37.5	48.5	1	49.5	74	3	110.5	152.5	6
ATP13A3	ENSG00000133657.10	protein_coding	103.5	148	7	5	6	1	1.5	7	1	110	161	9
DIP2B	ENSG00000066084.8	protein_coding	110	154	1	NA	NA	NA	NA	NA	NA	110	154	1
NRAS	ENSG00000213281.4	protein_coding	8.5	12	1	101.5	120.5	4	NA	NA	NA	110	132.5	5
RPL17-C18orf32	ENSG00000215472.5	protein_coding	38.5	49	1	NA	NA	NA	47.5	62.5	4	110	144	6
RPS28	ENSG00000233927.4	protein_coding	NA	NA	NA	84	130	1	NA	NA	NA	110	160	2
TRAP1	ENSG00000126602.6	protein_coding	64	85	6	8.5	12	1	NA	NA	NA	110	146.5	9
ATP2B4	ENSG00000058668.10	protein_coding	69.5	94.5	5	NA	NA	NA	NA	NA	NA	109.5	149	6
HIATL1	ENSG00000148110.11	protein_coding	66.5	86.5	2	30.5	39	3	NA	NA	NA	109.5	141.5	6
QKI	ENSG00000112531.12	protein_coding	NA	NA	NA	45.5	49.5	3	NA	NA	NA	109.5	145.5	4
TMBIM4	ENSG00000155957.12	protein_coding	NA	NA	NA	NA	NA	NA	109.5	135.5	3	109.5	135.5	3
GTF3C1	ENSG00000077235.13	protein_coding	109	167	4	NA	NA	NA	NA	NA	NA	109	167	4
CACHD1	ENSG00000158966.9	protein_coding	108.5	166.5	6	NA	NA	NA	NA	NA	NA	108.5	166.5	6
TMX4	ENSG00000125827.4	protein_coding	108.5	148.5	6	NA	NA	NA	NA	NA	NA	108.5	148.5	6
ERGIC1	ENSG00000113719.11	protein_coding	23.5	34	2	84.5	99.5	3	NA	NA	NA	108	133.5	5
GPM6B	ENSG00000046653.10	protein_coding	NA	NA	NA	NA	NA	NA	96	129	1	108	143.5	2
SLC6A6	ENSG00000131389.12	protein_coding	108	156	6	NA	NA	NA	NA	NA	NA	108	156	6
TUBG1	ENSG00000131462.3	protein_coding	34.5	53.5	3	73.5	94.5	2	NA	NA	NA	108	148	5
ACTR3B	ENSG00000133627.13	protein_coding	107.5	121.5	1	NA	NA	NA	NA	NA	NA	107.5	121.5	1
MFSD3	ENSG00000167700.4	protein_coding	24.5	45	1	NA	NA	NA	NA	NA	NA	107.5	149	2
TMEM255A	ENSG00000125355.11	protein_coding	96	147	5	11.5	22	1	NA	NA	NA	107.5	169	6
TSPAN13	ENSG00000106537.7	protein_coding	57.5	67.5	2	35.5	47.5	2	NA	NA	NA	107.5	133	5
PRR11	ENSG00000068489.8	protein_coding	107	179	2	NA	NA	NA	NA	NA	NA	107	179	2
LAMB2	ENSG00000172037.9	protein_coding	106.5	154.5	7	NA	NA	NA	NA	NA	NA	106.5	154.5	7
PTBP2	ENSG00000117569.14	protein_coding	66	83.5	2	36.5	53.5	2	NA	NA	NA	106.5	143.5	5
PTPRU	ENSG00000060656.15	protein_coding	106.5	146	8	NA	NA	NA	NA	NA	NA	106.5	146	8
SLC12A9	ENSG00000146828.13	protein_coding	106.5	152.5	5	NA	NA	NA	NA	NA	NA	106.5	152.5	5
FAT3	ENSG00000165323.11	protein_coding	106	151	13	NA	NA	NA	NA	NA	NA	106	151	13
LPCAT1	ENSG00000153395.5	protein_coding	100.5	149	4	5.5	6.5	1	NA	NA	NA	106	155.5	5
LPCAT4	ENSG00000176454.9	protein_coding	97	151	4	9	15	1	NA	NA	NA	106	166	5
SLC35C2	ENSG00000080189.10	protein_coding	106	167.5	5	NA	NA	NA	NA	NA	NA	106	167.5	5
TXNDC12	ENSG00000117862.7	protein_coding	79.5	116	4	20	26	2	NA	NA	NA	106	150.5	7
PRMT1	ENSG00000126457.16	protein_coding	96.5	160	3	NA	NA	NA	NA	NA	NA	105.5	182	4
SNRNP70	ENSG00000104852.10	protein_coding	4	6.5	1	NA	NA	NA	NA	NA	NA	105.5	171.5	2
STARD3NL	ENSG00000010270.9	protein_coding	105.5	138.5	3	NA	NA	NA	NA	NA	NA	105.5	138.5	3
CNPY2	ENSG00000257727.1	protein_coding	85.5	106.5	3	NA	NA	NA	NA	NA	NA	105	134	4
PFDN2	ENSG00000143256.4	protein_coding	4	10.5	1	NA	NA	NA	NA	NA	NA	105	158	2
SLC37A3	ENSG00000157800.13	protein_coding	100.5	156	5	4.5	7.5	1	NA	NA	NA	105	163.5	6
SLC6A8	ENSG00000130821.11	protein_coding	105	154.5	8	NA	NA	NA	NA	NA	NA	105	154.5	8
CCAR1	ENSG00000060339.9	protein_coding	104.5	145.5	7	NA	NA	NA	NA	NA	NA	104.5	145.5	7
DAG1	ENSG00000173402.7	protein_coding	104.5	143.5	6	NA	NA	NA	NA	NA	NA	104.5	143.5	6
QPCTL	ENSG00000011478.7	protein_coding	64.5	92.5	2	NA	NA	NA	NA	NA	NA	104	144.5	3
RPL28	ENSG00000108107.8	protein_coding	NA	NA	NA	6.5	7	1	NA	NA	NA	104	126.5	4
ASPH	ENSG00000198363.11	protein_coding	99	129	6	NA	NA	NA	NA	NA	NA	103.5	136	7
NPTX1	ENSG00000171246.5	protein_coding	42	68	4	61.5	84.5	3	NA	NA	NA	103.5	152.5	7
PIGM	ENSG00000143315.5	protein_coding	103.5	138	3	NA	NA	NA	NA	NA	NA	103.5	138	3
CDK1	ENSG00000170312.11	protein_coding	103	150	3	NA	NA	NA	NA	NA	NA	103	150	3
CPSF3	ENSG00000119203.9	protein_coding	90.5	131	3	12.5	20	1	NA	NA	NA	103	151	4
LMBRD2	ENSG00000164187.6	protein_coding	103	137	4	NA	NA	NA	NA	NA	NA	103	137	4
PCNA	ENSG00000132646.6	protein_coding	103	140	3	NA	NA	NA	NA	NA	NA	103	140	3
PCDH19	ENSG00000165194.10	protein_coding	87	116.5	2	15.5	17.5	1	NA	NA	NA	102.5	134	3
COA1	ENSG00000106603.13	protein_coding	15	17	1	NA	NA	NA	NA	NA	NA	102	149.5	2
KIDINS220	ENSG00000134313.10	protein_coding	102	144.5	6	NA	NA	NA	NA	NA	NA	102	144.5	6
LSM14A	ENSG00000262860.1	protein_coding	79	121	2	18.5	19.5	2	NA	NA	NA	102	148	5
SLC35A2	ENSG00000102100.10	protein_coding	95.5	138	1	6.5	7	1	NA	NA	NA	102	145	2
YIPF6	ENSG00000181704.7	protein_coding	60	87.5	2	NA	NA	NA	NA	NA	NA	102	149	3
CREB3L2	ENSG00000182158.10	protein_coding	15.5	20.5	2	86	115.5	2	NA	NA	NA	101.5	136	4
LARP1	ENSG00000155506.12	protein_coding	92.5	127.5	5	9	11	1	NA	NA	NA	101.5	138.5	6
FKBP9	ENSG00000122642.6	protein_coding	101	131	2	NA	NA	NA	NA	NA	NA	101	131	2
SLC52A2	ENSG00000261042.1	protein_coding	93	136.5	2	NA	NA	NA	8	8.5	1	101	145	3
SRPX	ENSG00000101955.10	protein_coding	61	77	2	8.5	11	1	NA	NA	NA	100.5	129.5	5
CPNE2	ENSG00000140848.12	protein_coding	30	44.5	3	70	76	1	NA	NA	NA	100	120.5	4
RPL37	ENSG00000145592.9	protein_coding	75.5	110.5	2	9.5	10.5	1	NA	NA	NA	100	139.5	4
SLC23A2	ENSG00000089057.10	protein_coding	100	142.5	6	NA	NA	NA	NA	NA	NA	100	142.5	6
EIF4EBP1	ENSG00000187840.4	protein_coding	73	99.5	1	NA	NA	NA	NA	NA	NA	99.5	131	2
ERP44	ENSG00000023318.7	protein_coding	72	119	7	NA	NA	NA	NA	NA	NA	99.5	159.5	9
F11R	ENSG00000158769.13	protein_coding	NA	NA	NA	99.5	139	3	NA	NA	NA	99.5	139	3
SCAF4	ENSG00000156304.10	protein_coding	99.5	134.5	2	NA	NA	NA	NA	NA	NA	99.5	134.5	2
GPR137	ENSG00000173264.9	protein_coding	99	135.5	1	NA	NA	NA	NA	NA	NA	99	135.5	1
HIST1H2AB	ENSG00000137259.2	protein_coding	NA	NA	NA	NA	NA	NA	NA	NA	NA	99	179	1
RCC2	ENSG00000179051.9	protein_coding	NA	NA	NA	7.5	8	1	67.5	97	1	99	155	3
DAZAP2	ENSG00000183283.11	protein_coding	NA	NA	NA	34.5	44.5	2	64	130.5	1	98.5	175	3
GOLM1	ENSG00000135052.12	protein_coding	55	82.5	5	NA	NA	NA	NA	NA	NA	98.5	144	6
PRPS2	ENSG00000101911.8	protein_coding	41	56.5	2	22.5	28	2	NA	NA	NA	98.5	142.5	5
RP11-478C19.2	ENSG00000258210.1	processed_transcript	98.5	137.5	3	NA	NA	NA	NA	NA	NA	98.5	137.5	3
UFD1L	ENSG00000070010.14	protein_coding	98.5	152.5	2	NA	NA	NA	NA	NA	NA	98.5	152.5	2
FAF1	ENSG00000185104.15	protein_coding	92	125	1	NA	NA	NA	6	7.5	1	98	132.5	2
SPPL2A	ENSG00000138600.5	protein_coding	98	151	6	NA	NA	NA	NA	NA	NA	98	151	6
VANGL2	ENSG00000162738.5	protein_coding	89	121	2	9	10.5	1	NA	NA	NA	98	131.5	3
GTPBP4	ENSG00000107937.14	protein_coding	8.5	14	2	NA	NA	NA	89	113.5	3	97.5	127.5	5
MPDU1	ENSG00000129255.10	protein_coding	97.5	138	3	NA	NA	NA	NA	NA	NA	97.5	138	3
MRPL37	ENSG00000116221.11	protein_coding	97.5	141.5	4	NA	NA	NA	NA	NA	NA	97.5	141.5	4
DDB1	ENSG00000167986.9	protein_coding	80	107	5	NA	NA	NA	NA	NA	NA	97	129.5	7
DTL	ENSG00000143476.13	protein_coding	97	153.5	2	NA	NA	NA	NA	NA	NA	97	153.5	2
ELOVL7	ENSG00000164181.9	protein_coding	89.5	117	3	7.5	9	1	NA	NA	NA	97	126	4
SEMA3C	ENSG00000075223.9	protein_coding	97	141	5	NA	NA	NA	NA	NA	NA	97	141	5
SHISA5	ENSG00000164054.11	protein_coding	NA	NA	NA	NA	NA	NA	NA	NA	NA	97	143	1
UBL5	ENSG00000198258.6	protein_coding	NA	NA	NA	NA	NA	NA	NA	NA	NA	97	120	1
ARID1A	ENSG00000117713.13	protein_coding	NA	NA	NA	96.5	112	1	NA	NA	NA	96.5	112	1
MCM6	ENSG00000076003.4	protein_coding	90	130.5	4	6.5	15	1	NA	NA	NA	96.5	145.5	5
MFSD2A	ENSG00000168389.13	protein_coding	96.5	146	5	NA	NA	NA	NA	NA	NA	96.5	146	5
TMEM165	ENSG00000134851.8	protein_coding	83	104.5	4	NA	NA	NA	13.5	20	1	96.5	124.5	5
DOLPP1	ENSG00000167130.13	protein_coding	NA	NA	NA	NA	NA	NA	NA	NA	NA	96	191	1
LRP1	ENSG00000123384.9	protein_coding	96	146.5	16	NA	NA	NA	NA	NA	NA	96	146.5	16
STOML2	ENSG00000165283.11	protein_coding	90.5	132.5	5	5.5	7.5	1	NA	NA	NA	96	140	6
XRCC6	ENSG00000196419.8	protein_coding	53.5	78	2	20	30	1	16	28	1	96	144.5	5
GGT7	ENSG00000131067.12	protein_coding	95.5	135.5	7	NA	NA	NA	NA	NA	NA	95.5	135.5	7
GPC3	ENSG00000147257.9	protein_coding	74	105.5	6	21.5	25	1	NA	NA	NA	95.5	130.5	7
LAMA5	ENSG00000130702.9	protein_coding	95.5	157	13	NA	NA	NA	NA	NA	NA	95.5	157	13
LRRD1	ENSG00000240720.3	protein_coding	7.5	10	1	NA	NA	NA	NA	NA	NA	95.5	144	4
NDFIP2	ENSG00000102471.9	protein_coding	47	54	1	48.5	75	2	NA	NA	NA	95.5	129	3
PDLIM1	ENSG00000107438.4	protein_coding	95.5	152.5	2	NA	NA	NA	NA	NA	NA	95.5	152.5	2
TIMM50	ENSG00000105197.6	protein_coding	63.5	100	3	NA	NA	NA	NA	NA	NA	95.5	159	4
TXNDC15	ENSG00000113621.10	protein_coding	95.5	116	3	NA	NA	NA	NA	NA	NA	95.5	116	3
TMEM206	ENSG00000065600.8	protein_coding	92	156	4	3	5.5	1	NA	NA	NA	95	161.5	5
INSR	ENSG00000171105.9	protein_coding	94.5	162	7	NA	NA	NA	NA	NA	NA	94.5	162	7
SKP1	ENSG00000113558.14	protein_coding	73.5	134.5	3	21	31.5	1	NA	NA	NA	94.5	166	4
TNRC18	ENSG00000182095.10	protein_coding	94.5	116.5	1	NA	NA	NA	NA	NA	NA	94.5	116.5	1
IL13RA1	ENSG00000131724.6	protein_coding	94	223.5	3	NA	NA	NA	NA	NA	NA	94	223.5	3
M6PR	ENSG00000003056.3	protein_coding	79.5	106.5	3	NA	NA	NA	14.5	18	1	94	124.5	4
RAB1B	ENSG00000174903.10	protein_coding	16	22	2	78	111	3	NA	NA	NA	94	133	5
SRPRB	ENSG00000144867.7	protein_coding	59	78.5	1	NA	NA	NA	NA	NA	NA	94	124.5	2
CD44	ENSG00000026508.12	protein_coding	93.5	132	4	NA	NA	NA	NA	NA	NA	93.5	132	4
CYB5R1	ENSG00000159348.8	protein_coding	87.5	123.5	6	6	10	1	NA	NA	NA	93.5	133.5	7
RRNAD1	ENSG00000143303.7	protein_coding	34	45.5	2	50.5	69	1	9	36.5	2	93.5	151	5
TPT1	ENSG00000133112.12	protein_coding	23	30.5	1	39.5	60.5	1	NA	NA	NA	93.5	128.5	3
ASIC1	ENSG00000110881.7	protein_coding	54.5	86.5	1	38.5	50	2	NA	NA	NA	93	136.5	3
EDF1	ENSG00000107223.8	protein_coding	56	71	2	NA	NA	NA	NA	NA	NA	93	124.5	3
HIST4H4	ENSG00000197837.3	protein_coding	45	62.5	1	NA	NA	NA	NA	NA	NA	93	126	2
UBQLN1	ENSG00000135018.9	protein_coding	14.5	20	2	68	83	1	10.5	18.5	1	93	121.5	4
C6orf62	ENSG00000112308.8	protein_coding	6.5	7.5	1	NA	NA	NA	86	126	3	92.5	133.5	4
ELOVL2	ENSG00000197977.3	protein_coding	92.5	133	2	NA	NA	NA	NA	NA	NA	92.5	133	2
FBLN5	ENSG00000140092.10	protein_coding	92.5	135	3	NA	NA	NA	NA	NA	NA	92.5	135	3
NCKAP1	ENSG00000061676.10	protein_coding	92.5	128	7	NA	NA	NA	NA	NA	NA	92.5	128	7
RCOR1	ENSG00000089902.8	protein_coding	NA	NA	NA	92.5	114	1	NA	NA	NA	92.5	114	1
SUPT16H	ENSG00000092201.5	protein_coding	58	93.5	4	8.5	16	2	NA	NA	NA	92.5	150	7
UQCRFS1	ENSG00000169021.4	protein_coding	84.5	119	2	NA	NA	NA	NA	NA	NA	92.5	128	3
HSPD1	ENSG00000144381.12	protein_coding	92	135	3	NA	NA	NA	NA	NA	NA	92	135	3
KDELC1	ENSG00000134901.8	protein_coding	92	130	2	NA	NA	NA	NA	NA	NA	92	130	2
PIGH	ENSG00000100564.4	protein_coding	92	127.5	2	NA	NA	NA	NA	NA	NA	92	127.5	2
RPL9	ENSG00000163682.11	protein_coding	44.5	56.5	1	NA	NA	NA	NA	NA	NA	92	122.5	2
SLC43A1	ENSG00000149150.4	protein_coding	92	139	5	NA	NA	NA	NA	NA	NA	92	139	5
G3BP1	ENSG00000145907.10	protein_coding	12	19	2	9.5	12.5	1	70	97	3	91.5	128.5	6
NIPAL3	ENSG00000001461.12	protein_coding	80	106.5	3	NA	NA	NA	4	7	1	91.5	124.5	5
PRKDC	ENSG00000253729.3	protein_coding	91.5	129	8	NA	NA	NA	NA	NA	NA	91.5	129	8
SNX3	ENSG00000112335.10	protein_coding	85	103.5	2	6.5	7	1	NA	NA	NA	91.5	110.5	3
ALG1	ENSG00000033011.7	protein_coding	71.5	101	4	NA	NA	NA	19.5	26.5	2	91	127.5	6
COG5	ENSG00000164597.9	protein_coding	91	131	2	NA	NA	NA	NA	NA	NA	91	131	2
DGCR2	ENSG00000070413.14	protein_coding	NA	NA	NA	91	143	2	NA	NA	NA	91	143	2
DPY19L3	ENSG00000178904.14	protein_coding	91	128.5	6	NA	NA	NA	NA	NA	NA	91	128.5	6
NXPH4	ENSG00000182379.9	protein_coding	NA	NA	NA	NA	NA	NA	NA	NA	NA	91	123.5	2
POM121C	ENSG00000135213.8	protein_coding	NA	NA	NA	NA	NA	NA	91	147	1	91	147	1
PROSER1	ENSG00000120685.15	protein_coding	91	153	3	NA	NA	NA	NA	NA	NA	91	153	3
SLC17A5	ENSG00000119899.11	protein_coding	NA	NA	NA	59	91	3	NA	NA	NA	91	137.5	4
TMEM41B	ENSG00000166471.6	protein_coding	85	112	1	NA	NA	NA	NA	NA	NA	91	121.5	2
EIF2B5	ENSG00000145191.7	protein_coding	63.5	75	5	15	20.5	1	NA	NA	NA	90.5	108.5	7
EIF3I	ENSG00000084623.7	protein_coding	90.5	136.5	4	NA	NA	NA	NA	NA	NA	90.5	136.5	4
RPL30	ENSG00000156482.6	protein_coding	NA	NA	NA	NA	NA	NA	70.5	88.5	1	90.5	114	3
DDX6	ENSG00000110367.7	protein_coding	63.5	70.5	2	26.5	34.5	1	NA	NA	NA	90	105	3
RPS29	ENSG00000213741.4	protein_coding	NA	NA	NA	NA	NA	NA	NA	NA	NA	90	114	1
WFS1	ENSG00000109501.9	protein_coding	90	130	3	NA	NA	NA	NA	NA	NA	90	130	3
JKAMP	ENSG00000050130.13	protein_coding	89.5	118.5	2	NA	NA	NA	NA	NA	NA	89.5	118.5	2
ALDH9A1	ENSG00000143149.8	protein_coding	81.5	118	4	7.5	9.5	1	NA	NA	NA	89	127.5	5
FZD3	ENSG00000104290.6	protein_coding	89	127.5	5	NA	NA	NA	NA	NA	NA	89	127.5	5
KDELC2	ENSG00000178202.8	protein_coding	89	133	4	NA	NA	NA	NA	NA	NA	89	133	4
ATP6V1E1	ENSG00000131100.8	protein_coding	NA	NA	NA	NA	NA	NA	NA	NA	NA	88.5	160	1
B4GALNT3	ENSG00000139044.6	protein_coding	88.5	127	8	NA	NA	NA	NA	NA	NA	88.5	127	8
EXOSC10	ENSG00000171824.9	protein_coding	88.5	131	7	NA	NA	NA	NA	NA	NA	88.5	131	7
ALG10B	ENSG00000175548.4	protein_coding	88	114.5	3	NA	NA	NA	NA	NA	NA	88	114.5	3
GSK3B	ENSG00000082701.10	protein_coding	22.5	31.5	1	65.5	77.5	1	NA	NA	NA	88	109	2
PRDX3	ENSG00000165672.5	protein_coding	70.5	86	4	7.5	13.5	1	NA	NA	NA	88	112.5	6
TMEM131	ENSG00000075568.12	protein_coding	88	120	9	NA	NA	NA	NA	NA	NA	88	120	9
TTC17	ENSG00000052841.10	protein_coding	72	102.5	6	NA	NA	NA	NA	NA	NA	88	126.5	7
C16orf58	ENSG00000140688.12	protein_coding	87.5	161.5	1	NA	NA	NA	NA	NA	NA	87.5	161.5	1
EPB41L2	ENSG00000079819.12	protein_coding	73	105.5	2	14.5	20	2	NA	NA	NA	87.5	125.5	4
WAC	ENSG00000095787.17	protein_coding	87.5	116	2	NA	NA	NA	NA	NA	NA	87.5	116	2
DNAJC10	ENSG00000077232.12	protein_coding	87	113.5	5	NA	NA	NA	NA	NA	NA	87	113.5	5
PCLO	ENSG00000186472.15	protein_coding	87	169.5	1	NA	NA	NA	NA	NA	NA	87	169.5	1
TSNAX	ENSG00000116918.9	protein_coding	74	95	3	13	14.5	1	NA	NA	NA	87	109.5	4
ZFP64	ENSG00000020256.15	protein_coding	87	124	2	NA	NA	NA	NA	NA	NA	87	124	2
BIRC5	ENSG00000089685.10	protein_coding	63.5	85.5	3	10	11	1	NA	NA	NA	86.5	113	5
EIF4A3	ENSG00000141543.5	protein_coding	17.5	22	3	64	85.5	1	NA	NA	NA	86.5	117.5	5
SNRPD3	ENSG00000100028.7	protein_coding	NA	NA	NA	NA	NA	NA	8	10.5	1	86.5	110.5	3
TWSG1	ENSG00000128791.7	protein_coding	86.5	129.5	3	NA	NA	NA	NA	NA	NA	86.5	129.5	3
USP14	ENSG00000101557.10	protein_coding	73	90.5	1	13.5	17.5	1	NA	NA	NA	86.5	108	2
XPO5	ENSG00000124571.13	protein_coding	86.5	140	4	NA	NA	NA	NA	NA	NA	86.5	140	4
HINT1	ENSG00000169567.7	protein_coding	NA	NA	NA	NA	NA	NA	NA	NA	NA	86	115.5	1
OCIAD1	ENSG00000109180.10	protein_coding	67.5	93	1	13.5	19	1	NA	NA	NA	86	119.5	3
ALCAM	ENSG00000170017.8	protein_coding	76	101.5	5	NA	NA	NA	NA	NA	NA	85.5	115.5	6
DARS	ENSG00000115866.6	protein_coding	6	11	1	5	5.5	1	NA	NA	NA	85.5	116.5	3
NOMO2	ENSG00000185164.10	protein_coding	73.5	104.5	2	NA	NA	NA	12	23	1	85.5	127.5	3
REEP3	ENSG00000165476.8	protein_coding	67.5	88.5	2	NA	NA	NA	NA	NA	NA	85.5	124	3
SGPP1	ENSG00000126821.7	protein_coding	75.5	117.5	3	NA	NA	NA	NA	NA	NA	85.5	135.5	4
SRP9	ENSG00000143742.8	protein_coding	NA	NA	NA	85.5	111.5	2	NA	NA	NA	85.5	111.5	2
SSU72	ENSG00000160075.10	protein_coding	21	27	2	NA	NA	NA	NA	NA	NA	85.5	121	4
SYPL2	ENSG00000143028.7	protein_coding	85.5	129	3	NA	NA	NA	NA	NA	NA	85.5	129	3
TPBG	ENSG00000146242.5	protein_coding	85.5	127	2	NA	NA	NA	NA	NA	NA	85.5	127	2
ADIPOR2	ENSG00000006831.9	protein_coding	85	115.5	1	NA	NA	NA	NA	NA	NA	85	115.5	1
BFAR	ENSG00000103429.6	protein_coding	85	156	1	NA	NA	NA	NA	NA	NA	85	156	1
CD58	ENSG00000116815.11	protein_coding	85	105	2	NA	NA	NA	NA	NA	NA	85	105	2
CYBA	ENSG00000051523.6	protein_coding	85	135.5	4	NA	NA	NA	NA	NA	NA	85	135.5	4
SUCO	ENSG00000094975.9	protein_coding	85	111	6	NA	NA	NA	NA	NA	NA	85	111	6
TMEM38A	ENSG00000072954.2	protein_coding	85	122.5	4	NA	NA	NA	NA	NA	NA	85	122.5	4
UQCRQ	ENSG00000164405.6	protein_coding	85	104	1	NA	NA	NA	NA	NA	NA	85	104	1
CYB5R3	ENSG00000100243.16	protein_coding	84.5	130.5	3	NA	NA	NA	NA	NA	NA	84.5	130.5	3
EDARADD	ENSG00000186197.8	protein_coding	NA	NA	NA	84.5	109.5	3	NA	NA	NA	84.5	109.5	3
GABRB3	ENSG00000166206.9	protein_coding	84.5	199.5	2	NA	NA	NA	NA	NA	NA	84.5	199.5	2
MDH2	ENSG00000146701.7	protein_coding	50	73	3	NA	NA	NA	NA	NA	NA	84.5	129.5	4
TTC13	ENSG00000143643.8	protein_coding	84.5	111	8	NA	NA	NA	NA	NA	NA	84.5	111	8
XPOT	ENSG00000184575.7	protein_coding	44	64	4	33.5	38	2	NA	NA	NA	84.5	112	7
IPO7	ENSG00000205339.5	protein_coding	84	114.5	5	NA	NA	NA	NA	NA	NA	84	114.5	5
LRP2	ENSG00000081479.8	protein_coding	84	134	8	NA	NA	NA	NA	NA	NA	84	134	8
MAN2A1	ENSG00000112893.5	protein_coding	84	130.5	5	NA	NA	NA	NA	NA	NA	84	130.5	5
MKI67	ENSG00000148773.8	protein_coding	19.5	27.5	3	NA	NA	NA	64.5	112.5	1	84	140	4
RNPS1	ENSG00000205937.7	protein_coding	17.5	26	1	NA	NA	NA	58.5	92.5	1	84	128.5	3
ADAM17	ENSG00000151694.8	protein_coding	83.5	115.5	7	NA	NA	NA	NA	NA	NA	83.5	115.5	7
ATP5F1	ENSG00000116459.6	protein_coding	83.5	102	2	NA	NA	NA	NA	NA	NA	83.5	102	2
GPRC5A	ENSG00000013588.5	protein_coding	71.5	123	3	12	12	1	NA	NA	NA	83.5	135	4
LEPREL4	ENSG00000141696.8	protein_coding	83.5	114	3	NA	NA	NA	NA	NA	NA	83.5	114	3
RAB7A	ENSG00000075785.8	protein_coding	NA	NA	NA	83.5	110	1	NA	NA	NA	83.5	110	1
SFRP1	ENSG00000104332.7	protein_coding	83.5	116.5	3	NA	NA	NA	NA	NA	NA	83.5	116.5	3
SQSTM1	ENSG00000161011.15	protein_coding	NA	NA	NA	NA	NA	NA	NA	NA	NA	83.5	145	1
UBB	ENSG00000170315.9	protein_coding	NA	NA	NA	NA	NA	NA	NA	NA	NA	83.5	107.5	1
ATP5G1	ENSG00000159199.9	protein_coding	11.5	13	1	NA	NA	NA	NA	NA	NA	83	123.5	2
CDON	ENSG00000064309.10	protein_coding	77	134.5	3	NA	NA	NA	NA	NA	NA	83	143	4
NUP62CL	ENSG00000198088.6	protein_coding	NA	NA	NA	63.5	79	1	NA	NA	NA	83	108.5	2
PRDX6	ENSG00000117592.8	protein_coding	83	112	4	NA	NA	NA	NA	NA	NA	83	112	4
RP11-106M3.2	ENSG00000260729.1	processed_transcript	NA	NA	NA	NA	NA	NA	64.5	104	4	83	137	5
SLC31A1	ENSG00000136868.9	protein_coding	40	54.5	3	NA	NA	NA	NA	NA	NA	83	120.5	4
STK4	ENSG00000101109.7	protein_coding	7	11	1	76	86.5	1	NA	NA	NA	83	97.5	2
CYC1	ENSG00000179091.4	protein_coding	72	93	5	NA	NA	NA	NA	NA	NA	82.5	108	6
ESD	ENSG00000139684.9	protein_coding	82.5	111	3	NA	NA	NA	NA	NA	NA	82.5	111	3
NME4	ENSG00000103202.8	protein_coding	43.5	56	2	33	42	1	6	9.5	1	82.5	107.5	4
LARS	ENSG00000133706.13	protein_coding	69.5	92	5	NA	NA	NA	NA	NA	NA	82	112.5	6
LDHA	ENSG00000134333.9	protein_coding	13.5	18	1	NA	NA	NA	29.5	52	1	82	124	4
MELK	ENSG00000165304.3	protein_coding	57	95.5	5	NA	NA	NA	25	30	1	82	125.5	6
2011-09-01	ENSG00000138758.7	protein_coding	82	105.5	4	NA	NA	NA	NA	NA	NA	82	105.5	4
SLC39A9	ENSG00000029364.7	protein_coding	68.5	90.5	4	13.5	17.5	1	NA	NA	NA	82	108	5
AP2B1	ENSG00000006125.12	protein_coding	65	100.5	6	16.5	20	2	NA	NA	NA	81.5	120.5	8
DNAJC1	ENSG00000136770.6	protein_coding	39.5	54	4	42	53.5	2	NA	NA	NA	81.5	107.5	6
NCAPD2	ENSG00000010292.8	protein_coding	81.5	111	5	NA	NA	NA	NA	NA	NA	81.5	111	5
ACTR1A	ENSG00000138107.7	protein_coding	20	35.5	2	9	11.5	1	NA	NA	NA	81	129.5	4
ITFG3	ENSG00000269881.1	protein_coding	72.5	106.5	6	NA	NA	NA	NA	NA	NA	81	118	7
MDH1	ENSG00000014641.13	protein_coding	63.5	77.5	4	NA	NA	NA	17.5	29	1	81	106.5	5
TSPAN12	ENSG00000106025.4	protein_coding	81	112.5	2	NA	NA	NA	NA	NA	NA	81	112.5	2
B4GALT5	ENSG00000158470.5	protein_coding	80.5	125	3	NA	NA	NA	NA	NA	NA	80.5	125	3
SMC4	ENSG00000113810.11	protein_coding	80.5	137	5	NA	NA	NA	NA	NA	NA	80.5	137	5
TM2D1	ENSG00000162604.8	protein_coding	73.5	109	3	7	11.5	1	NA	NA	NA	80.5	120.5	4
CAD	ENSG00000084774.9	protein_coding	80	113	7	NA	NA	NA	NA	NA	NA	80	113	7
HPRT1	ENSG00000165704.10	protein_coding	69.5	100.5	5	10.5	12.5	1	NA	NA	NA	80	113	6
OPA1	ENSG00000198836.4	protein_coding	80	114	1	NA	NA	NA	NA	NA	NA	80	114	1
SLC38A10	ENSG00000157637.8	protein_coding	80	107	3	NA	NA	NA	NA	NA	NA	80	107	3
UBR4	ENSG00000127481.10	protein_coding	80	125.5	7	NA	NA	NA	NA	NA	NA	80	125.5	7
BCLAF1	ENSG00000029363.11	protein_coding	64	102	1	7.5	10.5	2	NA	NA	NA	79.5	125	4
IRS4	ENSG00000133124.10	protein_coding	79.5	112.5	6	NA	NA	NA	NA	NA	NA	79.5	112.5	6
MCAM	ENSG00000076706.10	protein_coding	50	81.5	4	29.5	40.5	1	NA	NA	NA	79.5	122	5
MIR3654	ENSG00000255508.3	protein_coding	NA	NA	NA	71.5	108.5	2	NA	NA	NA	79.5	116.5	3
MYH9	ENSG00000100345.16	protein_coding	71.5	109	6	8	12	1	NA	NA	NA	79.5	121	7
PPP6C	ENSG00000119414.7	protein_coding	NA	NA	NA	3.5	9	1	NA	NA	NA	79.5	110.5	2
EBPL	ENSG00000123179.9	protein_coding	46.5	60	2	NA	NA	NA	NA	NA	NA	79	103	4
RPS13	ENSG00000110700.2	protein_coding	47.5	65	2	NA	NA	NA	NA	NA	NA	79	107	3
S100A10	ENSG00000197747.4	protein_coding	59.5	80	2	9	14.5	1	NA	NA	NA	79	109.5	4
SLC1A4	ENSG00000115902.6	protein_coding	NA	NA	NA	NA	NA	NA	NA	NA	NA	79	116.5	1
CKAP5	ENSG00000175216.10	protein_coding	78.5	116	5	NA	NA	NA	NA	NA	NA	78.5	116	5
GLA	ENSG00000102393.5	protein_coding	78.5	117	4	NA	NA	NA	NA	NA	NA	78.5	117	4
MED1	ENSG00000125686.7	protein_coding	78.5	93	3	NA	NA	NA	NA	NA	NA	78.5	93	3
SLC26A6	ENSG00000225697.6	protein_coding	78.5	109.5	4	NA	NA	NA	NA	NA	NA	78.5	109.5	4
SORBS3	ENSG00000120896.9	protein_coding	38	56	2	40.5	52	1	NA	NA	NA	78.5	108	3
CAPZA1	ENSG00000116489.8	protein_coding	22	26.5	3	56	63.5	5	NA	NA	NA	78	90	8
DYNLL1	ENSG00000088986.6	protein_coding	30	33.5	1	NA	NA	NA	NA	NA	NA	78	92.5	2
EYA3	ENSG00000158161.11	protein_coding	73.5	98.5	3	NA	NA	NA	NA	NA	NA	78	106.5	4
HLA-B	ENSG00000234745.5	protein_coding	78	130.5	3	NA	NA	NA	NA	NA	NA	78	130.5	3
ITGA5	ENSG00000161638.6	protein_coding	78	122	4	NA	NA	NA	NA	NA	NA	78	122	4
JAG2	ENSG00000184916.4	protein_coding	78	111.5	6	NA	NA	NA	NA	NA	NA	78	111.5	6
LEF1	ENSG00000138795.5	protein_coding	78	112.5	2	NA	NA	NA	NA	NA	NA	78	112.5	2
MYO1D	ENSG00000176658.12	protein_coding	5	6	1	73	83.5	1	NA	NA	NA	78	89.5	2
ADAM15	ENSG00000143537.9	protein_coding	70.5	98.5	4	NA	NA	NA	NA	NA	NA	77.5	112.5	6
CDC123	ENSG00000151465.9	protein_coding	68	88.5	5	NA	NA	NA	NA	NA	NA	77.5	104	6
CLNS1A	ENSG00000074201.4	protein_coding	20.5	31	1	42.5	60.5	2	NA	NA	NA	77.5	109.5	4
CPSF3L	ENSG00000127054.14	protein_coding	NA	NA	NA	NA	NA	NA	77.5	113	3	77.5	113	3
DDX5	ENSG00000263077.2	protein_coding	77.5	108	4	NA	NA	NA	NA	NA	NA	77.5	108	4
EIF3D	ENSG00000100353.13	protein_coding	65.5	79.5	5	5	5.5	1	7	9.5	1	77.5	94.5	7
RSL1D1	ENSG00000171490.8	protein_coding	NA	NA	NA	17	18.5	1	60.5	116	2	77.5	134.5	3
TMEM39A	ENSG00000176142.8	protein_coding	77.5	106	4	NA	NA	NA	NA	NA	NA	77.5	106	4
CNOT1	ENSG00000125107.12	protein_coding	63	87	9	3.5	6.5	1	NA	NA	NA	77	104	11
GALNT7	ENSG00000109586.7	protein_coding	71	92.5	5	6	15	1	NA	NA	NA	77	107.5	6
NPTXR	ENSG00000221890.2	protein_coding	38	53.5	4	38.5	42	1	NA	NA	NA	76.5	95.5	5
ORC3	ENSG00000135336.10	protein_coding	76.5	102	3	NA	NA	NA	NA	NA	NA	76.5	102	3
SFT2D1	ENSG00000198818.5	protein_coding	43	63.5	3	33.5	40	1	NA	NA	NA	76.5	103.5	4
TMEM237	ENSG00000155755.14	protein_coding	72.5	113.5	4	NA	NA	NA	NA	NA	NA	76.5	121.5	5
ADAM9	ENSG00000168615.7	protein_coding	76	102	6	NA	NA	NA	NA	NA	NA	76	102	6
BCAM	ENSG00000187244.6	protein_coding	76	130.5	6	NA	NA	NA	NA	NA	NA	76	130.5	6
ICAM5	ENSG00000105376.4	protein_coding	76	98	6	NA	NA	NA	NA	NA	NA	76	98	6
SFPQ	ENSG00000116560.6	protein_coding	62	91	2	14	17	2	NA	NA	NA	76	108	4
TARS	ENSG00000113407.9	protein_coding	76	109	4	NA	NA	NA	NA	NA	NA	76	109	4
UBE2N	ENSG00000177889.5	protein_coding	NA	NA	NA	6	7.5	1	NA	NA	NA	76	116	3
ARMC9	ENSG00000135931.13	protein_coding	75.5	97.5	2	NA	NA	NA	NA	NA	NA	75.5	97.5	2
DERL2	ENSG00000072849.6	protein_coding	62	94.5	1	13.5	17	1	NA	NA	NA	75.5	111.5	2
GNPAT	ENSG00000116906.7	protein_coding	75.5	97	2	NA	NA	NA	NA	NA	NA	75.5	97	2
MMP15	ENSG00000102996.4	protein_coding	75.5	104	3	NA	NA	NA	NA	NA	NA	75.5	104	3
ALG6	ENSG00000088035.11	protein_coding	75	106	6	NA	NA	NA	NA	NA	NA	75	106	6
CDH4	ENSG00000179242.11	protein_coding	75	106.5	4	NA	NA	NA	NA	NA	NA	75	106.5	4
DHRS3	ENSG00000162496.4	protein_coding	75	119.5	3	NA	NA	NA	NA	NA	NA	75	119.5	3
GSK3A	ENSG00000105723.7	protein_coding	75	112.5	4	NA	NA	NA	NA	NA	NA	75	112.5	4
LITAF	ENSG00000189067.8	protein_coding	NA	NA	NA	29.5	36	1	NA	NA	NA	75	99.5	2
SDCBP	ENSG00000137575.7	protein_coding	32	53	2	33	46.5	1	NA	NA	NA	75	115	4
TIMP2	ENSG00000035862.8	protein_coding	70.5	109.5	3	NA	NA	NA	4.5	8	1	75	117.5	4
WRB	ENSG00000182093.10	protein_coding	42.5	61.5	3	27	42.5	1	NA	NA	NA	75	110.5	5
AP3D1	ENSG00000065000.11	protein_coding	69.5	98.5	5	5	10.5	1	NA	NA	NA	74.5	109	6
GLYR1	ENSG00000140632.12	protein_coding	8.5	11	1	66	76.5	2	NA	NA	NA	74.5	87.5	3
RFC2	ENSG00000261911.2	protein_coding	66.5	89.5	2	NA	NA	NA	NA	NA	NA	74.5	100.5	3
RUVBL1	ENSG00000175792.7	protein_coding	40	62.5	2	34.5	94.5	2	NA	NA	NA	74.5	157	4
SKP2	ENSG00000145604.11	protein_coding	62	82	3	NA	NA	NA	NA	NA	NA	74.5	97	4
SLC18B1	ENSG00000146409.6	protein_coding	74.5	102	3	NA	NA	NA	NA	NA	NA	74.5	102	3
SNRPF	ENSG00000139343.6	protein_coding	74.5	111	1	NA	NA	NA	NA	NA	NA	74.5	111	1
TRIP6	ENSG00000087077.7	protein_coding	NA	NA	NA	NA	NA	NA	NA	NA	NA	74.5	108	1
UGCG	ENSG00000148154.5	protein_coding	74.5	111.5	3	NA	NA	NA	NA	NA	NA	74.5	111.5	3
CCT4	ENSG00000115484.10	protein_coding	21.5	29.5	3	38.5	49.5	2	14	22	1	74	101	6
ENSA	ENSG00000143420.13	protein_coding	NA	NA	NA	57	85.5	2	NA	NA	NA	74	110.5	4
HDAC1	ENSG00000116478.7	protein_coding	NA	NA	NA	NA	NA	NA	71.5	91.5	4	74	98	5
NDUFB3	ENSG00000119013.4	protein_coding	NA	NA	NA	NA	NA	NA	NA	NA	NA	74	90.5	1
RP6-24A23.7	ENSG00000261409.1	sense_overlapping	NA	NA	NA	51	60.5	2	NA	NA	NA	74	94	3
TRA2A	ENSG00000164548.6	protein_coding	4	8.5	1	NA	NA	NA	70	91.5	2	74	100	3
UGGT2	ENSG00000102595.14	protein_coding	74	104.5	5	NA	NA	NA	NA	NA	NA	74	104.5	5
DCBLD2	ENSG00000057019.11	protein_coding	69.5	105.5	5	4	5.5	1	NA	NA	NA	73.5	111	6
NEDD8-MDP1	ENSG00000255526.2	protein_coding	NA	NA	NA	8.5	11	1	NA	NA	NA	73.5	100.5	2
POR	ENSG00000127948.9	protein_coding	38	62	3	NA	NA	NA	14	23	2	73.5	114.5	7
SCPEP1	ENSG00000121064.8	protein_coding	73.5	111	5	NA	NA	NA	NA	NA	NA	73.5	111	5
SNX2	ENSG00000205302.2	protein_coding	NA	NA	NA	NA	NA	NA	8.5	12.5	1	73.5	106.5	2
STARD3	ENSG00000131748.11	protein_coding	73.5	106.5	4	NA	NA	NA	NA	NA	NA	73.5	106.5	4
TMEM69	ENSG00000159596.6	protein_coding	73.5	113.5	3	NA	NA	NA	NA	NA	NA	73.5	113.5	3
UNG	ENSG00000076248.6	protein_coding	51.5	75.5	4	NA	NA	NA	NA	NA	NA	73.5	117	5
USP9X	ENSG00000124486.8	protein_coding	38	46	3	6	7	1	29.5	38.5	1	73.5	91.5	5
ALG10	ENSG00000139133.2	protein_coding	73	93	2	NA	NA	NA	NA	NA	NA	73	93	2
CKS2	ENSG00000123975.4	protein_coding	NA	NA	NA	17	21	1	NA	NA	NA	73	91.5	2
GALNT1	ENSG00000141429.9	protein_coding	73	98.5	6	NA	NA	NA	NA	NA	NA	73	98.5	6
GART	ENSG00000159131.12	protein_coding	65.5	104	9	7.5	10	1	NA	NA	NA	73	114	10
RP11-84A19.4	ENSG00000269967.1	lincRNA	NA	NA	NA	NA	NA	NA	NA	NA	NA	73	116	1
SGCE	ENSG00000127990.11	protein_coding	48.5	59.5	3	24.5	33	1	NA	NA	NA	73	92.5	4
AZIN1	ENSG00000155096.9	protein_coding	4	7	1	5	6	1	4.5	6.5	1	72.5	107.5	4
FAF2	ENSG00000113194.8	protein_coding	72.5	104.5	3	NA	NA	NA	NA	NA	NA	72.5	104.5	3
FARSA	ENSG00000179115.6	protein_coding	31.5	56.5	2	41	59.5	1	NA	NA	NA	72.5	116	3
MLST8	ENSG00000167965.13	protein_coding	66	96	2	6.5	9	1	NA	NA	NA	72.5	105	3
RB1	ENSG00000139687.9	protein_coding	72.5	108	5	NA	NA	NA	NA	NA	NA	72.5	108	5
REEP4	ENSG00000168476.7	protein_coding	72	146.5	1	NA	NA	NA	NA	NA	NA	72	146.5	1
SMG5	ENSG00000198952.7	protein_coding	NA	NA	NA	72	76	1	NA	NA	NA	72	76	1
CTNNA1	ENSG00000044115.16	protein_coding	64.5	77	5	7	11.5	1	NA	NA	NA	71.5	88.5	6
DIS3	ENSG00000083520.10	protein_coding	71.5	108.5	3	NA	NA	NA	NA	NA	NA	71.5	108.5	3
NDUFAB1	ENSG00000004779.5	protein_coding	71.5	91.5	2	NA	NA	NA	NA	NA	NA	71.5	91.5	2
NUDT19	ENSG00000213965.3	protein_coding	46.5	63	1	25	31	2	NA	NA	NA	71.5	94	3
RBX1	ENSG00000100387.8	protein_coding	NA	NA	NA	NA	NA	NA	NA	NA	NA	71.5	88	1
RNFT2	ENSG00000135119.10	protein_coding	55.5	89.5	4	16	19.5	2	NA	NA	NA	71.5	109	6
SOD1	ENSG00000142168.10	protein_coding	71.5	96	4	NA	NA	NA	NA	NA	NA	71.5	96	4
SRPR	ENSG00000182934.7	protein_coding	9.5	11.5	1	NA	NA	NA	NA	NA	NA	71.5	89	2
EPHX4	ENSG00000172031.6	protein_coding	71	88	4	NA	NA	NA	NA	NA	NA	71	88	4
HEBP2	ENSG00000051620.6	protein_coding	71	95.5	2	NA	NA	NA	NA	NA	NA	71	95.5	2
IDS	ENSG00000267816.1	protein_coding	NA	NA	NA	42.5	50	2	28.5	37	2	71	87	4
IK	ENSG00000113141.11	protein_coding	47.5	61	1	23.5	31.5	1	NA	NA	NA	71	92.5	2
MAPK3	ENSG00000102882.7	protein_coding	59	89.5	3	12	19	1	NA	NA	NA	71	108.5	4
PAF1	ENSG00000006712.10	protein_coding	71	116.5	2	NA	NA	NA	NA	NA	NA	71	116.5	2
SRSF6	ENSG00000124193.10	protein_coding	36	52.5	1	24	31.5	2	NA	NA	NA	71	99.5	4
TUFM	ENSG00000178952.4	protein_coding	71	96.5	4	NA	NA	NA	NA	NA	NA	71	96.5	4
TXNRD1	ENSG00000198431.11	protein_coding	18.5	25	1	48	61	2	NA	NA	NA	71	93	4
EFTUD2	ENSG00000108883.8	protein_coding	64.5	97.5	4	6	7.5	1	NA	NA	NA	70.5	105	5
ERLIN2	ENSG00000147475.10	protein_coding	42	63.5	2	28.5	34	1	NA	NA	NA	70.5	97.5	3
PRKACA	ENSG00000072062.9	protein_coding	54.5	70.5	3	16	19	2	NA	NA	NA	70.5	89.5	5
ACIN1	ENSG00000100813.10	protein_coding	70	115.5	3	NA	NA	NA	NA	NA	NA	70	115.5	3
C1orf85	ENSG00000198715.7	protein_coding	47.5	81	3	22.5	43.5	1	NA	NA	NA	70	124.5	4
CASP2	ENSG00000106144.15	protein_coding	NA	NA	NA	70	79	3	NA	NA	NA	70	79	3
PGK1	ENSG00000269666.1	protein_coding	6	7	1	27.5	39.5	1	NA	NA	NA	70	107	3
RPS21	ENSG00000171858.13	protein_coding	NA	NA	NA	NA	NA	NA	NA	NA	NA	70	89.5	3
RPL18A	ENSG00000105640.8	protein_coding	69.5	98.5	2	NA	NA	NA	NA	NA	NA	69.5	98.5	2
TYMS	ENSG00000176890.11	protein_coding	46	68	5	NA	NA	NA	NA	NA	NA	69.5	95.5	6
VLDLR	ENSG00000147852.11	protein_coding	69.5	103	4	NA	NA	NA	NA	NA	NA	69.5	103	4
ZC3HAV1	ENSG00000105939.8	protein_coding	37	57.5	1	32.5	44.5	4	NA	NA	NA	69.5	102	5
ZNF444	ENSG00000167685.10	protein_coding	NA	NA	NA	69.5	73.5	1	NA	NA	NA	69.5	73.5	1
MFGE8	ENSG00000140545.10	protein_coding	56	88.5	2	13	14.5	2	NA	NA	NA	69	103	4
PSMD1	ENSG00000173692.8	protein_coding	69	93.5	1	NA	NA	NA	NA	NA	NA	69	93.5	1
RCN2	ENSG00000117906.9	protein_coding	54.5	70	4	14.5	19.5	1	NA	NA	NA	69	89.5	5
EIF3H	ENSG00000147677.6	protein_coding	52	81	3	11.5	12	1	NA	NA	NA	68.5	98.5	5
NAAA	ENSG00000138744.10	protein_coding	49.5	72	4	NA	NA	NA	NA	NA	NA	68.5	98	5
NDUFS2	ENSG00000158864.8	protein_coding	68.5	91	5	NA	NA	NA	NA	NA	NA	68.5	91	5
NETO2	ENSG00000171208.5	protein_coding	68.5	91	4	NA	NA	NA	NA	NA	NA	68.5	91	4
PPIA	ENSG00000196262.9	protein_coding	46	72.5	1	8.5	12	1	NA	NA	NA	68.5	101.5	3
TRIM24	ENSG00000122779.12	protein_coding	68.5	132	2	NA	NA	NA	NA	NA	NA	68.5	132	2
HCFC1	ENSG00000268768.1	protein_coding	53	80.5	5	15	20.5	2	NA	NA	NA	68	101	7
ITGAV	ENSG00000138448.7	protein_coding	68	92.5	5	NA	NA	NA	NA	NA	NA	68	92.5	5
NUP205	ENSG00000155561.10	protein_coding	57	83	4	4.5	9.5	1	6.5	9.5	1	68	102	6
QARS	ENSG00000172053.10	protein_coding	68	95	4	NA	NA	NA	NA	NA	NA	68	95	4
RPL3	ENSG00000100316.11	protein_coding	61.5	88	3	NA	NA	NA	NA	NA	NA	68	98.5	4
SLC35A5	ENSG00000138459.4	protein_coding	58.5	84	3	9.5	14	1	NA	NA	NA	68	98	4
ATP1B1	ENSG00000143153.8	protein_coding	56.5	91.5	3	NA	NA	NA	5.5	17	1	67.5	118	5
DPYSL2	ENSG00000092964.12	protein_coding	35.5	46	4	8.5	12.5	1	NA	NA	NA	67.5	91.5	6
GNG4	ENSG00000168243.6	protein_coding	NA	NA	NA	NA	NA	NA	NA	NA	NA	67.5	89	1
LPCAT2	ENSG00000087253.7	protein_coding	67.5	90.5	3	NA	NA	NA	NA	NA	NA	67.5	90.5	3
MIR3620	ENSG00000264944.1	miRNA	NA	NA	NA	NA	NA	NA	NA	NA	NA	67.5	106	1
MIR4761	ENSG00000265087.1	miRNA	67.5	95.5	1	NA	NA	NA	NA	NA	NA	67.5	95.5	1
NUP98	ENSG00000110713.11	protein_coding	52.5	69	3	15	16	1	NA	NA	NA	67.5	85	4
PREPL	ENSG00000138078.11	protein_coding	47	65.5	2	20.5	27.5	1	NA	NA	NA	67.5	93	3
RPL22	ENSG00000116251.5	protein_coding	NA	NA	NA	51.5	69	1	NA	NA	NA	67.5	91	2
SIL1	ENSG00000120725.8	protein_coding	67.5	101	4	NA	NA	NA	NA	NA	NA	67.5	101	4
TCF20	ENSG00000100207.14	protein_coding	67.5	92	1	NA	NA	NA	NA	NA	NA	67.5	92	1
DDX17	ENSG00000100201.14	protein_coding	25	38.5	2	37.5	44	3	4.5	5	1	67	87.5	6
GM2A	ENSG00000196743.4	protein_coding	46	59.5	1	10	21	2	NA	NA	NA	67	96	4
LTBP3	ENSG00000168056.10	protein_coding	67	102	5	NA	NA	NA	NA	NA	NA	67	102	5
ORMDL2	ENSG00000123353.5	protein_coding	NA	NA	NA	NA	NA	NA	NA	NA	NA	67	102.5	2
RFT1	ENSG00000163933.5	protein_coding	67	88.5	3	NA	NA	NA	NA	NA	NA	67	88.5	3
SLC41A2	ENSG00000136052.5	protein_coding	67	91	3	NA	NA	NA	NA	NA	NA	67	91	3
TMEM19	ENSG00000139291.9	protein_coding	NA	NA	NA	19	22	1	10	14.5	1	67	91.5	3
AP2A1	ENSG00000196961.8	protein_coding	66.5	101	5	NA	NA	NA	NA	NA	NA	66.5	101	5
CNPY3	ENSG00000137161.12	protein_coding	NA	NA	NA	32	48	3	NA	NA	NA	66.5	97	5
MRPL42	ENSG00000198015.8	protein_coding	51	71.5	3	6.5	12	1	9	12	1	66.5	95.5	5
SAR1B	ENSG00000152700.9	protein_coding	15.5	22	1	NA	NA	NA	NA	NA	NA	66.5	90	3
TPM3	ENSG00000143549.15	protein_coding	NA	NA	NA	34	38	1	NA	NA	NA	66.5	92.5	2
HDAC2	ENSG00000196591.7	protein_coding	29	38	4	37	50.5	2	NA	NA	NA	66	88.5	6
NOC2L	ENSG00000188976.6	protein_coding	66	81	6	NA	NA	NA	NA	NA	NA	66	81	6
NPEPPS	ENSG00000141279.11	protein_coding	66	94	1	NA	NA	NA	NA	NA	NA	66	94	1
PCYOX1	ENSG00000116005.7	protein_coding	59.5	86.5	3	6.5	10	1	NA	NA	NA	66	96.5	4
RUVBL2	ENSG00000183207.8	protein_coding	58.5	77	3	NA	NA	NA	NA	NA	NA	66	85	4
SESN3	ENSG00000149212.6	protein_coding	NA	NA	NA	64	67	3	2	8.5	1	66	75.5	4
SF3B1	ENSG00000115524.11	protein_coding	66	89.5	6	NA	NA	NA	NA	NA	NA	66	89.5	6
SQLE	ENSG00000104549.7	protein_coding	47.5	73.5	3	18.5	21	1	NA	NA	NA	66	94.5	4
TSPAN33	ENSG00000158457.4	protein_coding	61	104.5	4	5	7	1	NA	NA	NA	66	111.5	5
ATP6V1F	ENSG00000128524.4	protein_coding	NA	NA	NA	35.5	54.5	1	NA	NA	NA	65.5	97	2
DCP2	ENSG00000172795.11	protein_coding	29.5	44	1	20	24.5	2	16	23	2	65.5	91.5	5
ME1	ENSG00000065833.7	protein_coding	4	6	1	NA	NA	NA	24.5	28	1	65.5	90	4
PPP2R5D	ENSG00000112640.10	protein_coding	19.5	28.5	2	46	58.5	2	NA	NA	NA	65.5	87	4
TOM1L1	ENSG00000141198.9	protein_coding	65.5	91	2	NA	NA	NA	NA	NA	NA	65.5	91	2
UNC50	ENSG00000115446.7	protein_coding	65.5	82.5	5	NA	NA	NA	NA	NA	NA	65.5	82.5	5
CPSF6	ENSG00000111605.12	protein_coding	65	81.5	4	NA	NA	NA	NA	NA	NA	65	81.5	4
HIST1H2BM	ENSG00000196374.5	protein_coding	65	171.5	1	NA	NA	NA	NA	NA	NA	65	171.5	1
MESDC2	ENSG00000117899.6	protein_coding	65	82.5	2	NA	NA	NA	NA	NA	NA	65	82.5	2
XXYLT1	ENSG00000173950.11	protein_coding	65	97.5	1	NA	NA	NA	NA	NA	NA	65	97.5	1
H2AFY	ENSG00000113648.12	protein_coding	53	72	5	11.5	15	1	NA	NA	NA	64.5	87	6
MRPL4	ENSG00000105364.9	protein_coding	37	54.5	1	27.5	39.5	1	NA	NA	NA	64.5	94	2
NDUFS8	ENSG00000110717.6	protein_coding	13	14	1	NA	NA	NA	7.5	11.5	1	64.5	87	4
PTPLA	ENSG00000261677.2	protein_coding	64.5	78.5	2	NA	NA	NA	NA	NA	NA	64.5	78.5	2
RBM39	ENSG00000131051.16	protein_coding	NA	NA	NA	NA	NA	NA	64.5	82	1	64.5	82	1
SF3A1	ENSG00000099995.14	protein_coding	64.5	96.5	3	NA	NA	NA	NA	NA	NA	64.5	96.5	3
SLC16A14	ENSG00000163053.6	protein_coding	64.5	94	3	NA	NA	NA	NA	NA	NA	64.5	94	3
VAT1	ENSG00000108828.11	protein_coding	26.5	35.5	2	38	49	2	NA	NA	NA	64.5	84.5	4
DBNDD2	ENSG00000244274.3	protein_coding	NA	NA	NA	26	37	1	NA	NA	NA	64	86	2
PPIG	ENSG00000138398.11	protein_coding	64	103.5	2	NA	NA	NA	NA	NA	NA	64	103.5	2
PRSS23	ENSG00000150687.7	protein_coding	NA	NA	NA	NA	NA	NA	33.5	51.5	1	64	94	2
SRSF7	ENSG00000115875.14	protein_coding	64	101	4	NA	NA	NA	NA	NA	NA	64	101	4
ZFR	ENSG00000056097.11	protein_coding	56	76.5	7	8	9	1	NA	NA	NA	64	85.5	8
ADD3	ENSG00000148700.9	protein_coding	63.5	104.5	5	NA	NA	NA	NA	NA	NA	63.5	104.5	5
CRABP2	ENSG00000143320.4	protein_coding	16.5	20.5	1	32.5	37.5	2	NA	NA	NA	63.5	79.5	4
EIF2S1	ENSG00000134001.8	protein_coding	59	76.5	3	4.5	6	1	NA	NA	NA	63.5	82.5	4
LSM5	ENSG00000106355.5	protein_coding	NA	NA	NA	63.5	96.5	1	NA	NA	NA	63.5	96.5	1
RDH11	ENSG00000072042.8	protein_coding	36.5	52	2	NA	NA	NA	NA	NA	NA	63.5	90	3
CCND2	ENSG00000118971.3	protein_coding	31	40	3	32	44	2	NA	NA	NA	63	84	5
HLTF	ENSG00000071794.11	protein_coding	63	84	3	NA	NA	NA	NA	NA	NA	63	84	3
HNRNPAB	ENSG00000197451.6	protein_coding	18.5	24	1	44.5	58.5	1	NA	NA	NA	63	82.5	2
PABPN1	ENSG00000100836.6	protein_coding	17.5	37	1	NA	NA	NA	NA	NA	NA	63	92.5	2
PTP4A1	ENSG00000112245.6	protein_coding	9.5	14.5	1	23	31.5	2	18	24	3	63	84	7
TMEM192	ENSG00000170088.9	protein_coding	63	102	2	NA	NA	NA	NA	NA	NA	63	102	2
DARS2	ENSG00000117593.8	protein_coding	32.5	45	2	NA	NA	NA	23.5	40	3	62.5	93	6
FLT1	ENSG00000102755.6	protein_coding	43.5	60.5	3	NA	NA	NA	19	27	1	62.5	87.5	4
NDUFA1	ENSG00000125356.6	protein_coding	8.5	9.5	1	14.5	17.5	1	NA	NA	NA	62.5	97.5	3
PTPRG	ENSG00000144724.14	protein_coding	56.5	89	4	NA	NA	NA	NA	NA	NA	62.5	97.5	5
RNY3P2	ENSG00000199788.1	misc_RNA	62.5	66	1	NA	NA	NA	NA	NA	NA	62.5	66	1
RPS20	ENSG00000008988.5	protein_coding	NA	NA	NA	5	5	1	NA	NA	NA	62.5	88.5	3
TMEM173	ENSG00000184584.8	protein_coding	62.5	93.5	2	NA	NA	NA	NA	NA	NA	62.5	93.5	2
AGPAT4	ENSG00000026652.9	protein_coding	NA	NA	NA	NA	NA	NA	62	101	1	62	101	1
C1QL1	ENSG00000131094.3	protein_coding	35	54.5	1	NA	NA	NA	NA	NA	NA	62	90.5	2
CA12	ENSG00000074410.9	protein_coding	62	80.5	3	NA	NA	NA	NA	NA	NA	62	80.5	3
POLR2C	ENSG00000102978.8	protein_coding	2.5	7	1	59.5	68.5	1	NA	NA	NA	62	75.5	2
TMEM254	ENSG00000133678.9	protein_coding	29	37.5	1	33	44	2	NA	NA	NA	62	81.5	3
TMEM258	ENSG00000134825.9	protein_coding	62	78.5	1	NA	NA	NA	NA	NA	NA	62	78.5	1
TMEM56	ENSG00000152078.5	protein_coding	55.5	68	4	NA	NA	NA	NA	NA	NA	62	79	5
AAAS	ENSG00000094914.8	protein_coding	42	68.5	2	NA	NA	NA	NA	NA	NA	61.5	98.5	3
LINGO1	ENSG00000169783.8	protein_coding	61.5	122.5	3	NA	NA	NA	NA	NA	NA	61.5	122.5	3
LRPAP1	ENSG00000163956.6	protein_coding	61.5	101	4	NA	NA	NA	NA	NA	NA	61.5	101	4
NRXN1	ENSG00000179915.16	protein_coding	61.5	117.5	1	NA	NA	NA	NA	NA	NA	61.5	117.5	1
PFKP	ENSG00000067057.12	protein_coding	61.5	97	5	NA	NA	NA	NA	NA	NA	61.5	97	5
SDC2	ENSG00000169439.7	protein_coding	42.5	58	3	NA	NA	NA	2.5	6	1	61.5	84.5	5
AASDHPPT	ENSG00000149313.6	protein_coding	61	83	2	NA	NA	NA	NA	NA	NA	61	83	2
DNAJA3	ENSG00000103423.9	protein_coding	61	97.5	2	NA	NA	NA	NA	NA	NA	61	97.5	2
EXD2	ENSG00000081177.14	protein_coding	46.5	62.5	2	NA	NA	NA	NA	NA	NA	61	88	3
FTO	ENSG00000140718.14	protein_coding	7.5	10.5	1	NA	NA	NA	44.5	59	2	61	83	4
KLHDC3	ENSG00000124702.13	protein_coding	61	77	4	NA	NA	NA	NA	NA	NA	61	77	4
USP1	ENSG00000162607.8	protein_coding	14.5	29.5	1	NA	NA	NA	46.5	65	2	61	94.5	3
CCT2	ENSG00000166226.8	protein_coding	47.5	67	3	NA	NA	NA	NA	NA	NA	60.5	84.5	5
EIF3K	ENSG00000178982.5	protein_coding	38	70.5	2	NA	NA	NA	NA	NA	NA	60.5	104	4
GTF2A2	ENSG00000140307.6	protein_coding	NA	NA	NA	31	38	2	NA	NA	NA	60.5	81.5	3
MCM2	ENSG00000073111.9	protein_coding	28.5	45	3	32	43.5	1	NA	NA	NA	60.5	88.5	4
SLC1A3	ENSG00000079215.9	protein_coding	60.5	80.5	5	NA	NA	NA	NA	NA	NA	60.5	80.5	5
AGPAT9	ENSG00000138678.6	protein_coding	60	72.5	2	NA	NA	NA	NA	NA	NA	60	72.5	2
DNMBP	ENSG00000107554.11	protein_coding	NA	NA	NA	NA	NA	NA	60	62	1	60	62	1
GDE1	ENSG00000006007.7	protein_coding	47	60.5	3	NA	NA	NA	NA	NA	NA	60	74.5	4
GINM1	ENSG00000055211.8	protein_coding	60	88	4	NA	NA	NA	NA	NA	NA	60	88	4
HMBOX1	ENSG00000147421.13	protein_coding	19	23	1	41	59	1	NA	NA	NA	60	82	2
MAN2A2	ENSG00000196547.10	protein_coding	60	87	5	NA	NA	NA	NA	NA	NA	60	87	5
MTHFD2	ENSG00000065911.7	protein_coding	22	26.5	1	19.5	26	2	13	19.5	2	60	79	6
SEC62	ENSG00000008952.12	protein_coding	6	8	1	38.5	91.5	1	NA	NA	NA	60	122	3
SHKBP1	ENSG00000160410.10	protein_coding	60	90	5	NA	NA	NA	NA	NA	NA	60	90	5
ZNF207	ENSG00000010244.12	protein_coding	50.5	77	2	9.5	11.5	1	NA	NA	NA	60	88.5	3
GRAMD1A	ENSG00000089351.10	protein_coding	55.5	98	4	4	6	1	NA	NA	NA	59.5	104	5
KIAA0195	ENSG00000177728.10	protein_coding	59.5	78	6	NA	NA	NA	NA	NA	NA	59.5	78	6
METTL9	ENSG00000197006.9	protein_coding	35	49.5	1	12.5	15	1	12	19	1	59.5	83.5	3
MKLN1	ENSG00000128585.13	protein_coding	NA	NA	NA	NA	NA	NA	59.5	97	2	59.5	97	2
SAMD8	ENSG00000156671.8	protein_coding	14.5	22	1	45	58.5	1	NA	NA	NA	59.5	80.5	2
URI1	ENSG00000105176.13	protein_coding	37.5	53.5	3	NA	NA	NA	7.5	9	1	59.5	80	6
COPS3	ENSG00000141030.8	protein_coding	32.5	53.5	3	NA	NA	NA	NA	NA	NA	59	95.5	4
HSD17B4	ENSG00000133835.10	protein_coding	23	33	4	36	43.5	1	NA	NA	NA	59	76.5	5
LY6E	ENSG00000160932.6	protein_coding	NA	NA	NA	14	16	1	NA	NA	NA	59	78.5	2
MAN2B1	ENSG00000104774.8	protein_coding	52.5	83	7	NA	NA	NA	NA	NA	NA	59	92.5	8
PSMA4	ENSG00000041357.11	protein_coding	NA	NA	NA	49.5	65	2	9.5	15	1	59	80	3
RPS9	ENSG00000170889.9	protein_coding	NA	NA	NA	NA	NA	NA	NA	NA	NA	59	86.5	1
RTN2	ENSG00000125744.7	protein_coding	59	87.5	3	NA	NA	NA	NA	NA	NA	59	87.5	3
SLC39A3	ENSG00000141873.6	protein_coding	29	45.5	2	NA	NA	NA	NA	NA	NA	59	88	3
SKI	ENSG00000157933.9	protein_coding	NA	NA	NA	58.5	64	1	NA	NA	NA	58.5	64	1
CYSTM1	ENSG00000120306.5	protein_coding	NA	NA	NA	17	23	1	NA	NA	NA	58	85	2
IFNAR1	ENSG00000142166.8	protein_coding	58	72.5	4	NA	NA	NA	NA	NA	NA	58	72.5	4
NUP133	ENSG00000069248.9	protein_coding	58	78	4	NA	NA	NA	NA	NA	NA	58	78	4
NUP93	ENSG00000102900.8	protein_coding	58	82.5	2	NA	NA	NA	NA	NA	NA	58	82.5	2
RPL15	ENSG00000174748.14	protein_coding	NA	NA	NA	58	89.5	2	NA	NA	NA	58	89.5	2
ARSA	ENSG00000100299.13	protein_coding	57.5	85.5	3	NA	NA	NA	NA	NA	NA	57.5	85.5	3
CARM1	ENSG00000142453.7	protein_coding	19	35.5	3	NA	NA	NA	NA	NA	NA	57.5	98.5	4
CTH	ENSG00000116761.7	protein_coding	NA	NA	NA	4.5	7	1	NA	NA	NA	57.5	108	2
HNRNPM	ENSG00000099783.7	protein_coding	50	69	5	NA	NA	NA	NA	NA	NA	57.5	82.5	6
KCTD2	ENSG00000180901.6	protein_coding	NA	NA	NA	NA	NA	NA	57.5	130.5	1	57.5	130.5	1
SCAMP4	ENSG00000227500.5	protein_coding	57.5	76.5	1	NA	NA	NA	NA	NA	NA	57.5	76.5	1
ATP5O	ENSG00000241837.2	protein_coding	37	46	4	NA	NA	NA	NA	NA	NA	57	73.5	5
CPNE1	ENSG00000214078.7	protein_coding	15.5	22	3	41.5	62.5	2	NA	NA	NA	57	84.5	5
FAM57A	ENSG00000167695.10	protein_coding	NA	NA	NA	57	72.5	1	NA	NA	NA	57	72.5	1
P4HTM	ENSG00000178467.13	protein_coding	57	85	6	NA	NA	NA	NA	NA	NA	57	85	6
RBM4	ENSG00000173933.15	protein_coding	NA	NA	NA	21.5	35	1	NA	NA	NA	57	75	2
RNF128	ENSG00000133135.9	protein_coding	57	77.5	2	NA	NA	NA	NA	NA	NA	57	77.5	2
RP11-67A1.2	ENSG00000261864.1	processed_transcript	57	77.5	2	NA	NA	NA	NA	NA	NA	57	77.5	2
SEC31A	ENSG00000138674.12	protein_coding	57	78.5	3	NA	NA	NA	NA	NA	NA	57	78.5	3
STRN4	ENSG00000090372.10	protein_coding	28	40.5	3	29	34.5	1	NA	NA	NA	57	75	4
ATP5J	ENSG00000154723.8	protein_coding	41	49.5	1	NA	NA	NA	NA	NA	NA	56.5	72.5	2
EEF1A1	ENSG00000156508.13	protein_coding	49	72	1	7.5	12.5	1	NA	NA	NA	56.5	84.5	2
KIAA2013	ENSG00000116685.11	protein_coding	33.5	55.5	2	23	31	1	NA	NA	NA	56.5	86.5	3
OOEP	ENSG00000203907.5	protein_coding	56.5	75.5	1	NA	NA	NA	NA	NA	NA	56.5	75.5	1
PSMA1	ENSG00000129084.13	protein_coding	44.5	67	1	12	13.5	2	NA	NA	NA	56.5	80.5	3
RP13-672B3.2	ENSG00000256632.3	protein_coding	4.5	6.5	1	NA	NA	NA	7.5	7.5	1	56.5	69.5	3
RPL7A	ENSG00000260501.1	protein_coding	56.5	61	1	NA	NA	NA	NA	NA	NA	56.5	61	1
RPS15A	ENSG00000134419.11	protein_coding	NA	NA	NA	NA	NA	NA	13.5	20	1	56.5	72.5	3
XPO1	ENSG00000082898.12	protein_coding	42.5	65.5	6	6.5	7.5	1	NA	NA	NA	56.5	84.5	8
CENPF	ENSG00000117724.8	protein_coding	56	79.5	4	NA	NA	NA	NA	NA	NA	56	79.5	4
KIF2A	ENSG00000068796.12	protein_coding	50.5	74	2	NA	NA	NA	5.5	6.5	1	56	80.5	3
LGR5	ENSG00000139292.8	protein_coding	56	93	2	NA	NA	NA	NA	NA	NA	56	93	2
MAP4	ENSG00000047849.17	protein_coding	46.5	73	3	9.5	14.5	2	NA	NA	NA	56	87.5	5
SLC22A17	ENSG00000092096.10	protein_coding	56	89.5	3	NA	NA	NA	NA	NA	NA	56	89.5	3
THBS4	ENSG00000113296.10	protein_coding	56	82	7	NA	NA	NA	NA	NA	NA	56	82	7
TMEM161B	ENSG00000164180.9	protein_coding	NA	NA	NA	NA	NA	NA	56	72.5	3	56	72.5	3
TMEM175	ENSG00000127419.12	protein_coding	48	81.5	1	NA	NA	NA	NA	NA	NA	56	97.5	3
DYX1C1-CCPG1	ENSG00000261771.1	processed_transcript	55.5	76	3	NA	NA	NA	NA	NA	NA	55.5	76	3
IL6ST	ENSG00000134352.15	protein_coding	NA	NA	NA	35	41	3	20.5	33.5	1	55.5	74.5	4
MED24	ENSG00000008838.13	protein_coding	55.5	84	4	NA	NA	NA	NA	NA	NA	55.5	84	4
MLF2	ENSG00000089693.6	protein_coding	35	46	2	NA	NA	NA	NA	NA	NA	55.5	70	3
PABPC4	ENSG00000090621.9	protein_coding	24.5	35.5	2	10	12.5	1	21	27.5	2	55.5	75.5	5
PTBP3	ENSG00000119314.11	protein_coding	38	55	3	NA	NA	NA	NA	NA	NA	55.5	76.5	4
SPTLC2	ENSG00000100596.2	protein_coding	55.5	74	4	NA	NA	NA	NA	NA	NA	55.5	74	4
TIPRL	ENSG00000143155.8	protein_coding	30	53	1	25.5	32.5	1	NA	NA	NA	55.5	85.5	2
BCL2L12	ENSG00000126453.5	protein_coding	27	31	1	28	34	2	NA	NA	NA	55	65	3
CENPV	ENSG00000166582.5	protein_coding	47.5	63	3	NA	NA	NA	7.5	15.5	1	55	78.5	4
DDX39A	ENSG00000123136.10	protein_coding	50	67	2	5	13	1	NA	NA	NA	55	80	3
IFNGR1	ENSG00000027697.8	protein_coding	55	74.5	3	NA	NA	NA	NA	NA	NA	55	74.5	3
INTS7	ENSG00000143493.8	protein_coding	55	70	1	NA	NA	NA	NA	NA	NA	55	70	1
PMPCA	ENSG00000165688.7	protein_coding	5.5	8	1	NA	NA	NA	49.5	70	2	55	78	3
PSMD14	ENSG00000115233.7	protein_coding	55	69.5	2	NA	NA	NA	NA	NA	NA	55	69.5	2
SMG9	ENSG00000105771.9	protein_coding	40	68	2	NA	NA	NA	15	20.5	1	55	88.5	3
UBE2A	ENSG00000077721.11	protein_coding	19	22.5	1	26.5	32.5	2	NA	NA	NA	55	67	4
ATP5G3	ENSG00000154518.5	protein_coding	33.5	41.5	3	NA	NA	NA	NA	NA	NA	54.5	77.5	4
KIF20A	ENSG00000112984.7	protein_coding	54.5	89.5	6	NA	NA	NA	NA	NA	NA	54.5	89.5	6
MED14	ENSG00000180182.6	protein_coding	48.5	67.5	4	6	7.5	1	NA	NA	NA	54.5	75	5
PEBP1	ENSG00000089220.4	protein_coding	51.5	73.5	3	3	5	1	NA	NA	NA	54.5	78.5	4
PNRC1	ENSG00000146278.10	protein_coding	NA	NA	NA	NA	NA	NA	54.5	88.5	1	54.5	88.5	1
RBM42	ENSG00000126254.7	protein_coding	54.5	78.5	4	NA	NA	NA	NA	NA	NA	54.5	78.5	4
ZC3H14	ENSG00000100722.14	protein_coding	49	63	4	NA	NA	NA	NA	NA	NA	54.5	68.5	5
JMJD8	ENSG00000161999.7	protein_coding	NA	NA	NA	30	35	3	NA	NA	NA	54	66	4
MFF	ENSG00000168958.15	protein_coding	15.5	17.5	2	NA	NA	NA	38.5	55.5	1	54	73	3
MLLT11	ENSG00000213190.2	protein_coding	NA	NA	NA	NA	NA	NA	NA	NA	NA	54	74	1
MTHFD1	ENSG00000100714.11	protein_coding	54	75	4	NA	NA	NA	NA	NA	NA	54	75	4
SLC25A1	ENSG00000268928.1	protein_coding	47	74.5	3	NA	NA	NA	7	13	1	54	87.5	4
ZDHHC12	ENSG00000160446.14	protein_coding	54	79	2	NA	NA	NA	NA	NA	NA	54	79	2
APLP1	ENSG00000105290.7	protein_coding	45.5	61.5	2	8	11	1	NA	NA	NA	53.5	72.5	3
CSNK1A1	ENSG00000113712.12	protein_coding	53.5	69.5	2	NA	NA	NA	NA	NA	NA	53.5	69.5	2
EPHA7	ENSG00000135333.9	protein_coding	53.5	86	3	NA	NA	NA	NA	NA	NA	53.5	86	3
GNB2	ENSG00000172354.5	protein_coding	53.5	68	1	NA	NA	NA	NA	NA	NA	53.5	68	1
KHDRBS1	ENSG00000121774.13	protein_coding	53.5	81	4	NA	NA	NA	NA	NA	NA	53.5	81	4
RHOBTB3	ENSG00000164292.8	protein_coding	53.5	73.5	5	NA	NA	NA	NA	NA	NA	53.5	73.5	5
SAMD4B	ENSG00000179134.10	protein_coding	NA	NA	NA	NA	NA	NA	NA	NA	NA	53.5	63	1
STRN	ENSG00000115808.7	protein_coding	NA	NA	NA	53.5	57	1	NA	NA	NA	53.5	57	1
TMEM64	ENSG00000180694.9	protein_coding	53.5	76	1	NA	NA	NA	NA	NA	NA	53.5	76	1
C19orf10	ENSG00000074842.3	protein_coding	53	70.5	3	NA	NA	NA	NA	NA	NA	53	70.5	3
FARSB	ENSG00000116120.8	protein_coding	31	41.5	3	8	10	1	14	18.5	1	53	70	5
GJB2	ENSG00000165474.5	protein_coding	53	75	2	NA	NA	NA	NA	NA	NA	53	75	2
GYS1	ENSG00000104812.10	protein_coding	15	20	2	NA	NA	NA	38	52.5	3	53	72.5	5
HAX1	ENSG00000143575.10	protein_coding	33	38.5	3	NA	NA	NA	NA	NA	NA	53	67.5	4
HIST1H3C	ENSG00000196532.4	protein_coding	53	78.5	2	NA	NA	NA	NA	NA	NA	53	78.5	2
SCAP	ENSG00000114650.14	protein_coding	44	89	5	NA	NA	NA	9	14.5	1	53	103.5	6
SLC33A1	ENSG00000169359.9	protein_coding	53	63.5	3	NA	NA	NA	NA	NA	NA	53	63.5	3
TMEM120A	ENSG00000262309.1	polymorphic_pseudogene	53	75	1	NA	NA	NA	NA	NA	NA	53	75	1
TPGS2	ENSG00000134779.10	protein_coding	36.5	61.5	3	16.5	17.5	1	NA	NA	NA	53	79	4
AK2	ENSG00000004455.12	protein_coding	NA	NA	NA	NA	NA	NA	NA	NA	NA	52.5	87.5	1
DHRS7B	ENSG00000109016.13	protein_coding	52.5	79.5	4	NA	NA	NA	NA	NA	NA	52.5	79.5	4
MZT1	ENSG00000204899.5	protein_coding	46	78.5	1	6.5	8	1	NA	NA	NA	52.5	86.5	2
SERP1	ENSG00000120742.6	protein_coding	2.5	7.5	1	NA	NA	NA	NA	NA	NA	52.5	75.5	2
SLC4A7	ENSG00000033867.12	protein_coding	NA	NA	NA	52.5	73.5	5	NA	NA	NA	52.5	73.5	5
NT5DC2	ENSG00000168268.6	protein_coding	52	63	4	NA	NA	NA	NA	NA	NA	52	63	4
PELP1	ENSG00000141456.10	protein_coding	21	26.5	2	NA	NA	NA	NA	NA	NA	52	71	4
TMUB1	ENSG00000164897.8	protein_coding	33.5	46.5	1	12	16	2	NA	NA	NA	52	73	4
USP39	ENSG00000168883.15	protein_coding	52	77	1	NA	NA	NA	NA	NA	NA	52	77	1
ARPP19	ENSG00000128989.6	protein_coding	6.5	15	1	45	48.5	1	NA	NA	NA	51.5	63.5	2
CDC25B	ENSG00000101224.13	protein_coding	18	27	2	33.5	41	2	NA	NA	NA	51.5	68	4
GFPT1	ENSG00000198380.8	protein_coding	28	32	1	23.5	29.5	2	NA	NA	NA	51.5	61.5	3
MARVELD2	ENSG00000263043.1	protein_coding	51.5	78	3	NA	NA	NA	NA	NA	NA	51.5	78	3
NAP1L4	ENSG00000205531.8	protein_coding	44.5	62	2	7	8.5	1	NA	NA	NA	51.5	70.5	3
NUDT21	ENSG00000167005.9	protein_coding	40	51.5	3	11.5	13	1	NA	NA	NA	51.5	64.5	4
PARK7	ENSG00000116288.8	protein_coding	25	30.5	2	26.5	31.5	2	NA	NA	NA	51.5	62	4
POGZ	ENSG00000143442.17	protein_coding	23.5	68.5	1	NA	NA	NA	28	38	2	51.5	106.5	3
RPL35A	ENSG00000182899.10	protein_coding	18	26	1	NA	NA	NA	NA	NA	NA	51.5	88.5	3
SERF2	ENSG00000140264.15	protein_coding	NA	NA	NA	NA	NA	NA	NA	NA	NA	51.5	59.5	1
TMEM164	ENSG00000157600.7	protein_coding	NA	NA	NA	10.5	15.5	1	41	61	1	51.5	76.5	2
TMEM59L	ENSG00000105696.4	protein_coding	51.5	90.5	1	NA	NA	NA	NA	NA	NA	51.5	90.5	1
UBE2M	ENSG00000130725.3	protein_coding	51.5	65.5	2	NA	NA	NA	NA	NA	NA	51.5	65.5	2
ZNF428	ENSG00000131116.7	protein_coding	27	36.5	3	NA	NA	NA	NA	NA	NA	51.5	75.5	4
ATIC	ENSG00000138363.10	protein_coding	51	71.5	4	NA	NA	NA	NA	NA	NA	51	71.5	4
CDK16	ENSG00000102225.11	protein_coding	21.5	31.5	3	29.5	37	2	NA	NA	NA	51	68.5	5
DYNC1H1	ENSG00000197102.6	protein_coding	51	86	9	NA	NA	NA	NA	NA	NA	51	86	9
GGCX	ENSG00000115486.7	protein_coding	41.5	55.5	3	NA	NA	NA	NA	NA	NA	51	71	4
NDUFV3	ENSG00000160194.13	protein_coding	NA	NA	NA	NA	NA	NA	NA	NA	NA	51	75	1
PITRM1	ENSG00000107959.11	protein_coding	51	85.5	2	NA	NA	NA	NA	NA	NA	51	85.5	2
RPS25	ENSG00000262088.1	protein_coding	NA	NA	NA	NA	NA	NA	NA	NA	NA	51	62.5	1
SLC35E1	ENSG00000127526.9	protein_coding	NA	NA	NA	27	40.5	1	NA	NA	NA	51	77.5	2
VPS4A	ENSG00000132612.14	protein_coding	37.5	44	3	8	11	1	NA	NA	NA	51	64	5
FIP1L1	ENSG00000145216.11	protein_coding	50.5	90	3	NA	NA	NA	NA	NA	NA	50.5	90	3
IFRD1	ENSG00000006652.9	protein_coding	27	42.5	1	NA	NA	NA	23.5	36.5	1	50.5	79	2
PGRMC2	ENSG00000164040.12	protein_coding	32.5	47	2	NA	NA	NA	NA	NA	NA	50.5	76	3
PPP1CC	ENSG00000186298.7	protein_coding	26	32.5	2	5.5	6.5	1	NA	NA	NA	50.5	61.5	5
TCOF1	ENSG00000070814.13	protein_coding	37	52.5	4	13.5	20	2	NA	NA	NA	50.5	72.5	6
TFDP1	ENSG00000198176.8	protein_coding	9	14	1	NA	NA	NA	32.5	43.5	2	50.5	70	4
GBA	ENSG00000177628.11	protein_coding	32	45.5	2	NA	NA	NA	NA	NA	NA	50	76	3
GPRC5B	ENSG00000167191.7	protein_coding	50	69.5	3	NA	NA	NA	NA	NA	NA	50	69.5	3
NHP2	ENSG00000145912.4	protein_coding	29.5	37	1	NA	NA	NA	NA	NA	NA	50	66	2
PXDN	ENSG00000130508.6	protein_coding	50	76.5	6	NA	NA	NA	NA	NA	NA	50	76.5	6
SENP3-EIF4A1	ENSG00000265500.1	processed_transcript	50	76	3	NA	NA	NA	NA	NA	NA	50	76	3
ATXN10	ENSG00000130638.11	protein_coding	36	53.5	3	NA	NA	NA	13.5	20	1	49.5	73.5	4
DDX24	ENSG00000089737.11	protein_coding	21.5	29.5	2	28	36.5	1	NA	NA	NA	49.5	66	3
FAM105A	ENSG00000145569.5	protein_coding	45	65.5	4	4.5	5.5	1	NA	NA	NA	49.5	71	5
FNDC3A	ENSG00000102531.12	protein_coding	49.5	76.5	2	NA	NA	NA	NA	NA	NA	49.5	76.5	2
LRP5	ENSG00000162337.7	protein_coding	40	80	7	NA	NA	NA	NA	NA	NA	49.5	98	8
MAPK1	ENSG00000100030.10	protein_coding	45	62.5	3	4.5	7	1	NA	NA	NA	49.5	69.5	4
MAPRE1	ENSG00000101367.8	protein_coding	49.5	75.5	1	NA	NA	NA	NA	NA	NA	49.5	75.5	1
RAB3IP	ENSG00000127328.17	protein_coding	NA	NA	NA	NA	NA	NA	49.5	61.5	1	49.5	61.5	1
TCTN2	ENSG00000168778.7	protein_coding	49.5	73.5	4	NA	NA	NA	NA	NA	NA	49.5	73.5	4
TGFBR3	ENSG00000069702.6	protein_coding	49.5	68	3	NA	NA	NA	NA	NA	NA	49.5	68	3
UGT8	ENSG00000174607.6	protein_coding	49.5	79.5	4	NA	NA	NA	NA	NA	NA	49.5	79.5	4
ARID2	ENSG00000189079.11	protein_coding	49	66	1	NA	NA	NA	NA	NA	NA	49	66	1
CSTF1	ENSG00000101138.7	protein_coding	49	71.5	2	NA	NA	NA	NA	NA	NA	49	71.5	2
ERAL1	ENSG00000132591.7	protein_coding	17	24	3	NA	NA	NA	NA	NA	NA	49	68	4
FOXP4	ENSG00000137166.10	protein_coding	NA	NA	NA	49	62.5	1	NA	NA	NA	49	62.5	1
NELL2	ENSG00000184613.6	protein_coding	49	66.5	3	NA	NA	NA	NA	NA	NA	49	66.5	3
PDCD5	ENSG00000105185.7	protein_coding	NA	NA	NA	NA	NA	NA	NA	NA	NA	49	62.5	1
PRC1	ENSG00000198901.9	protein_coding	NA	NA	NA	20.5	23	1	NA	NA	NA	49	68.5	2
RN7SL559P	ENSG00000240750.2	misc_RNA	NA	NA	NA	NA	NA	NA	49	55	1	49	55	1
SEC61B	ENSG00000106803.5	protein_coding	26	29.5	1	NA	NA	NA	9	14.5	1	49	64.5	3
FKBP4	ENSG00000004478.5	protein_coding	12.5	16.5	1	36	42.5	1	NA	NA	NA	48.5	59	2
HKR1	ENSG00000181666.13	protein_coding	NA	NA	NA	NA	NA	NA	48.5	60	4	48.5	60	4
NUSAP1	ENSG00000137804.8	protein_coding	27	42.5	4	NA	NA	NA	NA	NA	NA	48.5	73.5	5
PTER	ENSG00000165983.10	protein_coding	48.5	69.5	2	NA	NA	NA	NA	NA	NA	48.5	69.5	2
PTPRD	ENSG00000153707.11	protein_coding	48.5	67.5	5	NA	NA	NA	NA	NA	NA	48.5	67.5	5
PYCR1	ENSG00000183010.12	protein_coding	NA	NA	NA	48.5	63.5	3	NA	NA	NA	48.5	63.5	3
RPL27A	ENSG00000166441.8	protein_coding	NA	NA	NA	NA	NA	NA	NA	NA	NA	48.5	64	2
TJP1	ENSG00000104067.12	protein_coding	48.5	73	3	NA	NA	NA	NA	NA	NA	48.5	73	3
TMEM99	ENSG00000167920.4	protein_coding	48.5	59.5	1	NA	NA	NA	NA	NA	NA	48.5	59.5	1
UBAP2L	ENSG00000143569.14	protein_coding	48.5	69.5	3	NA	NA	NA	NA	NA	NA	48.5	69.5	3
AP2S1	ENSG00000042753.7	protein_coding	6.5	14.5	1	NA	NA	NA	6	9.5	1	48	91.5	4
CADM4	ENSG00000105767.2	protein_coding	48	73.5	2	NA	NA	NA	NA	NA	NA	48	73.5	2
CCDC91	ENSG00000123106.6	protein_coding	48	80	2	NA	NA	NA	NA	NA	NA	48	80	2
CLGN	ENSG00000153132.8	protein_coding	36.5	53.5	2	NA	NA	NA	NA	NA	NA	48	68	3
DNAJC8	ENSG00000126698.6	protein_coding	NA	NA	NA	48	54.5	1	NA	NA	NA	48	54.5	1
ENPP1	ENSG00000197594.7	protein_coding	48	63	3	NA	NA	NA	NA	NA	NA	48	63	3
FBXO7	ENSG00000100225.13	protein_coding	48	88.5	1	NA	NA	NA	NA	NA	NA	48	88.5	1
HSPB6	ENSG00000004776.7	protein_coding	NA	NA	NA	48	52	1	NA	NA	NA	48	52	1
INTS9	ENSG00000104299.10	protein_coding	18	25	2	NA	NA	NA	30	54.5	1	48	79.5	3
MAP3K1	ENSG00000095015.5	protein_coding	48	54.5	1	NA	NA	NA	NA	NA	NA	48	54.5	1
RNASEK	ENSG00000219200.6	protein_coding	NA	NA	NA	NA	NA	NA	NA	NA	NA	48	60.5	1
RPL24	ENSG00000114391.8	protein_coding	29.5	45	1	NA	NA	NA	NA	NA	NA	48	71	2
SLC29A2	ENSG00000174669.7	protein_coding	48	68.5	2	NA	NA	NA	NA	NA	NA	48	68.5	2
SLC41A1	ENSG00000133065.6	protein_coding	39	49	1	9	12	1	NA	NA	NA	48	61	2
SMAD5	ENSG00000113658.12	protein_coding	32.5	45	2	15.5	22	2	NA	NA	NA	48	67	4
TPRA1	ENSG00000163870.10	protein_coding	48	72	4	NA	NA	NA	NA	NA	NA	48	72	4
AARS	ENSG00000090861.11	protein_coding	47.5	65.5	3	NA	NA	NA	NA	NA	NA	47.5	65.5	3
ABI1	ENSG00000136754.12	protein_coding	47.5	69	1	NA	NA	NA	NA	NA	NA	47.5	69	1
ANP32E	ENSG00000265346.1	protein_coding	NA	NA	NA	24.5	31	3	23	29.5	1	47.5	60.5	4
C5orf15	ENSG00000113583.6	protein_coding	NA	NA	NA	NA	NA	NA	NA	NA	NA	47.5	65.5	2
FDPS	ENSG00000160752.10	protein_coding	47.5	59	1	NA	NA	NA	NA	NA	NA	47.5	59	1
HADHB	ENSG00000138029.9	protein_coding	30	41	1	NA	NA	NA	17.5	22.5	1	47.5	63.5	2
KIAA1549	ENSG00000122778.5	protein_coding	47.5	73	7	NA	NA	NA	NA	NA	NA	47.5	73	7
LEMD2	ENSG00000161904.7	protein_coding	36.5	55	2	NA	NA	NA	11	14	1	47.5	69	3
MGA	ENSG00000174197.12	protein_coding	47.5	58.5	2	NA	NA	NA	NA	NA	NA	47.5	58.5	2
ODC1	ENSG00000115758.8	protein_coding	43.5	57	1	NA	NA	NA	4	6	1	47.5	63	2
PLCG1	ENSG00000124181.10	protein_coding	47.5	77.5	2	NA	NA	NA	NA	NA	NA	47.5	77.5	2
POM121	ENSG00000262122.1	protein_coding	NA	NA	NA	NA	NA	NA	47.5	77	2	47.5	77	2
SRSF1	ENSG00000136450.8	protein_coding	21.5	31.5	2	20.5	28.5	2	5.5	6.5	1	47.5	66.5	5
TMEM170A	ENSG00000166822.8	protein_coding	39.5	64.5	1	NA	NA	NA	8	10	1	47.5	74.5	2
TMEM180	ENSG00000138111.10	protein_coding	NA	NA	NA	NA	NA	NA	47.5	67	2	47.5	67	2
TMEM184C	ENSG00000164168.3	protein_coding	42	58	2	NA	NA	NA	5.5	6	1	47.5	64	3
TOMM6	ENSG00000214736.3	protein_coding	47.5	66	1	NA	NA	NA	NA	NA	NA	47.5	66	1
ATRN	ENSG00000088812.13	protein_coding	47	75	4	NA	NA	NA	NA	NA	NA	47	75	4
HEG1	ENSG00000173706.8	protein_coding	47	74.5	5	NA	NA	NA	NA	NA	NA	47	74.5	5
LDB1	ENSG00000198728.6	protein_coding	47	61.5	2	NA	NA	NA	NA	NA	NA	47	61.5	2
LDLRAD3	ENSG00000179241.8	protein_coding	47	70.5	2	NA	NA	NA	NA	NA	NA	47	70.5	2
PROCR	ENSG00000101000.4	protein_coding	47	68.5	3	NA	NA	NA	NA	NA	NA	47	68.5	3
RPS24	ENSG00000138326.14	protein_coding	47	76	1	NA	NA	NA	NA	NA	NA	47	76	1
SFT2D2	ENSG00000213064.5	protein_coding	20.5	25.5	2	11	18	1	NA	NA	NA	47	68.5	4
SLC16A13	ENSG00000174327.6	protein_coding	47	82	1	NA	NA	NA	NA	NA	NA	47	82	1
SMARCA4	ENSG00000127616.13	protein_coding	47	66.5	5	NA	NA	NA	NA	NA	NA	47	66.5	5
AHCYL1	ENSG00000168710.13	protein_coding	4.5	5.5	1	42	53	1	NA	NA	NA	46.5	58.5	2
DR1	ENSG00000117505.8	protein_coding	NA	NA	NA	NA	NA	NA	46.5	75.5	2	46.5	75.5	2
EPHB4	ENSG00000196411.5	protein_coding	46.5	66	3	NA	NA	NA	NA	NA	NA	46.5	66	3
FMR1	ENSG00000268103.1	protein_coding	NA	NA	NA	NA	NA	NA	NA	NA	NA	46.5	61	1
FSTL1	ENSG00000163430.5	protein_coding	17	37	1	20.5	27.5	1	NA	NA	NA	46.5	78	3
IMMT	ENSG00000132305.16	protein_coding	46.5	67	3	NA	NA	NA	NA	NA	NA	46.5	67	3
LEPROT	ENSG00000213625.4	protein_coding	NA	NA	NA	NA	NA	NA	46.5	66.5	3	46.5	66.5	3
LMNB1	ENSG00000113368.7	protein_coding	26.5	36.5	2	4.5	6	1	NA	NA	NA	46.5	63	4
MAPK9	ENSG00000050748.13	protein_coding	25	26	1	21.5	23.5	3	NA	NA	NA	46.5	49.5	4
MTA1	ENSG00000270410.1	protein_coding	46.5	55.5	4	NA	NA	NA	NA	NA	NA	46.5	55.5	4
PCOLCE2	ENSG00000163710.3	protein_coding	46.5	70.5	4	NA	NA	NA	NA	NA	NA	46.5	70.5	4
PNPLA2	ENSG00000177666.11	protein_coding	43	56	4	NA	NA	NA	NA	NA	NA	46.5	62	5
RPSAP58	ENSG00000205246.4	protein_coding	46.5	60.5	1	NA	NA	NA	NA	NA	NA	46.5	60.5	1
SLC38A9	ENSG00000177058.7	protein_coding	19	29.5	1	27.5	40	3	NA	NA	NA	46.5	69.5	4
TMEM25	ENSG00000269319.2	protein_coding	46.5	65	2	NA	NA	NA	NA	NA	NA	46.5	65	2
AP1S2	ENSG00000182287.9	protein_coding	NA	NA	NA	NA	NA	NA	NA	NA	NA	46	67.5	1
ATP11B	ENSG00000058063.11	protein_coding	46	57.5	3	NA	NA	NA	NA	NA	NA	46	57.5	3
BTBD2	ENSG00000133243.4	protein_coding	16	21	2	11	13.5	1	NA	NA	NA	46	59	4
CD109	ENSG00000156535.9	protein_coding	46	70	5	NA	NA	NA	NA	NA	NA	46	70	5
CDKN2AIPNL	ENSG00000237190.3	protein_coding	46	75	2	NA	NA	NA	NA	NA	NA	46	75	2
DCXR	ENSG00000169738.3	protein_coding	10.5	14	1	NA	NA	NA	NA	NA	NA	46	67.5	2
EXOC2	ENSG00000112685.9	protein_coding	39.5	42.5	1	6.5	7	1	NA	NA	NA	46	49.5	2
FAM168B	ENSG00000152102.13	protein_coding	8.5	8.5	1	37.5	52.5	2	NA	NA	NA	46	61	3
KIF22	ENSG00000079616.8	protein_coding	5	5.5	1	NA	NA	NA	41	56	1	46	61.5	2
RABGGTA	ENSG00000100949.10	protein_coding	NA	NA	NA	NA	NA	NA	46	71	1	46	71	1
SLC30A3	ENSG00000115194.6	protein_coding	40	62.5	2	6	7	1	NA	NA	NA	46	69.5	3
SLCO4A1	ENSG00000101187.11	protein_coding	46	76	4	NA	NA	NA	NA	NA	NA	46	76	4
TMCO3	ENSG00000150403.13	protein_coding	40.5	54.5	4	5.5	6.5	1	NA	NA	NA	46	61	5
TMEM189-UBE2V1	ENSG00000124208.16	protein_coding	46	65	2	NA	NA	NA	NA	NA	NA	46	65	2
ZADH2	ENSG00000180011.6	protein_coding	NA	NA	NA	46	54.5	1	NA	NA	NA	46	54.5	1
CLN5	ENSG00000102805.9	protein_coding	45.5	66	2	NA	NA	NA	NA	NA	NA	45.5	66	2
EIF4B	ENSG00000063046.13	protein_coding	33	49.5	1	12.5	14	1	NA	NA	NA	45.5	63.5	2
EIF4G3	ENSG00000075151.15	protein_coding	35	41	2	NA	NA	NA	10.5	13.5	2	45.5	54.5	4
ITGA6	ENSG00000091409.10	protein_coding	45.5	64.5	4	NA	NA	NA	NA	NA	NA	45.5	64.5	4
KIRREL	ENSG00000183853.13	protein_coding	45.5	67.5	3	NA	NA	NA	NA	NA	NA	45.5	67.5	3
MYO1C	ENSG00000197879.10	protein_coding	27.5	40.5	4	NA	NA	NA	NA	NA	NA	45.5	67.5	5
NME3	ENSG00000103024.3	protein_coding	18	22.5	1	NA	NA	NA	11	12.5	1	45.5	58.5	3
POLE	ENSG00000177084.12	protein_coding	45.5	61.5	5	NA	NA	NA	NA	NA	NA	45.5	61.5	5
PSMD2	ENSG00000175166.12	protein_coding	45.5	61.5	2	NA	NA	NA	NA	NA	NA	45.5	61.5	2
RCC1	ENSG00000180198.11	protein_coding	36.5	46	2	NA	NA	NA	9	15	1	45.5	61	3
SLC9A1	ENSG00000090020.6	protein_coding	9.5	15	2	NA	NA	NA	36	107	2	45.5	122	4
TARDBP	ENSG00000120948.11	protein_coding	28.5	42	2	10	12.5	1	7	10.5	1	45.5	65	4
VBP1	ENSG00000155959.6	protein_coding	45.5	54.5	2	NA	NA	NA	NA	NA	NA	45.5	54.5	2
WBP11	ENSG00000084463.3	protein_coding	39.5	54	2	6	9	1	NA	NA	NA	45.5	63	3
YIPF5	ENSG00000145817.12	protein_coding	35	43	1	NA	NA	NA	NA	NA	NA	45.5	56	2
CLDN12	ENSG00000157224.11	protein_coding	33	54.5	1	12	23.5	1	NA	NA	NA	45	78	2
EIF3A	ENSG00000107581.8	protein_coding	45	54.5	5	NA	NA	NA	NA	NA	NA	45	54.5	5
EMD	ENSG00000102119.6	protein_coding	45	74.5	4	NA	NA	NA	NA	NA	NA	45	74.5	4
FKBP1C	ENSG00000198225.4	protein_coding	NA	NA	NA	7	8	1	NA	NA	NA	45	81.5	2
GCN1L1	ENSG00000089154.6	protein_coding	37	48	3	8	10	1	NA	NA	NA	45	58	4
NDUFS7	ENSG00000115286.15	protein_coding	19	33.5	2	26	36	3	NA	NA	NA	45	69.5	5
RBPMS	ENSG00000157110.11	protein_coding	20	27	2	12	16	2	13	17.5	2	45	60.5	6
SLC25A11	ENSG00000108528.9	protein_coding	45	73.5	3	NA	NA	NA	NA	NA	NA	45	73.5	3
SLC43A2	ENSG00000167703.10	protein_coding	45	73.5	4	NA	NA	NA	NA	NA	NA	45	73.5	4
ST7L	ENSG00000007341.14	protein_coding	NA	NA	NA	10.5	13	1	29	43.5	2	45	63.5	4
ANAPC5	ENSG00000089053.8	protein_coding	31.5	44.5	3	13	21.5	1	NA	NA	NA	44.5	66	4
EFEMP1	ENSG00000115380.14	protein_coding	39.5	83	3	NA	NA	NA	5	5.5	1	44.5	88.5	4
PAFAH1B3	ENSG00000079462.3	protein_coding	14	24.5	1	30.5	45	1	NA	NA	NA	44.5	69.5	2
PCDHGB7	ENSG00000254122.1	protein_coding	44.5	59	2	NA	NA	NA	NA	NA	NA	44.5	59	2
PORCN	ENSG00000102312.16	protein_coding	31.5	41	2	NA	NA	NA	NA	NA	NA	44.5	61	3
ROR1	ENSG00000185483.7	protein_coding	NA	NA	NA	NA	NA	NA	44.5	62.5	2	44.5	62.5	2
SECISBP2	ENSG00000187742.10	protein_coding	44.5	60.5	1	NA	NA	NA	NA	NA	NA	44.5	60.5	1
SPDYA	ENSG00000163806.11	protein_coding	36	48.5	4	8.5	8.5	1	NA	NA	NA	44.5	57	5
WASF2	ENSG00000158195.6	protein_coding	39	67.5	2	5.5	7.5	1	NA	NA	NA	44.5	75	3
ANP32B	ENSG00000136938.8	protein_coding	7.5	10.5	1	13.5	20.5	1	23	29	1	44	60	3
C16orf72	ENSG00000182831.7	protein_coding	44	52	1	NA	NA	NA	NA	NA	NA	44	52	1
CUX1	ENSG00000257923.5	protein_coding	NA	NA	NA	44	55	2	NA	NA	NA	44	55	2
GOLT1B	ENSG00000111711.5	protein_coding	39	49.5	1	NA	NA	NA	NA	NA	NA	44	63	2
H6PD	ENSG00000049239.8	protein_coding	44	70.5	5	NA	NA	NA	NA	NA	NA	44	70.5	5
LRRC59	ENSG00000108829.9	protein_coding	44	61	1	NA	NA	NA	NA	NA	NA	44	61	1
MARCKS	ENSG00000155130.5	protein_coding	NA	NA	NA	36.5	52	4	7.5	7.5	1	44	59.5	5
MFSD12	ENSG00000161091.8	protein_coding	44	82.5	2	NA	NA	NA	NA	NA	NA	44	82.5	2
PDCD11	ENSG00000148843.9	protein_coding	44	55.5	3	NA	NA	NA	NA	NA	NA	44	55.5	3
PPARG	ENSG00000132170.15	protein_coding	44	52	1	NA	NA	NA	NA	NA	NA	44	52	1
SAMM50	ENSG00000100347.10	protein_coding	16	29.5	2	NA	NA	NA	28	43	2	44	72.5	4
SEL1L	ENSG00000071537.9	protein_coding	44	64.5	4	NA	NA	NA	NA	NA	NA	44	64.5	4
CIRBP	ENSG00000099622.9	protein_coding	NA	NA	NA	38	47.5	3	NA	NA	NA	43.5	55	4
DNAJB6	ENSG00000105993.10	protein_coding	43.5	56.5	1	NA	NA	NA	NA	NA	NA	43.5	56.5	1
ENO2	ENSG00000111674.4	protein_coding	16	26	2	5.5	6.5	1	NA	NA	NA	43.5	61.5	4
ETFA	ENSG00000140374.11	protein_coding	6.5	7	1	NA	NA	NA	30	38	3	43.5	52.5	5
FAM127B	ENSG00000203950.6	protein_coding	6	9	1	37.5	57.5	2	NA	NA	NA	43.5	66.5	3
GGPS1	ENSG00000152904.7	protein_coding	NA	NA	NA	43.5	46.5	1	NA	NA	NA	43.5	46.5	1
NHP2L1	ENSG00000100138.9	protein_coding	43.5	68.5	1	NA	NA	NA	NA	NA	NA	43.5	68.5	1
PGAP3	ENSG00000161395.8	protein_coding	36.5	72.5	3	7	10	1	NA	NA	NA	43.5	82.5	4
RBM8A	ENSG00000265241.2	protein_coding	NA	NA	NA	5.5	6	1	NA	NA	NA	43.5	50	2
RPL23A	ENSG00000198242.9	protein_coding	NA	NA	NA	43.5	58	2	NA	NA	NA	43.5	58	2
SCARNA5	ENSG00000252010.1	snoRNA	43.5	87	2	NA	NA	NA	NA	NA	NA	43.5	87	2
SLC9A7	ENSG00000065923.5	protein_coding	38	51.5	3	5.5	6	1	NA	NA	NA	43.5	57.5	4
SMARCC2	ENSG00000139613.7	protein_coding	43.5	75.5	4	NA	NA	NA	NA	NA	NA	43.5	75.5	4
TNC	ENSG00000041982.10	protein_coding	43.5	60	6	NA	NA	NA	NA	NA	NA	43.5	60	6
TOR1AIP2	ENSG00000169905.8	protein_coding	43.5	67	1	NA	NA	NA	NA	NA	NA	43.5	67	1
BAI1	ENSG00000181790.6	protein_coding	43	68.5	3	NA	NA	NA	NA	NA	NA	43	68.5	3
CYP4X1	ENSG00000186377.6	protein_coding	43	62.5	3	NA	NA	NA	NA	NA	NA	43	62.5	3
EIF4E2	ENSG00000135930.9	protein_coding	31	51.5	1	NA	NA	NA	NA	NA	NA	43	69.5	2
GNG12	ENSG00000172380.5	protein_coding	NA	NA	NA	43	57	1	NA	NA	NA	43	57	1
IL10RB	ENSG00000243646.4	protein_coding	43	75	3	NA	NA	NA	NA	NA	NA	43	75	3
MED26	ENSG00000105085.6	protein_coding	NA	NA	NA	43	67.5	4	NA	NA	NA	43	67.5	4
METTL6	ENSG00000206562.7	protein_coding	NA	NA	NA	43	49.5	1	NA	NA	NA	43	49.5	1
PLEKHJ1	ENSG00000104886.5	protein_coding	22.5	28	1	20.5	35.5	1	NA	NA	NA	43	63.5	2
PTTG1IP	ENSG00000183255.7	protein_coding	43	60	3	NA	NA	NA	NA	NA	NA	43	60	3
SPINT2	ENSG00000167642.8	protein_coding	29.5	42.5	2	NA	NA	NA	NA	NA	NA	43	59.5	3
TMEM222	ENSG00000186501.10	protein_coding	4	5	1	18	26.5	1	NA	NA	NA	43	67.5	3
TMEM67	ENSG00000164953.11	protein_coding	32	43.5	4	NA	NA	NA	11	17	1	43	60.5	5
ADAMTS2	ENSG00000087116.9	protein_coding	42.5	59	2	NA	NA	NA	NA	NA	NA	42.5	59	2
AHCY	ENSG00000101444.8	protein_coding	37.5	52.5	4	NA	NA	NA	NA	NA	NA	42.5	59.5	5
AKT2	ENSG00000105221.12	protein_coding	22	30	3	NA	NA	NA	NA	NA	NA	42.5	57	4
ATP11A	ENSG00000068650.14	protein_coding	42.5	65	2	NA	NA	NA	NA	NA	NA	42.5	65	2
C1GALT1C1	ENSG00000171155.7	protein_coding	42.5	57	3	NA	NA	NA	NA	NA	NA	42.5	57	3
CA2	ENSG00000104267.5	protein_coding	42.5	65.5	4	NA	NA	NA	NA	NA	NA	42.5	65.5	4
CCNB1	ENSG00000134057.10	protein_coding	38.5	53.5	3	NA	NA	NA	4	7.5	1	42.5	61	4
CHURC1-FNTB	ENSG00000125954.8	protein_coding	NA	NA	NA	NA	NA	NA	NA	NA	NA	42.5	67.5	1
ERAP2	ENSG00000164308.12	protein_coding	42.5	53	2	NA	NA	NA	NA	NA	NA	42.5	53	2
GNAS	ENSG00000087460.19	protein_coding	NA	NA	NA	32	48.5	5	8	10.5	1	42.5	66	7
HMGN2	ENSG00000198830.6	protein_coding	26.5	35	3	NA	NA	NA	NA	NA	NA	42.5	81	4
IFNGR2	ENSG00000159128.10	protein_coding	39	65.5	2	3.5	6.5	1	NA	NA	NA	42.5	72	3
KIAA1919	ENSG00000173214.5	protein_coding	42.5	48.5	2	NA	NA	NA	NA	NA	NA	42.5	48.5	2
LANCL1	ENSG00000115365.7	protein_coding	36	48	2	6.5	6.5	1	NA	NA	NA	42.5	54.5	3
PRDX5	ENSG00000126432.9	protein_coding	NA	NA	NA	NA	NA	NA	NA	NA	NA	42.5	64	1
RAD21	ENSG00000164754.8	protein_coding	42.5	57.5	2	NA	NA	NA	NA	NA	NA	42.5	57.5	2
SEC23A	ENSG00000100934.10	protein_coding	22	28	2	NA	NA	NA	20.5	30.5	1	42.5	58.5	3
SMAD2	ENSG00000175387.11	protein_coding	42.5	56	2	NA	NA	NA	NA	NA	NA	42.5	56	2
SSBP1	ENSG00000106028.6	protein_coding	11.5	15.5	1	NA	NA	NA	NA	NA	NA	42.5	56.5	2
TMEM243	ENSG00000135185.7	protein_coding	42.5	73.5	2	NA	NA	NA	NA	NA	NA	42.5	73.5	2
ZC3H11A	ENSG00000058673.11	protein_coding	6	10	1	24	28.5	1	12.5	14	1	42.5	52.5	3
ADCK3	ENSG00000163050.12	protein_coding	23.5	29	2	18.5	33	2	NA	NA	NA	42	62	4
AGTRAP	ENSG00000177674.11	protein_coding	42	73.5	2	NA	NA	NA	NA	NA	NA	42	73.5	2
DDRGK1	ENSG00000198171.8	protein_coding	42	63	6	NA	NA	NA	NA	NA	NA	42	63	6
PBK	ENSG00000168078.5	protein_coding	35	45	1	NA	NA	NA	7	10.5	1	42	55.5	2
PRRC2C	ENSG00000117523.11	protein_coding	42	64.5	5	NA	NA	NA	NA	NA	NA	42	64.5	5
PTGFRN	ENSG00000134247.9	protein_coding	25	36	2	11	20.5	2	NA	NA	NA	42	104.5	5
SLC27A2	ENSG00000140284.6	protein_coding	42	56	3	NA	NA	NA	NA	NA	NA	42	56	3
SNORD56	ENSG00000199783.1	snoRNA	42	49.5	1	NA	NA	NA	NA	NA	NA	42	49.5	1
SPAG5	ENSG00000076382.12	protein_coding	42	60	2	NA	NA	NA	NA	NA	NA	42	60	2
BRE	ENSG00000158019.16	protein_coding	35	46.5	2	6.5	9.5	1	NA	NA	NA	41.5	56	3
C6orf89	ENSG00000198663.12	protein_coding	41.5	54.5	3	NA	NA	NA	NA	NA	NA	41.5	54.5	3
LPGAT1	ENSG00000123684.8	protein_coding	31.5	43	3	10	14	1	NA	NA	NA	41.5	57	4
MGEA5	ENSG00000198408.9	protein_coding	27.5	41	2	14	19.5	2	NA	NA	NA	41.5	60.5	4
NDUFA3	ENSG00000170906.11	protein_coding	NA	NA	NA	NA	NA	NA	NA	NA	NA	41.5	56.5	2
NUPL1	ENSG00000139496.11	protein_coding	41.5	54.5	3	NA	NA	NA	NA	NA	NA	41.5	54.5	3
REEP2	ENSG00000132563.11	protein_coding	24	36.5	2	NA	NA	NA	17.5	25.5	1	41.5	62	3
RP11-159D12.5	ENSG00000266086.1	protein_coding	41.5	47	1	NA	NA	NA	NA	NA	NA	41.5	47	1
RP11-197N18.2	ENSG00000256028.2	processed_transcript	41.5	73	1	NA	NA	NA	NA	NA	NA	41.5	73	1
TRAPPC3	ENSG00000054116.7	protein_coding	NA	NA	NA	41.5	61	1	NA	NA	NA	41.5	61	1
WASF1	ENSG00000112290.8	protein_coding	20.5	33	2	12.5	18.5	1	8.5	10.5	1	41.5	62	4
ATXN2L	ENSG00000168488.14	protein_coding	41	67	4	NA	NA	NA	NA	NA	NA	41	67	4
BCAT2	ENSG00000105552.10	protein_coding	23	35.5	2	NA	NA	NA	18	22.5	1	41	58	3
CDS1	ENSG00000163624.5	protein_coding	41	52	3	NA	NA	NA	NA	NA	NA	41	52	3
DONSON	ENSG00000159147.13	protein_coding	20.5	31.5	2	NA	NA	NA	NA	NA	NA	41	61	3
GDI2	ENSG00000057608.12	protein_coding	33	49	2	8	14	1	NA	NA	NA	41	63	3
GLCE	ENSG00000138604.5	protein_coding	41	54	3	NA	NA	NA	NA	NA	NA	41	54	3
RPL31	ENSG00000071082.6	protein_coding	NA	NA	NA	21	27	2	NA	NA	NA	41	50	3
SRP72	ENSG00000174780.11	protein_coding	8	12.5	2	33	38	1	NA	NA	NA	41	50.5	3
STAG2	ENSG00000101972.14	protein_coding	41	52	4	NA	NA	NA	NA	NA	NA	41	52	4
ARAF	ENSG00000078061.8	protein_coding	40.5	47.5	3	NA	NA	NA	NA	NA	NA	40.5	47.5	3
CCNH	ENSG00000134480.9	protein_coding	40.5	52.5	1	NA	NA	NA	NA	NA	NA	40.5	52.5	1
EMC4	ENSG00000128463.8	protein_coding	NA	NA	NA	NA	NA	NA	NA	NA	NA	40.5	53	1
ERBB2	ENSG00000141736.9	protein_coding	40.5	61	4	NA	NA	NA	NA	NA	NA	40.5	61	4
GLT8D2	ENSG00000120820.8	protein_coding	35.5	55	1	NA	NA	NA	NA	NA	NA	40.5	61.5	2
GNAI3	ENSG00000065135.7	protein_coding	11.5	12.5	1	29	29.5	1	NA	NA	NA	40.5	42	2
MFSD6	ENSG00000151690.10	protein_coding	32	43	2	NA	NA	NA	NA	NA	NA	40.5	53	3
MPI	ENSG00000178802.13	protein_coding	32.5	42.5	1	8	9.5	1	NA	NA	NA	40.5	52	2
NFAT5	ENSG00000102908.16	protein_coding	40.5	54	3	NA	NA	NA	NA	NA	NA	40.5	54	3
NFKBIB	ENSG00000104825.12	protein_coding	40.5	65.5	3	NA	NA	NA	NA	NA	NA	40.5	65.5	3
ORMDL3	ENSG00000172057.5	protein_coding	40.5	63	2	NA	NA	NA	NA	NA	NA	40.5	63	2
PCDH7	ENSG00000169851.11	protein_coding	40.5	55.5	3	NA	NA	NA	NA	NA	NA	40.5	55.5	3
POLD2	ENSG00000106628.6	protein_coding	40.5	51.5	2	NA	NA	NA	NA	NA	NA	40.5	51.5	2
PSMA3	ENSG00000100567.8	protein_coding	NA	NA	NA	NA	NA	NA	8	11	1	40.5	54.5	2
RP11-400F19.8	ENSG00000266929.1	processed_transcript	40.5	54.5	3	NA	NA	NA	NA	NA	NA	40.5	54.5	3
SIDT2	ENSG00000149577.11	protein_coding	40.5	57.5	3	NA	NA	NA	NA	NA	NA	40.5	57.5	3
SLC20A1	ENSG00000144136.6	protein_coding	35	48.5	2	5.5	10	1	NA	NA	NA	40.5	58.5	3
STRADA	ENSG00000266173.1	protein_coding	NA	NA	NA	40.5	46	1	NA	NA	NA	40.5	46	1
TOX3	ENSG00000103460.12	protein_coding	40.5	57	1	NA	NA	NA	NA	NA	NA	40.5	57	1
VANGL1	ENSG00000173218.10	protein_coding	19.5	24	2	21	27	2	NA	NA	NA	40.5	51	4
ZNF146	ENSG00000167635.7	protein_coding	NA	NA	NA	NA	NA	NA	29.5	39	1	40.5	50.5	2
ALG14	ENSG00000172339.9	protein_coding	40	52	3	NA	NA	NA	NA	NA	NA	40	52	3
ANKRD52	ENSG00000139645.9	protein_coding	9.5	14	1	30.5	34.5	1	NA	NA	NA	40	48.5	2
APRT	ENSG00000198931.6	protein_coding	33.5	47.5	1	6.5	8.5	1	NA	NA	NA	40	56	2
CD99L2	ENSG00000102181.15	protein_coding	40	54.5	4	NA	NA	NA	NA	NA	NA	40	54.5	4
EPHA3	ENSG00000044524.6	protein_coding	40	51	5	NA	NA	NA	NA	NA	NA	40	51	5
HAT1	ENSG00000128708.8	protein_coding	40	77	4	NA	NA	NA	NA	NA	NA	40	77	4
HMGB2	ENSG00000164104.7	protein_coding	15	24.5	1	NA	NA	NA	NA	NA	NA	40	53	2
NPC2	ENSG00000119655.4	protein_coding	40	63.5	3	NA	NA	NA	NA	NA	NA	40	63.5	3
RP11-473I1.10	ENSG00000263244.1	sense_intronic	40	55.5	2	NA	NA	NA	NA	NA	NA	40	55.5	2
SNRPD2	ENSG00000125743.6	protein_coding	NA	NA	NA	NA	NA	NA	NA	NA	NA	40	58	2
UCK2	ENSG00000143179.8	protein_coding	40	52	1	NA	NA	NA	NA	NA	NA	40	52	1
ACP2	ENSG00000134575.5	protein_coding	34	57.5	3	NA	NA	NA	5.5	8.5	1	39.5	66	4
APOBEC3D	ENSG00000243811.3	protein_coding	39.5	54	2	NA	NA	NA	NA	NA	NA	39.5	54	2
HLA-A	ENSG00000231834.5	protein_coding	39.5	66	1	NA	NA	NA	NA	NA	NA	39.5	66	1
KIAA0922	ENSG00000121210.11	protein_coding	39.5	60	3	NA	NA	NA	NA	NA	NA	39.5	60	3
NIPA2	ENSG00000140157.10	protein_coding	24.5	32	2	15	20	2	NA	NA	NA	39.5	52	4
NRSN2	ENSG00000125841.8	protein_coding	39.5	51.5	1	NA	NA	NA	NA	NA	NA	39.5	51.5	1
NUS1	ENSG00000153989.7	protein_coding	NA	NA	NA	NA	NA	NA	NA	NA	NA	39.5	52	1
PIN1	ENSG00000127445.9	protein_coding	10	15.5	1	NA	NA	NA	NA	NA	NA	39.5	55.5	2
PIP5K1A	ENSG00000143398.15	protein_coding	39.5	57.5	3	NA	NA	NA	NA	NA	NA	39.5	57.5	3
PUM1	ENSG00000134644.11	protein_coding	34.5	61	3	5	8	1	NA	NA	NA	39.5	69	4
RAB11B	ENSG00000185236.7	protein_coding	34	42.5	2	5.5	7.5	1	NA	NA	NA	39.5	50	3
RAB5B	ENSG00000111540.11	protein_coding	NA	NA	NA	39.5	48.5	2	NA	NA	NA	39.5	48.5	2
YKT6	ENSG00000106636.3	protein_coding	27	40.5	1	12.5	19.5	2	NA	NA	NA	39.5	60	3
FANCI	ENSG00000140525.13	protein_coding	NA	NA	NA	NA	NA	NA	39	44.5	1	39	44.5	1
LEPROTL1	ENSG00000104660.13	protein_coding	NA	NA	NA	5.5	6	1	33.5	57.5	1	39	63.5	2
NOLC1	ENSG00000166197.12	protein_coding	6	7	1	33	39	1	NA	NA	NA	39	46	2
NUP188	ENSG00000095319.10	protein_coding	39	59.5	7	NA	NA	NA	NA	NA	NA	39	59.5	7
NXF1	ENSG00000162231.9	protein_coding	39	53.5	1	NA	NA	NA	NA	NA	NA	39	53.5	1
PAFAH1B1	ENSG00000007168.8	protein_coding	39	51.5	2	NA	NA	NA	NA	NA	NA	39	51.5	2
SEC11C	ENSG00000166562.4	protein_coding	39	56	1	NA	NA	NA	NA	NA	NA	39	56	1
SLC35A3	ENSG00000117620.8	protein_coding	24	31.5	1	NA	NA	NA	NA	NA	NA	39	53	2
TUBG2	ENSG00000037042.8	protein_coding	39	62.5	1	NA	NA	NA	NA	NA	NA	39	62.5	1
UXT	ENSG00000126756.7	protein_coding	18	27.5	2	NA	NA	NA	NA	NA	NA	39	56	3
AKR1B1	ENSG00000085662.9	protein_coding	32	75	6	NA	NA	NA	NA	NA	NA	38.5	84	7
ANKDD1A	ENSG00000166839.12	protein_coding	38.5	56	2	NA	NA	NA	NA	NA	NA	38.5	56	2
EWSR1	ENSG00000182944.13	protein_coding	38.5	50	2	NA	NA	NA	NA	NA	NA	38.5	50	2
GNG5	ENSG00000174021.6	protein_coding	NA	NA	NA	35	52	1	NA	NA	NA	38.5	58.5	2
LETMD1	ENSG00000050426.11	protein_coding	NA	NA	NA	29.5	37	1	NA	NA	NA	38.5	53	2
LRP4	ENSG00000134569.5	protein_coding	31.5	50.5	4	7	8	1	NA	NA	NA	38.5	58.5	5
MAP7D2	ENSG00000184368.11	protein_coding	38.5	44	2	NA	NA	NA	NA	NA	NA	38.5	44	2
NPTX2	ENSG00000106236.3	protein_coding	32.5	45	2	NA	NA	NA	NA	NA	NA	38.5	55	3
SARS	ENSG00000031698.8	protein_coding	38.5	45.5	3	NA	NA	NA	NA	NA	NA	38.5	45.5	3
SND1	ENSG00000197157.6	protein_coding	38.5	53.5	1	NA	NA	NA	NA	NA	NA	38.5	53.5	1
SNX30	ENSG00000148158.12	protein_coding	38.5	82.5	1	NA	NA	NA	NA	NA	NA	38.5	82.5	1
UBE4A	ENSG00000110344.5	protein_coding	38.5	59.5	4	NA	NA	NA	NA	NA	NA	38.5	59.5	4
ABCB10	ENSG00000135776.4	protein_coding	38	50	3	NA	NA	NA	NA	NA	NA	38	50	3
CHCHD3	ENSG00000106554.7	protein_coding	38	51	2	NA	NA	NA	NA	NA	NA	38	51	2
CPSF2	ENSG00000165934.8	protein_coding	38	58	3	NA	NA	NA	NA	NA	NA	38	58	3
FAM122B	ENSG00000156504.12	protein_coding	NA	NA	NA	8.5	9	1	29.5	37.5	1	38	46.5	2
GALNT16	ENSG00000100626.12	protein_coding	38	54.5	3	NA	NA	NA	NA	NA	NA	38	54.5	3
GLRB	ENSG00000109738.6	protein_coding	38	72	2	NA	NA	NA	NA	NA	NA	38	72	2
KDM5C	ENSG00000269816.1	protein_coding	25	35	2	13	24	1	NA	NA	NA	38	59	3
KTN1	ENSG00000126777.13	protein_coding	38	53	4	NA	NA	NA	NA	NA	NA	38	53	4
PSEN2	ENSG00000143801.12	protein_coding	33	51	3	NA	NA	NA	NA	NA	NA	38	58	4
RBM26	ENSG00000139746.11	protein_coding	38	58	2	NA	NA	NA	NA	NA	NA	38	58	2
RNF145	ENSG00000145860.7	protein_coding	38	51.5	2	NA	NA	NA	NA	NA	NA	38	51.5	2
RNF170	ENSG00000120925.9	protein_coding	38	47	2	NA	NA	NA	NA	NA	NA	38	47	2
SCYL2	ENSG00000136021.13	protein_coding	38	55	4	NA	NA	NA	NA	NA	NA	38	55	4
TTK	ENSG00000112742.5	protein_coding	18	27	2	20	27	1	NA	NA	NA	38	54	3
ATP2B3	ENSG00000067842.13	protein_coding	37.5	60	3	NA	NA	NA	NA	NA	NA	37.5	60	3
CYFIP2	ENSG00000055163.14	protein_coding	NA	NA	NA	6.5	7	1	17.5	24	3	37.5	48.5	5
EIF3L	ENSG00000100129.13	protein_coding	32.5	43.5	4	NA	NA	NA	5	10	1	37.5	53.5	5
FAM8A1	ENSG00000137414.5	protein_coding	29.5	39	3	8	10	1	NA	NA	NA	37.5	49	4
NSMCE1	ENSG00000169189.12	protein_coding	26.5	28.5	1	11	18	1	NA	NA	NA	37.5	46.5	2
PIGF	ENSG00000151665.8	protein_coding	37.5	51	1	NA	NA	NA	NA	NA	NA	37.5	51	1
PMPCB	ENSG00000105819.9	protein_coding	32	36.5	1	NA	NA	NA	5.5	7.5	1	37.5	44	2
PXMP2	ENSG00000176894.5	protein_coding	4	6	1	NA	NA	NA	18.5	23.5	1	37.5	47.5	3
SETD7	ENSG00000145391.9	protein_coding	31	45	1	NA	NA	NA	NA	NA	NA	37.5	53	2
SEZ6L2	ENSG00000174938.10	protein_coding	37.5	60	3	NA	NA	NA	NA	NA	NA	37.5	60	3
TMEM138	ENSG00000149483.7	protein_coding	NA	NA	NA	NA	NA	NA	NA	NA	NA	37.5	60.5	1
CHCHD10	ENSG00000250479.4	protein_coding	20.5	30.5	2	NA	NA	NA	NA	NA	NA	37	64	4
COL6A2	ENSG00000142173.10	protein_coding	37	57	6	NA	NA	NA	NA	NA	NA	37	57	6
CRIM1	ENSG00000150938.5	protein_coding	37	53	5	NA	NA	NA	NA	NA	NA	37	53	5
FSCN1	ENSG00000075618.13	protein_coding	37	52.5	3	NA	NA	NA	NA	NA	NA	37	52.5	3
HAUS1	ENSG00000152240.8	protein_coding	NA	NA	NA	37	51	1	NA	NA	NA	37	51	1
HDAC3	ENSG00000171720.5	protein_coding	11.5	15.5	2	25.5	31	2	NA	NA	NA	37	46.5	4
LRRC8D	ENSG00000171492.10	protein_coding	37	65	2	NA	NA	NA	NA	NA	NA	37	65	2
MDFIC	ENSG00000135272.5	protein_coding	10.5	14.5	1	20	26.5	2	NA	NA	NA	37	51.5	4
NRP2	ENSG00000118257.12	protein_coding	37	56.5	4	NA	NA	NA	NA	NA	NA	37	56.5	4
NTN1	ENSG00000065320.4	protein_coding	37	53.5	2	NA	NA	NA	NA	NA	NA	37	53.5	2
RPS12	ENSG00000112306.7	protein_coding	20	29	2	NA	NA	NA	NA	NA	NA	37	60.5	3
RRM2	ENSG00000171848.9	protein_coding	3.5	5.5	1	NA	NA	NA	NA	NA	NA	37	55	3
SLC26A11	ENSG00000181045.10	protein_coding	37	64.5	3	NA	NA	NA	NA	NA	NA	37	64.5	3
SMG7	ENSG00000116698.16	protein_coding	28.5	36.5	2	8.5	12	1	NA	NA	NA	37	48.5	3
SPATS2	ENSG00000123352.13	protein_coding	37	47.5	1	NA	NA	NA	NA	NA	NA	37	47.5	1
TDRD9	ENSG00000156414.14	protein_coding	37	44	1	NA	NA	NA	NA	NA	NA	37	44	1
TROVE2	ENSG00000116747.8	protein_coding	15	21	1	NA	NA	NA	22	35	1	37	56	2
VIMP	ENSG00000131871.10	protein_coding	37	56	2	NA	NA	NA	NA	NA	NA	37	56	2
ABCB1	ENSG00000085563.10	protein_coding	36.5	52.5	4	NA	NA	NA	NA	NA	NA	36.5	52.5	4
AFF4	ENSG00000072364.8	protein_coding	23	30	2	13.5	20.5	1	NA	NA	NA	36.5	50.5	3
BCAT1	ENSG00000060982.10	protein_coding	36.5	43	2	NA	NA	NA	NA	NA	NA	36.5	43	2
DCAF7	ENSG00000136485.10	protein_coding	NA	NA	NA	36.5	53.5	3	NA	NA	NA	36.5	53.5	3
DERL3	ENSG00000099958.10	protein_coding	20.5	29	1	NA	NA	NA	NA	NA	NA	36.5	49	2
NOMO3	ENSG00000103226.13	protein_coding	36.5	51.5	1	NA	NA	NA	NA	NA	NA	36.5	51.5	1
NUCB2	ENSG00000070081.11	protein_coding	36.5	61.5	2	NA	NA	NA	NA	NA	NA	36.5	61.5	2
OGFOD1	ENSG00000087263.12	protein_coding	36.5	49	3	NA	NA	NA	NA	NA	NA	36.5	49	3
SEL1L3	ENSG00000091490.6	protein_coding	36.5	49.5	1	NA	NA	NA	NA	NA	NA	36.5	49.5	1
SLC7A6	ENSG00000103064.9	protein_coding	36.5	45.5	2	NA	NA	NA	NA	NA	NA	36.5	45.5	2
SMU1	ENSG00000122692.7	protein_coding	36.5	40	2	NA	NA	NA	NA	NA	NA	36.5	40	2
STX10	ENSG00000104915.10	protein_coding	NA	NA	NA	NA	NA	NA	NA	NA	NA	36.5	48.5	1
TPI1	ENSG00000268548.2	protein_coding	NA	NA	NA	19.5	26	1	17	25.5	1	36.5	51.5	2
ZNF703	ENSG00000183779.5	protein_coding	5.5	23	2	31	39.5	2	NA	NA	NA	36.5	62.5	4
EPB41	ENSG00000159023.14	protein_coding	32.5	42	2	NA	NA	NA	3.5	5	1	36	47	3
ETNK1	ENSG00000139163.11	protein_coding	36	46.5	2	NA	NA	NA	NA	NA	NA	36	46.5	2
GPR153	ENSG00000158292.6	protein_coding	NA	NA	NA	NA	NA	NA	36	43.5	1	36	43.5	1
GPS1	ENSG00000169727.8	protein_coding	36	47	2	NA	NA	NA	NA	NA	NA	36	47	2
IGF2BP1	ENSG00000159217.5	protein_coding	11	15.5	1	25	31	3	NA	NA	NA	36	46.5	4
KDSR	ENSG00000119537.11	protein_coding	36	50.5	1	NA	NA	NA	NA	NA	NA	36	50.5	1
MLLT1	ENSG00000130382.7	protein_coding	36	56	2	NA	NA	NA	NA	NA	NA	36	56	2
MYADM	ENSG00000179820.11	protein_coding	NA	NA	NA	NA	NA	NA	9.5	11	1	36	49	2
NDUFB5	ENSG00000136521.8	protein_coding	4.5	5.5	1	NA	NA	NA	NA	NA	NA	36	51	2
OGT	ENSG00000147162.9	protein_coding	31	42	3	NA	NA	NA	5	8	1	36	50	4
RAD23A	ENSG00000179262.5	protein_coding	16	18	2	12.5	17.5	1	7.5	8	1	36	43.5	4
SF3B2	ENSG00000087365.10	protein_coding	36	44	3	NA	NA	NA	NA	NA	NA	36	44	3
SLC25A39	ENSG00000013306.11	protein_coding	5	7	1	NA	NA	NA	31	41	1	36	48	2
TMEM9B	ENSG00000175348.6	protein_coding	36	53	1	NA	NA	NA	NA	NA	NA	36	53	1
TRA2B	ENSG00000136527.13	protein_coding	6.5	10.5	1	NA	NA	NA	NA	NA	NA	36	48.5	2
UBQLN2	ENSG00000188021.7	protein_coding	7.5	8.5	1	28.5	36.5	1	NA	NA	NA	36	45	2
ACVR1B	ENSG00000135503.8	protein_coding	35.5	51.5	4	NA	NA	NA	NA	NA	NA	35.5	51.5	4
CNOT11	ENSG00000158435.3	protein_coding	35.5	56	3	NA	NA	NA	NA	NA	NA	35.5	56	3
CSPG4	ENSG00000173546.7	protein_coding	35.5	59.5	4	NA	NA	NA	NA	NA	NA	35.5	59.5	4
DKC1	ENSG00000130826.11	protein_coding	35.5	52.5	3	NA	NA	NA	NA	NA	NA	35.5	52.5	3
ENTPD6	ENSG00000197586.8	protein_coding	35.5	48.5	5	NA	NA	NA	NA	NA	NA	35.5	48.5	5
HMGA1	ENSG00000137309.15	protein_coding	2.5	5	1	9	14.5	1	NA	NA	NA	35.5	47	3
NAT10	ENSG00000135372.4	protein_coding	35.5	57.5	3	NA	NA	NA	NA	NA	NA	35.5	57.5	3
NRXN3	ENSG00000021645.13	protein_coding	31	57.5	5	NA	NA	NA	4.5	6.5	1	35.5	64	6
RP4-539M6.19	ENSG00000249590.3	protein_coding	NA	NA	NA	NA	NA	NA	NA	NA	NA	35.5	40.5	1
SDK1	ENSG00000146555.14	protein_coding	35.5	50	3	NA	NA	NA	NA	NA	NA	35.5	50	3
SLC30A5	ENSG00000145740.14	protein_coding	35.5	46.5	2	NA	NA	NA	NA	NA	NA	35.5	46.5	2
UBE2R2	ENSG00000107341.4	protein_coding	35.5	63	1	NA	NA	NA	NA	NA	NA	35.5	63	1
UNC93B1	ENSG00000110057.3	protein_coding	35.5	44	2	NA	NA	NA	NA	NA	NA	35.5	44	2
YDJC	ENSG00000161179.9	protein_coding	NA	NA	NA	9	12.5	1	NA	NA	NA	35.5	56.5	2
AKAP1	ENSG00000121057.8	protein_coding	14.5	22.5	1	20.5	26	1	NA	NA	NA	35	48.5	2
APEX1	ENSG00000100823.7	protein_coding	24	36	1	11	12.5	1	NA	NA	NA	35	48.5	2
ATP6V0A2	ENSG00000185344.9	protein_coding	35	54.5	3	NA	NA	NA	NA	NA	NA	35	54.5	3
DNM2	ENSG00000079805.12	protein_coding	35	65	3	NA	NA	NA	NA	NA	NA	35	65	3
ERH	ENSG00000100632.6	protein_coding	35	57	1	NA	NA	NA	NA	NA	NA	35	57	1
GPC6	ENSG00000183098.6	protein_coding	35	43	3	NA	NA	NA	NA	NA	NA	35	43	3
NABP2	ENSG00000139579.8	protein_coding	26	35	3	9	13.5	1	NA	NA	NA	35	48.5	4
NCAPD3	ENSG00000151503.8	protein_coding	35	50.5	2	NA	NA	NA	NA	NA	NA	35	50.5	2
NOL11	ENSG00000130935.5	protein_coding	35	49.5	2	NA	NA	NA	NA	NA	NA	35	49.5	2
PAM	ENSG00000145730.16	protein_coding	5	5.5	1	4	8	1	26	36.5	4	35	50	6
PPP6R3	ENSG00000110075.10	protein_coding	24	40.5	2	NA	NA	NA	11	13.5	1	35	54	3
RAC1	ENSG00000136238.13	protein_coding	NA	NA	NA	35	50	2	NA	NA	NA	35	50	2
RPS26	ENSG00000197728.5	protein_coding	NA	NA	NA	NA	NA	NA	35	62.5	2	35	62.5	2
SDK2	ENSG00000069188.12	protein_coding	35	54.5	6	NA	NA	NA	NA	NA	NA	35	54.5	6
SLC30A7	ENSG00000162695.7	protein_coding	35	66	1	NA	NA	NA	NA	NA	NA	35	66	1
SYNJ2BP	ENSG00000213463.3	protein_coding	NA	NA	NA	7	7	1	NA	NA	NA	35	45	2
ZBTB21	ENSG00000173276.9	protein_coding	35	44.5	1	NA	NA	NA	NA	NA	NA	35	44.5	1
CBX3	ENSG00000122565.14	protein_coding	NA	NA	NA	25	30.5	1	NA	NA	NA	34.5	44.5	2
CHD4	ENSG00000111642.10	protein_coding	34.5	49.5	1	NA	NA	NA	NA	NA	NA	34.5	49.5	1
CPSF1	ENSG00000071894.10	protein_coding	34.5	42	2	NA	NA	NA	NA	NA	NA	34.5	42	2
DNAJB11	ENSG00000090520.6	protein_coding	34.5	50.5	3	NA	NA	NA	NA	NA	NA	34.5	50.5	3
EIF5	ENSG00000100664.6	protein_coding	14	19.5	2	10.5	13	1	NA	NA	NA	34.5	45.5	4
ENTPD4	ENSG00000197217.8	protein_coding	34.5	46	2	NA	NA	NA	NA	NA	NA	34.5	46	2
ERO1LB	ENSG00000086619.9	protein_coding	34.5	61.5	3	NA	NA	NA	NA	NA	NA	34.5	61.5	3
FCGRT	ENSG00000104870.8	protein_coding	34.5	48.5	4	NA	NA	NA	NA	NA	NA	34.5	48.5	4
HSPA4	ENSG00000170606.9	protein_coding	34.5	47	2	NA	NA	NA	NA	NA	NA	34.5	47	2
ITGB5	ENSG00000082781.7	protein_coding	34.5	47.5	4	NA	NA	NA	NA	NA	NA	34.5	47.5	4
MCOLN1	ENSG00000090674.11	protein_coding	34.5	47.5	3	NA	NA	NA	NA	NA	NA	34.5	47.5	3
MMP2	ENSG00000087245.8	protein_coding	34.5	46.5	2	NA	NA	NA	NA	NA	NA	34.5	46.5	2
MRPS34	ENSG00000074071.9	protein_coding	27.5	37	3	7	9	1	NA	NA	NA	34.5	46	4
NOL9	ENSG00000162408.10	protein_coding	34.5	52	1	NA	NA	NA	NA	NA	NA	34.5	52	1
STARD7	ENSG00000084090.9	protein_coding	19.5	25.5	2	15	22	3	NA	NA	NA	34.5	47.5	5
TAOK2	ENSG00000149930.13	protein_coding	34.5	41	2	NA	NA	NA	NA	NA	NA	34.5	41	2
ABCC10	ENSG00000124574.10	protein_coding	34	49.5	3	NA	NA	NA	NA	NA	NA	34	49.5	3
ASTN2	ENSG00000148219.12	protein_coding	NA	NA	NA	NA	NA	NA	34	46.5	1	34	46.5	1
ATP5D	ENSG00000099624.3	protein_coding	NA	NA	NA	NA	NA	NA	NA	NA	NA	34	49.5	1
CCT7	ENSG00000135624.11	protein_coding	19.5	27.5	3	NA	NA	NA	NA	NA	NA	34	46.5	4
CLCN5	ENSG00000171365.11	protein_coding	34	46	4	NA	NA	NA	NA	NA	NA	34	46	4
COPG1	ENSG00000181789.10	protein_coding	34	43	1	NA	NA	NA	NA	NA	NA	34	43	1
DNAJC16	ENSG00000116138.8	protein_coding	34	48.5	2	NA	NA	NA	NA	NA	NA	34	48.5	2
IGF2BP2	ENSG00000073792.11	protein_coding	5.5	9.5	1	28.5	32	1	NA	NA	NA	34	41.5	2
MAGED2	ENSG00000102316.12	protein_coding	16.5	21.5	2	17.5	23	1	NA	NA	NA	34	44.5	3
MMGT1	ENSG00000169446.4	protein_coding	13	16.5	1	8	8	1	NA	NA	NA	34	42	3
PDPN	ENSG00000162493.12	protein_coding	8.5	13	2	25.5	39	1	NA	NA	NA	34	52	3
PPME1	ENSG00000214517.4	protein_coding	34	44	2	NA	NA	NA	NA	NA	NA	34	44	2
RAB6A	ENSG00000175582.15	protein_coding	NA	NA	NA	NA	NA	NA	NA	NA	NA	34	45.5	2
SLAIN2	ENSG00000109171.10	protein_coding	34	41	1	NA	NA	NA	NA	NA	NA	34	41	1
SLC12A7	ENSG00000113504.15	protein_coding	34	50.5	3	NA	NA	NA	NA	NA	NA	34	50.5	3
TMEM70	ENSG00000175606.6	protein_coding	8.5	9	1	25.5	36.5	2	NA	NA	NA	34	45.5	3
WARS	ENSG00000140105.13	protein_coding	24.5	36.5	2	3.5	5	1	6	8.5	1	34	50	4
BRAF	ENSG00000157764.8	protein_coding	33.5	48	1	NA	NA	NA	NA	NA	NA	33.5	48	1
C1orf198	ENSG00000119280.12	protein_coding	NA	NA	NA	33.5	46.5	2	NA	NA	NA	33.5	46.5	2
C8orf59	ENSG00000176731.7	protein_coding	NA	NA	NA	NA	NA	NA	NA	NA	NA	33.5	50	1
CAPNS1	ENSG00000126247.6	protein_coding	27	39.5	2	6.5	8	1	NA	NA	NA	33.5	47.5	3
CELF1	ENSG00000149187.13	protein_coding	NA	NA	NA	33.5	43	2	NA	NA	NA	33.5	43	2
EIF3B	ENSG00000106263.13	protein_coding	33.5	40	3	NA	NA	NA	NA	NA	NA	33.5	40	3
GPC1	ENSG00000063660.4	protein_coding	33.5	58	4	NA	NA	NA	NA	NA	NA	33.5	58	4
LRRC8C	ENSG00000171488.10	protein_coding	33.5	65	2	NA	NA	NA	NA	NA	NA	33.5	65	2
NT5C3B	ENSG00000260753.1	protein_coding	25.5	34	2	8	9.5	1	NA	NA	NA	33.5	43.5	3
PRTG	ENSG00000166450.8	protein_coding	33.5	45	5	NA	NA	NA	NA	NA	NA	33.5	45	5
PTPRJ	ENSG00000149177.8	protein_coding	33.5	47.5	4	NA	NA	NA	NA	NA	NA	33.5	47.5	4
RAE1	ENSG00000101146.8	protein_coding	33.5	43	3	NA	NA	NA	NA	NA	NA	33.5	43	3
SLC44A3	ENSG00000143036.12	protein_coding	33.5	42	3	NA	NA	NA	NA	NA	NA	33.5	42	3
TMEM87A	ENSG00000103978.11	protein_coding	33.5	50	3	NA	NA	NA	NA	NA	NA	33.5	50	3
ADSS	ENSG00000035687.9	protein_coding	33	49.5	3	NA	NA	NA	NA	NA	NA	33	49.5	3
CTBP1	ENSG00000159692.11	protein_coding	33	48	2	NA	NA	NA	NA	NA	NA	33	48	2
DTNB	ENSG00000138101.14	protein_coding	NA	NA	NA	NA	NA	NA	33	48.5	1	33	48.5	1
FAM134C	ENSG00000141699.6	protein_coding	27.5	44.5	1	NA	NA	NA	5.5	6.5	1	33	51	2
FAR1	ENSG00000197601.8	protein_coding	33	39	4	NA	NA	NA	NA	NA	NA	33	39	4
HP1BP3	ENSG00000127483.13	protein_coding	NA	NA	NA	33	44.5	3	NA	NA	NA	33	44.5	3
LENG8	ENSG00000167615.12	protein_coding	NA	NA	NA	33	34.5	1	NA	NA	NA	33	34.5	1
PRMT5	ENSG00000100462.11	protein_coding	24.5	35.5	2	8.5	11.5	1	NA	NA	NA	33	47	3
RLIM	ENSG00000131263.8	protein_coding	33	40.5	1	NA	NA	NA	NA	NA	NA	33	40.5	1
SFXN4	ENSG00000183605.12	protein_coding	27.5	34.5	3	5.5	5.5	1	NA	NA	NA	33	40	4
SLC27A3	ENSG00000143554.9	protein_coding	33	57	3	NA	NA	NA	NA	NA	NA	33	57	3
SLC7A8	ENSG00000092068.14	protein_coding	33	47	3	NA	NA	NA	NA	NA	NA	33	47	3
STXBP1	ENSG00000136854.13	protein_coding	33	50	3	NA	NA	NA	NA	NA	NA	33	50	3
TMEM50B	ENSG00000263160.2	protein_coding	33	45	3	NA	NA	NA	NA	NA	NA	33	45	3
UBP1	ENSG00000153560.7	protein_coding	NA	NA	NA	33	39	2	NA	NA	NA	33	39	2
ABHD3	ENSG00000158201.5	protein_coding	5.5	6.5	1	NA	NA	NA	27	37.5	2	32.5	44	3
ACTL6A	ENSG00000136518.12	protein_coding	19	25	2	NA	NA	NA	NA	NA	NA	32.5	46	3
APOO	ENSG00000184831.9	protein_coding	32.5	45	3	NA	NA	NA	NA	NA	NA	32.5	45	3
ATP6V0E2	ENSG00000171130.13	protein_coding	8	10.5	1	24.5	54	1	NA	NA	NA	32.5	64.5	2
EGFR	ENSG00000146648.11	protein_coding	32.5	58	2	NA	NA	NA	NA	NA	NA	32.5	58	2
EIF3E	ENSG00000104408.5	protein_coding	NA	NA	NA	NA	NA	NA	32.5	84	1	32.5	84	1
EIF4H	ENSG00000106682.10	protein_coding	27	39	1	NA	NA	NA	NA	NA	NA	32.5	46	2
ERLEC1	ENSG00000068912.9	protein_coding	18	26	3	5	7	1	NA	NA	NA	32.5	48.5	5
FAM73A	ENSG00000180488.10	protein_coding	32.5	43	4	NA	NA	NA	NA	NA	NA	32.5	43	4
GRB2	ENSG00000177885.9	protein_coding	9	13	1	23.5	32	2	NA	NA	NA	32.5	45	3
IRAK1	ENSG00000184216.7	protein_coding	32.5	46	3	NA	NA	NA	NA	NA	NA	32.5	46	3
MARC1	ENSG00000186205.8	protein_coding	27.5	41.5	1	5	9	1	NA	NA	NA	32.5	50.5	2
MTMR6	ENSG00000139505.10	protein_coding	32.5	41	3	NA	NA	NA	NA	NA	NA	32.5	41	3
PLOD3	ENSG00000106397.7	protein_coding	32.5	57	4	NA	NA	NA	NA	NA	NA	32.5	57	4
PSMG1	ENSG00000183527.7	protein_coding	32.5	70	1	NA	NA	NA	NA	NA	NA	32.5	70	1
PTOV1	ENSG00000104960.11	protein_coding	26	45.5	2	NA	NA	NA	NA	NA	NA	32.5	53	3
RBFOX2	ENSG00000100320.18	protein_coding	32.5	43.5	2	NA	NA	NA	NA	NA	NA	32.5	43.5	2
AATF	ENSG00000108270.6	protein_coding	32	43.5	3	NA	NA	NA	NA	NA	NA	32	43.5	3
DUT	ENSG00000128951.9	protein_coding	2	6	1	NA	NA	NA	NA	NA	NA	32	45	2
FIBP	ENSG00000172500.8	protein_coding	32	47	2	NA	NA	NA	NA	NA	NA	32	47	2
GOT1	ENSG00000120053.9	protein_coding	32	48.5	3	NA	NA	NA	NA	NA	NA	32	48.5	3
MFAP2	ENSG00000117122.9	protein_coding	32	43	3	NA	NA	NA	NA	NA	NA	32	43	3
PBX1	ENSG00000185630.14	protein_coding	19	26	1	13	16	1	NA	NA	NA	32	42	2
POFUT2	ENSG00000186866.12	protein_coding	24.5	37	1	7.5	12.5	1	NA	NA	NA	32	49.5	2
PPAPDC2	ENSG00000205808.4	protein_coding	NA	NA	NA	32	35.5	1	NA	NA	NA	32	35.5	1
PVR	ENSG00000073008.10	protein_coding	32	42.5	2	NA	NA	NA	NA	NA	NA	32	42.5	2
RNF139	ENSG00000170881.4	protein_coding	32	46	2	NA	NA	NA	NA	NA	NA	32	46	2
SERPINB6	ENSG00000124570.13	protein_coding	5	7.5	1	NA	NA	NA	NA	NA	NA	32	45.5	2
SGTA	ENSG00000104969.5	protein_coding	32	52	3	NA	NA	NA	NA	NA	NA	32	52	3
TMEM145	ENSG00000167619.7	protein_coding	32	58	4	NA	NA	NA	NA	NA	NA	32	58	4
TMEM214	ENSG00000119777.14	protein_coding	16.5	28.5	1	15.5	17.5	1	NA	NA	NA	32	46	2
TSPAN7	ENSG00000156298.8	protein_coding	NA	NA	NA	NA	NA	NA	32	42.5	1	32	42.5	1
[truncated: 2,719 more rows]
