# Supplementary material for: HDLBP binds ER-targeted mRNAs by multivalent interactions to promote protein synthesis of transmembrane and secreted proteins
Source: Nat Commun. 2022 May 18;13:2727. doi: 10.1038/s41467-022-30322-7 (PMC9117268; doi:10.1038/s41467-022-30322-7)
Supplement: Supplementary file 6 — Supplementary Data 3 [file 41467_2022_30322_MOESM6_ESM.xls]

## Sheet: tableS3_clip_sites
chr1	start1	stop1	cluster_id1	tc_rep1	strand	uniq_reads1	ccr1	chr2	start2	stop2	cluster_id2	tc_rep2	uniq_reads2	ccr2	overlap_nt	gene	region
chr1	886507	886541	CID_485090	11	-	13	886513	chr1	886509	886546	CID_334964	8	10	886516	32	NOC2L	CDS
chr1	886564	886621	CID_485092	13	-	13	886612	chr1	886588	886617	CID_334967	5	6	886612	29	NOC2L	CDS
chr1	887379	887518	CID_485094	38	-	44	887413	chr1	887379	887501	CID_334968	19	30	887413	122	NOC2L	CDS
chr1	889384	889449	CID_485104	6	-	7	889403	chr1	889384	889449	CID_334976	9	9	889403	65	NOC2L	CDS
chr1	892297	892346	CID_485117	11	-	11	892324	chr1	892300	892327	CID_334985	5	8	892318	27	NOC2L	CDS
chr1	892523	892577	CID_485123	2	-	5	892534	chr1	892494	892561	CID_334987	5	6	892542	38	NOC2L	CDS
chr1	934514	934570	CID_485275	10	-	25	934548	chr1	934498	934577	CID_335085	21	28	934548	56	HES4	CDS
chr1	934910	934948	CID_485279	8	-	12	934934	chr1	934916	934953	CID_335088	7	10	934943	32	HES4	CDS
chr1	970657	970704	CID_485395	18	+	23	970683	chr1	970657	970701	CID_335194	10	14	970673	44	AGRN	CDS
chr1	976551	976775	CID_485412	45	+	59	976675	chr1	976648	976768	CID_335204	17	20	976675	120	AGRN	CDS
chr1	977447	977542	CID_485419	21	+	21	977465	chr1	977447	977538	CID_335210	13	17	977471	91	AGRN	CDS
chr1	978918	979110	CID_485424	43	+	71	978938	chr1	978918	979112	CID_335213	38	55	978938	192	AGRN	CDS
chr1	979488	979629	CID_485429	41	+	64	979516	chr1	979488	979637	CID_335216	39	67	979510	141	AGRN	CDS
chr1	979722	979808	CID_485432	15	+	16	979789	chr1	979710	979806	CID_335217	12	17	979795	84	AGRN	CDS
chr1	980539	980652	CID_485433	25	+	39	980581	chr1	980542	980652	CID_335218	20	31	980576	110	AGRN	CDS
chr1	980740	980898	CID_485435	71	+	110	980854	chr1	980740	980894	CID_335220	46	76	980854	154	AGRN	CDS
chr1	981344	981468	CID_485438	65	+	81	981436	chr1	981344	981468	CID_335223	55	71	981436	124	AGRN	CDS
chr1	982957	983054	CID_485448	45	+	68	982972	chr1	982957	983061	CID_335235	31	45	982972	97	AGRN	CDS
chr1	983158	983268	CID_485449	23	+	31	983227	chr1	983161	983275	CID_335237	33	43	983227	107	AGRN	CDS
chr1	984256	984431	CID_485454	180	+	259	984294	chr1	984249	984439	CID_335244	156	224	984303	175	AGRN	CDS
chr1	984945	985175	CID_485459	59	+	91	985026	chr1	984959	985175	CID_335250	42	68	985031	216	AGRN	CDS
chr1	985609	985710	CID_485463	51	+	76	985651	chr1	985609	985709	CID_335252	32	48	985651	100	AGRN	CDS
chr1	985811	985971	CID_485465	40	+	52	985901	chr1	985880	985971	CID_335255	19	27	985898	91	AGRN	CDS
chr1	986634	986746	CID_485470	51	+	69	986690	chr1	986633	986746	CID_335258	34	54	986690	112	AGRN	CDS
chr1	987106	987191	CID_485473	25	+	47	987143	chr1	987117	987191	CID_335261	42	69	987138	74	AGRN	CDS
chr1	988966	988992	CID_485481	6	+	6	988967	chr1	988966	988992	CID_335268	5	6	988967	26	AGRN	CDS
chr1	990426	990503	CID_485494	11	+	17	990433	chr1	990428	990467	CID_335278	6	8	990433	39	RP11-54O7.14	UTR3
chr1	1021269	1021389	CID_485581	12	-	26	1021291	chr1	1021269	1021386	CID_335369	5	9	1021291	117	C1orf159	CDS
chr1	1153847	1154014	CID_485875	55	-	65	1153879	chr1	1153858	1154013	CID_335592	30	48	1153880	155	SDF4	CDS
chr1	1154146	1154309	CID_485877	66	-	89	1154177	chr1	1154149	1154280	CID_335593	43	58	1154177	131	SDF4	CDS
chr1	1158630	1158736	CID_485888	33	-	43	1158658	chr1	1158627	1158736	CID_335607	28	34	1158658	106	SDF4	CDS
chr1	1164038	1164164	CID_485903	91	-	119	1164046	chr1	1164037	1164165	CID_335622	41	51	1164046	126	SDF4	CDS
chr1	1192633	1192654	CID_486029	6	-	7	1192650	chr1	1192633	1192654	CID_335715	6	7	1192650	21	UBE2J2	CDS
chr1	1254730	1254770	CID_486260	12	-	14	1254745	chr1	1254703	1254767	CID_335878	6	7	1254745	37	CPSF3L	UTR5
chr1	1254782	1254841	CID_486261	11	-	17	1254806	chr1	1254782	1254828	CID_335879	6	11	1254806	46	CPSF3L	UTR5
chr1	1255825	1255930	CID_486267	70	-	98	1255892	chr1	1255834	1255911	CID_335884	50	79	1255892	77	CPSF3L	UTR5
chr1	1309553	1309650	CID_486472	10	-	12	1309570	chr1	1309561	1309615	CID_336014	5	8	1309570	54	AURKAIP1	CDS
chr1	1477301	1477527	CID_486908	63	-	94	1477403	chr1	1477286	1477523	CID_336315	44	64	1477396	222	SSU72	stop
chr1	1479296	1479335	CID_486917	9	-	15	1479309	chr1	1479261	1479335	CID_336318	12	13	1479315	39	SSU72	CDS
chr1	1480321	1480381	CID_486920	15	-	17	1480342	chr1	1480321	1480366	CID_336320	6	9	1480342	45	SSU72	CDS
chr1	1509897	1509968	CID_486982	12	-	18	1509950	chr1	1509858	1509968	CID_336369	10	12	1509950	71	SSU72	start
chr1	1602948	1603005	CID_487259	9	-	14	1602981	chr1	1602948	1603005	CID_336567	11	12	1602981	57	SLC35E2B	CDS
chr1	1650855	1650880	CID_487401	9	-	11	1650873	chr1	1650855	1650880	CID_336658	3	6	1650873	25	RP1-283E3.8	CDS
chr1	1685516	1685585	CID_487527	6	-	8	1685545	chr1	1685516	1685596	CID_336756	3	7	1685545	69	NADK	CDS
chr1	1687718	1687755	CID_487539	9	-	9	1687745	chr1	1687721	1687755	CID_336767	4	5	1687745	34	NADK	CDS
chr1	1716817	1716991	CID_487598	201	-	231	1716884	chr1	1716832	1716971	CID_336812	138	153	1716884	139	GNB1	UTR3
chr1	1717323	1717432	CID_487603	19	-	23	1717344	chr1	1717335	1717409	CID_336819	12	13	1717350	74	GNB1	UTR3
chr1	1717572	1717613	CID_487606	4	-	6	1717598	chr1	1717572	1717613	CID_336823	6	12	1717598	41	GNB1	UTR3
chr1	1717961	1718103	CID_487610	42	-	52	1718017	chr1	1717960	1718037	CID_336828	25	34	1718010	76	GNB1	UTR3
chr1	1718782	1718899	CID_487618	36	-	42	1718823	chr1	1718760	1718858	CID_336838	23	33	1718829	76	GNB1	CDS
chr1	1735858	1736020	CID_487641	106	-	142	1735988	chr1	1735851	1736022	CID_336854	86	125	1735985	162	GNB1	CDS
chr1	1737914	1737984	CID_487645	10	-	14	1737936	chr1	1737914	1737984	CID_336856	7	16	1737941	70	GNB1	CDS
chr1	1747195	1747301	CID_487653	46	-	67	1747263	chr1	1747196	1747301	CID_336859	25	46	1747263	105	GNB1	CDS
chr1	2239176	2239215	CID_488592	84	+	91	2239192	chr1	2239176	2239215	CID_337581	33	37	2239192	39	SKI	UTR3
chr1	2330851	2330953	CID_488831	151	+	186	2330886	chr1	2330851	2330953	CID_337755	105	135	2330886	102	RER1	CDS
chr1	2334607	2334643	CID_488845	9	+	10	2334621	chr1	2334582	2334646	CID_337768	9	13	2334621	36	RER1	UTR3
chr1	2452167	2452227	CID_489190	21	-	32	2452198	chr1	2452167	2452227	CID_338016	9	15	2452195	60	PANK4	CDS
chr1	3712426	3712493	CID_491628	5	-	11	3712447	chr1	3712426	3712470	CID_339812	2	5	3712447	44	LRRC47	CDS
chr1	6246318	6246419	CID_494496	54	-	73	6246351	chr1	6246315	6246419	CID_341883	49	65	6246352	101	RPL22	UTR3
chr1	6257711	6257816	CID_494513	12	-	20	6257807	chr1	6257711	6257816	CID_341893	20	24	6257807	105	RPL22	start
chr1	6284996	6285080	CID_494604	17	-	23	6285057	chr1	6284983	6285121	CID_341955	10	15	6285052	84	ICMT	UTR3
chr1	6293534	6293702	CID_494617	188	-	273	6293625	chr1	6293534	6293703	CID_341963	61	96	6293621	168	ICMT	CDS
chr1	6294945	6295034	CID_494619	35	-	47	6294999	chr1	6294946	6295023	CID_341965	12	15	6294999	77	ICMT	CDS
chr1	6295764	6295852	CID_494621	20	-	30	6295801	chr1	6295777	6295849	CID_341966	15	17	6295794	72	ICMT	CDS
chr1	6314970	6315011	CID_494709	46	-	58	6314984	chr1	6314970	6315016	CID_342028	26	29	6314984	41	GPR153	UTR5
chr1	6324435	6324518	CID_494726	15	-	25	6324464	chr1	6324461	6324518	CID_342050	2	5	6324468	57	ACOT7	UTR3
chr1	6324629	6324656	CID_494728	10	-	14	6324634	chr1	6324629	6324662	CID_342054	3	11	6324630	27	ACOT7	stop
chr1	6589165	6589230	CID_495142	44	-	63	6589201	chr1	6589165	6589231	CID_342400	25	41	6589201	65	NOL9	CDS
chr1	6674078	6674151	CID_495311	5	+	10	6674132	chr1	6674112	6674166	CID_342529	2	6	6674132	39	PHF13	start
chr1	6694395	6694452	CID_495396	16	-	17	6694442	chr1	6694395	6694478	CID_342581	5	5	6694442	57	DNAJC11	UTR3
chr1	6700066	6700108	CID_495416	19	-	28	6700076	chr1	6700072	6700098	CID_342595	16	20	6700076	26	DNAJC11	CDS
chr1	6931825	6931900	CID_495640	22	+	47	6931875	chr1	6931825	6931900	CID_342777	13	31	6931875	75	CAMTA1	stop
chr1	7486168	7486189	CID_496249	2	+	128	7486171	chr1	7486166	7486189	CID_343239	2	121	7486171	21	CAMTA1	CDS
chr1	8037713	8037741	CID_496962	7	+	7	8037730	chr1	8037712	8037741	CID_343733	4	5	8037730	28	PARK7	CDS
chr1	8044952	8045032	CID_496971	32	+	41	8045002	chr1	8044990	8045043	CID_343744	7	8	8045001	42	PARK7	CDS
chr1	8045122	8045265	CID_496973	29	+	31	8045174	chr1	8045117	8045206	CID_343746	14	20	8045174	84	PARK7	UTR3
chr1	8045277	8045314	CID_496974	5	+	7	8045285	chr1	8045268	8045314	CID_343748	5	5	8045287	37	PARK7	UTR3
chr1	8418275	8418329	CID_497393	9	-	15	8418299	chr1	8418275	8418330	CID_343995	5	8	8418298	54	RERE	CDS
chr1	8921065	8921486	CID_497850	223	-	301	8921456	chr1	8921065	8921467	CID_344343	142	202	8921456	402	ENO1	stop
chr1	8922946	8923057	CID_497851	36	-	47	8922977	chr1	8922946	8923048	CID_344344	29	36	8922977	102	ENO1	CDS
chr1	8923294	8923401	CID_497853	133	-	183	8923335	chr1	8923294	8923399	CID_344345	110	141	8923327	105	ENO1	CDS
chr1	8923949	8924149	CID_497857	352	-	493	8924051	chr1	8923949	8924143	CID_344346	259	351	8924051	194	ENO1	CDS
chr1	8925344	8925540	CID_497858	309	-	395	8925477	chr1	8925344	8925544	CID_344347	187	249	8925477	196	ENO1	CDS
chr1	8926336	8926583	CID_497859	205	-	272	8926542	chr1	8926337	8926560	CID_344348	146	189	8926546	223	ENO1	CDS
chr1	8927173	8927304	CID_497861	319	-	392	8927209	chr1	8927173	8927304	CID_344351	248	298	8927209	131	ENO1	CDS
chr1	8930511	8930567	CID_497872	32	-	53	8930531	chr1	8930511	8930566	CID_344357	24	41	8930531	55	ENO1	CDS
chr1	8931950	8932045	CID_497875	32	-	59	8931974	chr1	8931950	8932046	CID_344361	27	47	8931974	95	ENO1	CDS
chr1	9305217	9305271	CID_498323	1	+	6	9305239	chr1	9305226	9305264	CID_344690	2	5	9305248	38	H6PD	CDS
chr1	9305354	9305441	CID_498325	8	+	16	9305416	chr1	9305396	9305441	CID_344691	8	12	9305423	45	H6PD	CDS
chr1	9305488	9305621	CID_498327	22	+	22	9305533	chr1	9305488	9305578	CID_344692	11	16	9305533	90	H6PD	CDS
chr1	9323565	9323668	CID_498357	11	+	29	9323582	chr1	9323568	9323688	CID_344720	11	17	9323591	100	H6PD	CDS
chr1	9324211	9324254	CID_498364	10	+	11	9324246	chr1	9324205	9324282	CID_344728	4	7	9324239	43	H6PD	CDS
chr1	9661163	9661313	CID_498826	25	+	50	9661241	chr1	9661163	9661264	CID_345036	5	9	9661234	101	TMEM201	CDS
chr1	9669898	9669969	CID_498862	11	+	14	9669941	chr1	9669898	9669963	CID_345057	8	9	9669947	65	TMEM201	CDS
chr1	9789199	9789300	CID_499056	15	-	17	9789259	chr1	9789226	9789279	CID_345193	3	5	9789253	53	CLSTN1	UTR3
chr1	9789487	9789539	CID_499059	8	-	12	9789492	chr1	9789487	9789539	CID_345197	6	7	9789495	52	CLSTN1	UTR3
chr1	9790630	9790702	CID_499074	4	-	10	9790682	chr1	9790635	9790709	CID_345215	1	9	9790682	67	CLSTN1	CDS
chr1	9791264	9791454	CID_499079	173	-	250	9791384	chr1	9791265	9791445	CID_345217	122	175	9791384	180	CLSTN1	CDS
chr1	9791819	9791951	CID_499082	47	-	80	9791925	chr1	9791819	9791951	CID_345221	34	54	9791925	132	CLSTN1	CDS
chr1	9793453	9793604	CID_499083	75	-	98	9793491	chr1	9793456	9793608	CID_345223	40	57	9793491	148	CLSTN1	CDS
chr1	9795524	9795673	CID_499090	165	-	211	9795610	chr1	9795524	9795673	CID_345230	89	128	9795610	149	CLSTN1	CDS
chr1	9795943	9796099	CID_499093	358	-	469	9796045	chr1	9795946	9796099	CID_345232	177	256	9796045	153	CLSTN1	CDS
chr1	9803951	9804078	CID_499106	224	-	322	9804042	chr1	9803948	9804063	CID_345241	127	198	9804042	112	CLSTN1	CDS
chr1	9804453	9804700	CID_499107	377	-	554	9804472	chr1	9804453	9804698	CID_345243	235	337	9804472	245	CLSTN1	CDS
chr1	9809516	9809699	CID_499110	106	-	157	9809637	chr1	9809581	9809704	CID_345248	77	110	9809643	118	CLSTN1	CDS
chr1	9809892	9809970	CID_499112	21	-	36	9809921	chr1	9809889	9809970	CID_345250	25	41	9809921	78	CLSTN1	CDS
chr1	9811531	9811708	CID_499116	189	-	248	9811658	chr1	9811534	9811717	CID_345252	108	143	9811658	174	CLSTN1	CDS
chr1	9815171	9815269	CID_499120	132	-	168	9815235	chr1	9815171	9815269	CID_345254	80	102	9815235	98	CLSTN1	CDS
chr1	10197154	10197263	CID_499542	20	+	29	10197208	chr1	10197154	10197233	CID_345561	11	15	10197206	79	UBE4B	CDS
chr1	10436740	10436837	CID_499800	12	+	13	10436759	chr1	10436751	10436837	CID_345715	5	6	10436759	86	KIF1B	UTR3
chr1	10459116	10459177	CID_499838	16	+	20	10459151	chr1	10459116	10459169	CID_345741	7	10	10459141	53	PGD	start
chr1	10459688	10459743	CID_499839	4	+	8	10459707	chr1	10459691	10459737	CID_345744	3	5	10459707	46	PGD	start
chr1	10473134	10473254	CID_499860	18	+	25	10473187	chr1	10473120	10473214	CID_345761	15	21	10473187	80	PGD	CDS
chr1	10477047	10477171	CID_499864	12	+	15	10477098	chr1	10477047	10477123	CID_345765	12	12	10477098	76	PGD	CDS
chr1	10477434	10477485	CID_499865	7	+	10	10477454	chr1	10477435	10477489	CID_345767	5	7	10477454	50	PGD	CDS
chr1	10477490	10477558	CID_499868	23	+	25	10477518	chr1	10477492	10477563	CID_345768	11	13	10477521	66	PGD	CDS
chr1	10478906	10478983	CID_499869	11	+	20	10478966	chr1	10478909	10478971	CID_345770	9	13	10478966	62	PGD	CDS
chr1	10479475	10479597	CID_499871	52	+	74	10479543	chr1	10479475	10479597	CID_345771	55	73	10479543	122	PGD	CDS
chr1	10479688	10479915	CID_499872	104	+	144	10479885	chr1	10479691	10479915	CID_345772	78	129	10479885	224	PGD	stop
chr1	10521429	10521505	CID_499956	6	-	10	10521459	chr1	10521429	10521529	CID_345825	7	14	10521456	76	DFFA	UTR3
chr1	10684399	10684446	CID_500143	2	+	17	10684426	chr1	10684399	10684446	CID_345961	2	6	10684417	47	PEX14	CDS
chr1	11073849	11073923	CID_500830	8	+	15	11073868	chr1	11073852	11073931	CID_346413	6	6	11073866	71	TARDBP	UTR5
chr1	11078813	11078862	CID_500836	18	+	26	11078825	chr1	11078808	11078862	CID_346422	7	11	11078826	49	TARDBP	CDS
chr1	11078900	11078930	CID_500837	21	+	30	11078923	chr1	11078889	11078930	CID_346423	11	17	11078923	30	TARDBP	CDS
chr1	11083046	11083090	CID_500858	14	+	15	11083076	chr1	11083046	11083127	CID_346442	6	10	11083076	44	TARDBP	UTR3
chr1	11114659	11114929	CID_500925	324	-	497	11114675	chr1	11114650	11114805	CID_346503	152	236	11114675	146	SRM	stop
chr1	11115063	11115141	CID_500928	22	-	25	11115130	chr1	11115023	11115135	CID_346505	19	23	11115131	72	SRM	CDS
chr1	11116660	11116808	CID_500937	37	-	46	11116769	chr1	11116716	11116816	CID_346515	22	28	11116769	92	SRM	CDS
chr1	11118862	11118943	CID_500942	18	-	21	11118925	chr1	11118854	11118943	CID_346517	11	12	11118925	81	SRM	CDS
chr1	11119286	11119435	CID_500945	30	-	35	11119312	chr1	11119286	11119402	CID_346518	13	16	11119304	116	SRM	CDS
chr1	11137449	11137491	CID_500984	6	-	9	11137458	chr1	11137446	11137491	CID_346550	4	7	11137458	42	EXOSC10	CDS
chr1	11140932	11140969	CID_500993	18	-	23	11140965	chr1	11140920	11140969	CID_346559	13	17	11140965	37	EXOSC10	CDS
chr1	11142758	11142847	CID_500998	27	-	32	11142816	chr1	11142774	11142847	CID_346561	9	13	11142812	73	EXOSC10	CDS
chr1	11147865	11147951	CID_501002	20	-	37	11147933	chr1	11147887	11147951	CID_346566	13	25	11147929	64	EXOSC10	CDS
chr1	11148212	11148250	CID_501004	17	-	22	11148218	chr1	11148209	11148254	CID_346569	14	17	11148218	38	EXOSC10	CDS
chr1	11151071	11151139	CID_501007	9	-	18	11151108	chr1	11151092	11151139	CID_346572	17	28	11151106	47	EXOSC10	CDS
chr1	11158114	11158143	CID_501014	5	-	5	11158138	chr1	11158114	11158143	CID_346578	5	9	11158137	29	EXOSC10	CDS
chr1	11303259	11303312	CID_501170	2	-	5	11303261	chr1	11303257	11303357	CID_346725	2	5	11303257	53	MTOR	CDS
chr1	11345702	11345759	CID_501230	29	+	60	11345749	chr1	11345715	11345766	CID_346774	4	11	11345745	44	UBIAD1	CDS
chr1	11734693	11734761	CID_501744	12	-	19	11734739	chr1	11734693	11734761	CID_347196	13	14	11734739	68	MAD2L2	UTR3
chr1	11735139	11735230	CID_501748	19	-	24	11735186	chr1	11735151	11735230	CID_347200	17	20	11735186	79	MAD2L2	CDS
chr1	11807508	11807588	CID_501862	7	+	8	11807510	chr1	11807508	11807591	CID_347292	4	7	11807510	80	AGTRAP	CDS
chr1	11808487	11808645	CID_501864	51	+	89	11808523	chr1	11808470	11808643	CID_347296	22	43	11808528	156	AGTRAP	CDS
chr1	11888528	11888590	CID_501995	3	+	5	11888542	chr1	11888538	11888584	CID_347380	3	8	11888552	46	CLCN6	CDS
chr1	11893988	11894082	CID_502002	5	+	5	11893991	chr1	11893964	11894040	CID_347389	3	5	11893989	52	CLCN6	UTR3
chr1	11980071	11980115	CID_502129	30	-	39	11980080	chr1	11980053	11980109	CID_347483	16	23	11980080	38	KIAA2013	UTR3
chr1	11982734	11982836	CID_502140	43	-	69	11982751	chr1	11982734	11982836	CID_347488	13	23	11982757	102	KIAA2013	CDS
chr1	11985385	11985447	CID_502150	7	-	12	11985410	chr1	11985390	11985429	CID_347499	4	7	11985410	39	KIAA2013	CDS
chr1	12010457	12010578	CID_502200	25	+	33	12010536	chr1	12010448	12010567	CID_347540	14	20	12010536	110	PLOD1	CDS
chr1	12014886	12014953	CID_502205	58	+	88	12014925	chr1	12014870	12014951	CID_347545	32	51	12014925	65	PLOD1	CDS
chr1	12016974	12017073	CID_502207	30	+	52	12017052	chr1	12016977	12017071	CID_347547	19	35	12017042	94	PLOD1	CDS
chr1	12017899	12017998	CID_502210	38	+	67	12017910	chr1	12017899	12017979	CID_347549	20	37	12017910	80	PLOD1	CDS
chr1	12023591	12023694	CID_502215	25	+	35	12023625	chr1	12023591	12023688	CID_347553	17	27	12023625	97	PLOD1	CDS
chr1	12025534	12025640	CID_502222	103	+	161	12025570	chr1	12025534	12025640	CID_347560	57	94	12025570	106	PLOD1	CDS
chr1	12027044	12027148	CID_502230	56	+	66	12027064	chr1	12027044	12027148	CID_347565	25	38	12027064	104	PLOD1	CDS
chr1	12032928	12033035	CID_502237	51	+	100	12033009	chr1	12032939	12033035	CID_347574	25	44	12033003	96	PLOD1	CDS
chr1	12632769	12632885	CID_502965	42	-	76	12632786	chr1	12632762	12632885	CID_348126	7	20	12632786	116	DHRS3	CDS
chr1	12638799	12638973	CID_502967	44	-	59	12638850	chr1	12638826	12638953	CID_348130	9	15	12638850	127	DHRS3	CDS
chr1	12639321	12639437	CID_502970	37	-	55	12639342	chr1	12639321	12639387	CID_348131	11	14	12639342	66	DHRS3	CDS
chr1	13936893	13936939	CID_503790	4	+	5	13936913	chr1	13936893	13936939	CID_348755	2	6	13936912	46	PDPN	CDS
chr1	13940812	13940860	CID_503795	8	+	10	13940838	chr1	13940823	13940883	CID_348760	3	5	13940838	37	PDPN	CDS
chr1	13942419	13942563	CID_503798	37	+	51	13942471	chr1	13942420	13942563	CID_348763	14	27	13942471	143	PDPN	UTR3
chr1	14107372	14107528	CID_503972	5	+	14	14107390	chr1	14107372	14107479	CID_348878	2	5	14107394	107	PRDM2	CDS
chr1	15863103	15863149	CID_505678	19	+	29	15863117	chr1	15863103	15863150	CID_350155	8	10	15863111	46	DNAJC16	CDS
chr1	15870961	15871023	CID_505691	33	+	45	15870995	chr1	15870961	15871013	CID_350164	8	13	15870995	52	DNAJC16	CDS
chr1	16046340	16046378	CID_505925	10	+	15	16046357	chr1	16046340	16046394	CID_350328	6	16	16046348	38	PLEKHM2	CDS
chr1	16460966	16461055	CID_506585	24	-	30	16461034	chr1	16460966	16461056	CID_350797	8	10	16461041	89	EPHA2	CDS
chr1	16475188	16475259	CID_506615	3	-	6	16475229	chr1	16475195	16475248	CID_350825	5	5	16475228	53	EPHA2	CDS
chr1	17301774	17301837	CID_507677	26	-	33	17301798	chr1	17301784	17301824	CID_351603	19	22	17301798	40	MFAP2	CDS
chr1	17303215	17303287	CID_507679	7	-	12	17303219	chr1	17303215	17303254	CID_351608	5	5	17303222	39	MFAP2	CDS
chr1	17303392	17303418	CID_507680	4	-	8	17303401	chr1	17303392	17303418	CID_351610	3	6	17303403	26	MFAP2	CDS
chr1	17312636	17312719	CID_507702	8	-	12	17312660	chr1	17312585	17312713	CID_351629	15	20	17312660	77	ATP13A2	stop
chr1	17318573	17318624	CID_507727	9	-	10	17318589	chr1	17318524	17318624	CID_351647	9	11	17318589	51	ATP13A2	CDS
chr1	17318786	17318893	CID_507729	35	-	51	17318849	chr1	17318810	17318878	CID_351649	29	39	17318849	68	ATP13A2	CDS
chr1	17319017	17319061	CID_507731	11	-	12	17319026	chr1	17319017	17319070	CID_351651	8	12	17319026	44	ATP13A2	CDS
chr1	17322726	17322800	CID_507742	13	-	24	17322768	chr1	17322744	17322797	CID_351658	17	28	17322764	53	ATP13A2	CDS
chr1	17326904	17327015	CID_507756	126	-	178	17326935	chr1	17326904	17327031	CID_351669	122	180	17326935	111	ATP13A2	CDS
chr1	17349103	17349194	CID_507793	68	-	81	17349146	chr1	17349103	17349182	CID_351713	41	58	17349146	79	SDHB	CDS
chr1	17354303	17354336	CID_507801	8	-	13	17354329	chr1	17354310	17354359	CID_351722	9	17	17354329	26	SDHB	CDS
chr1	17355094	17355230	CID_507803	172	-	251	17355135	chr1	17355115	17355230	CID_351724	100	155	17355135	115	SDHB	CDS
chr1	17359562	17359600	CID_507804	51	-	60	17359580	chr1	17359562	17359600	CID_351725	19	23	17359575	38	SDHB	CDS
chr1	17733436	17733487	CID_508237	9	-	10	17733462	chr1	17733436	17733487	CID_352046	6	6	17733462	51	RCC2	UTR3
chr1	17735507	17735660	CID_508268	38	-	72	17735552	chr1	17735523	17735608	CID_352071	10	28	17735552	85	RCC2	stop
chr1	17766041	17766107	CID_508366	94	-	133	17766069	chr1	17766041	17766100	CID_352139	41	61	17766066	59	RCC2	UTR5
chr1	18704865	18704898	CID_509491	6	+	8	18704870	chr1	18704860	18704898	CID_352970	6	11	18704871	33	IGSF21	UTR3
chr1	19482100	19482143	CID_510578	13	-	15	19482115	chr1	19482100	19482148	CID_353743	12	18	19482115	43	UBR4	CDS
chr1	19493660	19493709	CID_510611	2	-	5	19493671	chr1	19493660	19493696	CID_353768	3	6	19493668	36	UBR4	CDS
chr1	19499947	19499995	CID_510622	3	-	5	19499957	chr1	19499940	19500003	CID_353777	2	5	19499963	48	UBR4	CDS
chr1	19503960	19504035	CID_510630	6	-	14	19504009	chr1	19503972	19504086	CID_353786	12	17	19504005	63	UBR4	CDS
chr1	19510308	19510369	CID_510643	7	-	9	19510335	chr1	19510328	19510363	CID_353796	4	6	19510330	35	UBR4	CDS
chr1	19523646	19523760	CID_510660	30	-	57	19523686	chr1	19523671	19523745	CID_353814	31	52	19523677	74	UBR4	CDS
chr1	19524198	19524267	CID_510662	18	-	24	19524216	chr1	19524186	19524275	CID_353815	17	18	19524216	69	UBR4	CDS
chr1	19543680	19543726	CID_510700	7	-	8	19543693	chr1	19543680	19543726	CID_353845	5	5	19543689	46	EMC1	UTR3
chr1	19546063	19546195	CID_510725	40	-	51	19546135	chr1	19546063	19546143	CID_353863	19	29	19546135	80	EMC1	CDS
chr1	19547258	19547342	CID_510727	110	-	153	19547315	chr1	19547268	19547343	CID_353865	89	117	19547316	74	EMC1	CDS
chr1	19549890	19550057	CID_510730	110	-	158	19549995	chr1	19549890	19550061	CID_353872	69	98	19549994	167	EMC1	CDS
chr1	19557338	19557457	CID_510740	128	-	159	19557351	chr1	19557338	19557456	CID_353878	72	100	19557351	118	EMC1	CDS
chr1	19559115	19559267	CID_510742	217	-	299	19559157	chr1	19559127	19559267	CID_353880	121	169	19559157	140	EMC1	CDS
chr1	19559511	19559629	CID_510744	76	-	119	19559569	chr1	19559511	19559632	CID_353882	48	95	19559569	118	EMC1	CDS
chr1	19561624	19561747	CID_510747	34	-	49	19561637	chr1	19561624	19561747	CID_353885	20	24	19561638	123	EMC1	CDS
chr1	19563637	19563733	CID_510750	50	-	70	19563694	chr1	19563643	19563729	CID_353887	37	50	19563694	86	EMC1	CDS
chr1	19564514	19564633	CID_510752	110	-	165	19564597	chr1	19564521	19564633	CID_353890	73	108	19564597	112	EMC1	CDS
chr1	19565296	19565343	CID_510755	30	-	36	19565319	chr1	19565296	19565347	CID_353891	18	21	19565323	47	EMC1	CDS
chr1	19565725	19565782	CID_510756	14	-	18	19565730	chr1	19565725	19565796	CID_353893	11	13	19565730	57	EMC1	CDS
chr1	19566312	19566479	CID_510758	189	-	248	19566391	chr1	19566311	19566482	CID_353894	120	160	19566391	167	EMC1	CDS
chr1	19567513	19567634	CID_510763	138	-	173	19567564	chr1	19567510	19567634	CID_353897	66	94	19567564	121	EMC1	CDS
chr1	19568839	19568970	CID_510766	90	-	143	19568894	chr1	19568839	19568970	CID_353899	41	70	19568894	131	EMC1	CDS
chr1	19571404	19571521	CID_510770	41	-	56	19571477	chr1	19571445	19571510	CID_353904	21	25	19571479	65	EMC1	CDS
chr1	19582448	19582533	CID_510786	21	+	37	19582480	chr1	19582448	19582498	CID_353916	7	9	19582487	50	MRTO4	CDS
chr1	19634968	19635085	CID_510909	29	-	32	19635019	chr1	19634968	19635044	CID_354023	16	18	19635019	76	AKR7A2	CDS
chr1	19651149	19651247	CID_510945	22	+	39	19651221	chr1	19651173	19651244	CID_354049	6	8	19651221	71	PQLC2	start
chr1	19665536	19665604	CID_510975	6	-	7	19665559	chr1	19665518	19665642	CID_354070	10	11	19665556	68	CAPZB	UTR3
chr1	19683969	19684056	CID_511016	9	-	11	19684002	chr1	19683996	19684056	CID_354107	6	8	19684008	60	CAPZB	CDS
chr1	19705040	19705105	CID_511036	6	-	8	19705050	chr1	19705040	19705109	CID_354131	5	10	19705050	65	CAPZB	CDS
chr1	19948607	19948642	CID_511290	34	+	42	19948627	chr1	19948613	19948642	CID_354324	24	36	19948627	29	NBL1	UTR5
chr1	20975025	20975050	CID_512442	5	+	7	20975028	chr1	20975024	20975050	CID_355165	4	5	20975026	25	PINK1	CDS
chr1	20978797	20979024	CID_512478	588	-	993	20978977	chr1	20978802	20979024	CID_355195	454	793	20978977	222	DDOST	stop
chr1	20979114	20979219	CID_512479	84	-	126	20979127	chr1	20979113	20979219	CID_355196	77	114	20979129	105	DDOST	CDS
chr1	20980712	20980870	CID_512485	918	-	1293	20980791	chr1	20980715	20980869	CID_355201	744	1034	20980791	154	DDOST	CDS
chr1	20981107	20981201	CID_512486	3549	-	6510	20981148	chr1	20981107	20981201	CID_355203	2767	5254	20981148	94	DDOST	CDS
chr1	20981935	20982031	CID_512487	158	-	228	20981966	chr1	20981935	20982031	CID_355204	171	226	20981966	96	DDOST	CDS
chr1	20982169	20982272	CID_512488	465	-	620	20982204	chr1	20982169	20982272	CID_355206	355	470	20982204	103	DDOST	CDS
chr1	20987373	20987484	CID_512496	613	-	872	20987388	chr1	20987370	20987485	CID_355211	449	669	20987388	111	DDOST	CDS
chr1	20987690	20987856	CID_512502	195	-	263	20987713	chr1	20987690	20987824	CID_355212	117	176	20987714	134	DDOST	start
chr1	21070765	21070818	CID_512652	8	-	10	21070773	chr1	21070765	21070818	CID_355305	4	8	21070773	53	HP1BP3	UTR3
chr1	21071005	21071075	CID_512657	5	-	6	21071024	chr1	21071005	21071083	CID_355307	6	9	21071022	70	HP1BP3	UTR3
chr1	21071212	21071260	CID_512658	30	-	39	21071239	chr1	21071222	21071260	CID_355310	13	17	21071247	38	HP1BP3	UTR3
chr1	21268113	21268247	CID_512864	24	-	30	21268215	chr1	21268164	21268251	CID_355460	34	39	21268218	83	EIF4G3	CDS
chr1	21268659	21268724	CID_512870	5	-	5	21268668	chr1	21268652	21268697	CID_355465	4	5	21268665	38	EIF4G3	UTR5
chr1	21307583	21307632	CID_512904	8	-	8	21307607	chr1	21307583	21307632	CID_355496	4	5	21307615	49	EIF4G3	CDS
chr1	21415645	21415667	CID_512977	5	-	6	21415662	chr1	21415645	21415687	CID_355545	7	11	21415664	22	EIF4G3	UTR5
chr1	21546456	21546623	CID_513085	53	-	70	21546524	chr1	21546489	21546583	CID_355634	32	52	21546525	94	ECE1	CDS
chr1	21551844	21551934	CID_513094	8	-	17	21551869	chr1	21551848	21551915	CID_355646	5	7	21551869	67	ECE1	CDS
chr1	21560052	21560138	CID_513102	26	-	34	21560102	chr1	21560057	21560115	CID_355655	12	15	21560096	58	ECE1	CDS
chr1	21562354	21562413	CID_513108	34	-	50	21562383	chr1	21562357	21562413	CID_355660	14	28	21562383	56	ECE1	CDS
chr1	21563258	21563328	CID_513111	4	-	5	21563272	chr1	21563258	21563310	CID_355661	2	8	21563268	52	ECE1	CDS
chr1	21573717	21573771	CID_513128	89	-	138	21573731	chr1	21573714	21573759	CID_355669	38	62	21573731	42	ECE1	CDS
chr1	21585199	21585324	CID_513144	80	-	159	21585215	chr1	21585199	21585295	CID_355685	36	64	21585215	96	ECE1	CDS
chr1	22157712	22157822	CID_513854	14	-	19	22157736	chr1	22157712	22157782	CID_356195	10	17	22157736	70	HSPG2	CDS
chr1	22161256	22161366	CID_513868	3	-	5	22161290	chr1	22161265	22161438	CID_356216	8	16	22161292	101	HSPG2	CDS
chr1	22165473	22165554	CID_513878	1	-	11	22165478	chr1	22165445	22165516	CID_356224	3	9	22165479	43	HSPG2	CDS
chr1	22172601	22172690	CID_513915	6	-	9	22172616	chr1	22172601	22172657	CID_356251	3	6	22172616	56	HSPG2	CDS
chr1	22178069	22178143	CID_513939	4	-	11	22178105	chr1	22178101	22178148	CID_356274	2	8	22178112	42	HSPG2	UTR3
chr1	22182352	22182391	CID_513967	2	-	5	22182367	chr1	22182341	22182391	CID_356297	7	11	22182367	39	HSPG2	CDS
chr1	22186362	22186418	CID_513980	4	-	7	22186382	chr1	22186363	22186452	CID_356308	9	15	22186384	55	HSPG2	CDS
chr1	22188486	22188547	CID_513987	7	-	8	22188505	chr1	22188498	22188544	CID_356314	3	6	22188498	46	HSPG2	CDS
chr1	22188551	22188581	CID_513988	4	-	7	22188577	chr1	22188551	22188608	CID_356315	8	8	22188577	30	HSPG2	CDS
chr1	22198723	22198798	CID_514006	8	-	10	22198788	chr1	22198757	22198811	CID_356337	5	7	22198788	41	HSPG2	CDS
chr1	22202734	22202824	CID_514030	19	-	26	22202768	chr1	22202731	22202806	CID_356364	15	30	22202771	72	HSPG2	CDS
chr1	22202829	22202898	CID_514031	5	-	7	22202866	chr1	22202860	22202895	CID_356367	3	6	22202866	35	HSPG2	CDS
chr1	22206656	22206744	CID_514046	6	-	10	22206687	chr1	22206656	22206747	CID_356380	12	16	22206692	88	HSPG2	CDS
chr1	22207841	22207954	CID_514058	20	-	38	22207883	chr1	22207832	22207912	CID_356390	8	16	22207884	71	HSPG2	CDS
chr1	22211262	22211316	CID_514064	6	-	8	22211278	chr1	22211262	22211320	CID_356396	5	11	22211282	54	HSPG2	CDS
chr1	22211815	22211898	CID_514070	11	-	26	22211821	chr1	22211815	22211915	CID_356402	8	11	22211821	83	HSPG2	CDS
chr1	22213720	22213781	CID_514075	10	-	12	22213735	chr1	22213717	22213790	CID_356404	6	12	22213737	61	HSPG2	CDS
chr1	22216474	22216532	CID_514088	4	-	8	22216491	chr1	22216484	22216567	CID_356412	4	12	22216497	48	HSPG2	CDS
chr1	22419310	22419346	CID_514335	155	+	171	22419313	chr1	22419305	22419343	CID_356607	112	132	22419313	33	CDC42	UTR3
chr1	22903117	22903159	CID_514924	7	+	18	22903139	chr1	22903119	22903156	CID_357067	5	14	22903139	37	EPHA8	CDS
chr1	22915595	22915638	CID_514956	7	+	10	22915612	chr1	22915583	22915654	CID_357095	4	8	22915605	43	EPHA8	CDS
chr1	23208889	23208956	CID_515363	7	+	12	23208903	chr1	23208896	23208961	CID_357364	8	9	23208903	60	EPHB2	CDS
chr1	23234446	23234500	CID_515405	5	+	8	23234453	chr1	23234446	23234475	CID_357396	5	5	23234453	29	EPHB2	CDS
chr1	23408744	23408800	CID_515598	12	+	14	23408774	chr1	23408747	23408851	CID_357539	12	17	23408768	53	KDM1A	CDS
chr1	23520105	23520168	CID_515735	4	-	7	23520114	chr1	23520105	23520139	CID_357651	5	6	23520114	34	HTR1D	CDS
chr1	23636683	23636734	CID_515851	7	-	7	23636722	chr1	23636671	23636734	CID_357738	6	6	23636725	51	HNRNPR	UTR3
chr1	23636756	23636816	CID_515852	22	-	27	23636778	chr1	23636756	23636801	CID_357739	9	14	23636778	45	HNRNPR	UTR3
chr1	23637357	23637558	CID_515865	93	-	150	23637546	chr1	23637444	23637551	CID_357748	39	59	23637546	107	HNRNPR	CDS
chr1	23645135	23645178	CID_515878	36	-	48	23645162	chr1	23645135	23645178	CID_357755	29	33	23645162	43	HNRNPR	CDS
chr1	23670704	23670780	CID_515918	8	-	10	23670740	chr1	23670710	23670762	CID_357797	6	6	23670737	52	HNRNPR	UTR5
chr1	23696747	23696789	CID_515947	16	+	136	23696749	chr1	23696747	23696774	CID_357819	7	86	23696757	27	Y_RNA	UTR3
chr1	23842865	23842936	CID_516125	13	-	19	23842898	chr1	23842892	23842936	CID_357910	1	5	23842898	44	E2F2	CDS
chr1	24019112	24019249	CID_516337	75	+	98	24019126	chr1	24019109	24019249	CID_358045	63	78	24019126	137	RPL11	CDS
chr1	24021143	24021281	CID_516340	68	+	85	24021232	chr1	24021143	24021281	CID_358047	48	66	24021232	138	RPL11	CDS
chr1	24022294	24022358	CID_516344	7	+	11	24022306	chr1	24022291	24022358	CID_358054	14	20	24022304	64	RPL11	CDS
chr1	24022809	24022885	CID_516347	108	+	138	24022870	chr1	24022838	24022896	CID_358056	79	96	24022865	47	RPL11	stop
chr1	24119651	24119689	CID_516496	8	+	13	24119660	chr1	24119650	24119689	CID_358194	4	7	24119669	38	LYPLA2	CDS
chr1	24172562	24172604	CID_516587	20	-	31	24172582	chr1	24172562	24172604	CID_358267	15	22	24172578	42	FUCA1	CDS
chr1	24186293	24186393	CID_516603	60	-	84	24186316	chr1	24186288	24186393	CID_358279	42	58	24186316	100	FUCA1	CDS
chr1	24191974	24192093	CID_516607	52	-	66	24192001	chr1	24191986	24192086	CID_358283	37	44	24192001	100	FUCA1	CDS
chr1	24194387	24194512	CID_516611	15	-	18	24194405	chr1	24194387	24194477	CID_358284	10	12	24194405	90	FUCA1	CDS
chr1	24718119	24718157	CID_517194	4	-	5	24718124	chr1	24718119	24718157	CID_358725	4	5	24718128	38	STPG1	CDS
chr1	24766655	24766730	CID_517240	5	+	9	24766682	chr1	24766663	24766706	CID_358760	3	5	24766683	43	NIPAL3	UTR5
chr1	24782640	24782764	CID_517267	47	+	64	24782704	chr1	24782655	24782758	CID_358777	19	25	24782700	103	NIPAL3	CDS
chr1	24790555	24790610	CID_517281	18	+	23	24790572	chr1	24790527	24790606	CID_358785	20	25	24790571	51	NIPAL3	CDS
chr1	24795484	24795603	CID_517289	36	+	48	24795532	chr1	24795477	24795594	CID_358790	20	28	24795539	110	NIPAL3	CDS
chr1	24795658	24795765	CID_517291	9	+	15	24795692	chr1	24795670	24795746	CID_358792	6	7	24795683	76	NIPAL3	stop
chr1	24978927	24979113	CID_517532	28	+	43	24979080	chr1	24979007	24979107	CID_358961	12	24	24979086	100	SRRM1	CDS
chr1	24981437	24981614	CID_517539	191	+	274	24981537	chr1	24981425	24981561	CID_358966	94	127	24981537	124	SRRM1	CDS
chr1	24987224	24987267	CID_517544	8	+	13	24987241	chr1	24987226	24987255	CID_358975	4	7	24987241	29	SRRM1	UTR3
chr1	24989151	24989191	CID_517547	11	+	38	24989154	chr1	24989151	24989191	CID_358980	7	26	24989158	40	SRRM1	UTR3
chr1	24993324	24993410	CID_517552	12	+	23	24993362	chr1	24993345	24993417	CID_358987	6	15	24993360	65	SRRM1	UTR3
chr1	24995611	24995657	CID_517554	38	+	54	24995634	chr1	24995611	24995655	CID_358988	18	22	24995634	44	SRRM1	CDS
chr1	24995748	24995816	CID_517557	34	+	56	24995755	chr1	24995748	24995816	CID_358991	20	30	24995757	68	SRRM1	CDS
chr1	25167394	25167517	CID_517710	104	+	143	25167491	chr1	25167394	25167517	CID_359123	69	85	25167491	123	CLIC4	stop
chr1	25168173	25168212	CID_517720	2	+	7	25168197	chr1	25168167	25168212	CID_359133	5	7	25168203	39	CLIC4	UTR3
chr1	25168507	25168552	CID_517725	12	+	13	25168526	chr1	25168507	25168584	CID_359138	17	20	25168530	45	CLIC4	UTR3
chr1	25169539	25169572	CID_517738	2	+	5	25169552	chr1	25169539	25169572	CID_359152	3	5	25169557	33	CLIC4	UTR3
chr1	25170216	25170281	CID_517746	7	+	7	25170225	chr1	25170223	25170268	CID_359158	5	5	25170225	45	CLIC4	UTR3
chr1	25780763	25780803	CID_518473	22	+	29	25780785	chr1	25780761	25780803	CID_359668	5	13	25780785	40	TMEM57	CDS
chr1	25783244	25783288	CID_518477	14	+	15	25783256	chr1	25783245	25783288	CID_359672	3	7	25783256	43	TMEM57	CDS
chr1	25785017	25785078	CID_518480	15	+	18	25785041	chr1	25785017	25785082	CID_359675	3	8	25785050	61	TMEM57	CDS
chr1	25944349	25944414	CID_518719	3	+	10	25944358	chr1	25944352	25944414	CID_359844	4	7	25944354	62	MAN1C1	UTR5
chr1	26126790	26126878	CID_518911	9	+	16	26126865	chr1	26126788	26126883	CID_359995	10	15	26126865	88	SEPN1	CDS
chr1	26127535	26127639	CID_518912	126	+	191	26127573	chr1	26127535	26127639	CID_359996	111	167	26127573	104	SEPN1	CDS
chr1	26136175	26136312	CID_518931	443	+	588	26136222	chr1	26136175	26136312	CID_360010	347	458	26136222	137	SEPN1	CDS
chr1	26139175	26139273	CID_518936	43	+	69	26139244	chr1	26139179	26139275	CID_360014	38	61	26139244	94	SEPN1	CDS
chr1	26142677	26142749	CID_518948	9	+	12	26142703	chr1	26142694	26142739	CID_360032	5	9	26142703	45	SEPN1	UTR3
chr1	26144037	26144072	CID_518967	8	+	9	26144061	chr1	26144050	26144072	CID_360047	5	5	26144060	22	SEPN1	UTR3
chr1	26144648	26144674	CID_518976	4	+	5	26144651	chr1	26144648	26144685	CID_360055	12	13	26144654	26	SEPN1	UTR3
chr1	26227039	26227189	CID_519115	235	-	273	26227131	chr1	26227039	26227184	CID_360155	192	219	26227131	145	STMN1	UTR3
chr1	26227406	26227551	CID_519118	385	-	532	26227486	chr1	26227406	26227565	CID_360158	292	408	26227486	145	STMN1	stop
chr1	26230189	26230304	CID_519129	165	-	205	26230213	chr1	26230169	26230304	CID_360166	137	168	26230213	115	STMN1	CDS
chr1	26231154	26231232	CID_519130	166	-	216	26231197	chr1	26231155	26231232	CID_360168	115	154	26231197	77	STMN1	start
chr1	26798994	26799114	CID_519816	16	+	52	26799078	chr1	26799020	26799112	CID_360644	16	40	26799078	92	HMGN2	start
chr1	26800088	26800123	CID_519822	10	+	10	26800113	chr1	26800102	26800123	CID_360653	6	6	26800110	21	HMGN2	CDS
chr1	26800142	26800180	CID_519823	3	+	6	26800166	chr1	26800132	26800180	CID_360654	3	5	26800169	38	HMGN2	CDS
chr1	26800261	26800293	CID_519825	18	+	28	26800290	chr1	26800241	26800301	CID_360656	13	15	26800290	32	HMGN2	CDS
chr1	27107396	27107439	CID_520205	138	+	156	27107410	chr1	27107363	27107439	CID_360932	55	68	27107409	43	ARID1A	UTR3
chr1	27121259	27121361	CID_520243	16	+	24	27121267	chr1	27121221	27121320	CID_360964	8	9	27121268	61	PIGV	CDS
chr1	27153499	27153635	CID_520281	30	+	73	27153619	chr1	27153529	27153629	CID_361001	7	27	27153619	100	ZDHHC18	CDS
chr1	27158941	27159065	CID_520288	66	+	106	27159008	chr1	27158937	27159022	CID_361005	20	31	27159008	81	ZDHHC18	CDS
chr1	27175099	27175175	CID_520295	9	+	14	27175114	chr1	27175099	27175175	CID_361015	5	7	27175118	76	ZDHHC18	CDS
chr1	27176796	27176930	CID_520298	149	+	226	27176866	chr1	27176818	27176928	CID_361018	30	53	27176867	110	ZDHHC18	CDS
chr1	27177059	27177097	CID_520299	19	+	25	27177066	chr1	27177052	27177097	CID_361019	4	12	27177065	38	ZDHHC18	CDS
chr1	27212505	27212624	CID_520393	154	-	228	27212553	chr1	27212464	27212624	CID_361077	65	98	27212553	119	GPN2	CDS
chr1	27215567	27215609	CID_520396	6	-	8	27215582	chr1	27215527	27215609	CID_361080	6	8	27215582	42	GPN2	CDS
chr1	27269224	27269255	CID_520474	9	+	10	27269234	chr1	27269224	27269261	CID_361143	6	10	27269234	31	NUDC	CDS
chr1	27428878	27428950	CID_520678	4	-	6	27428882	chr1	27428878	27428916	CID_361295	2	5	27428891	38	SLC9A1	CDS
chr1	27434261	27434321	CID_520694	8	-	12	27434272	chr1	27434261	27434321	CID_361310	5	7	27434276	60	SLC9A1	CDS
chr1	27440463	27440676	CID_520706	38	-	97	27440635	chr1	27440548	27440667	CID_361323	15	81	27440635	119	SLC9A1	UTR5
chr1	27480720	27480808	CID_520766	13	-	25	27480779	chr1	27480745	27480808	CID_361354	6	11	27480774	63	SLC9A1	UTR5
chr1	27660481	27660530	CID_521029	4	+	5	27660497	chr1	27660481	27660536	CID_361535	4	5	27660497	49	TMEM222	CDS
chr1	27661850	27661993	CID_521034	31	+	49	27661919	chr1	27661884	27661986	CID_361542	11	23	27661913	102	TMEM222	stop
chr1	27661997	27662109	CID_521036	25	+	36	27662031	chr1	27662003	27662106	CID_361543	11	17	27662031	103	TMEM222	UTR3
chr1	27733281	27733320	CID_521195	6	-	8	27733300	chr1	27733284	27733326	CID_361683	5	7	27733300	36	WASF2	UTR3
chr1	27739076	27739220	CID_521222	54	-	85	27739109	chr1	27739076	27739211	CID_361718	16	32	27739104	135	WASF2	CDS
chr1	27741355	27741393	CID_521224	5	-	11	27741359	chr1	27741355	27741429	CID_361719	3	7	27741358	38	WASF2	CDS
chr1	28150161	28150193	CID_521696	5	+	6	28150166	chr1	28150161	28150193	CID_362062	6	8	28150169	32	STX12	UTR3
chr1	28167532	28167633	CID_521717	30	+	39	28167610	chr1	28167532	28167618	CID_362072	2	5	28167601	86	PPP1R8	UTR5
chr1	28218515	28218568	CID_521801	8	-	15	28218534	chr1	28218493	28218552	CID_362123	5	7	28218533	37	RPA2	UTR3
chr1	28220522	28220557	CID_521805	2	-	6	28220532	chr1	28220522	28220557	CID_362130	2	5	28220536	35	RPA2	CDS
chr1	28240955	28240991	CID_521830	6	-	10	28240973	chr1	28240955	28240996	CID_362146	6	8	28240974	36	RPA2	UTR5
chr1	28271863	28271918	CID_521857	5	+	14	28271897	chr1	28271875	28271910	CID_362167	4	8	28271889	35	SMPDL3B	CDS
chr1	28285023	28285077	CID_521885	14	+	14	28285055	chr1	28285023	28285071	CID_362196	8	8	28285055	48	SMPDL3B	CDS
chr1	28285355	28285401	CID_521890	5	+	34	28285374	chr1	28285349	28285391	CID_362200	2	15	28285368	36	SMPDL3B	UTR3
chr1	28339781	28339805	CID_521980	4	-	6	28339782	chr1	28339770	28339804	CID_362262	8	9	28339782	23	EYA3	CDS
chr1	28343694	28343743	CID_521986	83	-	114	28343718	chr1	28343694	28343743	CID_362265	33	46	28343718	49	EYA3	CDS
chr1	28354300	28354323	CID_521987	10	-	13	28354315	chr1	28354300	28354328	CID_362272	9	9	28354317	23	EYA3	CDS
chr1	28358594	28358619	CID_521998	56	-	61	28358594	chr1	28358594	28358633	CID_362274	42	49	28358594	25	RN7SL559P	UTR5
chr1	28365354	28365406	CID_522001	5	-	10	28365359	chr1	28365354	28365406	CID_362280	4	6	28365359	52	EYA3	start
chr1	28527664	28527755	CID_522154	49	-	55	28527692	chr1	28527665	28527736	CID_362397	47	54	28527693	71	DNAJC8	UTR3
chr1	28562970	28563081	CID_522190	5	+	6	28562997	chr1	28562997	28563081	CID_362420	7	8	28563005	84	ATPIF1	UTR3
chr1	28600623	28600645	CID_522266	5	+	9	28600624	chr1	28600623	28600645	CID_362466	4	5	28600625	22	SESN2	CDS
chr1	28832570	28832596	CID_522482	10	+	16	28832577	chr1	28832570	28832601	CID_362601	8	14	28832577	26	RCC1	UTR5
chr1	28835705	28835742	CID_522495	8	+	10	28835730	chr1	28835700	28835757	CID_362615	6	9	28835721	37	SNHG3	UTR5
chr1	28862775	28862871	CID_522553	33	+	40	28862792	chr1	28862775	28862826	CID_362669	10	14	28862792	51	RCC1	CDS
chr1	28863283	28863407	CID_522554	23	+	29	28863330	chr1	28863283	28863376	CID_362670	7	9	28863330	93	RCC1	CDS
chr1	29069101	29069162	CID_522783	11	+	12	29069127	chr1	29069071	29069160	CID_362821	4	6	29069123	59	YTHDF2	CDS
chr1	29314362	29314409	CID_523055	5	+	5	29314381	chr1	29314362	29314401	CID_362986	2	5	29314380	39	EPB41	UTR5
chr1	29391600	29391669	CID_523120	38	+	50	29391619	chr1	29391607	29391662	CID_363027	15	17	29391626	55	EPB41	CDS
chr1	29424380	29424447	CID_523138	7	+	9	29424404	chr1	29424380	29424421	CID_363047	5	8	29424404	41	EPB41	CDS
chr1	29585763	29585852	CID_523375	18	+	23	29585815	chr1	29585805	29585854	CID_363259	4	5	29585815	47	PTPRU	CDS
chr1	29585961	29586045	CID_523376	22	+	32	29586022	chr1	29585961	29586073	CID_363260	20	27	29586028	84	PTPRU	CDS
chr1	29605982	29606169	CID_523405	41	+	65	29606063	chr1	29606007	29606118	CID_363290	25	36	29606063	111	PTPRU	CDS
chr1	29606563	29606623	CID_523407	7	+	10	29606566	chr1	29606551	29606623	CID_363294	15	19	29606574	60	PTPRU	CDS
chr1	29637973	29638047	CID_523451	14	+	15	29637993	chr1	29637976	29638038	CID_363326	10	11	29637994	62	PTPRU	CDS
chr1	29642633	29642655	CID_523468	7	+	10	29642635	chr1	29642631	29642655	CID_363339	6	7	29642636	22	PTPRU	CDS
chr1	29644321	29644419	CID_523477	4	+	7	29644409	chr1	29644309	29644419	CID_363343	10	14	29644409	98	PTPRU	CDS
chr1	29650161	29650256	CID_523488	4	+	5	29650178	chr1	29650150	29650212	CID_363347	6	6	29650178	51	PTPRU	CDS
chr1	31346158	31346211	CID_525174	13	-	15	31346169	chr1	31346158	31346219	CID_364584	6	10	31346169	53	SDC3	CDS
chr1	31347325	31347435	CID_525183	21	-	24	31347355	chr1	31347345	31347435	CID_364590	8	11	31347356	90	SDC3	CDS
chr1	31405289	31405378	CID_525267	7	-	11	31405301	chr1	31405289	31405354	CID_364645	3	5	31405310	65	PUM1	UTR3
chr1	31414936	31414969	CID_525294	3	-	6	31414945	chr1	31414936	31414963	CID_364667	4	5	31414949	27	PUM1	CDS
chr1	31438847	31439107	CID_525330	37	-	69	31438978	chr1	31438885	31439073	CID_364699	10	25	31438978	188	PUM1	CDS
chr1	31465237	31465274	CID_525371	10	-	10	31465245	chr1	31465237	31465277	CID_364722	5	7	31465247	37	PUM1	CDS
chr1	31742052	31742087	CID_525626	7	-	8	31742061	chr1	31742052	31742087	CID_364924	6	6	31742061	35	SNRNP40	CDS
chr1	31901848	31901915	CID_525804	25	+	32	31901864	chr1	31901834	31901907	CID_365068	13	20	31901864	59	SERINC2	CDS
chr1	32198599	32198729	CID_526202	10	-	15	32198627	chr1	32198599	32198682	CID_365363	5	7	32198622	83	BAI2	CDS
chr1	32384573	32384771	CID_526457	87	-	148	32384710	chr1	32384573	32384728	CID_365577	59	84	32384711	155	RP11-84A19.4	start
chr1	32479622	32479692	CID_526539	21	+	38	32479657	chr1	32479630	32479725	CID_365642	12	20	32479657	62	KHDRBS1	CDS
chr1	32498798	32498915	CID_526561	33	+	43	32498823	chr1	32498796	32498877	CID_365658	5	14	32498823	79	KHDRBS1	CDS
chr1	32503439	32503489	CID_526564	13	+	15	32503456	chr1	32503442	32503504	CID_365665	7	9	32503466	47	KHDRBS1	CDS
chr1	32505117	32505165	CID_526572	10	+	12	32505136	chr1	32505118	32505168	CID_365671	6	11	32505136	47	KHDRBS1	CDS
chr1	32667632	32667698	CID_526852	13	+	18	32667658	chr1	32667632	32667692	CID_365863	3	6	32667657	60	CCDC28B	CDS
chr1	32669586	32669646	CID_526854	5	+	8	32669614	chr1	32669592	32669639	CID_365866	4	5	32669618	47	CCDC28B	CDS
chr1	32686736	32686798	CID_526896	23	-	49	32686753	chr1	32686736	32686789	CID_365896	14	29	32686752	53	TMEM234	CDS
chr1	32689639	32689713	CID_526902	7	+	8	32689649	chr1	32689639	32689701	CID_365898	11	12	32689649	62	EIF3I	CDS
chr1	32690014	32690076	CID_526906	16	+	23	32690041	chr1	32690014	32690071	CID_365900	11	15	32690041	57	EIF3I	CDS
chr1	32694328	32694418	CID_526916	72	+	105	32694336	chr1	32694327	32694418	CID_365905	42	69	32694332	90	EIF3I	CDS
chr1	32694758	32694802	CID_526917	11	+	18	32694769	chr1	32694739	32694810	CID_365906	11	23	32694769	44	EIF3I	CDS
chr1	32768223	32768331	CID_526994	56	+	67	32768306	chr1	32768225	32768325	CID_365964	25	34	32768306	100	HDAC1	UTR5
chr1	32782291	32782379	CID_526999	17	+	22	32782328	chr1	32782291	32782347	CID_365971	13	15	32782328	56	HDAC1	UTR5
chr1	32790081	32790151	CID_527005	11	+	12	32790110	chr1	32790090	32790128	CID_365976	4	5	32790110	38	HDAC1	UTR5
chr1	32792573	32792673	CID_527009	10	+	14	32792585	chr1	32792566	32792679	CID_365977	7	14	32792586	100	HDAC1	UTR5
chr1	32793199	32793246	CID_527011	2	+	5	32793203	chr1	32793199	32793238	CID_365980	3	8	32793201	39	HDAC1	start
chr1	33116828	33116911	CID_527393	20	+	31	33116885	chr1	33116841	33116919	CID_366259	18	22	33116885	70	RBBP4	start
chr1	33117515	33117629	CID_527395	24	+	32	33117589	chr1	33117515	33117629	CID_366265	17	23	33117589	114	RBBP4	start
chr1	33123042	33123146	CID_527400	43	+	63	33123060	chr1	33123042	33123100	CID_366270	8	16	33123060	58	RBBP4	UTR5
chr1	33133968	33133999	CID_527415	10	+	11	33133976	chr1	33133968	33133999	CID_366286	5	6	33133976	31	RBBP4	UTR5
chr1	33134837	33134945	CID_527421	108	+	134	33134855	chr1	33134836	33134950	CID_366292	71	91	33134855	108	RBBP4	CDS
chr1	33138054	33138110	CID_527424	4	+	5	33138079	chr1	33138060	33138110	CID_366294	5	7	33138085	50	RBBP4	CDS
chr1	33145247	33145363	CID_527433	40	+	59	33145347	chr1	33145301	33145376	CID_366302	43	57	33145344	62	RBBP4	stop
chr1	33239458	33239486	CID_527589	6	+	7	33239461	chr1	33239458	33239509	CID_366424	2	7	33239461	28	KIAA1522	UTR3
chr1	33251965	33252025	CID_527628	4	-	6	33251968	chr1	33251959	33252025	CID_366449	11	15	33251973	60	YARS	CDS
chr1	33256789	33256855	CID_527634	14	-	21	33256840	chr1	33256789	33256855	CID_366454	9	16	33256840	66	YARS	CDS
chr1	33272083	33272121	CID_527653	16	-	23	33272096	chr1	33272083	33272121	CID_366470	10	11	33272096	38	YARS	CDS
chr1	33363727	33363800	CID_527781	7	-	11	33363742	chr1	33363726	33363782	CID_366594	6	6	33363738	55	TMEM54	CDS
chr1	33478780	33479003	CID_527967	58	-	98	33478879	chr1	33478707	33478955	CID_366739	47	77	33478879	175	AK2	stop
chr1	35567200	35567263	CID_529993	17	+	20	35567204	chr1	35567200	35567270	CID_368194	13	15	35567203	63	ZMYM1	CDS
chr1	35649954	35650008	CID_530088	12	-	14	35649991	chr1	35649971	35650008	CID_368277	4	6	35649981	37	SFPQ	UTR3
chr1	35650022	35650051	CID_530090	5	-	7	35650027	chr1	35650022	35650053	CID_368278	7	7	35650034	29	SFPQ	UTR3
chr1	35654953	35654975	CID_530117	2	-	11	35654959	chr1	35654953	35654975	CID_368301	6	8	35654958	22	SFPQ	CDS
chr1	35656449	35656537	CID_530123	77	-	106	35656485	chr1	35656453	35656577	CID_368307	39	57	35656488	84	SFPQ	CDS
chr1	35862206	35862248	CID_530303	18	+	23	35862215	chr1	35862206	35862266	CID_368451	14	18	35862215	42	ZMYM4	CDS
chr1	35928231	35928264	CID_530418	8	-	8	35928254	chr1	35928231	35928264	CID_368543	9	9	35928253	33	KIAA0319L	CDS
chr1	36068915	36068969	CID_530597	10	-	14	36068936	chr1	36068932	36068969	CID_368686	5	9	36068936	37	PSMB2	CDS
chr1	36070834	36070881	CID_530601	5	-	7	36070855	chr1	36070834	36070884	CID_368689	3	9	36070851	47	PSMB2	CDS
chr1	36603425	36603563	CID_531255	64	-	83	36603432	chr1	36603408	36603564	CID_369153	19	39	36603438	138	TRAPPC3	UTR3
chr1	36748150	36748299	CID_531422	17	+	28	36748205	chr1	36748163	36748286	CID_369288	14	22	36748209	123	THRAP3	start
chr1	36752271	36752374	CID_531434	139	+	191	36752316	chr1	36752216	36752365	CID_369298	84	115	36752316	94	THRAP3	CDS
chr1	37979042	37979073	CID_532867	4	-	6	37979055	chr1	37979041	37979065	CID_370367	6	8	37979052	23	MEAF6	CDS
chr1	38056307	38056349	CID_532973	6	-	12	38056331	chr1	38056306	38056345	CID_370460	2	7	38056330	38	GNL2	CDS
chr1	38265678	38265726	CID_533276	14	+	18	38265703	chr1	38265693	38265726	CID_370674	6	12	38265703	33	MANEAL	UTR3
chr1	38274696	38274805	CID_533325	37	+	50	38274773	chr1	38274706	38274805	CID_370705	15	27	38274773	99	C1orf122	stop
chr1	38445141	38445205	CID_533510	4	-	6	38445156	chr1	38445141	38445201	CID_370833	4	9	38445150	60	SF3A3	CDS
chr1	39329754	39329793	CID_534469	9	-	11	39329766	chr1	39329750	39329793	CID_371487	5	6	39329766	39	MYCBP	UTR3
chr1	39330080	39330138	CID_534474	10	-	18	39330119	chr1	39330049	39330138	CID_371491	7	11	39330119	58	MYCBP	UTR3
chr1	39330212	39330249	CID_534476	18	-	21	39330228	chr1	39330198	39330249	CID_371492	14	18	39330228	37	MYCBP	UTR3
chr1	39500234	39500306	CID_534629	12	+	14	39500257	chr1	39500239	39500306	CID_371605	7	9	39500259	67	NDUFS5	UTR3
chr1	40026687	40026793	CID_535215	13	-	17	40026726	chr1	40026678	40026745	CID_372029	7	8	40026726	58	PABPC4	UTR3
chr1	40029523	40029592	CID_535225	9	-	14	40029560	chr1	40029530	40029592	CID_372040	8	12	40029566	62	PABPC4	CDS
chr1	40030098	40030205	CID_535227	23	-	30	40030153	chr1	40030128	40030193	CID_372042	9	15	40030155	65	PABPC4	CDS
chr1	40042016	40042093	CID_535270	18	-	20	40042071	chr1	40042018	40042093	CID_372071	11	16	40042075	75	PABPC4	UTR5
chr1	40042262	40042330	CID_535273	9	-	11	40042298	chr1	40042277	40042337	CID_372076	4	8	40042298	53	PABPC4	UTR5
chr1	40090184	40090213	CID_535318	8	-	9	40090184	chr1	40090184	40090213	CID_372102	8	9	40090184	29	HEYL	UTR3
chr1	40219030	40219124	CID_535518	10	+	13	40219044	chr1	40219033	40219112	CID_372237	10	12	40219045	79	PPIE	UTR3
chr1	40431145	40431209	CID_535806	12	+	31	40431160	chr1	40431145	40431215	CID_372434	4	10	40431152	64	MFSD2A	CDS
chr1	40432492	40432538	CID_535811	16	+	23	40432521	chr1	40432503	40432538	CID_372439	7	8	40432520	35	MFSD2A	CDS
chr1	40432540	40432604	CID_535812	18	+	23	40432570	chr1	40432545	40432604	CID_372440	5	6	40432569	59	MFSD2A	CDS
chr1	40434007	40434147	CID_535822	81	+	120	40434085	chr1	40434063	40434148	CID_372449	21	33	40434078	84	MFSD2A	CDS
chr1	40434272	40434397	CID_535823	23	+	30	40434318	chr1	40434299	40434369	CID_372450	6	8	40434323	70	MFSD2A	CDS
chr1	40536574	40536637	CID_535926	8	+	11	40536584	chr1	40536574	40536613	CID_372531	4	7	40536575	39	CAP1	CDS
chr1	40539595	40539777	CID_535957	164	-	239	40539625	chr1	40539594	40539700	CID_372557	71	99	40539625	105	PPT1	stop
chr1	40542514	40542587	CID_535962	10	-	17	40542538	chr1	40542514	40542583	CID_372560	6	15	40542538	69	PPT1	CDS
chr1	40544236	40544404	CID_535963	116	-	140	40544258	chr1	40544235	40544342	CID_372563	61	74	40544258	106	PPT1	start
chr1	40555092	40555181	CID_535972	95	-	146	40555113	chr1	40555087	40555181	CID_372571	63	86	40555113	89	PPT1	CDS
chr1	40557001	40557060	CID_535974	51	-	69	40557035	chr1	40557001	40557060	CID_372574	31	45	40557026	59	PPT1	CDS
chr1	40557716	40557846	CID_535976	60	-	76	40557803	chr1	40557716	40557846	CID_372575	53	63	40557803	130	PPT1	CDS
chr1	40726550	40726652	CID_536112	69	+	96	40726587	chr1	40726508	40726655	CID_372670	72	93	40726587	102	ZMPSTE24	CDS
chr1	40734091	40734181	CID_536121	48	+	78	40734128	chr1	40734089	40734207	CID_372678	29	52	40734128	90	ZMPSTE24	CDS
chr1	40735700	40735799	CID_536125	80	+	108	40735722	chr1	40735710	40735799	CID_372680	51	64	40735725	89	ZMPSTE24	CDS
chr1	40737566	40737653	CID_536129	37	+	51	40737613	chr1	40737567	40737644	CID_372682	19	30	40737613	77	ZMPSTE24	CDS
chr1	40756529	40756670	CID_536144	117	+	177	40756623	chr1	40756529	40756667	CID_372692	71	103	40756622	138	ZMPSTE24	CDS
chr1	40758115	40758315	CID_536145	213	+	280	40758283	chr1	40758115	40758303	CID_372693	123	159	40758283	188	ZMPSTE24	CDS
chr1	40881007	40881042	CID_536286	5	+	8	40881017	chr1	40881007	40881049	CID_372791	6	9	40881026	35	SMAP2	CDS
chr1	41223812	41223865	CID_536647	14	+	16	41223829	chr1	41223812	41223874	CID_373045	7	8	41223829	53	NFYC	CDS
chr1	41236351	41236394	CID_536668	14	+	33	41236353	chr1	41236351	41236377	CID_373064	6	10	41236359	26	NFYC	CDS
chr1	41540945	41540980	CID_537121	5	-	5	41540975	chr1	41540944	41540998	CID_373380	4	5	41540975	35	SCMH1	CDS
chr1	43162380	43162435	CID_538694	9	+	12	43162407	chr1	43162361	43162447	CID_374527	12	15	43162416	55	YBX1	CDS
chr1	43213403	43213467	CID_538751	15	-	25	43213422	chr1	43213403	43213469	CID_374581	6	13	43213422	64	LEPRE1	CDS
chr1	43213871	43213934	CID_538752	10	-	13	43213889	chr1	43213871	43213988	CID_374582	10	12	43213882	63	LEPRE1	CDS
chr1	43215866	43216007	CID_538755	122	-	182	43215933	chr1	43215860	43216007	CID_374585	100	138	43215933	141	LEPRE1	CDS
chr1	43217945	43218037	CID_538756	38	-	47	43217992	chr1	43217945	43218039	CID_374587	28	42	43217983	92	LEPRE1	CDS
chr1	43218226	43218321	CID_538757	51	-	70	43218259	chr1	43218229	43218321	CID_374590	43	52	43218259	92	LEPRE1	CDS
chr1	43221218	43221263	CID_538764	7	-	11	43221234	chr1	43221219	43221285	CID_374594	4	12	43221234	44	LEPRE1	CDS
chr1	43223489	43223588	CID_538770	182	-	232	43223550	chr1	43223458	43223576	CID_374599	129	175	43223545	87	LEPRE1	CDS
chr1	43224522	43224657	CID_538772	20	-	28	43224550	chr1	43224524	43224654	CID_374600	17	24	43224547	130	LEPRE1	CDS
chr1	43225020	43225057	CID_538774	7	-	8	43225041	chr1	43225025	43225057	CID_374604	3	6	43225047	32	LEPRE1	CDS
chr1	43232178	43232216	CID_538787	3	-	8	43232200	chr1	43232178	43232220	CID_374614	5	6	43232200	38	LEPRE1	CDS
chr1	43308215	43308238	CID_538903	1	+	5	43308233	chr1	43308209	43308244	CID_374685	4	6	43308233	23	ERMAP	CDS
chr1	43308598	43308661	CID_538908	15	+	20	43308621	chr1	43308598	43308650	CID_374688	7	13	43308615	52	ERMAP	CDS
chr1	43392807	43392914	CID_539028	256	-	342	43392857	chr1	43392807	43392912	CID_374761	66	91	43392857	105	SLC2A1	CDS
chr1	43394938	43394984	CID_539037	13	-	21	43394976	chr1	43394934	43394984	CID_374767	1	8	43394975	46	SLC2A1	CDS
chr1	43395263	43395443	CID_539040	46	-	75	43395275	chr1	43395263	43395431	CID_374769	15	27	43395275	168	SLC2A1	CDS
chr1	43396721	43396834	CID_539046	21	-	30	43396735	chr1	43396726	43396839	CID_374777	11	13	43396735	108	SLC2A1	CDS
chr1	43629997	43630066	CID_539257	12	-	15	43630047	chr1	43630026	43630071	CID_374935	6	10	43630047	40	EBNA1BP2	UTR3
chr1	43636484	43636534	CID_539270	11	-	14	43636501	chr1	43636484	43636530	CID_374947	9	10	43636501	46	EBNA1BP2	CDS
chr1	43825866	43825921	CID_539480	10	+	17	43825899	chr1	43825891	43825938	CID_375110	2	5	43825894	30	CDC20	CDS
chr1	43826835	43826916	CID_539490	12	+	22	43826857	chr1	43826849	43826892	CID_375118	5	8	43826857	43	CDC20	CDS
chr1	43830010	43830132	CID_539511	43	-	65	43830062	chr1	43830010	43830132	CID_375134	24	32	43830062	122	ELOVL1	CDS
chr1	43830408	43830466	CID_539514	47	-	73	43830437	chr1	43830408	43830465	CID_375137	19	28	43830428	57	ELOVL1	CDS
chr1	43830610	43830694	CID_539515	31	-	47	43830649	chr1	43830607	43830679	CID_375139	11	17	43830649	69	ELOVL1	CDS
chr1	43830857	43831047	CID_539516	317	-	489	43830958	chr1	43830859	43831047	CID_375141	106	202	43830958	188	ELOVL1	CDS
chr1	44019550	44019609	CID_539818	7	+	8	44019559	chr1	44019541	44019609	CID_375356	11	12	44019562	59	PTPRF	CDS
chr1	44056888	44057211	CID_539888	119	+	162	44057048	chr1	44056969	44057222	CID_375399	76	121	44057045	242	PTPRF	UTR5
chr1	44058128	44058263	CID_539891	81	+	166	44058164	chr1	44058128	44058263	CID_375403	59	124	44058164	135	PTPRF	CDS
chr1	44063439	44063670	CID_539896	46	+	66	44063619	chr1	44063445	44063708	CID_375411	28	51	44063616	225	PTPRF	CDS
chr1	44064391	44064584	CID_539900	82	+	114	44064448	chr1	44064393	44064584	CID_375415	51	86	44064452	191	PTPRF	CDS
chr1	44069716	44069858	CID_539910	70	+	96	44069747	chr1	44069710	44069850	CID_375428	62	84	44069741	134	PTPRF	CDS
chr1	44070861	44071115	CID_539913	98	+	144	44071083	chr1	44070861	44071114	CID_375430	111	168	44071083	253	PTPRF	CDS
chr1	44072482	44072639	CID_539923	109	+	152	44072596	chr1	44072488	44072639	CID_375436	84	117	44072605	151	PTPRF	CDS
chr1	44079290	44079384	CID_539939	22	+	33	44079309	chr1	44079290	44079384	CID_375446	19	31	44079315	94	PTPRF	CDS
chr1	44083134	44083242	CID_539949	36	+	60	44083221	chr1	44083114	44083242	CID_375447	30	50	44083221	108	PTPRF	CDS
chr1	44083410	44083492	CID_539950	15	+	16	44083431	chr1	44083410	44083459	CID_375449	7	8	44083431	49	PTPRF	CDS
chr1	44084955	44085023	CID_539955	9	+	15	44084984	chr1	44084961	44085023	CID_375457	10	11	44084987	62	PTPRF	CDS
chr1	44085029	44085085	CID_539956	10	+	10	44085050	chr1	44085026	44085085	CID_375458	11	12	44085050	56	PTPRF	CDS
chr1	44085089	44085139	CID_539957	5	+	6	44085100	chr1	44085089	44085176	CID_375459	5	7	44085100	50	PTPRF	CDS
chr1	44085166	44085238	CID_539958	7	+	10	44085233	chr1	44085178	44085244	CID_375460	6	6	44085227	60	PTPRF	CDS
chr1	44085354	44085413	CID_539959	2	+	6	44085377	chr1	44085354	44085413	CID_375461	5	13	44085387	59	PTPRF	CDS
chr1	44087612	44087704	CID_539972	12	+	20	44087681	chr1	44087613	44087778	CID_375477	16	25	44087681	91	PTPRF	stop
chr1	44088065	44088117	CID_539977	7	+	8	44088103	chr1	44088071	44088156	CID_375481	5	6	44088103	46	PTPRF	UTR3
chr1	44441471	44441520	CID_540443	25	+	27	44441495	chr1	44441471	44441520	CID_375827	16	19	44441495	49	ATP6V0B	UTR5
chr1	44441763	44441846	CID_540445	50	+	72	44441806	chr1	44441769	44441845	CID_375829	33	44	44441806	76	ATP6V0B	start
chr1	44442262	44442318	CID_540449	57	+	73	44442296	chr1	44442262	44442318	CID_375831	26	32	44442296	56	ATP6V0B	CDS
chr1	44442443	44442493	CID_540450	22	+	31	44442479	chr1	44442443	44442497	CID_375832	16	17	44442472	50	ATP6V0B	CDS
chr1	44442699	44442778	CID_540451	88	+	123	44442745	chr1	44442699	44442778	CID_375834	57	81	44442737	79	ATP6V0B	CDS
chr1	44443083	44443122	CID_540457	18	+	19	44443110	chr1	44443083	44443122	CID_375841	8	14	44443110	39	ATP6V0B	stop
chr1	44447531	44447563	CID_540489	6	+	7	44447540	chr1	44447524	44447563	CID_375868	3	5	44447536	32	B4GALT2	CDS
chr1	44463527	44463676	CID_540579	58	-	94	44463581	chr1	44463527	44463676	CID_375917	25	38	44463581	149	SLC6A9	CDS
chr1	44466438	44466556	CID_540590	79	-	117	44466479	chr1	44466438	44466531	CID_375924	42	62	44466478	93	SLC6A9	UTR3
chr1	44466627	44466726	CID_540593	83	-	101	44466674	chr1	44466628	44466731	CID_375926	38	57	44466665	98	SLC6A9	stop
chr1	44466836	44466970	CID_540594	66	-	93	44466919	chr1	44466835	44466970	CID_375927	25	36	44466911	134	SLC6A9	CDS
chr1	44467985	44468084	CID_540599	29	-	37	44468050	chr1	44467991	44468085	CID_375931	10	11	44468060	93	SLC6A9	CDS
chr1	44474040	44474294	CID_540609	277	-	384	44474213	chr1	44474040	44474295	CID_375937	110	178	44474213	254	SLC6A9	start
chr1	44785369	44785415	CID_540989	14	-	17	44785383	chr1	44785369	44785415	CID_376188	11	14	44785383	46	ERI3	start
chr1	45213090	45213140	CID_541540	12	+	23	45213104	chr1	45213069	45213146	CID_376568	8	15	45213104	50	KIF2C	UTR5
chr1	45216115	45216159	CID_541544	4	+	8	45216127	chr1	45216115	45216174	CID_376574	6	9	45216132	44	KIF2C	start
chr1	45232922	45232971	CID_541586	9	+	10	45232962	chr1	45232922	45232976	CID_376600	5	5	45232960	49	KIF2C	UTR3
chr1	45242137	45242217	CID_541602	18	+	48	45242164	chr1	45242132	45242217	CID_376613	7	45	45242164	80	SNORD46	CDS
chr1	45242347	45242447	CID_541605	54	+	77	45242387	chr1	45242347	45242447	CID_376615	52	63	45242387	100	RPS8	CDS
chr1	45243857	45243937	CID_541612	36	+	52	45243894	chr1	45243851	45243961	CID_376624	32	38	45243894	80	RPS8	CDS
chr1	45244006	45244067	CID_541614	14	+	18	45244025	chr1	45244006	45244067	CID_376625	4	6	45244022	61	SNORD38B	CDS
chr1	45244250	45244390	CID_541617	35	+	49	45244295	chr1	45244252	45244389	CID_376628	28	39	45244293	137	RPS8	stop
chr1	45443987	45444018	CID_541866	6	-	10	45443989	chr1	45443987	45444008	CID_376810	5	6	45443989	21	EIF2B3	CDS
chr1	45468453	45468492	CID_541900	26	-	28	45468460	chr1	45468457	45468492	CID_376829	12	14	45468460	35	HECTD3	UTR3
chr1	45478817	45478861	CID_541935	4	+	6	45478848	chr1	45478810	45478878	CID_376863	9	11	45478839	44	UROD	CDS
chr1	45974871	45974945	CID_542333	3	+	5	45974899	chr1	45974846	45974971	CID_377148	10	12	45974897	74	MMACHC	stop
chr1	45976904	45976967	CID_542342	4	-	11	45976929	chr1	45976922	45976956	CID_377158	5	10	45976928	34	PRDX1	UTR3
chr1	45976974	45977082	CID_542349	15	-	36	45977014	chr1	45976984	45977082	CID_377162	15	34	45977016	98	PRDX1	stop
chr1	45980185	45980314	CID_542355	89	-	117	45980245	chr1	45980185	45980292	CID_377163	69	107	45980245	107	PRDX1	CDS
chr1	45980525	45980669	CID_542356	105	-	164	45980616	chr1	45980550	45980669	CID_377164	66	135	45980622	119	PRDX1	CDS
chr1	45981326	45981478	CID_542357	437	-	718	45981435	chr1	45981326	45981479	CID_377167	258	440	45981442	152	PRDX1	CDS
chr1	46034161	46034301	CID_542414	19	+	24	46034223	chr1	46034187	46034301	CID_377212	26	31	46034223	114	AKR1A1	CDS
chr1	46079979	46080027	CID_542470	8	+	11	46080014	chr1	46079982	46080020	CID_377263	4	6	46080014	38	NASP	CDS
chr1	46126285	46126347	CID_542553	4	-	6	46126295	chr1	46126266	46126334	CID_377333	4	7	46126286	49	GPBP1L1	UTR5
chr1	46126664	46126730	CID_542554	23	-	33	46126688	chr1	46126664	46126725	CID_377335	12	17	46126684	61	GPBP1L1	UTR5
chr1	46158876	46159013	CID_542590	31	+	51	46158965	chr1	46158942	46159013	CID_377357	13	19	46158967	71	TMEM69	CDS
chr1	46159066	46159220	CID_542593	39	+	56	46159096	chr1	46159066	46159209	CID_377359	26	46	46159092	143	TMEM69	CDS
chr1	46159297	46159375	CID_542595	27	+	38	46159352	chr1	46159306	46159371	CID_377361	11	17	46159344	65	TMEM69	CDS
chr1	46659236	46659310	CID_543069	9	-	13	46659251	chr1	46659238	46659282	CID_377671	5	5	46659251	44	POMGNT1	UTR3
chr1	46744395	46744451	CID_543189	5	-	6	46744400	chr1	46744395	46744451	CID_377758	3	5	46744400	56	LRRC41	UTR3
chr1	46746068	46746181	CID_543204	17	-	27	46746146	chr1	46746099	46746181	CID_377769	5	7	46746145	82	LRRC41	CDS
chr1	46746867	46746918	CID_543208	6	-	6	46746882	chr1	46746881	46746918	CID_377771	5	8	46746888	37	LRRC41	CDS
chr1	46746931	46747015	CID_543209	16	-	21	46746951	chr1	46746931	46747015	CID_377772	5	6	46746951	84	LRRC41	CDS
chr1	47133831	47133877	CID_543796	7	-	8	47133848	chr1	47133831	47133902	CID_378185	5	7	47133848	46	EFCAB14	CDS
chr1	47184229	47184274	CID_543898	19	-	23	47184233	chr1	47184229	47184274	CID_378263	10	15	47184232	45	EFCAB14	UTR5
chr1	47497108	47497153	CID_544106	28	+	46	47497133	chr1	47497108	47497152	CID_378396	18	25	47497133	44	CYP4X1	CDS
chr1	47505064	47505149	CID_544119	8	+	12	47505113	chr1	47505087	47505140	CID_378409	4	6	47505104	53	CYP4X1	CDS
chr1	47515706	47515804	CID_544132	10	+	12	47515769	chr1	47515723	47515798	CID_378420	18	24	47515769	75	CYP4X1	CDS
chr1	47799652	47799729	CID_544411	21	+	25	47799698	chr1	47799652	47799753	CID_378612	14	18	47799698	77	CMPK1	CDS
chr1	51253780	51253875	CID_547177	116	-	153	51253806	chr1	51253756	51253829	CID_380491	68	97	51253806	49	FAF1	CDS
chr1	51425716	51425761	CID_547298	4	-	6	51425743	chr1	51425725	51425749	CID_380577	8	9	51425743	24	FAF1	UTR5
chr1	51702068	51702103	CID_547501	1	+	7	51702100	chr1	51702071	51702103	CID_380720	1	10	51702099	32	RNF11	UTR5
chr1	51737353	51737385	CID_547549	22	+	25	51737360	chr1	51737353	51737385	CID_380772	13	15	51737361	32	RNF11	UTR3
chr1	52253708	52253733	CID_548025	4	+	10	52253710	chr1	52253708	52253733	CID_381158	6	6	52253712	25	OSBPL9	UTR3
chr1	52266245	52266277	CID_548049	3	-	7	52266254	chr1	52266233	52266268	CID_381179	4	6	52266261	23	NRD1	CDS
chr1	52289351	52289392	CID_548078	16	-	18	52289363	chr1	52289336	52289392	CID_381204	4	7	52289353	41	NRD1	CDS
chr1	52384195	52384254	CID_548193	138	-	189	52384216	chr1	52384185	52384254	CID_381278	115	164	52384216	59	RAB3B	UTR3
chr1	52486025	52486192	CID_548295	17	-	21	52486054	chr1	52486003	52486112	CID_381343	8	11	52486055	87	TXNDC12	UTR3
chr1	52486557	52486600	CID_548301	7	-	9	52486595	chr1	52486537	52486607	CID_381348	8	11	52486595	43	TXNDC12	UTR3
chr1	52489167	52489246	CID_548305	15	-	28	52489211	chr1	52489169	52489239	CID_381353	12	16	52489205	70	TXNDC12	CDS
chr1	52494255	52494299	CID_548311	20	-	28	52494280	chr1	52494255	52494302	CID_381360	15	20	52494270	44	TXNDC12	CDS
chr1	52502114	52502150	CID_548331	13	-	16	52502137	chr1	52502114	52502150	CID_381368	8	9	52502134	36	TXNDC12	CDS
chr1	52520673	52520762	CID_548351	39	-	60	52520693	chr1	52520667	52520764	CID_381384	37	55	52520699	89	TXNDC12	CDS
chr1	52520767	52520849	CID_548352	7	-	7	52520788	chr1	52520771	52520854	CID_381385	6	10	52520788	78	TXNDC12	start
chr1	52553266	52553299	CID_548400	10	+	11	52553284	chr1	52553266	52553299	CID_381418	5	6	52553277	33	BTF3L4	UTR3
chr1	52554104	52554139	CID_548409	10	+	10	52554110	chr1	52554104	52554139	CID_381422	5	5	52554107	35	BTF3L4	UTR3
chr1	52905756	52905793	CID_548808	6	-	8	52905790	chr1	52905756	52905793	CID_381711	5	6	52905790	37	ZCCHC11	CDS
chr1	53237070	53237102	CID_549098	5	+	9	53237076	chr1	53237059	53237093	CID_381897	4	6	53237073	23	ZYG11B	CDS
chr1	53460888	53460938	CID_549334	2	+	11	53460908	chr1	53460889	53460938	CID_382061	1	6	53460908	49	SCP2	CDS
chr1	53513530	53513597	CID_549382	12	+	17	53513550	chr1	53513528	53513585	CID_382097	11	16	53513556	55	SCP2	stop
chr1	53516302	53516349	CID_549386	7	+	9	53516321	chr1	53516302	53516359	CID_382099	7	7	53516321	47	SCP2	UTR3
chr1	53516414	53516448	CID_549388	10	+	11	53516442	chr1	53516422	53516444	CID_382101	10	12	53516441	22	SCP2	UTR3
chr1	53675932	53676043	CID_549594	18	+	22	53676012	chr1	53675930	53676020	CID_382250	5	12	53676012	88	CPT2	CDS
chr1	53729948	53729976	CID_549707	6	-	8	53729958	chr1	53729948	53729985	CID_382333	8	9	53729958	28	LRP8	CDS
chr1	53741304	53741355	CID_549735	7	-	7	53741315	chr1	53741303	53741355	CID_382350	4	7	53741315	51	LRP8	UTR5
chr1	54233498	54233559	CID_550386	4	-	8	54233538	chr1	54233498	54233552	CID_382853	7	9	54233538	54	TMEM48	UTR3
chr1	54262369	54262477	CID_550416	337	-	530	54262459	chr1	54262369	54262472	CID_382869	279	415	54262454	103	TMEM48	CDS
chr1	54262679	54262814	CID_550418	142	-	193	54262737	chr1	54262619	54262814	CID_382875	88	130	54262734	135	TMEM48	CDS
chr1	54266366	54266521	CID_550422	67	-	99	54266503	chr1	54266366	54266520	CID_382876	25	41	54266503	154	TMEM48	CDS
chr1	54269601	54269682	CID_550426	746	-	946	54269649	chr1	54269601	54269682	CID_382878	462	588	54269649	81	TMEM48	start
chr1	54272098	54272181	CID_550429	86	-	160	54272115	chr1	54272097	54272189	CID_382880	48	124	54272115	83	TMEM48	UTR5
chr1	54273331	54273463	CID_550433	427	-	593	54273357	chr1	54273328	54273463	CID_382881	245	372	54273357	132	TMEM48	UTR5
chr1	54284644	54284743	CID_550438	49	-	87	54284667	chr1	54284643	54284757	CID_382892	43	59	54284667	99	TMEM48	UTR5
chr1	54291471	54291611	CID_550445	546	-	717	54291483	chr1	54291471	54291609	CID_382900	376	489	54291483	138	TMEM48	UTR5
chr1	54293672	54293849	CID_550448	108	-	132	54293779	chr1	54293672	54293846	CID_382902	61	86	54293779	174	TMEM48	start
chr1	54497597	54497623	CID_550686	10	-	13	54497613	chr1	54497597	54497647	CID_383075	8	9	54497604	26	TMEM59	UTR3
chr1	54502285	54502390	CID_550693	262	-	354	54502360	chr1	54502283	54502390	CID_383085	233	310	54502360	105	TMEM59	CDS
chr1	54506441	54506497	CID_550699	5	-	8	54506475	chr1	54506441	54506497	CID_383086	11	16	54506475	56	TMEM59	CDS
chr1	54509046	54509197	CID_550703	1027	-	1728	54509163	chr1	54509046	54509198	CID_383089	758	1255	54509163	151	TMEM59	start
chr1	54511363	54511455	CID_550705	15	-	26	54511421	chr1	54511370	54511455	CID_383091	11	17	54511421	85	TMEM59	UTR5
chr1	54512940	54513044	CID_550706	38	-	60	54513014	chr1	54512940	54513044	CID_383092	34	57	54513014	104	TMEM59	UTR5
chr1	54518673	54518828	CID_550712	82	-	118	54518700	chr1	54518673	54518798	CID_383094	46	66	54518700	125	TMEM59	UTR5
chr1	54670789	54670874	CID_550920	9	+	9	54670800	chr1	54670789	54670860	CID_383249	10	14	54670800	71	MRPL37	CDS
chr1	54675619	54675697	CID_550926	18	+	25	54675678	chr1	54675619	54675690	CID_383256	12	17	54675673	71	MRPL37	CDS
chr1	54675727	54675771	CID_550927	63	+	92	54675740	chr1	54675727	54675771	CID_383257	42	62	54675740	44	MRPL37	CDS
chr1	54681827	54681920	CID_550936	29	+	43	54681872	chr1	54681814	54681929	CID_383264	12	21	54681866	93	MRPL37	CDS
chr1	55317811	55317903	CID_551746	9	-	14	55317857	chr1	55317832	55317894	CID_383852	5	5	55317847	62	DHCR24	UTR3
chr1	55317907	55317971	CID_551747	13	-	20	55317961	chr1	55317921	55317973	CID_383853	4	5	55317962	50	DHCR24	CDS
chr1	55317976	55318059	CID_551748	11	-	21	55318012	chr1	55317976	55318035	CID_383854	8	14	55318012	59	DHCR24	CDS
chr1	55330975	55331119	CID_551764	101	-	137	55331029	chr1	55330975	55331116	CID_383868	60	84	55331029	141	DHCR24	CDS
chr1	55337023	55337286	CID_551771	199	-	293	55337230	chr1	55337027	55337282	CID_383875	124	176	55337230	255	DHCR24	CDS
chr1	55341618	55341726	CID_551780	188	-	258	55341661	chr1	55341618	55341726	CID_383884	90	114	55341660	108	DHCR24	UTR5
chr1	55532924	55532967	CID_552001	19	-	22	55532951	chr1	55532924	55532975	CID_384046	4	8	55532944	43	USP24	UTR3
chr1	57002761	57002784	CID_553204	5	-	9	57002772	chr1	57002761	57002785	CID_384914	4	5	57002772	23	PPAP2B	CDS
chr1	57044552	57044590	CID_553246	4	-	12	57044562	chr1	57044551	57044593	CID_384953	6	8	57044562	38	PPAP2B	CDS
chr1	59004498	59004589	CID_554803	22	-	34	59004559	chr1	59004517	59004572	CID_386005	10	16	59004560	55	OMA1	CDS
chr1	59123230	59123264	CID_554931	16	-	17	59123256	chr1	59123230	59123264	CID_386099	12	12	59123247	34	MYSM1	UTR3
chr1	59248103	59248261	CID_555061	10	-	22	59248215	chr1	59248177	59248257	CID_386188	2	5	59248224	80	JUN	CDS
chr1	59248440	59248496	CID_555064	2	-	8	59248453	chr1	59248440	59248531	CID_386190	2	5	59248447	56	JUN	CDS
chr1	62148703	62148740	CID_557202	9	-	17	62148719	chr1	62148717	62148740	CID_387674	5	6	62148719	23	TM2D1	UTR3
chr1	62152486	62152534	CID_557209	5	-	5	62152522	chr1	62152482	62152548	CID_387682	5	5	62152522	48	TM2D1	CDS
chr1	62160369	62160436	CID_557214	64	-	89	62160387	chr1	62160369	62160441	CID_387687	36	52	62160377	67	TM2D1	CDS
chr1	62175002	62175073	CID_557224	21	-	41	62175013	chr1	62175007	62175109	CID_387697	16	26	62175013	66	TM2D1	CDS
chr1	62902992	62903071	CID_557737	16	+	23	62903050	chr1	62902992	62903071	CID_388055	7	10	62903051	79	USP1	UTR5
chr1	62905470	62905524	CID_557742	55	+	70	62905490	chr1	62905470	62905524	CID_388062	15	27	62905498	54	USP1	UTR5
chr1	62916587	62916643	CID_557775	24	+	52	62916594	chr1	62916587	62916631	CID_388077	5	7	62916595	44	USP1	CDS
chr1	63003562	63003616	CID_557854	7	-	13	63003576	chr1	63003562	63003638	CID_388127	4	5	63003573	54	DOCK7	CDS
chr1	63119764	63119790	CID_557947	14	-	21	63119780	chr1	63119748	63119790	CID_388204	7	10	63119780	26	DOCK7	CDS
chr1	63836688	63836730	CID_558517	15	+	17	63836725	chr1	63836706	63836730	CID_388619	5	6	63836720	24	ALG6	CDS
chr1	63870131	63870212	CID_558540	13	+	16	63870168	chr1	63870153	63870212	CID_388625	5	7	63870168	59	ALG6	CDS
chr1	63879784	63879815	CID_558557	6	+	9	63879806	chr1	63879784	63879815	CID_388637	6	13	63879796	31	ALG6	CDS
chr1	63885046	63885086	CID_558566	35	+	54	63885068	chr1	63885053	63885106	CID_388641	32	47	63885069	33	ALG6	CDS
chr1	63894603	63894645	CID_558568	13	+	15	63894633	chr1	63894603	63894642	CID_388648	5	6	63894633	39	ALG6	CDS
chr1	63894676	63894708	CID_558569	5	+	8	63894690	chr1	63894676	63894708	CID_388649	10	14	63894685	32	ALG6	CDS
chr1	64014948	64014981	CID_558685	11	+	15	64014955	chr1	64014953	64014978	CID_388743	6	9	64014958	25	EFCAB7	start
chr1	64095095	64095210	CID_558751	12	+	21	64095121	chr1	64095096	64095159	CID_388788	11	17	64095111	63	PGM1	UTR5
chr1	64125721	64125758	CID_558801	4	+	7	64125751	chr1	64125738	64125766	CID_388827	2	6	64125742	20	PGM1	UTR3
chr1	64606032	64606094	CID_559185	17	+	21	64606077	chr1	64606049	64606094	CID_389135	6	7	64606077	45	ROR1	UTR5
chr1	64624717	64624772	CID_559209	54	+	80	64624764	chr1	64624742	64624787	CID_389150	12	17	64624764	30	ROR1	UTR5
chr1	65047899	65047982	CID_559540	70	+	122	65047941	chr1	65047909	65047982	CID_389401	22	43	65047941	73	CACHD1	CDS
chr1	65117945	65117993	CID_559622	51	+	63	65117975	chr1	65117909	65117984	CID_389458	26	36	65117974	39	CACHD1	CDS
chr1	65119442	65119521	CID_559623	10	+	14	65119452	chr1	65119442	65119484	CID_389459	6	6	65119449	42	CACHD1	CDS
chr1	65124457	65124556	CID_559631	7	+	9	65124467	chr1	65124457	65124511	CID_389466	6	6	65124467	54	CACHD1	CDS
chr1	65137257	65137350	CID_559649	11	+	15	65137307	chr1	65137266	65137325	CID_389476	5	7	65137299	59	CACHD1	CDS
chr1	65157108	65157192	CID_559680	2	+	7	65157144	chr1	65157108	65157165	CID_389506	1	5	65157152	57	CACHD1	CDS
chr1	65270431	65270476	CID_559782	7	+	9	65270459	chr1	65270419	65270476	CID_389578	5	5	65270451	45	RAVER2	CDS
chr1	65693579	65693615	CID_560190	13	+	15	65693586	chr1	65693583	65693615	CID_389881	5	6	65693586	32	AK4	UTR3
chr1	65849881	65849957	CID_560359	15	+	19	65849928	chr1	65849893	65849958	CID_389995	9	13	65849932	64	DNAJC6	CDS
chr1	65858479	65858537	CID_560377	5	+	7	65858519	chr1	65858499	65858537	CID_390012	2	6	65858519	38	DNAJC6	CDS
chr1	65890995	65891057	CID_560423	10	+	14	65891016	chr1	65890992	65891051	CID_390043	3	7	65891015	56	LEPROT	UTR5
chr1	65895547	65895606	CID_560431	33	+	49	65895591	chr1	65895570	65895606	CID_390046	13	21	65895591	36	LEPROT	UTR5
chr1	65897529	65897571	CID_560435	25	+	30	65897532	chr1	65897529	65897567	CID_390049	9	12	65897533	38	LEPROT	UTR5
chr1	66036221	66036328	CID_560532	14	+	27	66036237	chr1	66036226	66036314	CID_390125	11	21	66036237	88	LEPR	UTR5
chr1	66036343	66036399	CID_560533	38	+	52	66036359	chr1	66036343	66036381	CID_390126	21	29	66036350	38	LEPR	UTR5
chr1	66038020	66038073	CID_560535	6	+	8	66038052	chr1	66038029	66038085	CID_390128	6	7	66038056	44	LEPR	UTR5
chr1	66062171	66062240	CID_560557	16	+	19	66062226	chr1	66062164	66062250	CID_390142	10	16	66062231	69	LEPR	UTR5
chr1	66067075	66067145	CID_560565	30	+	42	66067099	chr1	66067075	66067145	CID_390149	40	54	66067098	70	LEPR	UTR5
chr1	66070721	66070917	CID_560576	90	+	120	66070743	chr1	66070736	66070917	CID_390156	70	88	66070753	181	LEPR	UTR5
chr1	66085634	66085684	CID_560598	7	+	7	66085648	chr1	66085645	66085684	CID_390175	6	6	66085647	39	LEPR	UTR5
chr1	66087081	66087141	CID_560601	26	+	37	66087093	chr1	66087087	66087141	CID_390177	25	31	66087089	54	LEPR	UTR5
chr1	67516139	67516183	CID_561561	4	-	8	67516151	chr1	67516139	67516177	CID_390832	4	5	67516148	38	SLC35D1	CDS
chr1	67787436	67787491	CID_561730	14	+	18	67787457	chr1	67787436	67787473	CID_390974	3	6	67787450	37	IL12RB2	CDS
chr1	67793939	67793980	CID_561741	4	+	6	67793942	chr1	67793939	67793997	CID_390983	7	12	67793951	41	IL12RB2	CDS
chr1	67876930	67876972	CID_561859	13	-	17	67876955	chr1	67876935	67876972	CID_391058	13	13	67876955	37	SERBP1	UTR3
chr1	67876983	67877095	CID_561860	30	-	41	67877025	chr1	67876983	67877091	CID_391059	18	21	67877035	108	SERBP1	UTR3
chr1	67877620	67877656	CID_561868	112	-	126	67877629	chr1	67877628	67877663	CID_391070	61	66	67877629	28	SERBP1	UTR3
chr1	67880881	67880921	CID_561889	5	-	14	67880896	chr1	67880890	67880921	CID_391090	5	7	67880896	31	SERBP1	CDS
chr1	67880971	67881024	CID_561892	39	-	45	67881002	chr1	67880971	67881012	CID_391092	14	18	67881002	41	SERBP1	CDS
chr1	67885701	67885843	CID_561894	39	-	77	67885793	chr1	67885699	67885811	CID_391103	26	46	67885793	110	SERBP1	CDS
chr1	67889923	67890001	CID_561901	161	-	185	67889964	chr1	67889919	67890003	CID_391107	84	108	67889964	78	SERBP1	CDS
chr1	67895873	67896048	CID_561919	34	-	42	67895984	chr1	67895927	67896056	CID_391127	23	28	67895981	121	SERBP1	start
chr1	68153505	68153552	CID_562127	7	+	13	68153507	chr1	68153505	68153548	CID_391271	4	6	68153507	43	GADD45A	UTR3
chr1	68170942	68171047	CID_562178	57	-	75	68171019	chr1	68170887	68171068	CID_391310	29	39	68171019	105	GNG12	UTR3
chr1	68564329	68564356	CID_562477	8	-	10	68564338	chr1	68564329	68564356	CID_391525	4	5	68564338	27	WLS	CDS
chr1	68591854	68591887	CID_562527	4	-	5	68591873	chr1	68591833	68591895	CID_391556	6	8	68591873	33	WLS	UTR3
chr1	68591938	68592015	CID_562528	43	-	79	68591960	chr1	68591947	68592015	CID_391558	27	53	68591960	68	WLS	CDS
chr1	68610248	68610320	CID_562552	109	-	170	68610294	chr1	68610250	68610320	CID_391577	67	105	68610294	70	WLS	CDS
chr1	68611552	68611691	CID_562556	166	-	239	68611669	chr1	68611584	68611691	CID_391580	86	128	68611661	107	WLS	CDS
chr1	68613822	68613884	CID_562557	27	-	41	68613856	chr1	68613822	68613884	CID_391581	8	20	68613851	62	WLS	CDS
chr1	68615871	68616037	CID_562563	288	-	393	68615899	chr1	68615874	68616037	CID_391583	201	294	68615899	163	WLS	CDS
chr1	68619211	68619333	CID_562567	57	-	75	68619259	chr1	68619205	68619333	CID_391584	39	55	68619258	122	WLS	CDS
chr1	68620780	68620943	CID_562570	80	-	116	68620800	chr1	68620782	68620943	CID_391588	82	117	68620809	161	WLS	CDS
chr1	68624806	68624929	CID_562572	129	-	170	68624825	chr1	68624806	68624929	CID_391591	91	124	68624825	123	WLS	CDS
chr1	68659555	68659910	CID_562623	264	-	401	68659729	chr1	68659573	68659902	CID_391629	209	295	68659729	329	WLS	stop
chr1	68697885	68698001	CID_562661	26	-	31	68697912	chr1	68697877	68697946	CID_391651	13	16	68697922	61	WLS	start
chr1	68947217	68947240	CID_562839	24	-	27	68947231	chr1	68947217	68947240	CID_391788	12	16	68947230	23	DEPDC1	CDS
chr1	70614195	70614230	CID_563765	8	-	8	70614201	chr1	70614188	70614230	CID_392383	4	7	70614201	35	LRRC40	CDS
chr1	70646813	70646891	CID_563789	9	-	14	70646872	chr1	70646813	70646891	CID_392407	14	17	70646863	78	LRRC40	CDS
chr1	70687212	70687353	CID_563813	66	+	105	70687250	chr1	70687218	70687294	CID_392436	38	55	70687260	76	SRSF11	start
chr1	70697954	70698060	CID_563831	126	+	189	70698053	chr1	70698005	70698060	CID_392459	43	72	70698053	55	SRSF11	UTR3
chr1	70710382	70710475	CID_563844	10	+	10	70710394	chr1	70710367	70710430	CID_392468	3	5	70710402	48	SRSF11	CDS
chr1	70717302	70717356	CID_563867	14	+	18	70717318	chr1	70717302	70717363	CID_392490	6	8	70717327	54	SRSF11	UTR3
chr1	70876972	70877104	CID_564023	69	+	128	70877068	chr1	70876966	70877109	CID_392590	37	74	70877068	132	CTH	start
chr1	70904921	70904975	CID_564057	6	+	9	70904934	chr1	70904910	70904955	CID_392618	3	5	70904924	34	CTH	UTR3
chr1	71529177	71529277	CID_564448	19	-	22	71529191	chr1	71529200	71529259	CID_392907	4	5	71529201	59	ZRANB2	UTR3
chr1	71530435	71530485	CID_564463	6	-	6	71530436	chr1	71530435	71530485	CID_392914	8	9	71530435	50	ZRANB2	UTR3
chr1	71530763	71530820	CID_564468	88	-	113	71530783	chr1	71530773	71530820	CID_392918	47	60	71530783	47	ZRANB2	UTR3
chr1	71531361	71531421	CID_564469	12	-	16	71531366	chr1	71531361	71531400	CID_392920	4	7	71531366	39	ZRANB2	stop
chr1	71532287	71532358	CID_564472	22	-	30	71532335	chr1	71532310	71532358	CID_392926	7	8	71532333	48	ZRANB2	CDS
chr1	71534992	71535030	CID_564481	8	-	9	71535026	chr1	71534998	71535033	CID_392934	4	6	71535029	32	ZRANB2	CDS
chr1	75171513	75171551	CID_566469	9	-	12	75171519	chr1	75171517	75171551	CID_394278	4	5	75171518	34	CRYZ	UTR3
chr1	75188849	75188883	CID_566485	14	-	14	75188861	chr1	75188852	75188883	CID_394293	7	8	75188864	31	CRYZ	UTR5
chr1	75230015	75230051	CID_566536	5	+	6	75230023	chr1	75230015	75230060	CID_394330	5	6	75230017	36	TYW3	UTR3
chr1	75679393	75679478	CID_566810	10	-	14	75679457	chr1	75679422	75679475	CID_394532	6	8	75679465	53	SLC44A5	CDS
chr1	75684287	75684350	CID_566820	9	-	13	75684303	chr1	75684287	75684363	CID_394539	6	10	75684312	63	SLC44A5	CDS
chr1	75685486	75685566	CID_566826	12	-	15	75685496	chr1	75685489	75685539	CID_394542	8	12	75685496	50	SLC44A5	CDS
chr1	76255002	76255041	CID_567226	7	+	9	76255025	chr1	76255002	76255033	CID_394805	8	10	76255018	31	RABGGTB	UTR5
chr1	76260199	76260242	CID_567241	9	+	13	76260204	chr1	76260199	76260254	CID_394817	10	12	76260203	43	RABGGTB	CDS
chr1	76779565	76779670	CID_567618	24	+	33	76779624	chr1	76779607	76779670	CID_395062	10	19	76779619	63	ST6GALNAC3	CDS
chr1	77557754	77557794	CID_568171	8	-	10	77557781	chr1	77557760	77557794	CID_395438	2	5	77557782	34	PIGK	UTR3
chr1	77558080	77558159	CID_568176	28	-	37	77558107	chr1	77558074	77558159	CID_395443	23	35	77558103	79	PIGK	CDS
chr1	77627006	77627065	CID_568228	8	-	9	77627036	chr1	77626985	77627090	CID_395478	11	17	77627036	59	PIGK	CDS
chr1	77627290	77627343	CID_568230	139	-	185	77627335	chr1	77627279	77627343	CID_395479	85	105	77627335	53	PIGK	CDS
chr1	77629589	77629621	CID_568238	12	-	14	77629591	chr1	77629589	77629627	CID_395483	6	10	77629592	32	PIGK	CDS
chr1	77672329	77672421	CID_568264	12	-	19	77672356	chr1	77672338	77672421	CID_395505	17	22	77672364	83	PIGK	CDS
chr1	77676121	77676151	CID_568270	5	-	8	77676147	chr1	77676118	77676176	CID_395507	4	13	77676147	30	PIGK	CDS
chr1	77684997	77685060	CID_568273	5	-	7	77685028	chr1	77685005	77685064	CID_395513	3	5	77685034	55	PIGK	CDS
chr1	78248980	78249036	CID_568730	22	+	29	78249015	chr1	78248989	78249036	CID_395842	6	6	78249015	47	FAM73A	CDS
chr1	78272668	78272723	CID_568748	10	+	16	78272706	chr1	78272668	78272729	CID_395862	6	8	78272700	55	FAM73A	CDS
chr1	78272744	78272768	CID_568749	5	+	6	78272754	chr1	78272744	78272787	CID_395873	4	7	78272756	24	FAM73A	CDS
chr1	78280794	78280826	CID_568776	5	+	5	78280811	chr1	78280797	78280838	CID_395885	7	9	78280811	29	FAM73A	CDS
chr1	78422256	78422298	CID_568918	7	-	11	78422263	chr1	78422256	78422286	CID_395970	13	17	78422263	30	FUBP1	CDS
chr1	78428494	78428523	CID_568927	4	-	5	78428502	chr1	78428467	78428523	CID_395987	4	5	78428508	29	FUBP1	CDS
chr1	78557300	78557325	CID_569039	19	+	22	78557320	chr1	78557298	78557325	CID_396066	14	14	78557317	25	GIPC2	CDS
chr1	78557652	78557729	CID_569046	17	+	36	78557701	chr1	78557655	78557729	CID_396076	11	25	78557701	74	GIPC2	CDS
chr1	82372869	82372915	CID_571322	7	+	18	82372896	chr1	82372880	82372915	CID_397591	3	5	82372891	35	LPHN2	CDS
chr1	82408841	82408872	CID_571350	9	+	12	82408862	chr1	82408843	82408872	CID_397614	4	6	82408862	29	LPHN2	CDS
chr1	82409267	82409453	CID_571358	70	+	93	82409409	chr1	82409355	82409453	CID_397623	19	27	82409400	98	LPHN2	CDS
chr1	82431742	82431846	CID_571387	23	+	39	82431798	chr1	82431769	82431837	CID_397651	12	17	82431791	68	LPHN2	CDS
chr1	82432105	82432171	CID_571388	7	+	9	82432108	chr1	82432099	82432144	CID_397652	5	7	82432099	39	LPHN2	CDS
chr1	82445553	82445591	CID_571405	16	+	23	82445571	chr1	82445553	82445612	CID_397669	7	7	82445574	38	LPHN2	CDS
chr1	82447487	82447580	CID_571408	40	+	55	82447527	chr1	82447493	82447580	CID_397670	14	27	82447517	87	LPHN2	CDS
chr1	82450978	82451039	CID_571413	26	+	32	82451030	chr1	82450989	82451039	CID_397676	8	9	82451023	50	LPHN2	CDS
chr1	82456076	82456221	CID_571420	23	+	36	82456110	chr1	82456076	82456163	CID_397681	10	18	82456110	87	LPHN2	stop
chr1	84964179	84964230	CID_573107	48	-	70	84964210	chr1	84964179	84964231	CID_398792	22	34	84964210	51	GNG5	UTR3
chr1	84971745	84971793	CID_573118	5	-	7	84971747	chr1	84971745	84971814	CID_398803	2	6	84971747	48	GNG5	start
chr1	85279699	85279758	CID_573426	6	-	10	85279713	chr1	85279699	85279741	CID_399037	3	5	85279710	42	LPAR3	CDS
chr1	85397065	85397151	CID_573533	4	-	7	85397077	chr1	85397065	85397143	CID_399118	4	12	85397077	78	MCOLN2	CDS
chr1	85406572	85406638	CID_573558	14	-	17	85406620	chr1	85406601	85406638	CID_399130	3	5	85406621	37	MCOLN2	CDS
chr1	85417945	85418008	CID_573561	10	-	21	85417998	chr1	85417945	85418012	CID_399134	6	14	85417994	63	MCOLN2	CDS
chr1	85491732	85491764	CID_573634	10	-	16	85491744	chr1	85491739	85491764	CID_399186	7	8	85491743	25	MCOLN3	UTR3
chr1	85785495	85785530	CID_573925	3	-	5	85785497	chr1	85785495	85785530	CID_399395	4	5	85785496	35	DDAH1	UTR3
chr1	85786680	85786713	CID_573942	4	-	6	85786693	chr1	85786680	85786713	CID_399411	4	8	85786688	33	DDAH1	UTR3
chr1	85790443	85790505	CID_573949	10	-	16	85790491	chr1	85790447	85790512	CID_399421	11	13	85790485	58	DDAH1	CDS
chr1	86167872	86167908	CID_574290	12	-	16	86167883	chr1	86167872	86167908	CID_399660	5	5	86167890	36	ZNHIT6	CDS
chr1	87329101	87329188	CID_575022	40	-	48	87329140	chr1	87329112	87329188	CID_400235	23	28	87329140	76	2015-09-01	stop
chr1	87329201	87329277	CID_575023	46	-	70	87329255	chr1	87329195	87329284	CID_400236	47	60	87329255	76	2015-09-01	stop
chr1	87368964	87369130	CID_575061	106	-	135	87369045	chr1	87368964	87369122	CID_400270	47	77	87369045	158	2015-09-01	CDS
chr1	87538638	87538680	CID_575198	11	+	12	87538649	chr1	87538647	87538680	CID_400370	6	6	87538649	33	HS2ST1	CDS
chr1	87538689	87538846	CID_575199	242	+	339	87538758	chr1	87538686	87538855	CID_400371	108	154	87538758	157	HS2ST1	CDS
chr1	87549913	87549959	CID_575207	18	+	27	87549927	chr1	87549911	87549958	CID_400381	12	17	87549927	45	HS2ST1	CDS
chr1	87558269	87558327	CID_575214	49	+	63	87558290	chr1	87558230	87558327	CID_400386	30	41	87558282	58	HS2ST1	CDS
chr1	87563530	87563621	CID_575217	37	+	48	87563592	chr1	87563550	87563621	CID_400390	6	10	87563584	71	HS2ST1	CDS
chr1	87563647	87563675	CID_575218	12	+	15	87563656	chr1	87563647	87563668	CID_400391	10	12	87563650	21	HS2ST1	UTR3
chr1	87570315	87570398	CID_575225	10	+	18	87570345	chr1	87570321	87570373	CID_400400	4	9	87570351	52	HS2ST1	stop
chr1	87570694	87570759	CID_575230	14	+	18	87570731	chr1	87570720	87570759	CID_400405	3	7	87570725	39	HS2ST1	UTR3
chr1	89434415	89434477	CID_576750	4	-	8	89434451	chr1	89434415	89434462	CID_401407	6	6	89434452	47	CCBL2	CDS
chr1	89449522	89449559	CID_576779	4	-	14	89449532	chr1	89449520	89449559	CID_401432	3	9	89449526	37	RBMXL1	UTR5
chr1	90048670	90048709	CID_577184	5	+	10	90048676	chr1	90048663	90048703	CID_401684	3	5	90048676	33	LRRC8B	CDS
chr1	90059231	90059265	CID_577214	14	+	16	90059232	chr1	90059231	90059254	CID_401702	8	10	90059242	23	LRRC8B	UTR3
chr1	90178303	90178349	CID_577335	35	+	53	90178327	chr1	90178298	90178340	CID_401778	5	13	90178327	37	LRRC8C	CDS
chr1	90178360	90178439	CID_577336	20	+	46	90178370	chr1	90178353	90178417	CID_401779	7	18	90178374	57	LRRC8C	CDS
chr1	90398893	90398977	CID_577551	7	+	18	90398926	chr1	90398881	90398977	CID_401946	3	9	90398919	84	LRRC8D	CDS
chr1	90399067	90399254	CID_577554	53	+	85	90399136	chr1	90399096	90399204	CID_401949	11	18	90399136	108	LRRC8D	CDS
chr1	91977339	91977374	CID_578744	8	+	22	91977348	chr1	91977332	91977368	CID_402812	3	11	91977353	29	CDC7	CDS
chr1	92181820	92181951	CID_578981	12	-	22	92181847	chr1	92181822	92181900	CID_402994	5	6	92181844	78	TGFBR3	CDS
chr1	92193215	92193265	CID_579010	23	-	30	92193255	chr1	92193234	92193265	CID_403007	7	10	92193255	31	TGFBR3	CDS
chr1	92195362	92195404	CID_579013	40	-	52	92195372	chr1	92195362	92195390	CID_403011	12	16	92195365	28	TGFBR3	CDS
chr1	92495641	92495744	CID_579245	13	+	17	92495693	chr1	92495670	92495744	CID_403155	9	10	92495693	74	EPHX4	CDS
chr1	92498062	92498086	CID_579251	18	+	19	92498070	chr1	92498063	92498086	CID_403159	7	7	92498070	23	EPHX4	CDS
chr1	92511179	92511217	CID_579265	55	+	70	92511206	chr1	92511164	92511217	CID_403166	25	30	92511206	38	EPHX4	CDS
chr1	92518176	92518203	CID_579275	10	+	14	92518190	chr1	92518158	92518203	CID_403175	5	9	92518198	27	EPHX4	CDS
chr1	93297596	93297674	CID_579894	41	+	55	93297634	chr1	93297597	93297675	CID_403620	30	43	93297634	77	RPL5	start
chr1	93299069	93299213	CID_579900	130	+	182	93299096	chr1	93299063	93299213	CID_403623	107	153	93299096	144	RPL5	CDS
chr1	93301747	93301818	CID_579904	19	+	24	93301805	chr1	93301781	93301818	CID_403632	9	11	93301805	37	RPL5	CDS
chr1	93307321	93307377	CID_579915	23	+	30	93307366	chr1	93307324	93307377	CID_403643	20	23	93307366	53	RPL5	CDS
chr1	93307399	93307475	CID_579920	68	+	86	93307436	chr1	93307400	93307466	CID_403644	50	67	93307438	66	RPL5	stop
chr1	93309463	93309532	CID_579929	13	-	21	93309469	chr1	93309466	93309535	CID_403654	6	10	93309469	66	FAM69A	CDS
chr1	93618159	93618281	CID_580196	18	-	25	93618204	chr1	93618193	93618292	CID_403855	5	9	93618199	88	TMED5	UTR3
chr1	93619454	93619498	CID_580209	5	-	6	93619461	chr1	93619454	93619498	CID_403861	4	6	93619461	44	TMED5	UTR3
chr1	93625707	93625782	CID_580225	12	-	14	93625745	chr1	93625720	93625779	CID_403881	7	12	93625747	59	TMED5	CDS
chr1	93645610	93645876	CID_580231	353	-	522	93645692	chr1	93645610	93645815	CID_403886	192	296	93645685	205	TMED5	start
chr1	93647565	93647604	CID_580239	8	+	9	93647572	chr1	93647565	93647604	CID_403898	4	5	93647582	39	CCDC18	UTR5
chr1	93811901	93812029	CID_580365	53	+	83	93811997	chr1	93811919	93812029	CID_403998	24	47	93811995	110	DR1	UTR5
chr1	93812051	93812165	CID_580366	12	+	15	93812069	chr1	93812055	93812114	CID_403999	4	6	93812066	59	DR1	UTR5
chr1	94342377	94342410	CID_580852	3	-	6	94342406	chr1	94342370	94342410	CID_404380	1	5	94342406	33	DNTTIP2	CDS
chr1	95303271	95303310	CID_581727	9	+	9	95303275	chr1	95303271	95303293	CID_405000	4	5	95303275	22	SLC44A3	CDS
chr1	95310891	95311001	CID_581738	5	+	11	95310974	chr1	95310925	95311003	CID_405010	5	8	95310981	76	SLC44A3	CDS
chr1	95330299	95330372	CID_581755	24	+	28	95330345	chr1	95330325	95330399	CID_405027	20	23	95330341	47	SLC44A3	CDS
chr1	95363277	95363332	CID_581788	5	-	8	95363329	chr1	95363277	95363332	CID_405052	8	10	95363329	55	CNN3	stop
chr1	95392400	95392493	CID_581834	20	-	21	95392469	chr1	95392408	95392497	CID_405092	8	16	95392468	85	CNN3	start
chr1	95448788	95448834	CID_581887	31	-	39	95448805	chr1	95448782	95448834	CID_405129	17	18	95448805	46	ALG14	CDS
chr1	95492690	95492765	CID_581926	14	-	17	95492714	chr1	95492690	95492739	CID_405149	12	13	95492706	49	RP4-639F20.3	CDS
chr1	95492785	95492816	CID_581933	16	-	20	95492806	chr1	95492794	95492816	CID_405152	7	10	95492798	22	ALG14	CDS
chr1	95530451	95530481	CID_581961	5	-	8	95530457	chr1	95530451	95530486	CID_405177	4	9	95530457	30	ALG14	CDS
chr1	95614260	95614347	CID_582051	21	+	28	95614315	chr1	95614273	95614348	CID_405228	3	8	95614320	74	TMEM56	CDS
chr1	95639372	95639431	CID_582064	15	+	18	95639393	chr1	95639372	95639431	CID_405242	4	9	95639394	59	TMEM56	CDS
chr1	95657180	95657236	CID_582076	10	+	11	95657197	chr1	95657180	95657229	CID_405250	6	7	95657202	49	TMEM56	CDS
chr1	95696487	95696530	CID_582124	33	+	36	95696507	chr1	95696492	95696530	CID_405297	19	19	95696507	38	TMEM56	CDS
chr1	95705377	95705449	CID_582137	7	+	14	95705418	chr1	95705404	95705465	CID_405305	6	8	95705418	45	TMEM56	start
chr1	97236274	97236386	CID_583119	80	+	102	97236355	chr1	97236292	97236378	CID_406002	38	46	97236355	86	PTBP2	CDS
chr1	97243422	97243485	CID_583127	6	+	9	97243425	chr1	97243422	97243479	CID_406013	8	10	97243425	57	PTBP2	CDS
chr1	97278316	97278485	CID_583177	38	+	53	97278448	chr1	97278367	97278469	CID_406057	22	33	97278446	102	PTBP2	UTR3
chr1	97278590	97278635	CID_583178	9	+	13	97278607	chr1	97278591	97278645	CID_406058	4	8	97278605	44	PTBP2	UTR3
chr1	97278934	97278981	CID_583181	6	+	8	97278939	chr1	97278938	97278966	CID_406061	2	5	97278949	28	PTBP2	stop
chr1	99225741	99225774	CID_584455	6	+	7	99225756	chr1	99225727	99225774	CID_406856	4	5	99225756	33	SNX7	UTR3
chr1	100174601	100174627	CID_585012	6	-	6	100174622	chr1	100174601	100174627	CID_407247	4	5	100174622	26	FRRS1	CDS
chr1	100181143	100181234	CID_585023	19	-	26	100181165	chr1	100181143	100181216	CID_407255	11	14	100181163	73	FRRS1	CDS
chr1	100214453	100214484	CID_585061	7	-	8	100214461	chr1	100214453	100214482	CID_407291	1	5	100214464	29	FRRS1	UTR5
chr1	100336009	100336042	CID_585147	2	+	5	100336010	chr1	100335993	100336042	CID_407356	9	10	100336010	33	AGL	CDS
chr1	100387090	100387126	CID_585212	4	+	5	100387115	chr1	100387090	100387135	CID_407398	3	5	100387115	36	AGL	CDS
chr1	100483254	100483361	CID_585282	33	+	42	100483345	chr1	100483297	100483361	CID_407456	15	21	100483343	64	SLC35A3	CDS
chr1	100487942	100488027	CID_585285	20	+	30	100487989	chr1	100487944	100488009	CID_407457	10	13	100487985	65	SLC35A3	stop
chr1	100524232	100524260	CID_585339	26	+	41	100524252	chr1	100524232	100524279	CID_407491	3	15	100524253	28	HIAT1	CDS
chr1	100575951	100575990	CID_585413	8	-	10	100575986	chr1	100575962	100575990	CID_407564	6	8	100575986	28	SASS6	CDS
chr1	100671998	100672028	CID_585533	6	-	9	100672014	chr1	100672002	100672029	CID_407634	5	5	100672006	26	DBT	CDS
chr1	100706330	100706378	CID_585573	16	-	20	100706368	chr1	100706330	100706378	CID_407661	8	8	100706368	48	DBT	CDS
chr1	100731832	100731900	CID_585598	6	+	10	100731851	chr1	100731832	100731915	CID_407675	3	8	100731848	68	RTCA	UTR5
chr1	100905503	100905539	CID_585780	9	+	9	100905506	chr1	100905503	100905542	CID_407810	5	5	100905506	36	CDC14A	CDS
chr1	101362127	101362227	CID_586107	51	+	89	101362202	chr1	101362136	101362227	CID_408023	19	43	101362194	91	SLC30A7	CDS
chr1	101455713	101455758	CID_586198	6	-	8	101455721	chr1	101455704	101455753	CID_408108	5	5	101455721	40	DPH5	UTR3
chr1	104076437	104076460	CID_587718	8	+	10	104076447	chr1	104076437	104076460	CID_409134	3	5	104076447	23	RNPC3	CDS
chr1	104113800	104113834	CID_587759	5	+	16	104113815	chr1	104113807	104113834	CID_409170	2	8	104113816	27	AMY2B	UTR5
chr1	108703848	108703877	CID_590494	9	-	11	108703851	chr1	108703848	108703877	CID_410907	4	5	108703851	29	SLC25A24	CDS
chr1	109302611	109302646	CID_590971	16	+	16	109302624	chr1	109302616	109302646	CID_411212	7	7	109302625	30	STXBP3	CDS
chr1	109385363	109385385	CID_591042	15	-	17	109385367	chr1	109385363	109385385	CID_411264	6	6	109385367	22	AKNAD1	CDS
chr1	109477212	109477268	CID_591150	11	-	18	109477232	chr1	109477212	109477250	CID_411340	8	19	109477234	38	CLCC1	UTR3
chr1	109479860	109479892	CID_591156	29	-	33	109479889	chr1	109479860	109479892	CID_411351	10	17	109479889	32	CLCC1	CDS
chr1	109553771	109553835	CID_591243	14	-	18	109553781	chr1	109553769	109553815	CID_411427	3	6	109553787	44	WDR47	CDS
chr1	109772042	109772081	CID_591467	8	+	13	109772047	chr1	109772042	109772078	CID_411606	5	5	109772047	36	SARS	CDS
chr1	109774309	109774348	CID_591476	9	+	12	109774322	chr1	109774309	109774348	CID_411614	10	12	109774330	39	SARS	CDS
chr1	109779087	109779146	CID_591487	28	+	31	109779104	chr1	109779085	109779137	CID_411622	17	18	109779112	50	SARS	CDS
chr1	109793500	109793565	CID_591533	15	+	16	109793536	chr1	109793500	109793557	CID_411669	13	13	109793536	57	CELSR2	CDS
chr1	109794191	109794241	CID_591542	6	+	10	109794203	chr1	109794184	109794241	CID_411680	4	9	109794203	50	CELSR2	CDS
chr1	109794598	109794659	CID_591548	2	+	6	109794640	chr1	109794608	109794659	CID_411686	4	5	109794640	51	CELSR2	CDS
chr1	109794812	109794862	CID_591550	6	+	7	109794835	chr1	109794812	109794856	CID_411688	7	8	109794834	44	CELSR2	CDS
chr1	109794931	109795027	CID_591552	9	+	11	109794972	chr1	109794939	109795020	CID_411690	4	8	109794964	81	CELSR2	CDS
chr1	109803815	109803887	CID_591589	8	+	16	109803843	chr1	109803807	109803854	CID_411725	4	9	109803834	39	CELSR2	CDS
chr1	109804136	109804234	CID_591592	12	+	18	109804159	chr1	109804136	109804234	CID_411728	11	13	109804166	98	CELSR2	CDS
chr1	109804949	109805044	CID_591595	13	+	17	109805012	chr1	109804922	109805061	CID_411730	18	22	109805012	95	CELSR2	CDS
chr1	109807138	109807196	CID_591608	7	+	8	109807174	chr1	109807138	109807242	CID_411752	6	12	109807167	58	CELSR2	CDS
chr1	109807554	109807591	CID_591611	6	+	10	109807583	chr1	109807552	109807589	CID_411755	5	6	109807583	35	CELSR2	CDS
chr1	109807594	109807631	CID_591612	13	+	20	109807605	chr1	109807594	109807631	CID_411757	5	7	109807605	37	CELSR2	CDS
chr1	109808500	109808540	CID_591616	3	+	5	109808509	chr1	109808500	109808540	CID_411763	3	5	109808511	40	CELSR2	CDS
chr1	109810196	109810250	CID_591624	6	+	8	109810228	chr1	109810196	109810255	CID_411767	7	13	109810228	54	CELSR2	CDS
chr1	109810639	109810680	CID_591628	8	+	9	109810673	chr1	109810638	109810680	CID_411769	1	6	109810674	41	CELSR2	CDS
chr1	109811335	109811386	CID_591632	9	+	14	109811361	chr1	109811335	109811386	CID_411772	5	9	109811361	51	CELSR2	CDS
chr1	109812394	109812442	CID_591641	5	+	7	109812422	chr1	109812409	109812442	CID_411782	4	5	109812422	33	CELSR2	CDS
chr1	109813567	109813662	CID_591649	21	+	23	109813593	chr1	109813558	109813661	CID_411789	9	14	109813593	94	CELSR2	CDS
chr1	109856908	109857009	CID_591766	5	-	10	109856957	chr1	109856908	109856972	CID_411873	5	6	109856957	64	SORT1	CDS
chr1	109869613	109869778	CID_591786	68	-	96	109869669	chr1	109869613	109869758	CID_411889	41	66	109869669	145	SORT1	CDS
chr1	109870145	109870223	CID_591789	18	-	28	109870173	chr1	109870120	109870221	CID_411890	21	28	109870167	76	SORT1	CDS
chr1	109883350	109883501	CID_591797	48	-	67	109883430	chr1	109883376	109883501	CID_411899	27	39	109883426	125	SORT1	CDS
chr1	109888387	109888500	CID_591807	51	-	71	109888417	chr1	109888389	109888497	CID_411906	38	48	109888417	108	SORT1	CDS
chr1	109890107	109890152	CID_591809	21	-	29	109890120	chr1	109890114	109890146	CID_411910	13	25	109890120	32	SORT1	CDS
chr1	109896996	109897072	CID_591818	58	-	90	109897051	chr1	109896991	109897072	CID_411917	39	48	109897051	76	SORT1	CDS
chr1	109898021	109898075	CID_591820	46	-	90	109898034	chr1	109897989	109898078	CID_411919	40	68	109898034	54	SORT1	CDS
chr1	109910033	109910093	CID_591827	8	-	14	109910052	chr1	109910033	109910093	CID_411924	8	12	109910053	60	SORT1	start
chr1	109952585	109952624	CID_591890	11	-	12	109952606	chr1	109952585	109952617	CID_411961	5	7	109952598	32	PSMA5	CDS
chr1	109968928	109968989	CID_591913	15	-	28	109968978	chr1	109968932	109969000	CID_411985	8	13	109968971	57	PSMA5	start
chr1	110019446	110019593	CID_591954	72	+	110	110019515	chr1	110019446	110019576	CID_412021	57	84	110019515	130	SYPL2	CDS
chr1	110020441	110020581	CID_591959	21	+	29	110020469	chr1	110020441	110020518	CID_412024	11	21	110020461	77	SYPL2	CDS
chr1	110022000	110022072	CID_591965	6	+	8	110022009	chr1	110022000	110022066	CID_412033	4	6	110022004	66	SYPL2	CDS
chr1	110129392	110129440	CID_592145	14	+	16	110129423	chr1	110129412	110129440	CID_412136	9	9	110129423	28	GNAI3	CDS
chr1	110135258	110135292	CID_592152	34	+	35	110135262	chr1	110135255	110135292	CID_412142	24	24	110135258	34	GNAI3	UTR3
chr1	110563422	110563473	CID_592649	6	+	6	110563446	chr1	110563416	110563473	CID_412545	3	5	110563454	51	AHCYL1	CDS
chr1	110564365	110564447	CID_592651	46	+	59	110564379	chr1	110564365	110564425	CID_412548	38	47	110564379	60	AHCYL1	UTR3
chr1	111660792	111660889	CID_593836	53	-	66	111660828	chr1	111660792	111660889	CID_413418	41	46	111660828	97	DRAM2	CDS
chr1	111661427	111661517	CID_593840	60	-	77	111661453	chr1	111661427	111661517	CID_413420	41	61	111661455	90	DRAM2	CDS
chr1	111662507	111662579	CID_593844	16	-	21	111662515	chr1	111662498	111662576	CID_413424	11	13	111662516	69	DRAM2	CDS
chr1	111674046	111674161	CID_593856	50	-	67	111674092	chr1	111674046	111674182	CID_413437	19	30	111674092	115	DRAM2	CDS
chr1	111682156	111682187	CID_593864	9	-	13	111682173	chr1	111682163	111682187	CID_413444	5	6	111682172	24	DRAM2	UTR5
chr1	111717515	111717585	CID_593913	44	+	56	111717525	chr1	111717520	111717585	CID_413478	23	37	111717523	65	CEPT1	CDS
chr1	111725418	111725472	CID_593921	231	+	326	111725445	chr1	111725422	111725467	CID_413487	108	150	111725437	45	CEPT1	CDS
chr1	111726127	111726169	CID_593923	16	+	21	111726147	chr1	111726127	111726172	CID_413490	14	19	111726145	42	CEPT1	CDS
chr1	111726870	111726961	CID_593927	45	+	56	111726916	chr1	111726808	111726951	CID_413492	25	32	111726916	81	CEPT1	stop
chr1	111727280	111727307	CID_593934	8	+	11	111727286	chr1	111727280	111727307	CID_413497	6	10	111727292	27	CEPT1	UTR3
chr1	111983848	111983973	CID_594147	13	-	19	111983915	chr1	111983905	111983971	CID_413660	7	11	111983920	66	WDR77	stop
chr1	111985275	111985325	CID_594150	3	-	5	111985284	chr1	111985275	111985325	CID_413665	8	8	111985284	50	WDR77	CDS
chr1	111998707	111998755	CID_594176	22	+	26	111998739	chr1	111998717	111998755	CID_413685	8	14	111998732	38	ATP5F1	CDS
chr1	111999252	111999347	CID_594180	88	+	104	111999300	chr1	111999252	111999347	CID_413688	49	60	111999300	95	ATP5F1	CDS
chr1	112084848	112084890	CID_594282	8	-	13	112084862	chr1	112084848	112084890	CID_413755	4	6	112084862	42	ADORA3	CDS
chr1	112256801	112256835	CID_594427	5	+	7	112256805	chr1	112256801	112256835	CID_413855	6	6	112256805	34	RAP1A	UTR3
chr1	113093258	113093285	CID_595247	12	-	14	113093277	chr1	113093250	113093286	CID_414438	9	12	113093270	27	ST7L	UTR3
chr1	113140599	113140708	CID_595280	8	-	9	113140623	chr1	113140625	113140683	CID_414457	3	5	113140631	58	ST7L	start
chr1	113153467	113153610	CID_595296	18	-	23	113153511	chr1	113153495	113153567	CID_414470	9	11	113153504	72	ST7L	UTR5
chr1	113159446	113159511	CID_595301	18	-	32	113159471	chr1	113159452	113159520	CID_414473	13	21	113159470	59	ST7L	UTR5
chr1	113197140	113197198	CID_595344	13	+	16	113197158	chr1	113197140	113197199	CID_414502	4	6	113197167	58	CAPZA1	CDS
chr1	113202351	113202401	CID_595354	4	+	6	113202396	chr1	113202373	113202401	CID_414512	5	5	113202391	28	CAPZA1	CDS
chr1	113212587	113212610	CID_595359	15	+	15	113212605	chr1	113212587	113212610	CID_414520	3	5	113212607	23	CAPZA1	CDS
chr1	113213102	113213197	CID_595368	6	+	7	113213118	chr1	113213102	113213150	CID_414528	5	5	113213113	48	CAPZA1	UTR3
chr1	113213417	113213454	CID_595371	21	+	26	113213426	chr1	113213417	113213454	CID_414532	11	11	113213434	37	CAPZA1	UTR3
chr1	113213492	113213524	CID_595373	8	+	9	113213512	chr1	113213492	113213524	CID_414534	2	5	113213508	32	CAPZA1	UTR3
chr1	113213771	113213822	CID_595376	18	+	19	113213781	chr1	113213771	113213809	CID_414535	8	8	113213781	38	CAPZA1	UTR3
chr1	113214120	113214196	CID_595382	18	+	21	113214163	chr1	113214120	113214196	CID_414541	15	16	113214163	76	CAPZA1	UTR3
chr1	113239353	113239432	CID_595438	9	+	11	113239367	chr1	113239337	113239422	CID_414582	4	7	113239367	69	MOV10	CDS
chr1	113243932	113243984	CID_595464	5	-	6	113243967	chr1	113243914	113243970	CID_414602	8	9	113243965	38	RHOC	UTR3
chr1	113246341	113246403	CID_595479	13	-	17	113246382	chr1	113246368	113246408	CID_414616	6	6	113246392	35	RHOC	CDS
chr1	113459800	113460342	CID_595724	1481	-	2105	113460121	chr1	113459800	113460304	CID_414791	854	1169	113460121	504	SLC16A1	CDS
chr1	113460346	113460675	CID_595725	881	-	1143	113460397	chr1	113460346	113460584	CID_414793	401	527	113460397	238	SLC16A1	CDS
chr1	113464611	113464754	CID_595727	122	-	148	113464706	chr1	113464611	113464754	CID_414797	68	98	113464712	143	SLC16A1	CDS
chr1	113471713	113471974	CID_595743	986	-	1255	113471822	chr1	113471713	113471956	CID_414807	490	630	113471822	243	SLC16A1	start
chr1	113661889	113661923	CID_595934	9	+	12	113661897	chr1	113661889	113661923	CID_414958	3	7	113661907	34	LRIG2	CDS
chr1	114517722	114517756	CID_596709	29	+	33	114517753	chr1	114517720	114517756	CID_415533	16	17	114517750	34	HIPK1	UTR3
chr1	114952805	114952855	CID_597139	8	-	10	114952808	chr1	114952806	114952855	CID_415878	5	5	114952808	49	TRIM33	CDS
chr1	115123922	115124005	CID_597327	8	-	17	115123924	chr1	115123928	115123974	CID_416022	3	7	115123933	46	BCAS2	CDS
chr1	115248089	115248125	CID_597435	9	-	14	115248093	chr1	115248090	115248125	CID_416097	14	20	115248093	35	NRAS	UTR3
chr1	115249462	115249539	CID_597451	90	-	98	115249525	chr1	115249472	115249539	CID_416111	47	54	115249535	67	NRAS	UTR3
chr1	115250417	115250534	CID_597465	24	-	29	115250515	chr1	115250448	115250564	CID_416119	12	13	115250515	86	NRAS	UTR3
chr1	115250624	115250671	CID_597468	4	-	7	115250645	chr1	115250621	115250663	CID_416121	3	6	115250645	39	NRAS	UTR3
chr1	115256527	115256565	CID_597479	12	-	17	115256546	chr1	115256513	115256565	CID_416128	5	7	115256543	38	NRAS	CDS
chr1	115259552	115259635	CID_597485	7	-	9	115259573	chr1	115259560	115259617	CID_416132	2	5	115259573	57	CSDE1	UTR3
chr1	115260324	115260390	CID_597497	51	-	63	115260358	chr1	115260335	115260382	CID_416145	38	55	115260351	47	CSDE1	UTR3
chr1	115260396	115260435	CID_597498	12	-	16	115260420	chr1	115260391	115260435	CID_416146	10	13	115260420	39	CSDE1	UTR3
chr1	115260588	115260816	CID_597502	166	-	209	115260701	chr1	115260588	115260775	CID_416151	134	162	115260701	187	CSDE1	stop
chr1	115262234	115262305	CID_597505	12	-	12	115262270	chr1	115262241	115262305	CID_416157	6	7	115262270	64	CSDE1	CDS
chr1	115263173	115263270	CID_597507	20	-	25	115263193	chr1	115263173	115263252	CID_416159	9	11	115263193	79	CSDE1	CDS
chr1	115266541	115266605	CID_597515	12	-	17	115266570	chr1	115266552	115266616	CID_416162	8	11	115266570	53	CSDE1	CDS
chr1	115268832	115268952	CID_597518	18	-	28	115268944	chr1	115268866	115268952	CID_416169	20	23	115268943	86	CSDE1	CDS
chr1	115272938	115273015	CID_597528	12	-	19	115272971	chr1	115272938	115273029	CID_416176	12	19	115272974	77	CSDE1	CDS
chr1	115273152	115273207	CID_597529	17	-	19	115273180	chr1	115273158	115273211	CID_416177	11	12	115273180	49	CSDE1	CDS
chr1	115275239	115275400	CID_597532	16	-	27	115275377	chr1	115275239	115275398	CID_416181	13	19	115275383	159	CSDE1	CDS
chr1	115276609	115276734	CID_597537	19	-	27	115276634	chr1	115276609	115276696	CID_416186	10	15	115276634	87	CSDE1	CDS
chr1	115280580	115280690	CID_597542	20	-	41	115280644	chr1	115280604	115280693	CID_416193	19	27	115280644	86	CSDE1	start
chr1	115282319	115282511	CID_597543	66	-	91	115282478	chr1	115282328	115282508	CID_416194	59	74	115282478	180	CSDE1	start
chr1	115322770	115322806	CID_597619	19	-	27	115322782	chr1	115322770	115322808	CID_416234	9	16	115322780	36	SIKE1	CDS
chr1	116233911	116233935	CID_598329	24	+	27	116233914	chr1	116233911	116233935	CID_416744	4	7	116233914	24	VANGL1	CDS
chr1	116233948	116233975	CID_598330	6	+	9	116233964	chr1	116233948	116233975	CID_416745	5	5	116233964	27	VANGL1	CDS
chr1	116234071	116234101	CID_598333	3	+	6	116234075	chr1	116234069	116234101	CID_416746	4	6	116234077	30	VANGL1	UTR3
chr1	116236142	116236178	CID_598347	22	+	26	116236150	chr1	116236142	116236178	CID_416759	13	16	116236145	36	VANGL1	UTR3
chr1	116929912	116930116	CID_598915	520	+	834	116929964	chr1	116929912	116930116	CID_417145	429	668	116929968	204	ATP1A1	CDS
chr1	116930756	116930866	CID_598917	167	+	236	116930855	chr1	116930756	116930866	CID_417147	123	183	116930855	110	ATP1A1	CDS
chr1	116931524	116931642	CID_598921	301	+	483	116931576	chr1	116931524	116931643	CID_417149	250	395	116931576	118	ATP1A1	CDS
chr1	116932058	116932334	CID_598922	2565	+	3781	116932221	chr1	116932055	116932329	CID_417150	1883	2716	116932221	271	ATP1A1	CDS
chr1	116932835	116933031	CID_598923	312	+	442	116932930	chr1	116932836	116933034	CID_417151	214	305	116932930	195	ATP1A1	CDS
chr1	116933402	116933514	CID_598924	398	+	656	116933508	chr1	116933404	116933514	CID_417152	280	467	116933508	110	ATP1A1	CDS
chr1	116935476	116935610	CID_598929	470	+	624	116935604	chr1	116935476	116935610	CID_417157	336	457	116935604	134	ATP1A1	CDS
chr1	116936150	116936345	CID_598931	500	+	792	116936179	chr1	116936150	116936345	CID_417158	402	639	116936179	195	ATP1A1	CDS
chr1	116937726	116937907	CID_598933	640	+	938	116937846	chr1	116937726	116937907	CID_417162	521	697	116937842	181	ATP1A1	CDS
chr1	116939216	116939356	CID_598934	209	+	308	116939313	chr1	116939213	116939356	CID_417163	160	244	116939313	140	ATP1A1	CDS
chr1	116941241	116941411	CID_598936	592	+	767	116941312	chr1	116941241	116941412	CID_417165	386	513	116941318	170	ATP1A1	CDS
chr1	116941549	116941707	CID_598937	770	+	1094	116941651	chr1	116941549	116941706	CID_417166	577	800	116941651	157	ATP1A1	CDS
chr1	116942042	116942166	CID_598939	118	+	172	116942130	chr1	116942042	116942166	CID_417168	82	129	116942130	124	ATP1A1	CDS
chr1	116943484	116943628	CID_598941	754	+	1165	116943541	chr1	116943484	116943628	CID_417172	560	853	116943541	144	ATP1A1	CDS
chr1	116943751	116943883	CID_598943	213	+	298	116943756	chr1	116943751	116943883	CID_417174	171	250	116943756	132	ATP1A1	CDS
chr1	116944183	116944275	CID_598945	224	+	385	116944236	chr1	116944177	116944276	CID_417175	188	301	116944236	92	ATP1A1	CDS
chr1	116946487	116946598	CID_598947	1910	+	2613	116946527	chr1	116946496	116946594	CID_417177	1439	1952	116946527	98	ATP1A1	CDS
chr1	116947036	116947269	CID_598951	178	+	296	116947085	chr1	116947038	116947298	CID_417178	155	242	116947085	231	ATP1A1	stop
chr1	116947333	116947378	CID_598954	9	+	13	116947357	chr1	116947309	116947378	CID_417181	11	15	116947357	45	ATP1A1	UTR3
chr1	117078592	117078654	CID_599097	16	-	20	117078637	chr1	117078609	117078654	CID_417285	12	14	117078629	45	CD58	CDS
chr1	117078809	117078850	CID_599100	91	-	113	117078843	chr1	117078806	117078850	CID_417291	51	63	117078843	41	CD58	CDS
chr1	117119939	117120183	CID_599165	258	-	385	117120118	chr1	117119939	117120187	CID_417324	108	163	117120118	244	IGSF3	CDS
chr1	117131498	117131559	CID_599186	16	-	22	117131534	chr1	117131506	117131571	CID_417349	8	11	117131525	53	IGSF3	CDS
chr1	117146291	117146337	CID_599205	5	-	8	117146323	chr1	117146301	117146359	CID_417372	4	6	117146333	36	IGSF3	CDS
chr1	117146517	117146640	CID_599208	15	-	22	117146527	chr1	117146512	117146608	CID_417376	9	9	117146527	91	IGSF3	CDS
chr1	117150601	117150669	CID_599218	15	-	16	117150620	chr1	117150576	117150651	CID_417380	2	9	117150619	50	IGSF3	CDS
chr1	117484546	117484706	CID_599503	34	+	43	117484641	chr1	117484609	117484693	CID_417618	7	14	117484641	84	PTGFRN	CDS
chr1	117527556	117527607	CID_599558	5	+	7	117527573	chr1	117527535	117527607	CID_417649	4	8	117527573	51	PTGFRN	CDS
chr1	117529566	117529652	CID_599560	9	+	41	117529607	chr1	117529560	117529615	CID_417654	3	55	117529607	49	PTGFRN	stop
chr1	117529760	117529798	CID_599562	6	+	7	117529777	chr1	117529768	117529798	CID_417657	4	5	117529780	30	PTGFRN	UTR3
chr1	117529845	117529884	CID_599564	8	+	18	117529850	chr1	117529820	117529876	CID_417658	4	11	117529844	31	PTGFRN	UTR3
chr1	117631524	117631584	CID_599721	11	+	16	117631545	chr1	117631524	117631590	CID_417754	14	22	117631545	60	TTF2	CDS
chr1	117984874	117984936	CID_600033	10	+	18	117984900	chr1	117984886	117984942	CID_417966	8	16	117984901	50	MAN1A2	CDS
chr1	118039409	118039490	CID_600070	9	+	10	118039424	chr1	118039392	118039468	CID_417995	4	7	118039429	59	MAN1A2	CDS
chr1	118426139	118426188	CID_600452	4	-	10	118426164	chr1	118426139	118426167	CID_418265	1	7	118426154	28	GDAP2	CDS
chr1	118494635	118494692	CID_600528	8	+	10	118494644	chr1	118494615	118494669	CID_418324	2	5	118494636	34	WDR3	CDS
chr1	118494928	118494975	CID_600529	4	+	8	118494947	chr1	118494927	118494966	CID_418325	3	7	118494937	38	WDR3	CDS
chr1	120254561	120254632	CID_601876	12	+	13	120254612	chr1	120254582	120254630	CID_419265	6	10	120254607	48	PHGDH	UTR5
chr1	120269627	120269717	CID_601907	30	+	36	120269666	chr1	120269645	120269725	CID_419293	19	23	120269664	72	PHGDH	CDS
chr1	120277257	120277391	CID_601917	141	+	255	120277374	chr1	120277266	120277390	CID_419301	113	205	120277374	124	PHGDH	CDS
chr1	120279740	120279811	CID_601927	13	+	18	120279761	chr1	120279738	120279796	CID_419303	8	13	120279761	56	PHGDH	CDS
chr1	120284449	120284525	CID_601941	4	+	5	120284479	chr1	120284404	120284496	CID_419311	4	10	120284473	47	PHGDH	CDS
chr1	120285431	120285535	CID_601944	13	+	14	120285480	chr1	120285431	120285538	CID_419312	10	16	120285480	104	PHGDH	CDS
chr1	120285540	120285663	CID_601945	61	+	113	120285622	chr1	120285551	120285667	CID_419313	45	85	120285622	112	PHGDH	CDS
chr1	120286637	120286702	CID_601949	20	+	27	120286658	chr1	120286625	120286702	CID_419316	20	27	120286665	65	PHGDH	stop
chr1	120286706	120286825	CID_601950	19	+	24	120286778	chr1	120286706	120286825	CID_419320	23	26	120286783	119	PHGDH	UTR3
chr1	120458729	120458933	CID_602117	29	-	38	120458848	chr1	120458729	120458958	CID_419443	16	29	120458848	204	NOTCH2	CDS
chr1	120461998	120462023	CID_602129	5	-	5	120462003	chr1	120461998	120462023	CID_419458	6	6	120462003	25	NOTCH2	CDS
chr1	120464362	120464415	CID_602134	22	-	26	120464396	chr1	120464368	120464426	CID_419466	5	6	120464396	47	NOTCH2	CDS
chr1	120465256	120465401	CID_602139	26	-	38	120465279	chr1	120465256	120465393	CID_419468	22	35	120465269	137	NOTCH2	CDS
chr1	120478187	120478225	CID_602166	12	-	14	120478212	chr1	120478182	120478229	CID_419484	7	13	120478212	38	NOTCH2	CDS
chr1	120491630	120491739	CID_602184	22	-	28	120491717	chr1	120491645	120491731	CID_419500	14	19	120491717	86	NOTCH2	CDS
chr1	120506222	120506429	CID_602203	64	-	77	120506323	chr1	120506291	120506429	CID_419515	29	39	120506330	138	NOTCH2	CDS
chr1	120512134	120512366	CID_602216	96	-	139	120512197	chr1	120512146	120512295	CID_419526	35	48	120512197	149	NOTCH2	CDS
chr1	120548019	120548108	CID_602262	82	-	132	120548045	chr1	120548012	120548103	CID_419577	43	70	120548045	84	NOTCH2	CDS
chr1	145499239	145499278	CID_606646	34	+	36	145499274	chr1	145499229	145499278	CID_422793	18	25	145499264	39	LIX1L	UTR3
chr1	145509205	145509337	CID_606669	57	+	64	145509310	chr1	145509234	145509326	CID_422816	19	24	145509315	92	RBM8A	stop
chr1	145510964	145511037	CID_606681	7	+	7	145511019	chr1	145510971	145511037	CID_422823	4	5	145511010	66	RBM8A	UTR3
chr1	145522863	145522906	CID_606720	12	+	14	145522878	chr1	145522863	145522906	CID_422847	3	6	145522872	43	PEX11B	CDS
chr1	146675198	146675256	CID_607673	22	-	41	146675236	chr1	146675210	146675256	CID_423521	23	34	146675238	46	FMO5	CDS
chr1	149783436	149783923	CID_609955	738	-	1230	149783667	chr1	149783436	149783783	CID_425127	300	532	149783667	347	HIST2H2BF	stop
chr1	149857735	149858115	CID_610100	769	-	1131	149857979	chr1	149857735	149858103	CID_425228	411	721	149857979	368	HIST2H2BE	stop
chr1	149858122	149858224	CID_610102	29	-	42	149858147	chr1	149858143	149858218	CID_425233	17	23	149858147	75	HIST2H2BE	start
chr1	149859019	149859063	CID_610105	26	-	42	149859054	chr1	149859019	149859065	CID_425237	17	27	149859048	44	HIST2H2AB	UTR3
chr1	149858893	149858960	CID_610106	34	+	60	149858911	chr1	149858893	149858959	CID_425239	18	40	149858911	66	HIST2H2AC	stop
chr1	149876529	149876751	CID_610143	66	-	85	149876642	chr1	149876602	149876741	CID_425266	20	31	149876641	139	SV2A	stop
chr1	149877439	149877587	CID_610145	55	-	73	149877475	chr1	149877434	149877587	CID_425267	31	49	149877475	148	SV2A	CDS
chr1	149879252	149879384	CID_610147	37	-	61	149879284	chr1	149879252	149879325	CID_425270	21	32	149879284	73	SV2A	CDS
chr1	149882122	149882248	CID_610159	75	-	96	149882172	chr1	149882158	149882265	CID_425284	22	40	149882174	90	SV2A	CDS
chr1	149882378	149882529	CID_610160	76	-	108	149882434	chr1	149882378	149882528	CID_425286	47	68	149882434	150	SV2A	CDS
chr1	149895370	149895449	CID_610190	25	-	34	149895385	chr1	149895380	149895436	CID_425310	7	9	149895384	56	SF3B4	stop
chr1	150192101	150192158	CID_610470	15	-	17	150192114	chr1	150192106	150192140	CID_425548	12	14	150192114	34	ANP32E	UTR3
chr1	150192168	150192246	CID_610471	7	-	11	150192183	chr1	150192168	150192242	CID_425550	4	5	150192191	74	ANP32E	UTR3
chr1	150192632	150192661	CID_610478	6	-	7	150192633	chr1	150192633	150192661	CID_425554	5	8	150192638	28	ANP32E	UTR3
chr1	150208265	150208309	CID_610516	34	-	42	150208272	chr1	150208262	150208300	CID_425587	12	17	150208272	35	ANP32E	UTR5
chr1	150239474	150239630	CID_610563	107	-	169	150239580	chr1	150239475	150239630	CID_425634	70	103	150239582	155	APH1A	CDS
chr1	150239755	150239883	CID_610564	711	-	984	150239863	chr1	150239756	150239881	CID_425635	355	502	150239862	125	APH1A	CDS
chr1	150240116	150240190	CID_610566	72	-	92	150240132	chr1	150240116	150240188	CID_425636	49	65	150240132	72	APH1A	CDS
chr1	150241097	150241212	CID_610570	70	-	95	150241136	chr1	150241097	150241203	CID_425640	50	66	150241138	106	APH1A	start
chr1	150280633	150280780	CID_610625	469	+	633	150280722	chr1	150280677	150280780	CID_425693	299	392	150280722	103	MRPS21	stop
chr1	150325428	150325541	CID_610679	13	+	20	150325438	chr1	150325428	150325492	CID_425724	4	6	150325443	64	PRPF3	stop
chr1	150437081	150437136	CID_610762	13	+	16	150437099	chr1	150437056	150437146	CID_425795	4	8	150437099	55	RPRD2	CDS
chr1	150460428	150460521	CID_610821	7	+	11	150460448	chr1	150460414	150460481	CID_425830	2	6	150460449	53	TARS2	start
chr1	150470106	150470223	CID_610845	23	+	28	150470157	chr1	150470141	150470216	CID_425846	6	7	150470166	75	TARS2	UTR3
chr1	150594931	150594994	CID_611033	9	-	12	150594977	chr1	150594932	150594994	CID_425977	6	15	150594977	62	ENSA	UTR3
chr1	150595024	150595212	CID_611034	64	-	91	150595109	chr1	150595090	150595212	CID_425979	35	53	150595109	122	ENSA	UTR3
chr1	150595259	150595335	CID_611035	7	-	12	150595259	chr1	150595259	150595324	CID_425981	11	12	150595262	65	ENSA	stop
chr1	150598078	150598125	CID_611054	14	-	19	150598086	chr1	150598074	150598116	CID_425990	2	7	150598078	38	ENSA	stop
chr1	150937916	150938438	CID_611391	279	-	360	150938137	chr1	150937917	150938248	CID_426211	96	118	150938137	331	CERS2	UTR3
chr1	150938440	150938677	CID_611392	134	-	227	150938647	chr1	150938529	150938677	CID_426214	52	99	150938638	148	CERS2	stop
chr1	150938691	150938764	CID_611393	10	-	22	150938721	chr1	150938689	150938764	CID_426215	6	17	150938721	73	CERS2	CDS
chr1	150938952	150939104	CID_611395	651	-	920	150939035	chr1	150938952	150939105	CID_426218	425	603	150939035	152	CERS2	CDS
chr1	150939868	150939977	CID_611401	307	-	447	150939908	chr1	150939874	150939963	CID_426228	204	275	150939908	89	CERS2	CDS
chr1	150940140	150940192	CID_611402	36	-	49	150940143	chr1	150940140	150940192	CID_426229	19	36	150940143	52	CERS2	start
chr1	150940299	150940358	CID_611403	90	-	131	150940336	chr1	150940299	150940357	CID_426230	90	134	150940336	58	CERS2	start
chr1	150941389	150941640	CID_611409	456	-	742	150941426	chr1	150941393	150941607	CID_426235	307	461	150941426	214	CERS2	start
chr1	151039943	151040164	CID_611608	68	+	96	151040009	chr1	151039976	151040098	CID_426374	40	52	151040009	122	MLLT11	stop
chr1	151140782	151140814	CID_611786	11	+	17	151140796	chr1	151140782	151140811	CID_426508	5	7	151140796	29	SCNM1	CDS
chr1	151171494	151171557	CID_611840	14	+	16	151171514	chr1	151171500	151171550	CID_426560	8	9	151171514	50	PIP5K1A	CDS
chr1	151204733	151204830	CID_611866	21	+	34	151204764	chr1	151204740	151204831	CID_426574	10	20	151204759	90	PIP5K1A	CDS
chr1	151214602	151214664	CID_611886	20	+	27	151214629	chr1	151214604	151214693	CID_426591	6	9	151214629	60	PIP5K1A	CDS
chr1	151266937	151267007	CID_612032	13	-	18	151266963	chr1	151266937	151266984	CID_426702	4	7	151266954	47	PI4KB	CDS
chr1	151315452	151315525	CID_612118	8	-	11	151315463	chr1	151315427	151315525	CID_426761	8	11	151315462	73	RFX5	CDS
chr1	151373240	151373315	CID_612213	11	+	11	151373284	chr1	151373240	151373315	CID_426845	12	13	151373284	75	PSMB4	CDS
chr1	151373731	151373778	CID_612214	6	+	8	151373748	chr1	151373739	151373778	CID_426847	3	5	151373751	39	PSMB4	CDS
chr1	151374017	151374106	CID_612219	12	+	17	151374019	chr1	151374018	151374068	CID_426850	6	10	151374019	50	PSMB4	CDS
chr1	151378852	151378906	CID_612248	28	-	104	151378875	chr1	151378852	151378897	CID_426867	19	33	151378875	45	POGZ	CDS
chr1	151396594	151396650	CID_612278	31	-	35	151396647	chr1	151396621	151396666	CID_426894	11	18	151396647	29	POGZ	UTR5
chr1	151430658	151430685	CID_612336	9	-	14	151430675	chr1	151430655	151430682	CID_426933	5	9	151430678	24	POGZ	UTR5
chr1	151732168	151732197	CID_612665	16	-	21	151732179	chr1	151732161	151732204	CID_427154	7	9	151732185	29	MRPL9	UTR3
chr1	151750829	151750856	CID_612709	4	-	10	151750850	chr1	151750829	151750856	CID_427184	2	13	151750846	27	TDRKH	CDS
chr1	151955487	151955517	CID_612936	9	-	19	151955494	chr1	151955484	151955517	CID_427356	9	10	151955493	30	S100A10	UTR3
chr1	151955689	151955802	CID_612939	31	-	41	151955740	chr1	151955685	151955796	CID_427359	25	38	151955740	107	S100A10	CDS
chr1	151958577	151958670	CID_612942	33	-	40	151958650	chr1	151958578	151958678	CID_427363	30	41	151958651	92	S100A10	CDS
chr1	151958680	151958726	CID_612945	8	-	10	151958704	chr1	151958680	151958726	CID_427365	13	20	151958704	46	S100A10	start
chr1	152005055	152005128	CID_612985	10	-	12	152005096	chr1	152005055	152005135	CID_427401	9	10	152005101	73	S100A11	UTR3
chr1	153615795	153615838	CID_614471	5	+	6	153615817	chr1	153615797	153615834	CID_428414	1	5	153615817	37	CHTOP	UTR3
chr1	153634587	153634686	CID_614521	245	-	326	153634592	chr1	153634564	153634699	CID_428447	159	198	153634592	99	ILF2	UTR3
chr1	153635691	153635737	CID_614530	9	-	13	153635712	chr1	153635691	153635752	CID_428459	6	11	153635711	46	ILF2	CDS
chr1	153636518	153636603	CID_614531	49	-	86	153636567	chr1	153636518	153636593	CID_428460	30	50	153636573	75	ILF2	CDS
chr1	153637699	153637812	CID_614534	25	-	47	153637733	chr1	153637696	153637812	CID_428464	13	28	153637733	113	ILF2	CDS
chr1	153640032	153640133	CID_614538	38	-	55	153640105	chr1	153640032	153640123	CID_428466	22	33	153640105	91	ILF2	CDS
chr1	153640481	153640552	CID_614539	31	-	56	153640533	chr1	153640481	153640553	CID_428467	18	37	153640533	71	ILF2	CDS
chr1	153642312	153642340	CID_614544	14	-	21	153642323	chr1	153642312	153642347	CID_428470	5	10	153642323	28	ILF2	CDS
chr1	153724773	153724821	CID_614651	6	+	9	153724797	chr1	153724762	153724841	CID_428551	2	8	153724797	48	INTS3	CDS
chr1	153748206	153748270	CID_614708	4	+	7	153748219	chr1	153748205	153748287	CID_428595	8	9	153748221	64	SLC27A3	CDS
chr1	153749112	153749202	CID_614721	18	+	42	153749139	chr1	153749053	153749202	CID_428606	16	29	153749147	90	SLC27A3	CDS
chr1	153750254	153750361	CID_614726	11	+	15	153750311	chr1	153750254	153750361	CID_428611	9	12	153750319	107	SLC27A3	CDS
chr1	153779902	153779929	CID_614792	22	-	27	153779912	chr1	153779897	153779927	CID_428660	9	18	153779905	25	GATAD2B	UTR3
chr1	153905377	153905454	CID_614940	39	-	57	153905411	chr1	153905379	153905421	CID_428767	20	22	153905411	42	DENND4B	CDS
chr1	153924886	153924922	CID_615038	22	-	42	153924907	chr1	153924888	153924922	CID_428843	3	8	153924907	34	CRTC2	CDS
chr1	153927383	153927463	CID_615048	13	-	22	153927440	chr1	153927368	153927465	CID_428852	10	11	153927440	80	CRTC2	CDS
chr1	153931999	153932156	CID_615070	100	-	145	153932035	chr1	153931957	153932143	CID_428870	71	99	153932035	144	SLC39A1	UTR3
chr1	153932504	153933046	CID_615075	506	-	756	153932700	chr1	153932546	153933040	CID_428877	256	366	153932700	494	SLC39A1	stop
chr1	153934699	153934815	CID_615082	62	-	84	153934764	chr1	153934704	153934815	CID_428881	27	39	153934771	111	SLC39A1	CDS
chr1	153935007	153935171	CID_615084	32	-	42	153935020	chr1	153935014	153935145	CID_428882	14	21	153935020	131	SLC39A1	start
chr1	153946096	153946171	CID_615115	7	+	13	153946105	chr1	153946096	153946149	CID_428900	7	10	153946106	53	CREB3L4	CDS
chr1	153946775	153946821	CID_615125	5	-	7	153946796	chr1	153946778	153946841	CID_428908	5	7	153946800	43	JTB	UTR3
chr1	153946844	153946902	CID_615127	23	-	28	153946853	chr1	153946844	153946917	CID_428909	20	25	153946853	58	JTB	UTR3
chr1	153946999	153947105	CID_615128	84	-	142	153947041	chr1	153947010	153947192	CID_428910	59	98	153947042	95	JTB	UTR3
chr1	153948319	153948353	CID_615132	11	-	15	153948337	chr1	153948312	153948342	CID_428915	6	6	153948337	23	JTB	CDS
chr1	153949964	153950053	CID_615137	8	-	12	153950006	chr1	153950000	153950084	CID_428924	4	6	153950006	53	JTB	UTR5
chr1	154129387	154129443	CID_615267	35	-	40	154129412	chr1	154129383	154129430	CID_429023	33	36	154129419	43	TPM3	UTR3
chr1	154130050	154130163	CID_615274	40	-	63	154130095	chr1	154130011	154130184	CID_429029	25	46	154130095	113	TPM3	stop
chr1	154179214	154179379	CID_615314	56	-	72	154179227	chr1	154179194	154179379	CID_429074	34	43	154179234	165	C1orf43	UTR3
chr1	154179416	154179487	CID_615315	5	-	7	154179422	chr1	154179399	154179469	CID_429075	4	7	154179427	53	C1orf43	UTR3
chr1	154179532	154179562	CID_615317	13	-	17	154179539	chr1	154179537	154179559	CID_429077	9	11	154179541	22	C1orf43	UTR3
chr1	154179567	154179776	CID_615318	44	-	59	154179630	chr1	154179604	154179776	CID_429080	18	27	154179638	172	C1orf43	UTR3
chr1	154179974	154180122	CID_615321	52	-	74	154180108	chr1	154180007	154180112	CID_429087	19	34	154180108	105	C1orf43	CDS
chr1	154186369	154186418	CID_615329	25	-	36	154186378	chr1	154186369	154186418	CID_429094	21	24	154186378	49	C1orf43	CDS
chr1	154223957	154224105	CID_615376	24	+	34	154223958	chr1	154223957	154224079	CID_429143	12	18	154223957	122	UBAP2L	CDS
chr1	154232425	154232505	CID_615397	27	+	36	154232442	chr1	154232435	154232505	CID_429161	22	29	154232442	70	UBAP2L	CDS
chr1	154233374	154233447	CID_615399	9	+	15	154233424	chr1	154233395	154233447	CID_429163	3	7	154233424	52	UBAP2L	CDS
chr1	154246345	154246375	CID_615442	10	+	11	154246354	chr1	154246338	154246378	CID_429206	16	19	154246354	30	HAX1	CDS
chr1	154247430	154247466	CID_615446	18	+	19	154247435	chr1	154247433	154247460	CID_429208	10	10	154247444	27	HAX1	CDS
chr1	154247876	154247930	CID_615448	6	+	10	154247918	chr1	154247881	154247945	CID_429211	6	8	154247923	49	HAX1	CDS
chr1	154248121	154248193	CID_615450	28	+	37	154248136	chr1	154248092	154248182	CID_429213	12	21	154248131	61	HAX1	stop
chr1	154315273	154315316	CID_615509	6	+	7	154315289	chr1	154315288	154315316	CID_429266	5	6	154315292	28	ATP8B2	CDS
chr1	154317946	154318008	CID_615526	9	+	16	154317949	chr1	154317946	154318005	CID_429281	5	5	154317949	59	ATP8B2	CDS
chr1	154522547	154522638	CID_615770	9	-	10	154522565	chr1	154522547	154522621	CID_429455	10	10	154522565	74	UBE2Q1	UTR3
chr1	154522840	154522917	CID_615773	10	-	15	154522865	chr1	154522837	154522921	CID_429457	5	8	154522855	77	UBE2Q1	stop
chr1	154556816	154556844	CID_615851	10	-	12	154556823	chr1	154556808	154556844	CID_429521	9	12	154556819	28	ADAR	UTR3
chr1	154573909	154573953	CID_615917	7	-	9	154573923	chr1	154573899	154573953	CID_429576	7	9	154573923	44	ADAR	CDS
chr1	155023826	155023889	CID_616578	3	+	5	155023828	chr1	155023832	155023889	CID_430101	4	6	155023832	57	ADAM15	start
chr1	155025898	155025964	CID_616585	17	+	23	155025923	chr1	155025898	155025964	CID_430109	8	15	155025929	66	ADAM15	CDS
chr1	155029429	155029576	CID_616597	25	+	33	155029527	chr1	155029430	155029576	CID_430122	25	37	155029527	146	ADAM15	CDS
chr1	155030111	155030201	CID_616601	26	+	37	155030136	chr1	155030114	155030192	CID_430127	21	24	155030136	78	ADAM15	CDS
chr1	155031196	155031250	CID_616606	11	+	15	155031213	chr1	155031206	155031256	CID_430131	8	13	155031219	44	ADAM15	CDS
chr1	155034941	155035010	CID_616616	2	+	5	155034958	chr1	155034941	155035009	CID_430141	5	12	155034958	68	ADAM15	stop
chr1	155110055	155110198	CID_616769	142	+	169	155110086	chr1	155110055	155110196	CID_430250	112	128	155110086	141	SLC50A1	CDS
chr1	155110456	155110574	CID_616771	163	+	270	155110506	chr1	155110455	155110558	CID_430251	89	159	155110506	102	SLC50A1	CDS
chr1	155112383	155112438	CID_616781	32	-	49	155112404	chr1	155112379	155112449	CID_430255	25	42	155112404	55	DPM3	stop
chr1	155141886	155142074	CID_616808	408	-	569	155141980	chr1	155141886	155142055	CID_430283	266	384	155141980	169	KRTCAP2	stop
chr1	155145044	155145103	CID_616814	396	-	464	155145100	chr1	155145044	155145103	CID_430290	287	361	155145100	59	KRTCAP2	CDS
chr1	155145213	155145390	CID_616816	211	-	282	155145221	chr1	155145213	155145368	CID_430292	168	235	155145229	155	KRTCAP2	CDS
chr1	155207929	155208010	CID_616997	4	-	9	155207992	chr1	155207937	155208000	CID_430455	6	8	155207992	63	GBA	CDS
chr1	155209413	155209515	CID_617002	39	-	56	155209461	chr1	155209413	155209504	CID_430460	15	18	155209461	91	GBA	CDS
chr1	155209708	155209867	CID_617005	21	-	36	155209714	chr1	155209708	155209868	CID_430463	15	25	155209714	159	GBA	start
chr1	155220418	155220613	CID_617033	60	-	73	155220485	chr1	155220463	155220610	CID_430494	23	28	155220485	147	FAM189B	CDS
chr1	155223388	155223523	CID_617041	65	-	113	155223440	chr1	155223422	155223517	CID_430500	36	62	155223440	95	FAM189B	CDS
chr1	155223670	155223768	CID_617042	14	-	25	155223737	chr1	155223698	155223759	CID_430502	5	8	155223737	61	FAM189B	CDS
chr1	155223886	155223985	CID_617043	27	-	40	155223968	chr1	155223914	155223985	CID_430503	12	19	155223968	71	FAM189B	CDS
chr1	155226479	155226582	CID_617062	107	-	134	155226525	chr1	155226474	155226579	CID_430521	61	77	155226525	100	SCAMP3	CDS
chr1	155227076	155227177	CID_617064	737	-	1051	155227132	chr1	155227076	155227177	CID_430523	480	676	155227132	101	SCAMP3	CDS
chr1	155227288	155227449	CID_617065	747	-	1072	155227348	chr1	155227288	155227453	CID_430524	410	609	155227348	161	SCAMP3	CDS
chr1	155228616	155228741	CID_617067	173	-	219	155228709	chr1	155228616	155228741	CID_430526	136	168	155228709	125	SCAMP3	CDS
chr1	155230328	155230367	CID_617069	4	-	5	155230345	chr1	155230328	155230367	CID_430528	3	6	155230347	39	SCAMP3	CDS
chr1	155230377	155230450	CID_617070	9	-	13	155230396	chr1	155230377	155230440	CID_430529	7	8	155230396	63	SCAMP3	CDS
chr1	155288672	155288713	CID_617192	47	+	61	155288699	chr1	155288672	155288713	CID_430631	48	57	155288699	41	FDPS	CDS
chr1	155448380	155448451	CID_617387	20	-	39	155448418	chr1	155448380	155448464	CID_430758	8	26	155448415	71	ASH1L	CDS
chr1	155691318	155691409	CID_617623	34	+	44	155691361	chr1	155691314	155691401	CID_430964	27	41	155691361	83	MSTO1	CDS
chr1	155851276	155851335	CID_617811	7	+	8	155851307	chr1	155851294	155851335	CID_431104	7	7	155851307	41	SYT11	stop
chr1	155854037	155854102	CID_617818	16	+	17	155854096	chr1	155854066	155854102	CID_431107	8	9	155854096	36	SYT11	UTR3
chr1	155978969	155979336	CID_618049	222	-	348	155979296	chr1	155979128	155979331	CID_431254	107	166	155979296	203	SSR2	stop
chr1	155984762	155984854	CID_618058	260	-	372	155984807	chr1	155984763	155984854	CID_431263	143	205	155984801	91	SSR2	CDS
chr1	155988019	155988161	CID_618060	49	-	72	155988090	chr1	155988024	155988159	CID_431265	19	31	155988090	135	SSR2	CDS
chr1	156006648	156006685	CID_618094	27	-	30	156006655	chr1	156006648	156006685	CID_431285	19	22	156006655	37	UBQLN4	UTR3
chr1	156025185	156025216	CID_618143	14	+	18	156025195	chr1	156025185	156025216	CID_431326	15	20	156025196	31	LAMTOR2	CDS
chr1	156106726	156106819	CID_618292	9	+	15	156106762	chr1	156106748	156106819	CID_431451	12	12	156106771	71	LMNA	CDS
chr1	156106967	156107021	CID_618294	6	+	13	156107003	chr1	156106990	156107024	CID_431453	1	8	156107011	31	LMNA	CDS
chr1	156181764	156181805	CID_618415	12	+	18	156181794	chr1	156181764	156181796	CID_431529	5	7	156181794	32	SLC25A44	UTR3
chr1	156209586	156209729	CID_618461	39	+	52	156209604	chr1	156209582	156209680	CID_431561	23	29	156209598	94	PMF1-BGLAP	UTR3
chr1	156219150	156219246	CID_618483	96	-	99	156219205	chr1	156219161	156219233	CID_431587	48	53	156219205	72	SMG5	UTR3
chr1	156263114	156263367	CID_618606	32	-	60	156263244	chr1	156263145	156263276	CID_431684	13	27	156263247	131	C1orf85	UTR3
chr1	156263884	156263914	CID_618610	5	-	6	156263905	chr1	156263884	156263940	CID_431689	4	5	156263899	30	C1orf85	CDS
chr1	156264157	156264316	CID_618614	52	-	88	156264295	chr1	156264179	156264329	CID_431692	25	49	156264286	137	C1orf85	CDS
chr1	156265329	156265433	CID_618621	5	-	9	156265344	chr1	156265343	156265416	CID_431697	4	5	156265344	73	C1orf85	CDS
chr1	156278760	156279090	CID_618647	65	-	88	156278822	chr1	156278760	156279026	CID_431711	43	57	156278822	266	CCT3	stop
chr1	156280872	156280983	CID_618650	21	-	28	156280939	chr1	156280881	156280979	CID_431715	16	28	156280941	98	CCT3	CDS
chr1	156287206	156287284	CID_618658	16	-	26	156287251	chr1	156287236	156287290	CID_431726	20	28	156287251	48	CCT3	CDS
chr1	156288674	156288767	CID_618661	70	-	101	156288703	chr1	156288674	156288760	CID_431729	41	55	156288704	86	CCT3	CDS
chr1	156304508	156304556	CID_618675	6	-	10	156304518	chr1	156304506	156304563	CID_431746	3	6	156304518	48	CCT3	CDS
chr1	156307945	156308070	CID_618696	37	-	50	156308002	chr1	156307957	156308053	CID_431751	22	25	156308002	96	CCT3	start
chr1	156496293	156496324	CID_618942	9	-	19	156496309	chr1	156496296	156496324	CID_431921	8	14	156496309	28	IQGAP3	CDS
chr1	156562356	156562460	CID_619045	27	+	34	156562369	chr1	156562351	156562460	CID_432012	26	34	156562369	104	APOA1BP	CDS
chr1	156669623	156669662	CID_619265	29	-	31	156669649	chr1	156669623	156669662	CID_432184	22	27	156669649	39	CRABP2	UTR3
chr1	156669721	156669795	CID_619267	6	-	7	156669774	chr1	156669726	156669798	CID_432186	8	10	156669774	69	CRABP2	UTR3
chr1	156670731	156670769	CID_619274	19	-	25	156670762	chr1	156670740	156670775	CID_432191	14	16	156670760	29	CRABP2	CDS
chr1	156675200	156675303	CID_619285	15	-	22	156675236	chr1	156675181	156675268	CID_432200	14	21	156675236	68	CRABP2	start
chr1	156698949	156699008	CID_619349	14	+	20	156698964	chr1	156698949	156698992	CID_432243	5	5	156698964	43	RRNAD1	CDS
chr1	156701785	156701848	CID_619356	7	+	9	156701803	chr1	156701796	156701872	CID_432247	5	7	156701803	52	RRNAD1	UTR5
chr1	156701999	156702020	CID_619358	4	+	20	156702015	chr1	156701998	156702019	CID_432248	2	37	156702015	20	RRNAD1	UTR5
chr1	156705602	156705701	CID_619378	34	+	48	156705668	chr1	156705610	156705695	CID_432268	15	18	156705671	85	RRNAD1	CDS
chr1	156706639	156706698	CID_619380	66	+	88	156706676	chr1	156706603	156706702	CID_432277	35	50	156706676	59	RRNAD1	UTR3
chr1	156712612	156712762	CID_619407	25	-	36	156712629	chr1	156712612	156712762	CID_432291	16	32	156712623	150	HDGF	UTR3
chr1	156721165	156721196	CID_619438	7	-	9	156721187	chr1	156721165	156721213	CID_432318	4	9	156721187	31	HDGF	CDS
chr1	158057836	158057912	CID_620746	40	+	53	158057862	chr1	158057848	158057909	CID_433214	15	26	158057861	61	KIRREL	CDS
chr1	158061149	158061220	CID_620756	17	+	21	158061168	chr1	158061149	158061220	CID_433224	7	11	158061171	71	KIRREL	CDS
chr1	158064801	158064877	CID_620773	8	+	13	158064842	chr1	158064819	158064869	CID_433243	4	11	158064837	50	KIRREL	CDS
chr1	159887931	159888080	CID_622046	37	-	51	159888023	chr1	159887930	159888168	CID_434111	30	38	159888023	149	TAGLN2	UTR3
chr1	159888107	159888523	CID_622047	322	-	448	159888276	chr1	159888173	159888536	CID_434112	233	330	159888276	350	TAGLN2	UTR3
chr1	159888540	159888718	CID_622048	97	-	146	159888663	chr1	159888540	159888721	CID_434113	53	81	159888663	178	TAGLN2	stop
chr1	159889104	159889161	CID_622050	15	-	20	159889128	chr1	159889101	159889161	CID_434115	5	5	159889126	57	TAGLN2	CDS
chr1	160000282	160000368	CID_622222	134	-	160	160000305	chr1	160000282	160000355	CID_434224	50	69	160000305	73	PIGM	CDS
chr1	160000469	160000554	CID_622225	8	-	14	160000494	chr1	160000497	160000582	CID_434228	5	11	160000504	57	PIGM	CDS
chr1	160000583	160000649	CID_622227	8	-	16	160000601	chr1	160000598	160000649	CID_434229	2	6	160000609	51	PIGM	CDS
chr1	160181342	160181397	CID_622545	6	+	13	160181384	chr1	160181338	160181389	CID_434450	4	9	160181384	47	PEA15	CDS
chr1	160248581	160248660	CID_622674	12	-	14	160248592	chr1	160248555	160248662	CID_434566	11	11	160248590	79	PEX19	UTR3
chr1	160259818	160259893	CID_622706	14	-	22	160259888	chr1	160259799	160259895	CID_434603	11	17	160259890	75	COPA	UTR3
chr1	160267373	160267427	CID_622735	11	-	22	160267403	chr1	160267356	160267448	CID_434627	7	18	160267395	54	COPA	CDS
chr1	160268913	160268969	CID_622740	7	-	7	160268926	chr1	160268922	160268972	CID_434629	2	5	160268931	47	COPA	CDS
chr1	160313225	160313268	CID_622818	9	+	13	160313252	chr1	160313225	160313268	CID_434684	9	12	160313255	43	NCSTN	UTR5
chr1	160314509	160314611	CID_622822	31	+	46	160314550	chr1	160314544	160314615	CID_434688	14	23	160314555	67	NCSTN	CDS
chr1	160319940	160320040	CID_622831	79	+	105	160319952	chr1	160319896	160320037	CID_434693	85	108	160319952	97	NCSTN	UTR5
chr1	160321009	160321162	CID_622833	48	+	74	160321056	chr1	160321014	160321162	CID_434696	36	63	160321056	148	NCSTN	UTR5
chr1	160321486	160321594	CID_622834	57	+	77	160321516	chr1	160321486	160321594	CID_434697	41	46	160321510	108	NCSTN	start
chr1	160322675	160322749	CID_622836	24	+	35	160322710	chr1	160322678	160322782	CID_434700	42	50	160322707	71	NCSTN	CDS
chr1	160323908	160324078	CID_622841	126	+	191	160324002	chr1	160323911	160324067	CID_434704	82	116	160324002	156	NCSTN	CDS
chr1	160325654	160325749	CID_622845	37	+	50	160325715	chr1	160325654	160325748	CID_434708	37	40	160325715	94	NCSTN	CDS
chr1	160326050	160326136	CID_622846	80	+	87	160326070	chr1	160326051	160326114	CID_434710	28	32	160326070	63	NCSTN	CDS
chr1	160326834	160327006	CID_622850	77	+	116	160326968	chr1	160326840	160327037	CID_434714	53	83	160326968	166	NCSTN	CDS
chr1	160327937	160328176	CID_622853	575	+	889	160327984	chr1	160327942	160328189	CID_434715	352	562	160327984	234	NCSTN	stop
chr1	160388946	160389399	CID_622930	129	+	171	160389187	chr1	160389054	160389316	CID_434771	43	56	160389187	262	VANGL2	CDS
chr1	160393981	160394003	CID_622939	4	+	9	160393984	chr1	160393978	160394019	CID_434782	2	6	160393980	22	VANGL2	CDS
chr1	160395292	160395365	CID_622945	13	+	16	160395324	chr1	160395300	160395359	CID_434793	5	5	160395324	59	VANGL2	UTR3
chr1	160969705	160969767	CID_623413	29	-	36	160969731	chr1	160969704	160969768	CID_435093	9	10	160969731	62	F11R	UTR3
chr1	160969936	160970124	CID_623414	108	-	158	160970092	chr1	160970013	160970124	CID_435095	37	52	160970091	111	F11R	UTR3
chr1	160970875	160970912	CID_623420	10	-	14	160970882	chr1	160970873	160970912	CID_435101	6	8	160970879	37	F11R	UTR3
chr1	161070387	161070541	CID_623552	131	-	193	161070428	chr1	161070387	161070470	CID_435198	71	102	161070424	83	PFDN2	stop
chr1	161070550	161070597	CID_623553	6	-	16	161070565	chr1	161070550	161070574	CID_435200	2	5	161070565	24	PFDN2	CDS
chr1	161091834	161091864	CID_623595	3	-	5	161091860	chr1	161091834	161091881	CID_435231	3	6	161091853	30	DEDD	UTR3
chr1	161127405	161127437	CID_623651	13	+	18	161127407	chr1	161127405	161127443	CID_435273	2	7	161127407	32	UFC1	CDS
chr1	161130954	161131019	CID_623684	7	+	8	161131017	chr1	161130973	161131043	CID_435290	3	7	161131017	46	USP21	CDS
chr1	161134437	161134466	CID_623696	12	+	13	161134450	chr1	161134437	161134466	CID_435300	3	5	161134446	29	USP21	CDS
chr1	161144947	161145016	CID_623741	13	-	17	161144956	chr1	161144947	161144986	CID_435340	7	7	161144948	39	B4GALT3	CDS
chr1	161146251	161146333	CID_623745	12	-	18	161146284	chr1	161146251	161146298	CID_435346	1	8	161146293	47	B4GALT3	UTR5
chr1	161178984	161179103	CID_623797	31	+	44	161179015	chr1	161178984	161179095	CID_435385	17	25	161179015	111	NDUFS2	CDS
chr1	161179643	161179724	CID_623800	15	+	19	161179683	chr1	161179644	161179721	CID_435389	18	24	161179687	77	NDUFS2	CDS
chr1	161180100	161180151	CID_623802	10	+	15	161180122	chr1	161180094	161180151	CID_435393	7	13	161180122	51	NDUFS2	CDS
chr1	161182208	161182262	CID_623812	15	+	15	161182241	chr1	161182233	161182261	CID_435400	9	9	161182241	28	NDUFS2	CDS
chr1	161183445	161183522	CID_623815	8	+	10	161183446	chr1	161183445	161183491	CID_435404	7	8	161183453	46	NDUFS2	CDS
chr1	161298188	161298287	CID_623944	214	+	299	161298266	chr1	161298191	161298289	CID_435480	130	176	161298266	96	SDHC	CDS
chr1	161753780	161753887	CID_624601	66	+	97	161753813	chr1	161753785	161753889	CID_435952	32	54	161753813	102	ATF6	CDS
chr1	161761213	161761316	CID_624607	40	+	54	161761247	chr1	161761213	161761281	CID_435957	23	31	161761239	68	ATF6	CDS
chr1	161762000	161762047	CID_624609	14	+	16	161762042	chr1	161762003	161762080	CID_435961	6	11	161762043	44	ATF6	CDS
chr1	161771993	161772038	CID_624618	12	+	16	161772025	chr1	161772005	161772037	CID_435967	5	5	161772025	32	ATF6	CDS
chr1	161821535	161821625	CID_624656	100	+	146	161821577	chr1	161821535	161821625	CID_435995	45	70	161821577	90	ATF6	CDS
chr1	162469758	162469800	CID_625298	9	+	9	162469774	chr1	162469762	162469786	CID_436409	4	6	162469768	24	UHMK1	CDS
chr1	162499079	162499178	CID_625378	12	+	19	162499121	chr1	162499107	162499178	CID_436476	5	7	162499116	71	UHMK1	UTR3
chr1	162557401	162557446	CID_625434	3	+	31	162557424	chr1	162557397	162557433	CID_436523	4	16	162557431	32	UAP1	CDS
chr1	162731071	162731124	CID_625601	6	+	7	162731110	chr1	162731095	162731130	CID_436642	5	6	162731110	29	DDR2	CDS
chr1	162735802	162735853	CID_625608	13	+	33	162735835	chr1	162735802	162735853	CID_436646	5	13	162735835	51	DDR2	CDS
chr1	162745975	162746003	CID_625631	9	+	24	162745987	chr1	162745975	162745996	CID_436667	6	11	162745992	21	DDR2	CDS
chr1	163295905	163295964	CID_626042	6	+	7	163295947	chr1	163295916	163295964	CID_436975	5	10	163295947	48	NUF2	CDS
chr1	164776826	164776862	CID_627080	27	+	35	164776836	chr1	164776822	164776862	CID_437662	11	17	164776835	36	PBX1	CDS
chr1	164816497	164816545	CID_627128	17	+	19	164816501	chr1	164816497	164816528	CID_437701	9	13	164816511	31	PBX1	UTR3
chr1	165632121	165632153	CID_627835	8	-	11	165632138	chr1	165632121	165632153	CID_438229	7	8	165632128	32	ALDH9A1	UTR3
chr1	165648679	165648807	CID_627866	52	-	71	165648746	chr1	165648711	165648803	CID_438253	23	36	165648746	92	ALDH9A1	CDS
chr1	165649727	165649922	CID_627868	30	-	49	165649905	chr1	165649804	165649922	CID_438257	30	43	165649897	118	ALDH9A1	CDS
chr1	165651350	165651444	CID_627869	8	-	13	165651385	chr1	165651356	165651430	CID_438258	3	5	165651383	74	ALDH9A1	CDS
chr1	165667697	165667773	CID_627888	12	-	14	165667754	chr1	165667706	165667792	CID_438274	5	5	165667754	67	ALDH9A1	CDS
chr1	165697049	165697362	CID_627922	421	-	549	165697225	chr1	165697118	165697362	CID_438299	303	358	165697225	244	TMCO1	stop
chr1	165712404	165712543	CID_627938	516	-	693	165712502	chr1	165712404	165712543	CID_438311	325	482	165712502	139	TMCO1	CDS
chr1	165721350	165721401	CID_627942	38	-	44	165721380	chr1	165721350	165721397	CID_438317	19	24	165721380	47	TMCO1	CDS
chr1	165737993	165738061	CID_627960	14	-	18	165738038	chr1	165738013	165738067	CID_438330	8	13	165738038	48	TMCO1	UTR5
chr1	165860463	165860527	CID_628079	47	+	65	165860483	chr1	165860466	165860522	CID_438399	33	39	165860480	56	UCK2	CDS
chr1	166838682	166838747	CID_628965	12	-	22	166838728	chr1	166838701	166838747	CID_438967	2	7	166838728	46	TADA1	CDS
chr1	166905922	166905972	CID_629084	4	-	5	166905925	chr1	166905908	166905972	CID_439034	4	6	166905929	50	ILDR2	CDS
chr1	167511302	167511353	CID_629639	9	-	9	167511323	chr1	167511311	167511365	CID_439432	3	6	167511319	42	CREG1	UTR3
chr1	167522824	167522961	CID_629658	11	-	16	167522885	chr1	167522855	167522980	CID_439444	8	13	167522885	106	CREG1	CDS
chr1	167734822	167734901	CID_629854	6	+	6	167734877	chr1	167734830	167734911	CID_439570	3	6	167734877	71	MPZL1	CDS
chr1	167741632	167741719	CID_629865	37	+	51	167741702	chr1	167741632	167741713	CID_439582	18	26	167741701	81	MPZL1	CDS
chr1	167742475	167742604	CID_629869	159	+	206	167742476	chr1	167742473	167742605	CID_439584	65	97	167742476	129	MPZL1	CDS
chr1	167758379	167758442	CID_629897	16	+	24	167758409	chr1	167758400	167758440	CID_439603	9	10	167758401	40	MPZL1	UTR3
chr1	167889242	167889326	CID_630030	17	-	22	167889263	chr1	167889245	167889312	CID_439695	15	15	167889262	67	MPC2	CDS
chr1	167962504	167962539	CID_630097	4	+	8	167962508	chr1	167962504	167962536	CID_439736	3	5	167962504	32	DCAF6	CDS
chr1	168056847	168056910	CID_630229	15	-	23	168056885	chr1	168056869	168056910	CID_439827	9	14	168056885	41	GPR161	CDS
chr1	168066227	168066265	CID_630253	8	-	13	168066243	chr1	168066230	168066265	CID_439844	6	6	168066239	35	GPR161	CDS
chr1	168169141	168169207	CID_630375	39	+	70	168169152	chr1	168169141	168169211	CID_439905	21	36	168169158	66	TIPRL	CDS
chr1	168169291	168169339	CID_630377	25	+	35	168169300	chr1	168169291	168169339	CID_439907	26	30	168169307	48	TIPRL	UTR3
chr1	168201104	168201153	CID_630427	11	+	15	168201133	chr1	168201104	168201155	CID_439952	7	8	168201132	49	SFT2D2	CDS
chr1	168205827	168205861	CID_630435	16	+	16	168205840	chr1	168205827	168205861	CID_439956	7	12	168205834	34	SFT2D2	CDS
chr1	168205950	168206006	CID_630438	25	+	37	168205974	chr1	168205950	168206003	CID_439957	6	13	168205976	53	SFT2D2	stop
chr1	168212317	168212395	CID_630448	16	+	22	168212375	chr1	168212320	168212400	CID_439969	6	14	168212375	75	SFT2D2	UTR3
chr1	169080608	169080676	CID_631201	4	+	10	169080613	chr1	169080608	169080732	CID_440520	7	24	169080613	68	ATP1B1	UTR5
chr1	169094123	169094190	CID_631219	32	+	67	169094164	chr1	169094123	169094199	CID_440527	17	25	169094158	67	ATP1B1	CDS
chr1	169099263	169099328	CID_631232	35	+	55	169099300	chr1	169099272	169099328	CID_440535	14	20	169099300	56	ATP1B1	CDS
chr1	169100713	169100758	CID_631235	8	+	8	169100729	chr1	169100714	169100767	CID_440537	7	8	169100738	44	ATP1B1	CDS
chr1	169100793	169100831	CID_631236	7	+	13	169100806	chr1	169100801	169100831	CID_440538	4	6	169100810	30	ATP1B1	stop
chr1	169437890	169437973	CID_631482	14	-	15	169437906	chr1	169437890	169437968	CID_440709	7	7	169437911	78	SLC19A2	CDS
chr1	169446529	169446581	CID_631497	9	-	15	169446540	chr1	169446497	169446562	CID_440722	5	11	169446540	33	SLC19A2	CDS
chr1	169776995	169777030	CID_631771	10	+	16	169777011	chr1	169777001	169777037	CID_440890	12	17	169777020	29	C1orf112	CDS
chr1	169985666	169985713	CID_631959	11	-	22	169985684	chr1	169985660	169985702	CID_441027	3	10	169985683	36	KIFAP3	CDS
chr1	170003597	170003637	CID_631977	8	-	12	170003598	chr1	170003589	170003637	CID_441041	8	10	170003605	40	KIFAP3	CDS
chr1	171491340	171491388	CID_632922	9	+	12	171491342	chr1	171491340	171491388	CID_441725	9	12	171491342	48	PRRC2C	CDS
chr1	171506403	171506456	CID_632939	12	+	14	171506422	chr1	171506403	171506464	CID_441752	5	7	171506425	53	PRRC2C	CDS
chr1	171506498	171506564	CID_632942	4	+	6	171506513	chr1	171506498	171506538	CID_441753	10	10	171506508	40	PRRC2C	CDS
chr1	171509772	171509816	CID_632948	10	+	23	171509783	chr1	171509772	171509816	CID_441765	6	12	171509783	44	PRRC2C	CDS
chr1	171526481	171526616	CID_632973	15	+	25	171526586	chr1	171526548	171526628	CID_441788	4	8	171526586	68	PRRC2C	CDS
chr1	172411157	172411254	CID_633716	24	-	33	172411183	chr1	172411157	172411238	CID_442308	5	8	172411184	81	PIGC	CDS
chr1	172543081	172543128	CID_633854	19	+	24	172543102	chr1	172543090	172543121	CID_442393	12	17	172543096	31	SUCO	CDS
chr1	172548367	172548401	CID_633863	19	+	20	172548396	chr1	172548354	172548401	CID_442402	9	13	172548396	34	SUCO	CDS
chr1	172555048	172555089	CID_633869	18	+	26	172555075	chr1	172555048	172555087	CID_442405	9	11	172555075	39	SUCO	CDS
chr1	172558222	172558284	CID_633873	19	+	26	172558243	chr1	172558223	172558270	CID_442408	14	20	172558247	47	SUCO	CDS
chr1	172558400	172558459	CID_633876	23	+	28	172558415	chr1	172558406	172558498	CID_442410	15	20	172558415	53	SUCO	CDS
chr1	172571875	172571902	CID_633898	9	+	12	172571881	chr1	172571867	172571902	CID_442422	4	5	172571877	27	SUCO	CDS
chr1	173450465	173450523	CID_634499	32	+	40	173450478	chr1	173450465	173450505	CID_442844	15	20	173450488	40	PRDX6	CDS
chr1	173450562	173450621	CID_634500	12	+	23	173450570	chr1	173450562	173450621	CID_442846	14	18	173450575	59	PRDX6	CDS
chr1	173454525	173454598	CID_634506	23	+	25	173454554	chr1	173454539	173454604	CID_442850	7	12	173454558	59	PRDX6	CDS
chr1	173455401	173455469	CID_634509	28	+	37	173455433	chr1	173455401	173455532	CID_442853	35	49	173455438	68	PRDX6	CDS
chr1	173799832	173799882	CID_634766	7	+	9	173799862	chr1	173799841	173799882	CID_443048	3	5	173799859	41	DARS2	UTR5
chr1	173806097	173806184	CID_634771	16	+	28	173806127	chr1	173806097	173806180	CID_443055	10	22	173806119	83	DARS2	UTR5
chr1	173807328	173807374	CID_634772	7	+	9	173807346	chr1	173807328	173807354	CID_443056	4	7	173807338	26	DARS2	UTR5
chr1	173819466	173819530	CID_634783	9	+	10	173819475	chr1	173819466	173819533	CID_443068	4	6	173819477	64	DARS2	start
chr1	173822543	173822613	CID_634790	16	+	22	173822577	chr1	173822550	173822612	CID_443074	12	23	173822572	62	DARS2	CDS
chr1	173822627	173822705	CID_634791	21	+	25	173822687	chr1	173822629	173822734	CID_443075	16	20	173822685	76	DARS2	CDS
chr1	174769181	174769213	CID_635438	7	+	7	174769188	chr1	174769175	174769213	CID_443555	4	5	174769188	32	RABGAP1L	UTR5
chr1	174969267	174969329	CID_635580	5	+	11	174969296	chr1	174969280	174969319	CID_443647	4	7	174969297	39	CACYBP	start
chr1	174983939	174983986	CID_635631	13	-	15	174983967	chr1	174983894	174983986	CID_443681	15	17	174983967	47	MRPS14	CDS
chr1	176175997	176176063	CID_636644	9	-	10	176176014	chr1	176175997	176176045	CID_444418	4	5	176176020	48	RFWD2	CDS
chr1	176838111	176838149	CID_637155	4	-	6	176838131	chr1	176838101	176838149	CID_444724	5	6	176838122	38	ASTN1	CDS
chr1	176915182	176915255	CID_637241	6	-	7	176915215	chr1	176915189	176915254	CID_444779	6	9	176915205	65	ASTN1	CDS
chr1	176926882	176926954	CID_637262	6	-	6	176926898	chr1	176926882	176926951	CID_444791	2	6	176926898	69	ASTN1	CDS
chr1	176999948	177000001	CID_637335	7	-	12	176999987	chr1	176999948	177000034	CID_444841	10	19	176999987	53	ASTN1	CDS
chr1	177001918	177001964	CID_637342	6	-	7	177001931	chr1	177001918	177001976	CID_444850	3	5	177001931	46	ASTN1	CDS
chr1	178848037	178848083	CID_638735	39	+	47	178848055	chr1	178848037	178848078	CID_445784	20	24	178848055	41	RALGPS2	CDS
chr1	179013014	179013068	CID_638881	10	+	10	179013036	chr1	179013014	179013068	CID_445895	4	5	179013031	54	FAM20B	CDS
chr1	179033187	179033234	CID_638907	2	+	11	179033210	chr1	179033187	179033233	CID_445914	6	12	179033210	46	FAM20B	CDS
chr1	179041088	179041191	CID_638921	26	+	35	179041145	chr1	179041057	179041172	CID_445923	10	15	179041145	84	FAM20B	CDS
chr1	179054862	179055022	CID_638964	55	+	99	179054943	chr1	179054862	179055014	CID_445962	32	51	179054943	152	TOR3A	CDS
chr1	179057143	179057224	CID_638969	30	+	38	179057201	chr1	179057168	179057224	CID_445965	14	16	179057201	56	TOR3A	CDS
chr1	179063228	179063303	CID_638975	25	+	32	179063244	chr1	179063228	179063280	CID_445971	10	16	179063244	52	TOR3A	CDS
chr1	179064103	179064237	CID_638977	41	+	62	179064152	chr1	179064132	179064230	CID_445975	16	24	179064161	98	TOR3A	CDS
chr1	179308580	179308658	CID_639203	166	+	258	179308625	chr1	179308600	179308661	CID_446138	103	141	179308634	58	SOAT1	UTR5
chr1	179311259	179311320	CID_639206	13	+	17	179311307	chr1	179311249	179311328	CID_446140	11	15	179311303	61	SOAT1	start
chr1	179311998	179312078	CID_639207	132	+	184	179312058	chr1	179312032	179312078	CID_446142	50	72	179312058	46	SOAT1	CDS
chr1	179314083	179314212	CID_639210	44	+	60	179314186	chr1	179314139	179314211	CID_446147	12	18	179314186	72	SOAT1	CDS
chr1	179316736	179316797	CID_639213	83	+	132	179316748	chr1	179316735	179316788	CID_446148	38	69	179316752	52	SOAT1	CDS
chr1	179317984	179318076	CID_639215	40	+	64	179317999	chr1	179317985	179318075	CID_446150	20	32	179317999	90	SOAT1	CDS
chr1	179320455	179320591	CID_639220	42	+	56	179320515	chr1	179320480	179320591	CID_446155	25	32	179320515	111	SOAT1	CDS
chr1	179815281	179815372	CID_639596	67	-	93	179815325	chr1	179815241	179815372	CID_446404	20	41	179815325	91	TOR1AIP2	CDS
chr1	179852037	179852109	CID_639686	17	+	19	179852101	chr1	179852037	179852109	CID_446474	12	12	179852101	72	TOR1AIP1	CDS
chr1	179886620	179886735	CID_639715	21	+	24	179886668	chr1	179886628	179886729	CID_446495	7	9	179886668	101	TOR1AIP1	CDS
chr1	179886751	179886880	CID_639716	42	+	63	179886836	chr1	179886775	179886874	CID_446497	15	21	179886836	99	TOR1AIP1	CDS
chr1	179886899	179886950	CID_639717	18	+	27	179886908	chr1	179886902	179886950	CID_446498	9	12	179886908	48	TOR1AIP1	CDS
chr1	179887235	179887284	CID_639720	191	+	291	179887250	chr1	179887235	179887293	CID_446503	72	138	179887250	49	TOR1AIP1	CDS
chr1	179966051	179966098	CID_639795	11	+	17	179966069	chr1	179966059	179966098	CID_446554	6	7	179966069	39	CEP350	CDS
chr1	180124209	180124295	CID_639936	10	+	26	180124268	chr1	180124203	180124272	CID_446645	4	8	180124268	63	QSOX1	CDS
chr1	180144456	180144501	CID_639963	11	+	11	180144467	chr1	180144454	180144492	CID_446671	4	5	180144458	36	QSOX1	CDS
chr1	180145075	180145169	CID_639967	16	+	27	180145155	chr1	180145089	180145169	CID_446672	10	14	180145155	80	QSOX1	CDS
chr1	180151307	180151455	CID_639973	40	+	77	180151440	chr1	180151357	180151455	CID_446681	15	25	180151440	98	QSOX1	CDS
chr1	180159572	180159709	CID_639994	70	+	104	180159671	chr1	180159575	180159707	CID_446694	34	52	180159663	132	QSOX1	CDS
chr1	180163348	180163519	CID_639996	40	+	56	180163484	chr1	180163363	180163524	CID_446697	44	57	180163484	156	QSOX1	CDS
chr1	180165618	180165769	CID_640002	25	+	35	180165660	chr1	180165573	180165739	CID_446703	23	33	180165660	121	QSOX1	CDS
chr1	180166468	180166543	CID_640008	10	+	10	180166488	chr1	180166479	180166545	CID_446712	9	11	180166488	64	QSOX1	stop
chr1	180794271	180794480	CID_640536	52	+	86	180794386	chr1	180794368	180794477	CID_447122	16	30	180794392	109	XPR1	CDS
chr1	180842940	180843079	CID_640571	66	+	103	180842986	chr1	180842955	180843078	CID_447146	28	44	180842986	123	XPR1	CDS
chr1	180849372	180849426	CID_640577	7	+	9	180849404	chr1	180849375	180849426	CID_447152	2	5	180849404	51	XPR1	CDS
chr1	180853211	180853287	CID_640579	186	+	360	180853243	chr1	180853215	180853287	CID_447154	94	188	180853243	72	XPR1	UTR3
chr1	181022735	181022783	CID_640832	11	+	18	181022754	chr1	181022715	181022796	CID_447332	12	16	181022754	48	MR1	CDS
chr1	182352895	182352938	CID_641960	2	-	6	182352914	chr1	182352890	182352960	CID_448122	2	6	182352911	43	GLUL	UTR3
chr1	182352978	182353012	CID_641962	9	-	11	182352994	chr1	182352978	182353012	CID_448123	4	7	182352994	34	GLUL	UTR3
chr1	182360849	182360887	CID_641990	25	-	36	182360852	chr1	182360845	182360887	CID_448154	19	29	182360852	38	GLUL	UTR5
chr1	182841565	182841628	CID_642393	18	+	22	182841585	chr1	182841506	182841628	CID_448440	20	24	182841585	63	DHX9	CDS
chr1	182845586	182845638	CID_642402	24	+	30	182845602	chr1	182845586	182845627	CID_448445	13	17	182845602	41	DHX9	CDS
chr1	182847260	182847285	CID_642407	6	+	8	182847271	chr1	182847260	182847304	CID_448450	6	7	182847266	25	DHX9	CDS
chr1	182848418	182848464	CID_642410	16	+	19	182848441	chr1	182848432	182848459	CID_448452	10	14	182848441	27	DHX9	CDS
chr1	182852371	182852503	CID_642421	60	+	78	182852421	chr1	182852331	182852503	CID_448467	47	61	182852423	132	DHX9	CDS
chr1	182852655	182852766	CID_642423	13	+	21	182852717	chr1	182852668	182852742	CID_448468	9	12	182852717	74	DHX9	CDS
chr1	183072464	183072767	CID_642610	116	+	174	183072620	chr1	183072594	183072767	CID_448592	47	73	183072621	173	LAMC1	CDS
chr1	183077408	183077465	CID_642619	17	+	27	183077438	chr1	183077408	183077465	CID_448593	12	24	183077448	57	LAMC1	CDS
chr1	183077477	183077528	CID_642621	44	+	53	183077505	chr1	183077472	183077528	CID_448595	34	39	183077505	51	LAMC1	CDS
chr1	183083665	183083881	CID_642633	89	+	123	183083720	chr1	183083682	183083851	CID_448602	63	89	183083720	169	LAMC1	CDS
chr1	183084689	183084773	CID_642634	43	+	73	183084743	chr1	183084680	183084773	CID_448604	37	72	183084753	84	LAMC1	CDS
chr1	183085713	183085758	CID_642636	17	+	31	183085740	chr1	183085713	183085758	CID_448605	19	23	183085740	45	LAMC1	CDS
chr1	183085902	183086069	CID_642639	359	+	519	183086029	chr1	183085902	183086038	CID_448606	329	447	183086029	136	LAMC1	CDS
chr1	183086455	183086526	CID_642642	11	+	17	183086461	chr1	183086455	183086577	CID_448608	32	46	183086461	71	LAMC1	CDS
chr1	183086762	183086858	CID_642646	58	+	71	183086820	chr1	183086669	183086858	CID_448610	98	181	183086819	96	LAMC1	CDS
chr1	183087177	183087282	CID_642648	90	+	125	183087242	chr1	183087186	183087282	CID_448611	60	100	183087241	96	LAMC1	CDS
chr1	183090999	183091058	CID_642650	48	+	78	183091010	chr1	183090999	183091058	CID_448613	44	67	183091008	59	LAMC1	CDS
chr1	183093766	183093899	CID_642657	45	+	63	183093834	chr1	183093773	183094007	CID_448620	59	73	183093834	126	LAMC1	CDS
chr1	183094597	183094681	CID_642663	63	+	84	183094650	chr1	183094578	183094679	CID_448623	30	52	183094650	82	LAMC1	CDS
chr1	183095325	183095392	CID_642666	15	+	17	183095345	chr1	183095325	183095392	CID_448625	9	10	183095345	67	LAMC1	CDS
chr1	183096371	183096503	CID_642667	74	+	96	183096476	chr1	183096401	183096503	CID_448627	37	57	183096476	102	LAMC1	CDS
chr1	183099479	183099613	CID_642674	30	+	42	183099538	chr1	183099490	183099624	CID_448631	16	28	183099538	123	LAMC1	CDS
chr1	183101585	183101669	CID_642680	4	+	8	183101589	chr1	183101585	183101644	CID_448636	7	10	183101594	59	LAMC1	CDS
chr1	183102552	183102626	CID_642682	35	+	79	183102572	chr1	183102552	183102592	CID_448637	13	42	183102572	40	LAMC1	CDS
chr1	183102635	183102685	CID_642683	12	+	23	183102665	chr1	183102635	183102685	CID_448639	8	13	183102665	50	LAMC1	CDS
chr1	183104232	183104291	CID_642689	17	+	31	183104268	chr1	183104235	183104291	CID_448642	9	20	183104273	56	LAMC1	CDS
chr1	183109577	183109639	CID_642696	32	+	42	183109618	chr1	183109566	183109634	CID_448652	18	30	183109618	57	RP11-181K3.4	CDS
chr1	183111804	183111919	CID_642700	41	+	54	183111888	chr1	183111828	183111914	CID_448657	22	38	183111888	86	LAMC1	CDS
chr1	183112347	183112371	CID_642705	30	+	241	183112359	chr1	183112347	183112370	CID_448662	125	131	183112359	23	LAMC1	UTR3
chr1	183113264	183113298	CID_642714	15	+	16	183113294	chr1	183113264	183113298	CID_448667	16	19	183113295	34	LAMC1	UTR3
chr1	183519889	183519931	CID_643132	26	+	32	183519917	chr1	183519905	183519931	CID_448993	10	14	183519916	26	SMG7	CDS
chr1	183519935	183520036	CID_643133	14	+	18	183519967	chr1	183519944	183520015	CID_448994	7	9	183519964	71	SMG7	CDS
chr1	183522866	183522967	CID_643157	12	+	15	183522873	chr1	183522868	183522941	CID_449008	5	9	183522874	73	SMG7	UTR3
chr1	183596534	183596666	CID_643239	24	-	35	183596549	chr1	183596534	183596614	CID_449072	14	18	183596556	80	ARPC5	stop
chr1	183602222	183602252	CID_643246	16	-	20	183602243	chr1	183602222	183602252	CID_449078	6	11	183602241	30	ARPC5	CDS
chr1	184042031	184042121	CID_643615	31	+	36	184042069	chr1	184042040	184042121	CID_449357	15	18	184042069	81	TSEN15	UTR3
chr1	184589099	184589135	CID_644067	10	+	11	184589111	chr1	184589100	184589135	CID_449655	6	7	184589111	35	C1orf21	UTR3
chr1	184680917	184680982	CID_644188	33	-	46	184680936	chr1	184680928	184680982	CID_449739	13	17	184680936	54	EDEM3	CDS
chr1	184688298	184688334	CID_644203	10	-	13	184688302	chr1	184688298	184688333	CID_449752	6	8	184688302	35	EDEM3	CDS
chr1	184762745	184762772	CID_644285	9	-	16	184762762	chr1	184762735	184762772	CID_449804	6	8	184762762	27	FAM129A	UTR3
chr1	184772751	184772790	CID_644303	6	-	6	184772758	chr1	184772736	184772771	CID_449825	2	5	184772758	20	FAM129A	CDS
chr1	185280256	185280298	CID_644789	9	-	17	185280277	chr1	185280273	185280303	CID_450131	2	5	185280274	25	IVNS1ABP	UTR5
chr1	186302348	186302480	CID_645427	70	-	104	186302437	chr1	186302396	186302466	CID_450590	84	118	186302437	70	TPR	CDS
chr1	186303494	186303537	CID_645429	6	-	16	186303505	chr1	186303496	186303528	CID_450593	6	7	186303505	32	TPR	CDS
chr1	186319433	186319497	CID_645455	44	-	50	186319467	chr1	186319433	186319497	CID_450614	32	34	186319467	64	TPR	CDS
chr1	186324562	186324596	CID_645469	13	-	14	186324567	chr1	186324560	186324602	CID_450624	10	13	186324567	34	TPR	CDS
chr1	186330921	186330958	CID_645489	14	-	16	186330929	chr1	186330927	186330958	CID_450643	10	13	186330928	31	TPR	CDS
chr1	186344187	186344252	CID_645502	9	-	14	186344202	chr1	186344190	186344235	CID_450653	7	7	186344202	45	TPR	UTR5
chr1	186360828	186360858	CID_645526	9	+	10	186360835	chr1	186360828	186360858	CID_450670	3	5	186360829	30	C1orf27	CDS
chr1	186375228	186375277	CID_645544	10	+	15	186375257	chr1	186375229	186375277	CID_450679	5	5	186375252	48	C1orf27	CDS
chr1	193038544	193038574	CID_649319	26	+	40	193038546	chr1	193038544	193038574	CID_453152	18	30	193038545	30	TROVE2	UTR5
chr1	193046048	193046073	CID_649328	19	+	27	193046065	chr1	193046044	193046073	CID_453156	11	15	193046058	25	TROVE2	CDS
chr1	193181520	193181605	CID_649516	41	+	61	193181544	chr1	193181521	193181588	CID_453291	19	28	193181544	67	CDC73	CDS
chr1	197074091	197074123	CID_651546	5	-	5	197074103	chr1	197074091	197074123	CID_454665	5	6	197074100	32	ASPM	CDS
chr1	197091650	197091681	CID_651559	5	-	6	197091656	chr1	197091655	197091681	CID_454674	3	6	197091656	26	ASPM	CDS
chr1	197112622	197112660	CID_651601	19	-	27	197112639	chr1	197112622	197112693	CID_454706	13	17	197112632	38	ASPM	CDS
chr1	200587754	200587811	CID_653915	8	-	12	200587798	chr1	200587771	200587811	CID_456305	4	5	200587798	40	KIF14	CDS
chr1	201104537	201104629	CID_654496	16	-	20	201104564	chr1	201104540	201104635	CID_456714	8	11	201104564	89	TMEM9	UTR3
chr1	201112947	201113078	CID_654513	125	-	195	201113011	chr1	201112950	201113076	CID_456725	72	115	201113011	126	TMEM9	CDS
chr1	201115868	201115978	CID_654516	22	-	25	201115971	chr1	201115908	201115976	CID_456732	11	17	201115971	68	TMEM9	CDS
chr1	201123017	201123045	CID_654525	6	-	6	201123034	chr1	201123007	201123045	CID_456736	3	5	201123031	28	TMEM9	CDS
chr1	201836019	201836082	CID_655378	11	+	13	201836045	chr1	201836019	201836087	CID_457332	6	7	201836047	63	IPO9	CDS
chr1	201934601	201934640	CID_655524	7	+	8	201934612	chr1	201934612	201934637	CID_457428	4	6	201934617	25	TIMM17A	CDS
chr1	201939368	201939392	CID_655534	8	+	10	201939374	chr1	201939368	201939392	CID_457440	5	5	201939376	24	TIMM17A	UTR3
chr1	201958102	201958161	CID_655558	13	+	20	201958124	chr1	201958083	201958154	CID_457466	14	19	201958119	52	RNPEP	CDS
chr1	201970830	201970862	CID_655583	9	+	13	201970840	chr1	201970836	201970862	CID_457485	4	6	201970846	26	RNPEP	CDS
chr1	201972381	201972444	CID_655584	4	+	9	201972389	chr1	201972388	201972444	CID_457487	6	11	201972389	56	RNPEP	CDS
chr1	202302314	202302459	CID_655983	39	-	52	202302358	chr1	202302263	202302427	CID_457760	20	28	202302358	113	UBE2T	CDS
chr1	202742264	202742295	CID_656457	17	-	22	202742270	chr1	202742260	202742291	CID_458093	6	8	202742270	27	KDM5B	CDS
chr1	202894207	202894257	CID_656686	20	-	25	202894222	chr1	202894222	202894257	CID_458238	6	8	202894222	35	KLHL12	CDS
chr1	202910637	202910833	CID_656706	103	-	140	202910668	chr1	202910630	202910830	CID_458255	68	88	202910668	193	ADIPOR1	stop
chr1	202911154	202911349	CID_656707	107	-	151	202911241	chr1	202911148	202911349	CID_458257	71	104	202911241	195	ADIPOR1	CDS
chr1	202912891	202913068	CID_656708	420	-	594	202913005	chr1	202912885	202913069	CID_458258	255	349	202913005	177	ADIPOR1	stop
chr1	202920072	202920131	CID_656718	9	-	9	202920076	chr1	202920072	202920131	CID_458264	2	5	202920073	59	ADIPOR1	CDS
chr1	202931308	202931340	CID_656735	6	-	10	202931324	chr1	202931313	202931344	CID_458283	6	10	202931320	27	CYB5R1	UTR3
chr1	202931673	202931722	CID_656739	11	-	20	202931698	chr1	202931673	202931722	CID_458287	4	5	202931688	49	CYB5R1	CDS
chr1	202932778	202932854	CID_656747	16	-	21	202932782	chr1	202932770	202932854	CID_458290	10	23	202932778	76	CYB5R1	CDS
chr1	202933739	202933821	CID_656749	7	-	12	202933809	chr1	202933778	202933821	CID_458293	2	5	202933810	43	CYB5R1	CDS
chr1	202934505	202934619	CID_656750	50	-	61	202934547	chr1	202934499	202934610	CID_458294	23	26	202934547	105	CYB5R1	CDS
chr1	202935663	202935728	CID_656753	21	-	27	202935695	chr1	202935662	202935728	CID_458298	17	25	202935690	65	CYB5R1	CDS
chr1	202935904	202935948	CID_656754	10	-	16	202935919	chr1	202935909	202935953	CID_458300	4	6	202935919	39	CYB5R1	CDS
chr1	203278229	203278265	CID_657178	22	+	23	203278256	chr1	203278229	203278261	CID_458616	7	8	203278256	32	BTG2	UTR3
chr1	203667422	203667473	CID_657561	21	+	29	203667446	chr1	203667420	203667468	CID_458920	6	12	203667436	46	ATP2B4	CDS
chr1	203681149	203681195	CID_657598	6	+	8	203681172	chr1	203681170	203681218	CID_458952	4	5	203681172	25	ATP2B4	CDS
chr1	203682308	203682380	CID_657601	10	+	13	203682348	chr1	203682317	203682380	CID_458955	9	12	203682357	63	ATP2B4	CDS
chr1	203691621	203691817	CID_657611	44	+	57	203691651	chr1	203691631	203691817	CID_458966	26	36	203691651	186	ATP2B4	CDS
chr1	203693069	203693111	CID_657613	7	+	8	203693083	chr1	203693063	203693116	CID_458968	6	9	203693088	42	ATP2B4	CDS
chr1	203708982	203709057	CID_657634	45	+	61	203709019	chr1	203708997	203709069	CID_458989	35	48	203709024	60	ATP2B4	stop
chr1	203771259	203771319	CID_657740	18	+	20	203771280	chr1	203771269	203771304	CID_459055	7	8	203771280	35	ZC3H11A	UTR5
chr1	203786222	203786253	CID_657763	9	+	15	203786236	chr1	203786218	203786253	CID_459069	3	5	203786231	31	ZC3H11A	CDS
chr1	203822341	203822409	CID_657818	31	+	34	203822376	chr1	203822365	203822401	CID_459111	17	23	203822379	36	ZC3H11A	UTR3
chr1	205683211	205683243	CID_660158	12	-	13	205683235	chr1	205683211	205683260	CID_460741	10	10	205683226	32	NUCKS1	UTR3
chr1	205684120	205684194	CID_660172	10	-	11	205684139	chr1	205684136	205684186	CID_460752	4	9	205684138	50	NUCKS1	UTR3
chr1	205684341	205684404	CID_660174	9	-	10	205684347	chr1	205684341	205684400	CID_460755	4	5	205684344	59	NUCKS1	UTR3
chr1	205684872	205684965	CID_660182	73	-	109	205684930	chr1	205684893	205684977	CID_460761	47	65	205684920	72	NUCKS1	UTR3
chr1	205684982	205685124	CID_660183	41	-	52	205684995	chr1	205684982	205685091	CID_460762	11	18	205684995	109	NUCKS1	UTR3
chr1	205685299	205685341	CID_660187	6	-	9	205685330	chr1	205685313	205685341	CID_460765	5	6	205685323	28	NUCKS1	UTR3
chr1	205685387	205685432	CID_660190	18	-	21	205685410	chr1	205685387	205685432	CID_460767	9	11	205685411	45	NUCKS1	UTR3
chr1	205685531	205685674	CID_660193	19	-	28	205685551	chr1	205685512	205685671	CID_460770	18	25	205685550	140	NUCKS1	UTR3
chr1	205685688	205685716	CID_660194	11	-	15	205685711	chr1	205685688	205685716	CID_460771	6	7	205685703	28	NUCKS1	UTR3
chr1	205685719	205685841	CID_660195	64	-	88	205685775	chr1	205685773	205685841	CID_460773	33	47	205685776	68	NUCKS1	UTR3
chr1	205685892	205685929	CID_660197	8	-	12	205685916	chr1	205685892	205685931	CID_460775	4	5	205685922	37	NUCKS1	UTR3
chr1	205686037	205686103	CID_660199	16	-	17	205686043	chr1	205686014	205686100	CID_460777	13	15	205686043	63	NUCKS1	UTR3
chr1	205696833	205696930	CID_660231	49	-	71	205696890	chr1	205696836	205696927	CID_460807	29	47	205696890	91	NUCKS1	CDS
chr1	205719099	205719190	CID_660247	30	-	51	205719123	chr1	205719105	205719166	CID_460827	18	26	205719130	61	NUCKS1	start
chr1	205759952	205760026	CID_660310	11	-	16	205760006	chr1	205759952	205760026	CID_460874	7	8	205760006	74	SLC41A1	UTR3
chr1	205760690	205760840	CID_660320	54	-	70	205760761	chr1	205760698	205760786	CID_460881	24	28	205760761	88	SLC41A1	CDS
chr1	206154233	206154280	CID_660591	21	+	29	206154236	chr1	206154233	206154275	CID_461108	7	13	206154235	42	FAM72A	UTR3
chr1	206903323	206903440	CID_661345	15	+	23	206903331	chr1	206903323	206903399	CID_461634	10	12	206903331	76	MAPKAPK2	CDS
chr1	206906996	206907037	CID_661368	8	+	10	206907006	chr1	206906996	206907017	CID_461651	5	5	206907006	21	MAPKAPK2	UTR3
chr1	207495094	207495132	CID_661901	5	+	6	207495096	chr1	207495094	207495133	CID_462014	2	5	207495096	38	CD55	start
chr1	207497905	207498090	CID_661908	171	+	252	207498044	chr1	207497916	207498090	CID_462023	140	193	207498048	174	CD55	CDS
chr1	207498969	207499066	CID_661910	104	+	146	207499055	chr1	207498969	207499066	CID_462024	78	94	207499052	97	CD55	UTR3
chr1	207510036	207510163	CID_661925	155	+	233	207510046	chr1	207510036	207510163	CID_462043	90	146	207510046	127	CD55	UTR3
chr1	207510165	207510208	CID_661926	11	+	17	207510184	chr1	207510165	207510208	CID_462044	6	8	207510184	43	CD55	UTR3
chr1	207510445	207510487	CID_661930	25	+	35	207510447	chr1	207510445	207510487	CID_462048	14	23	207510447	42	CD55	UTR3
chr1	207510651	207510754	CID_661934	28	+	45	207510683	chr1	207510651	207510754	CID_462051	14	23	207510692	103	CD55	UTR3
chr1	207532916	207532964	CID_661955	4	+	8	207532917	chr1	207532893	207532949	CID_462072	7	11	207532916	33	CD55	stop
chr1	207850791	207850883	CID_662246	11	+	16	207850867	chr1	207850791	207850893	CID_462279	10	13	207850867	92	CR1L	CDS
chr1	207857313	207857358	CID_662253	8	+	11	207857325	chr1	207857318	207857379	CID_462282	4	5	207857331	40	CR1L	CDS
chr1	207925461	207925654	CID_662308	82	+	112	207925612	chr1	207925461	207925654	CID_462319	62	71	207925612	193	CD46	start
chr1	207930453	207930532	CID_662315	167	+	318	207930481	chr1	207930453	207930548	CID_462326	131	228	207930481	79	CD46	CDS
chr1	207940371	207940432	CID_662335	44	+	59	207940409	chr1	207940399	207940453	CID_462341	32	38	207940409	33	CD46	CDS
chr1	207940448	207940540	CID_662336	23	+	28	207940508	chr1	207940461	207940551	CID_462342	12	20	207940509	79	CD46	CDS
chr1	207967055	207967099	CID_662369	7	+	9	207967078	chr1	207967050	207967092	CID_462368	5	7	207967088	37	CD46	UTR3
chr1	207967575	207967602	CID_662376	5	+	5	207967576	chr1	207967575	207967602	CID_462373	5	6	207967576	27	CD46	UTR3
chr1	208217944	208218033	CID_662670	5	-	21	208217968	chr1	208217944	208217999	CID_462584	1	9	208217968	55	PLXNA2	CDS
chr1	208255761	208255834	CID_662730	6	-	8	208255786	chr1	208255767	208255847	CID_462634	8	10	208255787	67	PLXNA2	CDS
chr1	208390806	208390850	CID_662888	1	-	13	208390821	chr1	208390807	208390850	CID_462754	1	7	208390813	43	PLXNA2	CDS
chr1	210015644	210015702	CID_664242	4	+	8	210015645	chr1	210015644	210015674	CID_463680	3	6	210015645	30	DIEXF	CDS
chr1	210536205	210536264	CID_664678	4	+	7	210536223	chr1	210536196	210536264	CID_463996	3	6	210536228	59	HHAT	UTR5
chr1	210577916	210578023	CID_664724	15	+	22	210577941	chr1	210577924	210578023	CID_464020	12	25	210577940	99	HHAT	CDS
chr1	211920609	211920679	CID_665882	14	-	16	211920649	chr1	211920609	211920679	CID_464885	6	12	211920649	70	LPGAT1	UTR3
chr1	211924349	211924408	CID_665908	26	-	30	211924360	chr1	211924349	211924408	CID_464910	7	11	211924360	59	LPGAT1	CDS
chr1	211956622	211956697	CID_665926	10	-	11	211956632	chr1	211956586	211956708	CID_464917	7	10	211956622	75	LPGAT1	CDS
chr1	211960978	211961041	CID_665937	9	-	18	211961015	chr1	211960978	211961041	CID_464923	4	6	211961009	63	LPGAT1	CDS
chr1	212194448	212194508	CID_666161	77	-	97	212194469	chr1	212194448	212194512	CID_465079	33	43	212194469	60	INTS7	CDS
chr1	212245443	212245481	CID_666217	13	+	17	212245455	chr1	212245446	212245502	CID_465121	5	7	212245448	35	DTL	CDS
chr1	212273646	212273892	CID_666236	130	+	210	212273733	chr1	212273646	212273773	CID_465141	46	73	212273726	127	DTL	CDS
chr1	212538460	212538484	CID_666508	3	-	6	212538460	chr1	212538460	212538484	CID_465307	3	5	212538468	24	TMEM206	UTR3
chr1	212538641	212538718	CID_666512	13	-	18	212538656	chr1	212538652	212538718	CID_465312	11	11	212538655	66	TMEM206	CDS
chr1	212553237	212553299	CID_666520	51	-	108	212553264	chr1	212553242	212553337	CID_465318	27	56	212553255	57	TMEM206	CDS
chr1	212560233	212560293	CID_666535	12	-	14	212560263	chr1	212560242	212560277	CID_465328	6	6	212560263	35	TMEM206	CDS
chr1	212560296	212560414	CID_666536	45	-	71	212560355	chr1	212560298	212560386	CID_465330	19	28	212560363	88	TMEM206	CDS
chr1	213046018	213046068	CID_667100	13	+	20	213046050	chr1	213046029	213046061	CID_465673	9	11	213046041	32	FLVCR1	CDS
chr1	213046078	213046160	CID_667103	24	+	37	213046137	chr1	213046114	213046160	CID_465675	6	8	213046137	46	FLVCR1	CDS
chr1	213058681	213058734	CID_667109	32	+	34	213058701	chr1	213058642	213058736	CID_465684	14	15	213058701	53	FLVCR1	CDS
chr1	213061250	213061342	CID_667111	42	+	67	213061294	chr1	213061272	213061342	CID_465685	12	16	213061294	70	FLVCR1	CDS
chr1	213061831	213061937	CID_667112	76	+	113	213061911	chr1	213061875	213061931	CID_465688	17	28	213061916	56	FLVCR1	CDS
chr1	213178414	213178462	CID_667272	4	-	5	213178437	chr1	213178424	213178457	CID_465795	4	5	213178437	33	ANGEL2	CDS
chr1	214794041	214794088	CID_668747	5	+	9	214794063	chr1	214794041	214794084	CID_466855	5	8	214794059	43	CENPF	CDS
chr1	214794102	214794175	CID_668748	28	+	35	214794116	chr1	214794102	214794208	CID_466857	19	27	214794116	73	CENPF	CDS
chr1	214830437	214830572	CID_668864	29	+	43	214830527	chr1	214830488	214830560	CID_466938	14	18	214830522	72	CENPF	CDS
chr1	214836969	214837046	CID_668876	10	+	13	214837013	chr1	214836969	214837036	CID_466945	2	6	214837006	67	CENPF	CDS
chr1	215749266	215749304	CID_669502	8	+	13	215749289	chr1	215749260	215749304	CID_467366	5	9	215749288	38	KCTD3	CDS
chr1	218504552	218504574	CID_671283	9	+	12	218504553	chr1	218504541	218504574	CID_468611	7	7	218504553	22	RRP15	UTR3
chr1	220142074	220142189	CID_672415	32	-	42	220142106	chr1	220142103	220142177	CID_469370	28	36	220142106	74	EPRS	stop
chr1	220142220	220142250	CID_672416	5	-	8	220142225	chr1	220142227	220142260	CID_469372	5	6	220142229	23	EPRS	CDS
chr1	220170402	220170439	CID_672461	8	-	10	220170419	chr1	220170409	220170439	CID_469403	7	8	220170416	30	EPRS	CDS
chr1	220193349	220193431	CID_672489	13	-	20	220193383	chr1	220193349	220193414	CID_469430	8	9	220193383	65	EPRS	CDS
chr1	220195702	220195756	CID_672493	10	-	13	220195721	chr1	220195705	220195746	CID_469436	8	12	220195711	41	EPRS	CDS
chr1	220206874	220206996	CID_672502	74	-	95	220206943	chr1	220206908	220207002	CID_469448	48	67	220206943	88	EPRS	CDS
chr1	220267533	220267581	CID_672565	7	+	9	220267559	chr1	220267530	220267581	CID_469491	4	6	220267559	48	IARS2	start
chr1	220275529	220275592	CID_672579	6	+	8	220275563	chr1	220275540	220275578	CID_469502	5	7	220275556	38	IARS2	CDS
chr1	220275712	220275754	CID_672581	7	+	9	220275712	chr1	220275712	220275754	CID_469504	8	11	220275719	42	IARS2	CDS
chr1	220276033	220276091	CID_672583	15	+	15	220276057	chr1	220276033	220276120	CID_469506	8	19	220276050	58	IARS2	CDS
chr1	220276781	220276847	CID_672584	14	+	20	220276825	chr1	220276802	220276847	CID_469507	15	16	220276825	45	IARS2	CDS
chr1	220280404	220280481	CID_672591	7	+	12	220280429	chr1	220280408	220280451	CID_469512	5	6	220280428	43	IARS2	CDS
chr1	220298611	220298679	CID_672609	11	+	19	220298633	chr1	220298610	220298668	CID_469524	13	14	220298628	57	IARS2	CDS
chr1	220312434	220312481	CID_672625	7	+	7	220312458	chr1	220312441	220312481	CID_469538	9	9	220312457	40	IARS2	CDS
chr1	220315204	220315290	CID_672628	45	+	65	220315242	chr1	220315162	220315260	CID_469542	30	40	220315242	56	IARS2	CDS
chr1	220316288	220316319	CID_672630	6	+	6	220316304	chr1	220316294	220316325	CID_469544	8	8	220316304	25	IARS2	CDS
chr1	220318891	220318962	CID_672643	5	+	7	220318920	chr1	220318894	220318939	CID_469554	7	7	220318919	45	IARS2	CDS
chr1	220318965	220318992	CID_672647	24	+	26	220318976	chr1	220318965	220318995	CID_469556	19	24	220318976	27	IARS2	CDS
chr1	220387235	220387266	CID_672730	7	-	7	220387254	chr1	220387235	220387279	CID_469628	3	5	220387256	31	RAB3GAP2	CDS
chr1	220870556	220870602	CID_673154	6	+	6	220870590	chr1	220870574	220870610	CID_469965	5	9	220870598	28	C1orf115	UTR3
chr1	220928431	220928459	CID_673225	8	+	12	220928436	chr1	220928431	220928459	CID_470016	6	7	220928436	28	MARC2	CDS
chr1	220935129	220935162	CID_673240	10	+	12	220935145	chr1	220935120	220935153	CID_470024	5	7	220935146	24	MARC2	CDS
chr1	220964829	220964993	CID_673293	35	+	57	220964963	chr1	220964846	220964995	CID_470062	20	26	220964960	147	MARC1	CDS
chr1	220986862	220986916	CID_673328	4	+	7	220986863	chr1	220986849	220986905	CID_470095	6	11	220986858	43	MARC1	UTR3
chr1	222798118	222798155	CID_674668	13	+	14	222798127	chr1	222798118	222798151	CID_470989	3	5	222798127	33	MIA3	CDS
chr1	222802136	222802186	CID_674691	3	+	7	222802167	chr1	222802136	222802179	CID_471012	4	5	222802160	43	MIA3	CDS
chr1	222802373	222802487	CID_674695	80	+	111	222802432	chr1	222802424	222802487	CID_471017	30	44	222802432	63	MIA3	CDS
chr1	222802942	222803028	CID_674703	13	+	20	222802957	chr1	222802928	222803002	CID_471024	7	9	222802957	60	MIA3	CDS
chr1	222806520	222806573	CID_674716	120	+	151	222806563	chr1	222806510	222806573	CID_471036	57	79	222806559	53	MIA3	CDS
chr1	222818896	222819019	CID_674723	31	+	40	222818986	chr1	222818900	222819025	CID_471043	26	32	222818986	119	RP11-378J18.5	CDS
chr1	222823640	222823669	CID_674729	9	+	10	222823659	chr1	222823640	222823662	CID_471046	5	6	222823650	22	RP11-378J18.5	CDS
chr1	222824184	222824216	CID_674732	8	+	10	222824198	chr1	222824184	222824219	CID_471049	4	6	222824201	32	RP11-378J18.5	CDS
chr1	222904812	222904849	CID_674883	4	+	5	222904825	chr1	222904812	222904849	CID_471170	1	5	222904826	37	BROX	CDS
chr1	223285037	223285058	CID_675247	5	-	5	223285049	chr1	223285037	223285058	CID_471362	4	5	223285054	21	TLR5	CDS
chr1	223437972	223438066	CID_675398	10	-	18	223438004	chr1	223437981	223438066	CID_471458	9	14	223438007	85	SUSD4	CDS
chr1	223934830	223934865	CID_675854	6	+	9	223934862	chr1	223934811	223934865	CID_471740	9	12	223934862	35	CAPN2	CDS
chr1	223984054	223984147	CID_675952	27	-	39	223984094	chr1	223984091	223984147	CID_471816	6	10	223984094	56	TP53BP2	UTR5
chr1	224377384	224378046	CID_676355	1955	+	2546	224377741	chr1	224377384	224378023	CID_472086	749	1027	224377741	639	DEGS1	CDS
chr1	224380178	224380225	CID_676360	28	+	36	224380207	chr1	224380193	224380223	CID_472092	10	16	224380207	30	DEGS1	stop
chr1	224511364	224511386	CID_676484	5	-	9	224511378	chr1	224511364	224511386	CID_472169	8	11	224511378	22	NVL	UTR5
chr1	224544602	224544742	CID_676519	90	+	138	224544675	chr1	224544614	224544717	CID_472192	45	72	224544675	103	CNIH4	start
chr1	224548213	224548267	CID_676533	7	+	9	224548234	chr1	224548219	224548267	CID_472203	5	5	224548234	48	CNIH4	CDS
chr1	224553581	224553695	CID_676543	1010	+	1573	224553665	chr1	224553581	224553693	CID_472207	628	954	224553665	112	CNIH4	CDS
chr1	224558985	224559125	CID_676549	241	+	307	224559034	chr1	224558985	224559125	CID_472214	135	177	224559034	140	CNIH4	CDS
chr1	224563508	224563678	CID_676555	122	+	149	224563586	chr1	224563542	224563693	CID_472218	50	64	224563586	136	CNIH4	stop
chr1	224564378	224564438	CID_676562	7	+	8	224564403	chr1	224564385	224564438	CID_472225	6	6	224564403	53	CNIH4	UTR3
chr1	224922368	224922410	CID_676968	28	+	46	224922397	chr1	224922368	224922410	CID_472528	12	17	224922402	42	CNIH3	CDS
chr1	225155133	225155216	CID_677137	28	+	41	225155189	chr1	225155161	225155208	CID_472680	21	25	225155195	47	DNAH14	CDS
chr1	225589885	225589945	CID_677410	11	-	15	225589902	chr1	225589885	225589927	CID_472876	7	7	225589902	42	LBR	UTR3
chr1	225590919	225591165	CID_677422	1529	-	1899	225590986	chr1	225590794	225591164	CID_472885	1030	1259	225590986	245	LBR	stop
chr1	225592111	225592230	CID_677424	265	-	363	225592142	chr1	225592105	225592229	CID_472887	163	222	225592142	118	LBR	CDS
chr1	225592331	225592415	CID_677425	79	-	100	225592343	chr1	225592331	225592404	CID_472888	68	90	225592343	73	LBR	CDS
chr1	225594370	225594535	CID_677427	1259	-	1574	225594488	chr1	225594370	225594530	CID_472891	794	988	225594488	160	LBR	CDS
chr1	225597993	225598121	CID_677435	205	-	329	225598053	chr1	225597993	225598119	CID_472896	153	237	225598053	126	LBR	CDS
chr1	225602980	225603038	CID_677445	21	-	27	225603010	chr1	225602993	225603038	CID_472906	7	11	225603007	45	LBR	CDS
chr1	225605690	225605879	CID_677448	831	-	1253	225605803	chr1	225605690	225605882	CID_472910	586	909	225605795	189	LBR	CDS
chr1	225611663	225611780	CID_677459	16	-	23	225611697	chr1	225611673	225611737	CID_472922	8	9	225611696	64	LBR	start
chr1	225615661	225615725	CID_677464	16	-	25	225615698	chr1	225615680	225615733	CID_472931	22	25	225615693	45	LBR	UTR5
chr1	225682255	225682303	CID_677559	12	-	13	225682285	chr1	225682244	225682287	CID_472994	4	10	225682285	32	ENAH	UTR3
chr1	225695653	225695709	CID_677600	3	-	7	225695656	chr1	225695653	225695719	CID_473027	2	5	225695656	56	ENAH	CDS
chr1	225702399	225702510	CID_677609	48	-	62	225702414	chr1	225702345	225702474	CID_473041	41	57	225702414	75	ENAH	CDS
chr1	225704912	225705129	CID_677613	38	-	55	225704938	chr1	225704916	225705035	CID_473045	12	16	225704939	119	ENAH	CDS
chr1	225705136	225705295	CID_677614	17	-	27	225705235	chr1	225705192	225705287	CID_473048	7	8	225705235	95	ENAH	CDS
chr1	225718269	225718324	CID_677632	20	-	32	225718309	chr1	225718278	225718338	CID_473066	9	14	225718309	46	ENAH	CDS
chr1	225833530	225833551	CID_677707	45	-	77	225833549	chr1	225833530	225833552	CID_473131	72	96	225833549	21	ENAH	CDS
chr1	225840463	225840634	CID_677716	26	-	35	225840584	chr1	225840469	225840662	CID_473141	13	20	225840581	165	ENAH	UTR5
chr1	225977180	225977232	CID_677863	13	+	14	225977204	chr1	225977172	225977226	CID_473239	8	9	225977205	46	SRP9	UTR3
chr1	225977475	225977596	CID_677867	66	+	91	225977563	chr1	225977466	225977652	CID_473243	84	109	225977563	121	SRP9	UTR3
chr1	226026352	226026399	CID_677931	19	+	29	226026372	chr1	226026352	226026395	CID_473294	7	10	226026372	43	EPHX1	CDS
chr1	226026417	226026579	CID_677932	124	+	180	226026533	chr1	226026417	226026579	CID_473295	107	155	226026533	162	EPHX1	CDS
chr1	226026917	226027047	CID_677934	70	+	98	226026990	chr1	226026917	226027047	CID_473297	56	83	226026982	130	EPHX1	CDS
chr1	226027531	226027729	CID_677937	134	+	186	226027567	chr1	226027530	226027671	CID_473300	80	128	226027567	140	EPHX1	CDS
chr1	226030068	226030176	CID_677943	123	+	193	226030149	chr1	226030064	226030176	CID_473307	88	141	226030149	108	EPHX1	CDS
chr1	226032909	226033070	CID_677949	40	+	50	226032948	chr1	226032901	226033017	CID_473312	29	37	226032948	108	EPHX1	stop
chr1	226043578	226043641	CID_677980	5	-	8	226043630	chr1	226043576	226043636	CID_473334	5	7	226043627	58	TMEM63A	CDS
chr1	226054274	226054377	CID_678001	10	-	20	226054348	chr1	226054292	226054377	CID_473351	7	16	226054342	85	TMEM63A	UTR5
chr1	226109289	226109347	CID_678095	23	-	25	226109321	chr1	226109300	226109343	CID_473436	14	14	226109321	43	RP4-559A3.7	CDS
chr1	226259198	226259251	CID_678297	9	+	25	226259235	chr1	226259198	226259250	CID_473567	16	33	226259235	52	H3F3A	UTR3
chr1	226548775	226548824	CID_678600	9	-	10	226548803	chr1	226548775	226548861	CID_473788	19	21	226548803	49	PARP1	UTR3
chr1	226548922	226549222	CID_678603	1171	-	1577	226549008	chr1	226548946	226549163	CID_473790	738	985	226549003	217	PARP1	stop
chr1	226549657	226549783	CID_678609	69	-	94	226549674	chr1	226549671	226549792	CID_473796	47	69	226549681	112	PARP1	CDS
chr1	226551663	226551771	CID_678614	22	-	27	226551730	chr1	226551663	226551771	CID_473801	17	20	226551740	108	PARP1	CDS
chr1	226553676	226553702	CID_678616	5	-	7	226553678	chr1	226553657	226553707	CID_473804	5	7	226553678	26	PARP1	CDS
chr1	226555942	226556025	CID_678621	33	-	54	226555974	chr1	226555939	226556018	CID_473807	19	28	226555974	76	PARP1	CDS
chr1	226564814	226564891	CID_678632	29	-	38	226564859	chr1	226564816	226564891	CID_473818	15	26	226564859	75	PARP1	CDS
chr1	226566851	226566974	CID_678635	18	-	32	226566879	chr1	226566863	226566934	CID_473827	14	21	226566882	71	PARP1	CDS
chr1	226567274	226567341	CID_678637	7	-	8	226567276	chr1	226567274	226567316	CID_473829	6	7	226567280	42	PARP1	CDS
chr1	226570740	226570839	CID_678647	13	-	21	226570756	chr1	226570739	226570838	CID_473835	13	19	226570756	98	PARP1	CDS
chr1	226574027	226574095	CID_678651	8	-	13	226574063	chr1	226574027	226574112	CID_473843	6	11	226574061	68	PARP1	CDS
chr1	226589944	226590080	CID_678673	39	-	49	226590030	chr1	226589952	226590080	CID_473863	43	65	226590030	128	PARP1	CDS
chr1	226595511	226595564	CID_678680	16	-	25	226595526	chr1	226595517	226595550	CID_473865	8	12	226595520	33	PARP1	CDS
chr1	227073254	227073330	CID_679218	6	+	9	227073293	chr1	227073284	227073338	CID_474270	4	5	227073293	46	PSEN2	start
chr1	227077736	227077779	CID_679229	7	+	8	227077752	chr1	227077736	227077795	CID_474277	6	7	227077752	43	PSEN2	CDS
chr1	227077792	227077831	CID_679230	5	+	13	227077802	chr1	227077800	227077832	CID_474278	1	5	227077812	31	PSEN2	CDS
chr1	227083164	227083232	CID_679245	40	+	57	227083214	chr1	227083197	227083232	CID_474288	7	12	227083214	35	PSEN2	CDS
chr1	227172249	227172305	CID_679368	15	+	19	227172272	chr1	227172249	227172291	CID_474391	8	8	227172267	42	ADCK3	CDS
chr1	227172313	227172356	CID_679369	18	+	23	227172337	chr1	227172307	227172356	CID_474392	6	8	227172332	43	ADCK3	CDS
chr1	227174493	227174555	CID_679381	17	+	33	227174535	chr1	227174506	227174559	CID_474404	9	18	227174536	49	ADCK3	UTR3
chr1	227174560	227174622	CID_679383	8	+	8	227174594	chr1	227174575	227174622	CID_474405	3	7	227174604	47	ADCK3	UTR3
chr1	228284780	228284986	CID_680556	79	+	128	228284951	chr1	228284777	228284963	CID_475274	56	84	228284952	183	MIR3620	start
chr1	228285044	228285153	CID_680557	41	+	49	228285137	chr1	228285044	228285153	CID_475275	19	26	228285137	109	ARF1	CDS
chr1	228285292	228285413	CID_680558	83	+	102	228285303	chr1	228285297	228285413	CID_475276	38	48	228285303	116	ARF1	CDS
chr1	228285533	228285956	CID_680560	1099	+	1773	228285741	chr1	228285535	228286132	CID_475278	739	1242	228285741	421	ARF1	stop
chr1	228288747	228288871	CID_680577	13	-	19	228288785	chr1	228288758	228288824	CID_475287	5	10	228288775	66	C1orf35	stop
chr1	228289042	228289086	CID_680581	21	-	41	228289056	chr1	228289044	228289070	CID_475292	10	14	228289049	26	C1orf35	CDS
chr1	228328867	228328918	CID_680659	5	+	6	228328889	chr1	228328867	228328898	CID_475339	6	9	228328888	31	GUK1	UTR5
chr1	228336379	228336455	CID_680681	10	+	12	228336431	chr1	228336405	228336455	CID_475362	5	5	228336431	50	GUK1	stop
chr1	228645932	228646257	CID_681218	375	+	518	228646040	chr1	228645937	228646257	CID_475746	199	313	228646038	320	HIST3H2BB	stop
chr1	228675082	228675214	CID_681264	8	+	20	228675107	chr1	228675101	228675202	CID_475773	5	6	228675113	101	RNF187	UTR5
chr1	229431610	229431657	CID_682129	4	+	6	229431643	chr1	229431600	229431657	CID_476389	5	8	229431643	47	RAB4A	CDS
chr1	229568311	229568354	CID_682325	2	-	5	229568334	chr1	229568315	229568354	CID_476533	8	12	229568329	39	ACTA1	CDS
chr1	229623306	229623356	CID_682402	7	-	12	229623335	chr1	229623298	229623360	CID_476605	10	12	229623335	50	NUP133	CDS
chr1	229625700	229625749	CID_682405	6	-	11	229625704	chr1	229625702	229625727	CID_476607	4	9	229625705	25	NUP133	CDS
chr1	229636520	229636599	CID_682427	55	-	65	229636532	chr1	229636509	229636561	CID_476620	22	32	229636532	41	NUP133	CDS
chr1	229641850	229641890	CID_682431	4	-	6	229641859	chr1	229641865	229641890	CID_476625	8	9	229641869	25	NUP133	CDS
chr1	229666005	229666130	CID_682476	11	-	17	229666039	chr1	229666003	229666105	CID_476663	8	11	229666029	100	ABCB10	CDS
chr1	229675223	229675263	CID_682489	20	-	26	229675234	chr1	229675206	229675263	CID_476674	11	19	229675234	40	ABCB10	CDS
chr1	229683399	229683423	CID_682504	19	-	19	229683402	chr1	229683399	229683441	CID_476683	7	8	229683401	24	ABCB10	CDS
chr1	230371763	230371858	CID_683274	22	+	28	230371839	chr1	230371767	230371858	CID_477212	14	24	230371839	91	GALNT2	CDS
chr1	230386213	230386306	CID_683292	27	+	35	230386287	chr1	230386256	230386306	CID_477231	11	18	230386283	50	GALNT2	CDS
chr1	230398319	230398389	CID_683308	71	+	86	230398355	chr1	230398328	230398393	CID_477241	50	59	230398355	61	GALNT2	stop
chr1	230398668	230398751	CID_683312	34	+	53	230398699	chr1	230398687	230398751	CID_477243	23	31	230398699	64	GALNT2	UTR3
chr1	230400989	230401113	CID_683319	66	+	101	230401059	chr1	230400989	230401113	CID_477248	37	61	230401059	124	GALNT2	UTR3
chr1	230415219	230415294	CID_683343	15	+	18	230415243	chr1	230415216	230415272	CID_477259	9	12	230415248	53	GALNT2	UTR3
chr1	230415567	230415637	CID_683348	7	+	8	230415585	chr1	230415567	230415649	CID_477266	9	12	230415585	70	GALNT2	UTR3
chr1	230417653	230417691	CID_683376	8	+	10	230417677	chr1	230417643	230417691	CID_477284	9	10	230417677	38	GALNT2	UTR3
chr1	230975211	230975250	CID_684016	7	-	7	230975229	chr1	230975211	230975250	CID_477728	4	5	230975227	39	C1orf198	UTR3
chr1	230975462	230975572	CID_684021	37	-	52	230975469	chr1	230975462	230975561	CID_477731	19	29	230975469	99	C1orf198	UTR3
chr1	231044733	231044764	CID_684126	6	-	6	231044755	chr1	231044711	231044758	CID_477808	7	7	231044755	25	TTC13	CDS
chr1	231048437	231048499	CID_684131	15	-	20	231048494	chr1	231048461	231048498	CID_477814	21	22	231048494	37	TTC13	CDS
chr1	231056308	231056338	CID_684140	2	-	6	231056327	chr1	231056312	231056338	CID_477823	4	5	231056320	26	TTC13	CDS
chr1	231059587	231059616	CID_684143	9	-	9	231059598	chr1	231059587	231059613	CID_477828	3	5	231059589	26	TTC13	CDS
chr1	231064702	231064837	CID_684153	43	-	50	231064819	chr1	231064749	231064837	CID_477836	14	21	231064819	88	TTC13	CDS
chr1	231067491	231067590	CID_684156	9	-	9	231067530	chr1	231067499	231067553	CID_477840	6	9	231067522	54	TTC13	CDS
chr1	231076188	231076224	CID_684167	2	-	5	231076199	chr1	231076186	231076216	CID_477846	1	5	231076199	28	TTC13	CDS
chr1	231096955	231097047	CID_684181	14	-	24	231096979	chr1	231096955	231097047	CID_477861	13	19	231096982	92	TTC13	CDS
chr1	231132865	231132910	CID_684222	10	+	16	231132898	chr1	231132865	231132922	CID_477897	7	14	231132896	45	ARV1	CDS
chr1	231135854	231135917	CID_684238	25	+	36	231135894	chr1	231135884	231135917	CID_477910	17	19	231135891	33	ARV1	UTR3
chr1	231377128	231377202	CID_684513	68	+	86	231377155	chr1	231377131	231377174	CID_478122	55	69	231377157	43	GNPAT	CDS
chr1	231398490	231398574	CID_684546	17	+	21	231398547	chr1	231398522	231398565	CID_478145	11	18	231398550	43	GNPAT	CDS
chr1	231665031	231665052	CID_684871	28	+	33	231665035	chr1	231665031	231665052	CID_478385	12	12	231665036	21	TSNAX	CDS
chr1	231673039	231673073	CID_684881	14	+	21	231673054	chr1	231673038	231673073	CID_478398	13	17	231673061	34	TSNAX	CDS
chr1	231696883	231696937	CID_684908	47	+	63	231696911	chr1	231696875	231696937	CID_478418	34	44	231696901	54	TSNAX	CDS
chr1	231700810	231700845	CID_684929	15	+	17	231700832	chr1	231700811	231700841	CID_478433	11	12	231700832	30	TSNAX	UTR3
chr1	233430137	233430195	CID_686377	9	-	15	233430180	chr1	233430163	233430195	CID_479490	3	8	233430188	32	PCNXL2	UTR5
chr1	233508627	233508676	CID_686480	5	+	6	233508670	chr1	233508643	233508676	CID_479552	5	6	233508669	33	MLK4	UTR3
chr1	233802342	233802679	CID_686716	179	+	283	233802577	chr1	233802464	233802685	CID_479739	47	79	233802577	215	KCNK1	CDS
chr1	234743398	234743482	CID_687578	28	-	47	234743455	chr1	234743405	234743482	CID_480363	13	22	234743455	77	IRF2BP2	CDS
chr1	235273847	235273946	CID_688102	29	-	41	235273869	chr1	235273782	235273966	CID_480781	18	37	235273868	99	TOMM20	UTR3
chr1	235274487	235274721	CID_688108	35	-	47	235274561	chr1	235274486	235274615	CID_480787	18	20	235274568	128	TOMM20	UTR3
chr1	235274815	235274939	CID_688110	378	-	539	235274901	chr1	235274873	235274956	CID_480791	238	359	235274901	66	TOMM20	UTR3
chr1	235277083	235277168	CID_688120	137	-	166	235277134	chr1	235277083	235277163	CID_480796	63	81	235277134	80	TOMM20	CDS
chr1	235291954	235292033	CID_688144	48	-	67	235291977	chr1	235291926	235292039	CID_480813	28	35	235291981	79	TOMM20	start
chr1	235292049	235292153	CID_688146	65	-	91	235292074	chr1	235292046	235292154	CID_480815	39	55	235292075	104	TOMM20	UTR5
chr1	235331928	235331961	CID_688199	9	-	14	235331934	chr1	235331928	235331964	CID_480856	4	6	235331934	33	ARID4B	CDS
chr1	235357465	235357504	CID_688222	12	-	15	235357489	chr1	235357474	235357498	CID_480875	3	5	235357489	24	ARID4B	CDS
chr1	235506920	235506979	CID_688381	51	+	54	235506922	chr1	235506920	235506952	CID_481003	36	39	235506922	32	GGPS1	UTR3
chr1	235599079	235599118	CID_688464	19	+	21	235599111	chr1	235599088	235599118	CID_481060	5	9	235599115	30	TBCE	CDS
chr1	235606175	235606201	CID_688479	6	+	7	235606180	chr1	235606175	235606196	CID_481071	3	5	235606180	21	TBCE	CDS
chr1	235622023	235622095	CID_688526	23	-	43	235622062	chr1	235622046	235622094	CID_481110	13	18	235622065	48	B3GALNT2	CDS
chr1	235643364	235643405	CID_688547	6	-	7	235643377	chr1	235643372	235643408	CID_481127	5	6	235643383	33	B3GALNT2	CDS
chr1	235715357	235715429	CID_688657	78	-	103	235715415	chr1	235715357	235715429	CID_481213	57	75	235715414	72	GNG4	stop
chr1	236142295	236142406	CID_689067	51	-	73	236142383	chr1	236142295	236142406	CID_481502	42	66	236142376	111	NID1	CDS
chr1	236144911	236145082	CID_689072	119	-	175	236145028	chr1	236144916	236145082	CID_481509	86	143	236145028	166	NID1	CDS
chr1	236148703	236148810	CID_689077	81	-	116	236148753	chr1	236148703	236148810	CID_481516	63	89	236148753	107	NID1	CDS
chr1	236156943	236157164	CID_689084	111	-	162	236157093	chr1	236157036	236157164	CID_481527	76	126	236157093	128	NID1	CDS
chr1	236175221	236175337	CID_689101	146	-	216	236175316	chr1	236175221	236175337	CID_481539	109	162	236175316	116	NID1	CDS
chr1	236187370	236187514	CID_689118	138	-	201	236187499	chr1	236187370	236187513	CID_481550	98	164	236187499	143	NID1	CDS
chr1	236195700	236195952	CID_689127	394	-	558	236195791	chr1	236195700	236195952	CID_481559	247	388	236195791	252	NID1	CDS
chr1	236208770	236208981	CID_689144	277	-	408	236208823	chr1	236208756	236208981	CID_481569	211	314	236208823	211	NID1	CDS
chr1	236306034	236306339	CID_689257	209	+	288	236306207	chr1	236306076	236306278	CID_481652	88	120	236306207	202	GPR137B	CDS
chr1	236332019	236332055	CID_689289	13	+	23	236332023	chr1	236332015	236332055	CID_481685	15	17	236332023	36	GPR137B	CDS
chr1	236341712	236341765	CID_689299	21	+	48	236341727	chr1	236341714	236341776	CID_481687	8	24	236341727	51	GPR137B	CDS
chr1	236368449	236368545	CID_689325	10	+	14	236368478	chr1	236368455	236368536	CID_481706	6	8	236368472	81	GPR137B	CDS
chr1	236389951	236390025	CID_689379	11	-	22	236389976	chr1	236389947	236390032	CID_481748	8	14	236389967	74	ERO1LB	CDS
chr1	236399094	236399124	CID_689387	8	-	8	236399119	chr1	236399099	236399124	CID_481753	7	8	236399121	25	ERO1LB	CDS
chr1	236433175	236433253	CID_689427	18	-	38	236433224	chr1	236433205	236433253	CID_481782	17	33	236433224	48	ERO1LB	CDS
chr1	236646449	236646490	CID_689609	40	+	49	236646465	chr1	236646443	236646491	CID_481901	19	26	236646465	41	EDARADD	UTR3
chr1	236646616	236646658	CID_689611	16	+	23	236646646	chr1	236646622	236646660	CID_481903	11	16	236646636	36	EDARADD	UTR3
chr1	236647664	236647750	CID_689627	40	+	51	236647730	chr1	236647647	236647750	CID_481916	43	54	236647730	86	EDARADD	UTR3
chr1	236766501	236766544	CID_689795	9	-	12	236766514	chr1	236766516	236766548	CID_482076	6	8	236766522	28	HEATR1	CDS
chr1	237024467	237024517	CID_690069	11	+	14	237024481	chr1	237024462	237024506	CID_482272	4	8	237024483	39	MTR	CDS
chr1	237664227	237664260	CID_690622	10	+	15	237664231	chr1	237664227	237664260	CID_482629	4	6	237664235	33	RYR2	CDS
chr1	240256928	240256970	CID_692342	1	+	7	240256964	chr1	240256928	240256970	CID_483822	1	7	240256964	42	FMN2	CDS
chr1	240333766	240333805	CID_692421	6	+	36	240333780	chr1	240333766	240333805	CID_483886	3	19	240333776	39	FMN2	CDS
chr1	241162043	241162078	CID_692996	4	-	16	241162059	chr1	241162043	241162076	CID_484297	3	11	241162059	33	RGS7	UTR5
chr1	241667382	241667428	CID_693331	14	-	15	241667411	chr1	241667366	241667421	CID_484579	7	7	241667411	39	FH	CDS
chr1	241803311	241803386	CID_693490	3	-	11	241803317	chr1	241803317	241803372	CID_484681	4	6	241803320	55	OPN3	CDS
chr1	242023871	242023948	CID_693675	11	+	14	242023888	chr1	242023871	242023940	CID_484815	8	13	242023884	69	EXO1	CDS
chr1	242045277	242045312	CID_693694	17	+	19	242045280	chr1	242045277	242045312	CID_484835	7	11	242045289	35	EXO1	CDS
chr1	243319645	243319696	CID_694595	13	-	17	243319682	chr1	243319630	243319722	CID_485446	8	10	243319677	51	CEP170	UTR5
chr1	243666491	243666518	CID_694941	6	-	7	243666498	chr1	243666491	243666518	CID_485723	8	8	243666498	27	AKT3	UTR3
chr1	243668568	243668601	CID_694963	24	-	36	243668577	chr1	243668564	243668609	CID_485740	17	29	243668587	33	AKT3	CDS
chr1	244572662	244572701	CID_695737	7	-	9	244572676	chr1	244572671	244572701	CID_486344	5	7	244572671	30	RP11-518L10.2	UTR3
chr1	244572802	244572840	CID_695739	5	-	7	244572833	chr1	244572812	244572840	CID_486346	6	7	244572833	28	RP11-518L10.2	UTR3
chr1	244580931	244580989	CID_695748	7	-	14	244580955	chr1	244580931	244581008	CID_486362	10	12	244580955	58	ADSS	CDS
chr1	244586167	244586204	CID_695761	18	-	25	244586183	chr1	244586166	244586216	CID_486369	15	25	244586183	37	ADSS	CDS
chr1	244600983	244601057	CID_695772	10	-	15	244601017	chr1	244600977	244601027	CID_486380	6	8	244601019	44	ADSS	CDS
chr1	245016876	245017003	CID_696216	45	-	66	245016908	chr1	245016873	245016942	CID_486704	12	17	245016908	66	HNRNPU-AS1	UTR3
chr1	245017015	245017094	CID_696217	102	-	125	245017045	chr1	245016964	245017069	CID_486705	67	84	245017045	54	HNRNPU-AS1	UTR3
chr1	245017490	245017557	CID_696225	6	-	8	245017504	chr1	245017490	245017557	CID_486712	4	5	245017512	67	HNRNPU-AS1	UTR3
chr1	245017654	245017804	CID_696228	259	-	405	245017721	chr1	245017655	245017799	CID_486714	175	263	245017721	144	HNRNPU-AS1	stop
chr1	245018775	245018861	CID_696232	35	-	51	245018824	chr1	245018775	245018859	CID_486720	25	32	245018824	84	HNRNPU-AS1	CDS
chr1	245019209	245019288	CID_696234	15	-	19	245019237	chr1	245019206	245019303	CID_486722	16	17	245019238	79	HNRNPU	CDS
chr1	245019363	245019459	CID_696237	7	-	11	245019365	chr1	245019363	245019421	CID_486725	6	6	245019365	58	HNRNPU	CDS
chr1	245019763	245019813	CID_696239	2	-	6	245019763	chr1	245019763	245019806	CID_486727	6	13	245019763	43	HNRNPU	CDS
chr1	245019829	245019877	CID_696240	11	-	12	245019851	chr1	245019840	245019868	CID_486728	3	6	245019851	28	HNRNPU	CDS
chr1	245020903	245021010	CID_696246	56	-	74	245020930	chr1	245020903	245021013	CID_486733	41	62	245020930	107	HNRNPU	CDS
chr1	245022577	245022675	CID_696250	40	-	51	245022610	chr1	245022577	245022630	CID_486739	24	26	245022610	53	HNRNPU	CDS
chr1	245025781	245025834	CID_696255	6	-	11	245025823	chr1	245025807	245025839	CID_486751	3	6	245025826	27	HNRNPU	CDS
chr1	245027168	245027266	CID_696273	15	-	19	245027198	chr1	245027165	245027221	CID_486764	18	19	245027196	53	HNRNPU	CDS
chr1	245027526	245027586	CID_696279	7	-	9	245027534	chr1	245027526	245027570	CID_486769	6	6	245027534	44	HNRNPU	CDS
chr10	1038468	1038505	CID_700806	48	+	56	1038491	chr10	1038468	1038505	CID_489972	26	28	1038491	37	GTPBP4	UTR5
chr10	1038532	1038600	CID_700807	61	+	85	1038573	chr10	1038532	1038596	CID_489973	28	33	1038573	64	GTPBP4	UTR5
chr10	1041888	1041960	CID_700812	8	+	13	1041905	chr10	1041876	1041953	CID_489975	7	12	1041905	65	GTPBP4	UTR5
chr10	1043156	1043209	CID_700818	7	+	10	1043177	chr10	1043167	1043210	CID_489979	3	6	1043187	42	GTPBP4	CDS
chr10	1046771	1046808	CID_700826	2	+	7	1046792	chr10	1046771	1046808	CID_489984	5	5	1046785	37	GTPBP4	CDS
chr10	3145988	3146134	CID_702935	24	+	41	3146069	chr10	3146056	3146134	CID_491472	19	26	3146069	78	PFKP	CDS
chr10	3149430	3149489	CID_702949	20	+	38	3149470	chr10	3149430	3149499	CID_491479	26	35	3149470	59	PFKP	CDS
chr10	3151590	3151654	CID_702956	3	+	12	3151609	chr10	3151599	3151648	CID_491486	3	6	3151609	49	PFKP	CDS
chr10	3155312	3155380	CID_702963	5	+	8	3155351	chr10	3155323	3155376	CID_491492	3	5	3155351	53	PFKP	CDS
chr10	3162130	3162168	CID_702980	8	+	9	3162153	chr10	3162135	3162199	CID_491511	12	14	3162147	33	PFKP	CDS
chr10	3201106	3201232	CID_703061	26	-	41	3201176	chr10	3201113	3201226	CID_491597	14	25	3201167	113	PITRM1	CDS
chr10	3207604	3207719	CID_703074	29	-	53	3207693	chr10	3207655	3207713	CID_491614	33	52	3207693	58	PITRM1	CDS
chr10	5498075	5498196	CID_704920	17	+	26	5498128	chr10	5498068	5498149	CID_492953	10	14	5498130	74	NET1	CDS
chr10	5807284	5807364	CID_705431	12	-	20	5807312	chr10	5807276	5807337	CID_493278	4	8	5807310	53	GDI2	UTR3
chr10	5827128	5827213	CID_705469	22	-	30	5827138	chr10	5827122	5827228	CID_493308	13	18	5827136	85	GDI2	CDS
chr10	5842563	5842629	CID_705483	22	-	30	5842602	chr10	5842567	5842638	CID_493322	9	20	5842598	62	GDI2	CDS
chr10	6139081	6139124	CID_705799	8	+	8	6139094	chr10	6139081	6139118	CID_493561	5	6	6139101	37	RBM17	CDS
chr10	6152049	6152088	CID_705810	4	+	11	6152063	chr10	6152033	6152088	CID_493574	2	6	6152073	39	RBM17	CDS
chr10	7841990	7842045	CID_707403	56	+	75	7842037	chr10	7841990	7842045	CID_494691	50	56	7842037	55	ATP5C1	CDS
chr10	7844251	7844381	CID_707404	105	+	122	7844312	chr10	7844251	7844324	CID_494692	96	111	7844315	73	ATP5C1	CDS
chr10	7959956	7959978	CID_707503	18	+	19	7959969	chr10	7959955	7959977	CID_494781	10	12	7959969	21	TAF3	CDS
chr10	11330457	11330500	CID_709917	4	+	10	11330475	chr10	11330450	11330491	CID_496403	5	9	11330475	34	CELF2	CDS
chr10	12197777	12197888	CID_710791	51	+	62	12197829	chr10	12197795	12197877	CID_497067	42	58	12197837	82	SEC61A2	CDS
chr10	12199908	12200032	CID_710795	52	+	123	12199981	chr10	12199920	12200105	CID_497073	74	128	12199981	112	SEC61A2	CDS
chr10	12202946	12203118	CID_710803	110	+	151	12202986	chr10	12202933	12203094	CID_497076	67	109	12202986	148	SEC61A2	CDS
chr10	12206284	12206390	CID_710812	17	+	22	12206350	chr10	12206284	12206390	CID_497084	16	24	12206350	106	SEC61A2	CDS
chr10	12237771	12237808	CID_710891	12	-	13	12237804	chr10	12237771	12237837	CID_497144	12	14	12237799	37	NUDT5	UTR5
chr10	12240706	12240771	CID_710900	25	+	30	12240748	chr10	12240706	12240771	CID_497148	17	20	12240741	65	CDC123	CDS
chr10	12251968	12251994	CID_710915	20	+	26	12251986	chr10	12251971	12251998	CID_497157	7	9	12251986	23	CDC123	CDS
chr10	12257770	12257833	CID_710924	13	+	14	12257785	chr10	12257779	12257826	CID_497163	8	11	12257781	47	CDC123	CDS
chr10	12259398	12259467	CID_710928	26	+	35	12259441	chr10	12259398	12259464	CID_497166	13	18	12259440	66	CDC123	CDS
chr10	12272959	12272993	CID_710937	5	+	8	12272976	chr10	12272948	12272987	CID_497172	2	6	12272968	28	CDC123	CDS
chr10	12292315	12292463	CID_710961	7	+	14	12292418	chr10	12292363	12292545	CID_497194	12	17	12292418	100	CDC123	stop
chr10	12871145	12871192	CID_711486	7	+	11	12871158	chr10	12871145	12871180	CID_497565	9	11	12871155	35	CAMK1D	UTR3
chr10	13043197	13043227	CID_711650	33	-	43	13043206	chr10	13043197	13043244	CID_497693	16	20	13043206	30	CCDC3	UTR5
chr10	13043229	13043293	CID_711651	4	-	7	13043248	chr10	13043247	13043299	CID_497696	5	7	13043251	46	CCDC3	UTR5
chr10	13361049	13361113	CID_711992	47	-	54	13361095	chr10	13361074	13361113	CID_497919	12	19	13361095	39	SEPHS1	UTR3
chr10	15325877	15325946	CID_713967	11	-	15	15325897	chr10	15325877	15325943	CID_499243	1	5	15325904	66	FAM171A1	CDS
chr10	15649719	15649761	CID_714231	5	-	5	15649729	chr10	15649719	15649798	CID_499440	5	6	15649730	42	ITGA8	CDS
chr10	16528498	16528577	CID_714819	7	+	8	16528547	chr10	16528533	16528611	CID_499843	7	9	16528547	44	PTER	CDS
chr10	16553041	16553177	CID_714846	56	+	83	16553151	chr10	16553065	16553163	CID_499856	27	39	16553151	98	PTER	CDS
chr10	16634979	16635012	CID_714931	6	-	9	16634996	chr10	16634963	16635012	CID_499927	4	5	16634993	33	RSU1	UTR3
chr10	16635164	16635442	CID_714933	137	-	202	16635333	chr10	16635258	16635401	CID_499932	80	116	16635335	143	RSU1	stop
chr10	16796871	16796921	CID_715068	20	-	47	16796891	chr10	16796871	16796966	CID_500046	17	39	16796891	50	RSU1	CDS
chr10	16806443	16806480	CID_715082	5	-	5	16806453	chr10	16806444	16806468	CID_500049	5	5	16806453	24	RSU1	CDS
chr10	17271256	17271982	CID_715450	612	+	974	17271463	chr10	17271258	17271982	CID_500311	355	583	17271463	724	VIM	start
chr10	17277174	17277388	CID_715464	67	+	111	17277243	chr10	17277174	17277332	CID_500326	55	80	17277244	158	VIM	CDS
chr10	17277846	17277888	CID_715466	152	+	191	17277868	chr10	17277845	17277887	CID_500328	91	128	17277869	41	VIM	CDS
chr10	17278293	17278378	CID_715470	112	+	190	17278323	chr10	17278293	17278381	CID_500329	91	148	17278320	85	VIM	CDS
chr10	17279344	17279381	CID_715473	6	+	6	17279367	chr10	17279321	17279381	CID_500331	2	6	17279359	37	VIM	UTR3
chr10	17279532	17279583	CID_715477	24	+	25	17279562	chr10	17279512	17279583	CID_500338	21	23	17279562	51	VIM	UTR3
chr10	17632420	17632443	CID_715751	6	-	11	17632425	chr10	17632415	17632445	CID_500522	7	8	17632422	23	PTPLA	CDS
chr10	17641283	17641368	CID_715760	72	-	89	17641330	chr10	17641257	17641368	CID_500531	44	49	17641330	85	PTPLA	CDS
chr10	17737054	17737143	CID_715850	26	+	51	17737093	chr10	17737059	17737143	CID_500593	13	19	17737094	84	STAM	CDS
chr10	18719722	18719744	CID_716482	11	+	63	18719740	chr10	18719722	18719744	CID_501031	6	33	18719740	22	CACNB2	CDS
chr10	18964569	18964628	CID_716679	13	+	18	18964613	chr10	18964572	18964623	CID_501164	5	11	18964613	51	ARL5B	UTR3
chr10	18964692	18964723	CID_716680	3	+	6	18964702	chr10	18964692	18964723	CID_501165	5	6	18964702	31	ARL5B	UTR3
chr10	22045516	22045552	CID_718689	5	-	8	22045519	chr10	22045521	22045545	CID_502643	5	5	22045523	24	DNAJC1	UTR3
chr10	22171273	22171356	CID_718789	8	-	14	22171328	chr10	22171273	22171360	CID_502696	10	15	22171328	83	DNAJC1	CDS
chr10	22207708	22207762	CID_718805	12	-	15	22207742	chr10	22207708	22207752	CID_502712	7	8	22207742	44	DNAJC1	CDS
chr10	22209727	22209804	CID_718808	50	-	64	22209739	chr10	22209727	22209800	CID_502716	24	30	22209743	73	DNAJC1	UTR3
chr10	22218010	22218042	CID_718813	8	-	13	22218017	chr10	22218010	22218034	CID_502727	8	8	22218023	24	DNAJC1	CDS
chr10	22292142	22292231	CID_718870	17	-	21	22292158	chr10	22292150	22292213	CID_502769	9	14	22292158	63	DNAJC1	CDS
chr10	23409833	23409858	CID_719775	3	+	5	23409841	chr10	23409833	23409858	CID_503423	2	6	23409837	25	MSRB2	UTR3
chr10	25313814	25313869	CID_721149	9	+	11	25313848	chr10	25313839	25313869	CID_504393	5	5	25313842	30	THNSL1	CDS
chr10	27048024	27048133	CID_722278	69	-	99	27048093	chr10	27047990	27048126	CID_505218	26	39	27048090	102	ABI1	CDS
chr10	27400809	27400843	CID_722535	10	-	16	27400813	chr10	27400784	27400843	CID_505442	5	5	27400815	34	YME1L1	UTR3
chr10	27400912	27400982	CID_722537	9	-	14	27400933	chr10	27400907	27400955	CID_505444	8	8	27400933	43	YME1L1	CDS
chr10	27406504	27406596	CID_722547	11	-	14	27406511	chr10	27406504	27406557	CID_505454	6	6	27406510	53	YME1L1	CDS
chr10	27409370	27409405	CID_722550	12	-	15	27409393	chr10	27409374	27409405	CID_505461	5	8	27409393	31	YME1L1	CDS
chr10	27411770	27411848	CID_722554	23	-	34	27411792	chr10	27411780	27411835	CID_505465	12	17	27411792	55	YME1L1	CDS
chr10	27411864	27411896	CID_722555	11	-	12	27411878	chr10	27411864	27411896	CID_505466	8	8	27411874	32	YME1L1	CDS
chr10	27412487	27412569	CID_722556	47	-	59	27412525	chr10	27412475	27412572	CID_505468	17	26	27412525	82	YME1L1	CDS
chr10	27415639	27415678	CID_722561	20	-	23	27415644	chr10	27415625	27415670	CID_505471	17	19	27415644	31	YME1L1	CDS
chr10	27420821	27420871	CID_722566	3	-	7	27420826	chr10	27420796	27420871	CID_505478	4	8	27420818	50	YME1L1	CDS
chr10	27423759	27423822	CID_722569	20	-	30	27423760	chr10	27423760	27423822	CID_505480	18	26	27423760	62	YME1L1	CDS
chr10	27434356	27434519	CID_722583	203	-	269	27434405	chr10	27434357	27434521	CID_505492	132	192	27434405	162	YME1L1	UTR3
chr10	27448555	27448599	CID_722625	11	+	14	27448563	chr10	27448555	27448599	CID_505520	5	6	27448556	44	MASTL	CDS
chr10	27450037	27450096	CID_722629	4	+	6	27450040	chr10	27450037	27450096	CID_505522	6	7	27450040	59	MASTL	CDS
chr10	28872335	28872410	CID_723787	107	+	140	28872394	chr10	28872349	28872406	CID_506326	41	52	28872385	57	WAC	CDS
chr10	28884905	28884961	CID_723800	21	+	30	28884911	chr10	28884905	28884943	CID_506338	6	10	28884912	38	WAC	CDS
chr10	28970250	28970330	CID_723908	47	+	74	28970296	chr10	28970242	28970330	CID_506407	11	15	28970295	80	BAMBI	CDS
chr10	30611390	30611431	CID_725293	9	-	15	30611398	chr10	30611390	30611432	CID_507376	3	6	30611398	41	MTPAP	CDS
chr10	30630405	30630430	CID_725312	5	-	6	30630413	chr10	30630405	30630430	CID_507393	4	5	30630414	25	MTPAP	CDS
chr10	31810366	31810405	CID_726181	3	+	7	31810393	chr10	31810366	31810404	CID_508029	5	6	31810393	38	ZEB1	CDS
chr10	32304505	32304587	CID_726587	7	-	18	32304561	chr10	32304536	32304587	CID_508334	3	10	32304561	51	KIF5B	CDS
chr10	32324485	32324516	CID_726619	6	-	10	32324495	chr10	32324481	32324516	CID_508352	5	5	32324487	31	KIF5B	CDS
chr10	33200375	33200597	CID_727238	56	-	79	33200482	chr10	33200375	33200614	CID_508786	47	60	33200482	222	ITGB1	CDS
chr10	33200814	33200959	CID_727239	102	-	124	33200937	chr10	33200814	33200954	CID_508787	65	82	33200937	140	ITGB1	CDS
chr10	33208812	33208995	CID_727242	124	-	162	33208978	chr10	33208879	33209002	CID_508792	76	103	33208978	116	ITGB1	CDS
chr10	33209172	33209300	CID_727243	47	-	65	33209227	chr10	33209175	33209300	CID_508796	31	37	33209227	125	ITGB1	CDS
chr10	33211193	33211268	CID_727246	14	-	20	33211234	chr10	33211193	33211268	CID_508797	10	16	33211233	75	ITGB1	CDS
chr10	33212512	33212667	CID_727249	236	-	296	33212585	chr10	33212512	33212667	CID_508800	165	233	33212585	155	ITGB1	CDS
chr10	33214803	33215037	CID_727252	98	-	140	33214965	chr10	33214828	33215037	CID_508804	80	124	33214965	209	ITGB1	CDS
chr10	33217022	33217088	CID_727255	22	-	50	33217037	chr10	33217022	33217071	CID_508806	16	32	33217037	49	ITGB1	CDS
chr10	33217092	33217197	CID_727256	324	-	475	33217139	chr10	33217078	33217197	CID_508807	206	330	33217139	105	ITGB1	CDS
chr10	33221452	33221507	CID_727262	16	-	16	33221456	chr10	33221452	33221502	CID_508813	7	8	33221462	50	ITGB1	CDS
chr10	33224429	33224483	CID_727267	14	-	20	33224467	chr10	33224454	33224483	CID_508818	11	14	33224469	29	ITGB1	CDS
chr10	33469049	33469107	CID_727504	11	-	15	33469074	chr10	33469052	33469092	CID_508972	5	5	33469074	40	NRP1	CDS
chr10	33475366	33475418	CID_727519	43	-	62	33475396	chr10	33475355	33475413	CID_508991	24	30	33475396	47	NRP1	CDS
chr10	33483653	33483685	CID_727526	3	-	7	33483674	chr10	33483653	33483685	CID_509002	1	5	33483674	32	NRP1	CDS
chr10	33491817	33491926	CID_727537	37	-	45	33491900	chr10	33491840	33491923	CID_509014	13	16	33491900	83	NRP1	CDS
chr10	33502409	33502450	CID_727547	22	-	23	33502431	chr10	33502416	33502448	CID_509022	5	7	33502428	32	NRP1	CDS
chr10	33543003	33543112	CID_727589	42	-	71	33543020	chr10	33543003	33543112	CID_509048	15	20	33543020	109	NRP1	CDS
chr10	33545253	33545399	CID_727590	58	-	83	33545332	chr10	33545253	33545399	CID_509049	36	55	33545327	146	NRP1	CDS
chr10	33619635	33619783	CID_727664	202	-	293	33619671	chr10	33619645	33619721	CID_509101	60	82	33619672	76	NRP1	CDS
chr10	33623238	33623318	CID_727670	14	-	19	33623285	chr10	33623243	33623295	CID_509104	5	6	33623275	52	NRP1	start
chr10	33623322	33623383	CID_727671	12	-	14	33623334	chr10	33623316	33623383	CID_509105	9	10	33623334	61	NRP1	UTR5
chr10	33623424	33623489	CID_727673	3	-	7	33623443	chr10	33623439	33623489	CID_509107	4	6	33623443	50	NRP1	UTR5
chr10	34671710	34671751	CID_728401	7	-	8	34671732	chr10	34671710	34671744	CID_509634	5	6	34671737	34	PARD3	CDS
chr10	34759128	34759163	CID_728467	10	-	12	34759147	chr10	34759128	34759186	CID_509695	4	8	34759147	35	PARD3	CDS
chr10	37626894	37626954	CID_730574	6	+	11	37626913	chr10	37626894	37626954	CID_511197	5	5	37626910	60	RP11-20F24.4	UTR3
chr10	43609948	43610024	CID_732987	8	+	12	43609978	chr10	43609964	43610046	CID_512922	5	11	43609977	60	RET	CDS
chr10	43678768	43678825	CID_733076	5	+	7	43678788	chr10	43678770	43678825	CID_512989	2	5	43678794	55	CSGALNACT2	CDS
chr10	43882363	43882426	CID_733363	367	-	491	43882418	chr10	43882386	43882426	CID_513187	123	165	43882417	40	HNRNPF	CDS
chr10	58117264	58117339	CID_743650	14	-	21	58117266	chr10	58117244	58117356	CID_520387	13	16	58117266	75	ZWINT	UTR3
chr10	58119523	58119555	CID_743665	5	-	10	58119535	chr10	58119493	58119555	CID_520399	5	5	58119534	32	ZWINT	CDS
chr10	60123379	60123446	CID_744789	28	+	32	60123406	chr10	60123379	60123419	CID_521137	7	9	60123408	40	UBE2D1	CDS
chr10	60127743	60127772	CID_744799	6	+	9	60127746	chr10	60127728	60127766	CID_521145	3	6	60127746	23	UBE2D1	CDS
chr10	60146043	60146086	CID_744828	18	+	29	60146071	chr10	60146043	60146086	CID_521166	11	17	60146071	43	TFAM	CDS
chr10	60154764	60154801	CID_744841	3	+	13	60154788	chr10	60154771	60154801	CID_521175	1	5	60154784	30	TFAM	CDS
chr10	60558169	60558217	CID_745136	6	+	7	60558192	chr10	60558188	60558217	CID_521392	3	5	60558193	29	BICC1	CDS
chr10	61413524	61413609	CID_745710	10	-	13	61413550	chr10	61413524	61413583	CID_521785	5	9	61413540	59	SLC16A9	CDS
chr10	61413793	61413897	CID_745714	10	-	13	61413803	chr10	61413796	61413902	CID_521788	7	7	61413803	101	SLC16A9	CDS
chr10	61414190	61414217	CID_745718	4	-	8	61414197	chr10	61414177	61414217	CID_521791	1	5	61414204	27	SLC16A9	CDS
chr10	61564167	61564251	CID_745866	27	-	50	61564216	chr10	61564178	61564239	CID_521890	7	17	61564216	61	CCDC6	CDS
chr10	62544538	62544615	CID_746522	41	+	58	62544597	chr10	62544555	62544615	CID_522361	16	27	62544597	60	CDK1	CDS
chr10	62551668	62551811	CID_746531	54	+	70	62551804	chr10	62551717	62551811	CID_522370	16	27	62551805	94	CDK1	CDS
chr10	62551908	62552047	CID_746533	54	+	81	62551974	chr10	62551908	62552047	CID_522371	25	37	62551981	139	CDK1	CDS
chr10	65357809	65357905	CID_748658	38	+	53	65357871	chr10	65357813	65357898	CID_523842	22	32	65357871	85	REEP3	CDS
chr10	65369979	65370063	CID_748672	57	+	68	65370046	chr10	65369993	65370055	CID_523852	18	24	65370036	62	REEP3	CDS
chr10	65380611	65380761	CID_748679	27	+	47	65380678	chr10	65380622	65380722	CID_523858	9	24	65380679	100	REEP3	stop
chr10	70091858	70091939	CID_751467	29	+	57	70091923	chr10	70091892	70091982	CID_525735	30	47	70091921	47	HNRNPH3	UTR5
chr10	70096983	70097091	CID_751469	99	+	103	70096988	chr10	70096956	70097066	CID_525745	44	50	70096988	83	HNRNPH3	CDS
chr10	70097634	70097695	CID_751470	6	+	10	70097650	chr10	70097621	70097703	CID_525748	8	8	70097650	61	HNRNPH3	CDS
chr10	70098912	70098953	CID_751475	13	+	19	70098934	chr10	70098907	70098966	CID_525754	19	25	70098933	41	HNRNPH3	CDS
chr10	70101341	70101436	CID_751484	21	+	34	70101372	chr10	70101349	70101436	CID_525761	8	14	70101372	87	HNRNPH3	CDS
chr10	70101516	70101581	CID_751485	27	+	31	70101554	chr10	70101544	70101581	CID_525763	12	12	70101564	37	HNRNPH3	CDS
chr10	70102059	70102124	CID_751490	10	+	15	70102081	chr10	70102059	70102094	CID_525770	5	7	70102081	35	HNRNPH3	UTR3
chr10	70333805	70333838	CID_751716	27	+	30	70333829	chr10	70333805	70333832	CID_525952	10	10	70333822	27	TET1	CDS
chr10	70496645	70496734	CID_751838	29	+	48	70496684	chr10	70496633	70496734	CID_526052	26	37	70496684	89	CCAR1	CDS
chr10	70496746	70496776	CID_751839	4	+	6	70496763	chr10	70496746	70496789	CID_526053	5	7	70496764	30	CCAR1	CDS
chr10	70502133	70502228	CID_751846	12	+	16	70502157	chr10	70502148	70502228	CID_526059	4	10	70502163	80	CCAR1	CDS
chr10	70506956	70506998	CID_751849	23	+	28	70506983	chr10	70506956	70506998	CID_526062	15	17	70506974	42	CCAR1	CDS
chr10	70507010	70507032	CID_751850	32	+	41	70507028	chr10	70507011	70507032	CID_526063	12	20	70507028	21	CCAR1	CDS
chr10	70507251	70507307	CID_751853	23	+	29	70507267	chr10	70507221	70507316	CID_526065	10	16	70507267	56	CCAR1	CDS
chr10	70513757	70513827	CID_751861	10	+	10	70513796	chr10	70513779	70513829	CID_526076	4	6	70513787	48	CCAR1	CDS
chr10	70641731	70641769	CID_751984	3	+	6	70641743	chr10	70641720	70641769	CID_526170	3	5	70641747	38	STOX1	start
chr10	70670085	70670114	CID_752020	9	+	12	70670101	chr10	70670091	70670117	CID_526195	4	5	70670093	23	DDX50	CDS
chr10	70670925	70670956	CID_752022	11	+	12	70670940	chr10	70670914	70670965	CID_526197	8	10	70670949	31	DDX50	CDS
chr10	70719677	70719702	CID_752071	24	+	29	70719683	chr10	70719674	70719702	CID_526233	16	27	70719693	25	DDX21	CDS
chr10	70721839	70721913	CID_752079	208	+	263	70721877	chr10	70721851	70721913	CID_526238	91	112	70721877	62	DDX21	CDS
chr10	70726888	70726955	CID_752089	5	+	8	70726915	chr10	70726876	70726955	CID_526244	4	6	70726921	67	DDX21	CDS
chr10	70742788	70742832	CID_752126	6	+	6	70742805	chr10	70742799	70742832	CID_526271	7	7	70742805	33	DDX21	UTR3
chr10	70743999	70744089	CID_752141	16	+	22	70744053	chr10	70744003	70744066	CID_526288	11	16	70744053	63	DDX21	UTR3
chr10	70946203	70946279	CID_752356	7	+	8	70946204	chr10	70946199	70946300	CID_526458	10	11	70946206	76	SUPV3L1	CDS
chr10	71139792	71139847	CID_752570	6	+	13	71139815	chr10	71139802	71139847	CID_526606	3	5	71139820	45	HK1	CDS
chr10	71160895	71160940	CID_752605	5	+	9	71160928	chr10	71160901	71160967	CID_526635	3	5	71160927	39	HK1	UTR3
chr10	71871713	71871806	CID_753449	19	+	23	71871758	chr10	71871739	71871828	CID_527218	8	11	71871768	67	H2AFY2	UTR3
chr10	71905432	71905487	CID_753514	5	-	5	71905470	chr10	71905441	71905503	CID_527269	3	5	71905465	46	TYSND1	CDS
chr10	71920760	71920819	CID_753573	27	-	44	71920781	chr10	71920760	71920826	CID_527307	16	23	71920776	59	SAR1A	CDS
chr10	71977651	71977683	CID_753647	31	-	45	71977657	chr10	71977651	71977683	CID_527369	37	48	71977657	32	PPA1	CDS
chr10	71990105	71990153	CID_753658	66	-	81	71990124	chr10	71990096	71990142	CID_527381	49	59	71990124	37	PPA1	CDS
chr10	71993029	71993172	CID_753670	29	-	39	71993034	chr10	71993029	71993175	CID_527398	20	32	71993034	143	PPA1	start
chr10	72614537	72614596	CID_754440	7	+	8	72614562	chr10	72614537	72614576	CID_527980	4	5	72614564	39	SGPL1	CDS
chr10	72630806	72630903	CID_754451	35	+	42	72630851	chr10	72630818	72630903	CID_527998	13	19	72630851	85	SGPL1	CDS
chr10	72631594	72631743	CID_754454	51	+	59	72631605	chr10	72631594	72631743	CID_527999	28	36	72631612	149	SGPL1	CDS
chr10	72633108	72633150	CID_754455	17	+	21	72633115	chr10	72633108	72633148	CID_528000	9	12	72633115	40	SGPL1	CDS
chr10	72637049	72637109	CID_754465	6	+	11	72637073	chr10	72637059	72637091	CID_528007	2	6	72637074	32	SGPL1	stop
chr10	72637217	72637285	CID_754468	43	+	62	72637256	chr10	72637223	72637279	CID_528009	22	32	72637256	56	SGPL1	UTR3
chr10	72637345	72637398	CID_754470	9	+	14	72637347	chr10	72637332	72637398	CID_528011	12	14	72637347	53	SGPL1	UTR3
chr10	73050674	73050861	CID_755022	60	+	98	73050787	chr10	73050767	73050861	CID_528475	11	20	73050788	94	UNC5B	CDS
chr10	73052224	73052305	CID_755026	43	+	59	73052283	chr10	73052231	73052305	CID_528482	15	22	73052283	74	UNC5B	CDS
chr10	73053163	73053318	CID_755029	39	+	53	73053253	chr10	73053184	73053303	CID_528483	19	32	73053253	119	UNC5B	CDS
chr10	73056338	73056422	CID_755041	9	+	10	73056387	chr10	73056338	73056408	CID_528493	4	7	73056388	70	UNC5B	CDS
chr10	73059114	73059187	CID_755055	15	+	25	73059155	chr10	73059149	73059187	CID_528505	9	13	73059153	38	UNC5B	UTR3
chr10	73059374	73059467	CID_755058	31	+	35	73059431	chr10	73059385	73059477	CID_528508	11	12	73059441	82	UNC5B	UTR3
chr10	73060595	73060626	CID_755065	6	+	6	73060598	chr10	73060595	73060626	CID_528515	5	5	73060601	31	UNC5B	UTR3
chr10	73121961	73122009	CID_755171	5	+	8	73121976	chr10	73121970	73122019	CID_528588	7	11	73121973	39	SLC29A3	CDS
chr10	73576111	73576153	CID_755841	6	-	6	73576120	chr10	73576113	73576153	CID_529107	6	8	73576125	40	PSAP	UTR3
chr10	73576169	73576213	CID_755842	5	-	6	73576199	chr10	73576169	73576219	CID_529109	8	10	73576199	44	PSAP	UTR3
chr10	73576283	73576375	CID_755845	21	-	33	73576333	chr10	73576272	73576375	CID_529111	23	35	73576333	92	PSAP	UTR3
chr10	73576387	73576671	CID_755846	52	-	66	73576631	chr10	73576480	73576653	CID_529114	26	33	73576631	173	PSAP	UTR3
chr10	73576739	73577224	CID_755848	195	-	267	73577071	chr10	73576899	73577224	CID_529118	147	211	73577070	325	PSAP	stop
chr10	73578788	73578871	CID_755856	94	-	153	73578794	chr10	73578788	73578842	CID_529123	67	111	73578792	54	PSAP	CDS
chr10	73579222	73579379	CID_755858	148	-	218	73579320	chr10	73579222	73579379	CID_529125	110	164	73579320	157	PSAP	CDS
chr10	73579471	73579653	CID_755859	326	-	477	73579559	chr10	73579471	73579653	CID_529126	214	318	73579556	182	PSAP	CDS
chr10	73581633	73581769	CID_755865	436	-	566	73581696	chr10	73581633	73581764	CID_529131	369	465	73581696	131	PSAP	CDS
chr10	73585594	73585649	CID_755867	111	-	157	73585626	chr10	73585594	73585649	CID_529133	95	147	73585626	55	PSAP	CDS
chr10	73587771	73587913	CID_755868	868	-	1348	73587855	chr10	73587771	73587913	CID_529134	631	1034	73587855	142	PSAP	CDS
chr10	73588634	73588834	CID_755870	450	-	878	73588671	chr10	73588636	73588854	CID_529136	342	676	73588671	198	PSAP	CDS
chr10	73590883	73591010	CID_755873	276	-	418	73590907	chr10	73590883	73591010	CID_529140	202	306	73590907	127	PSAP	CDS
chr10	73594129	73594258	CID_755876	98	-	127	73594147	chr10	73594131	73594262	CID_529143	58	72	73594147	127	PSAP	CDS
chr10	73983672	73983713	CID_756290	6	+	11	73983687	chr10	73983655	73983736	CID_529447	11	13	73983690	41	ANAPC16	start
chr10	73983738	73983767	CID_756292	3	+	5	73983755	chr10	73983738	73983767	CID_529448	3	6	73983745	29	ANAPC16	CDS
chr10	73983769	73983812	CID_756293	5	+	15	73983778	chr10	73983769	73983802	CID_529449	3	6	73983776	33	ANAPC16	CDS
chr10	74267922	74267986	CID_756583	13	-	19	74267932	chr10	74267922	74267986	CID_529665	7	10	74267932	64	MICU1	UTR5
chr10	74311024	74311089	CID_756612	3	-	9	74311039	chr10	74311036	74311086	CID_529688	5	7	74311047	50	MICU1	CDS
chr10	74647126	74647176	CID_756857	9	+	13	74647152	chr10	74647126	74647176	CID_529863	5	7	74647152	50	MCU	UTR3
chr10	74767903	74767980	CID_756970	42	-	53	74767958	chr10	74767939	74767990	CID_529956	20	27	74767968	41	P4HA1	stop
chr10	74768018	74768050	CID_756973	9	-	10	74768047	chr10	74768018	74768050	CID_529957	8	9	74768047	32	P4HA1	CDS
chr10	74776605	74776653	CID_756987	7	-	10	74776616	chr10	74776605	74776653	CID_529969	5	8	74776617	48	P4HA1	CDS
chr10	74806724	74806859	CID_757007	45	-	65	74806834	chr10	74806712	74806859	CID_529981	40	48	74806834	135	P4HA1	CDS
chr10	74813149	74813291	CID_757014	18	-	28	74813172	chr10	74813115	74813291	CID_529986	20	31	74813172	142	P4HA1	CDS
chr10	74813305	74813350	CID_757016	36	-	50	74813326	chr10	74813319	74813343	CID_529988	12	19	74813329	24	P4HA1	CDS
chr10	74828604	74828693	CID_757028	33	-	40	74828649	chr10	74828604	74828664	CID_529994	22	27	74828649	60	P4HA1	CDS
chr10	74828710	74828744	CID_757030	42	-	58	74828719	chr10	74828710	74828744	CID_529996	38	61	74828718	34	P4HA1	CDS
chr10	74894298	74894334	CID_757089	7	-	7	74894305	chr10	74894292	74894327	CID_530046	3	7	74894301	29	ECD	UTR3
chr10	74916115	74916167	CID_757116	5	-	6	74916122	chr10	74916115	74916153	CID_530070	5	5	74916121	38	ECD	CDS
chr10	75011534	75011615	CID_757250	19	-	28	75011563	chr10	75011512	75011615	CID_530177	10	15	75011563	81	MRPS16	CDS
chr10	75135651	75135716	CID_757335	6	-	7	75135666	chr10	75135651	75135716	CID_530230	5	6	75135664	65	ANXA7	UTR3
chr10	75156277	75156337	CID_757358	17	-	18	75156287	chr10	75156281	75156328	CID_530257	5	6	75156287	47	ANXA7	start
chr10	75156940	75157032	CID_757361	7	-	8	75156952	chr10	75156940	75156993	CID_530258	6	6	75156952	53	ANXA7	UTR5
chr10	75299239	75299277	CID_757516	7	-	8	75299256	chr10	75299244	75299286	CID_530374	2	5	75299253	33	USP54	UTR5
chr10	75523642	75523691	CID_757737	16	+	21	75523659	chr10	75523642	75523691	CID_530512	11	15	75523650	49	SEC24C	UTR5
chr10	75530988	75531089	CID_757771	11	+	13	75531062	chr10	75531022	75531083	CID_530545	3	5	75531058	61	SEC24C	UTR3
chr10	75674550	75674592	CID_758098	2	+	5	75674577	chr10	75674550	75674592	CID_530801	1	5	75674577	42	PLAU	CDS
chr10	75834618	75834657	CID_758218	2	+	8	75834619	chr10	75834618	75834651	CID_530891	3	5	75834619	33	VCL	CDS
chr10	75857012	75857049	CID_758247	7	+	8	75857029	chr10	75857011	75857049	CID_530915	4	5	75857029	37	VCL	CDS
chr10	75867005	75867111	CID_758263	5	+	32	75867016	chr10	75866999	75867111	CID_530928	5	26	75867023	106	VCL	CDS
chr10	75878930	75878959	CID_758299	6	+	8	75878935	chr10	75878933	75878959	CID_530957	3	7	75878938	26	VCL	UTR3
chr10	75882943	75882995	CID_758332	8	-	8	75882960	chr10	75882943	75883027	CID_530985	7	7	75882960	52	AP3M1	UTR3
chr10	75885989	75886059	CID_758349	14	-	17	75886032	chr10	75886000	75886064	CID_531000	6	10	75886031	59	AP3M1	CDS
chr10	75888875	75888999	CID_758350	47	-	64	75888953	chr10	75888875	75888999	CID_531003	27	36	75888944	124	AP3M1	CDS
chr10	75889665	75889749	CID_758353	15	-	28	75889703	chr10	75889665	75889749	CID_531005	14	19	75889703	84	AP3M1	CDS
chr10	75896390	75896440	CID_758360	25	-	28	75896415	chr10	75896405	75896440	CID_531008	13	17	75896415	35	AP3M1	CDS
chr10	75897865	75898134	CID_758364	53	-	91	75897967	chr10	75897939	75898086	CID_531013	22	37	75897967	147	AP3M1	CDS
chr10	76468097	76468160	CID_758746	6	+	8	76468111	chr10	76468097	76468141	CID_531267	5	7	76468115	44	ADK	CDS
chr10	76924412	76924498	CID_759177	23	+	33	76924464	chr10	76924448	76924498	CID_531536	6	11	76924465	50	SAMD8	CDS
chr10	76936163	76936246	CID_759184	70	+	91	76936187	chr10	76936172	76936244	CID_531546	20	26	76936187	72	SAMD8	UTR3
chr10	78944584	78944607	CID_760957	3	-	7	78944603	chr10	78944581	78944607	CID_532794	2	6	78944603	23	KCNMA1	CDS
chr10	79795269	79795468	CID_761921	56	+	89	79795439	chr10	79795269	79795473	CID_533464	38	63	79795438	199	RPS24	CDS
chr10	81072424	81072458	CID_763410	5	+	6	81072441	chr10	81072417	81072469	CID_534542	1	5	81072441	34	ZMIZ1	CDS
chr10	81111243	81111342	CID_763486	19	+	29	81111287	chr10	81111243	81111342	CID_534592	9	14	81111285	99	PPIF	CDS
chr10	81113415	81113520	CID_763492	12	+	15	81113468	chr10	81113464	81113517	CID_534595	5	14	81113477	53	PPIF	stop
chr10	81113528	81113562	CID_763493	5	+	8	81113546	chr10	81113528	81113562	CID_534596	7	8	81113546	34	PPIF	UTR3
chr10	81841604	81841692	CID_764249	32	+	40	81841637	chr10	81841597	81841699	CID_535132	26	35	81841645	88	TMEM254	CDS
chr10	81850679	81850729	CID_764260	11	+	16	81850701	chr10	81850691	81850727	CID_535143	8	11	81850701	36	TMEM254	UTR3
chr10	81851035	81851081	CID_764265	26	+	34	81851074	chr10	81851035	81851095	CID_535147	21	27	81851074	46	TMEM254	UTR3
chr10	81915509	81915602	CID_764344	9	-	11	81915523	chr10	81915514	81915609	CID_535208	7	11	81915530	88	ANXA11	UTR3
chr10	81929031	81929102	CID_764386	6	-	9	81929065	chr10	81929027	81929114	CID_535239	3	5	81929065	71	ANXA11	CDS
chr10	81930555	81930588	CID_764388	6	-	8	81930569	chr10	81930562	81930599	CID_535241	3	9	81930565	26	ANXA11	CDS
chr10	82187203	82187245	CID_764640	5	+	9	82187226	chr10	82187192	82187249	CID_535410	9	13	82187226	42	FAM213A	CDS
chr10	82191947	82191971	CID_764647	7	+	7	82191957	chr10	82191932	82191971	CID_535418	6	11	82191957	24	FAM213A	UTR3
chr10	85904630	85904719	CID_766940	14	+	22	85904664	chr10	85904658	85904719	CID_537011	11	13	85904664	61	GHITM	CDS
chr10	85912107	85912164	CID_766956	8	+	8	85912125	chr10	85912109	85912159	CID_537020	7	11	85912125	50	GHITM	UTR3
chr10	85967976	85968085	CID_767037	4	+	8	85967994	chr10	85967982	85968067	CID_537087	4	5	85967993	85	CDHR1	CDS
chr10	85973932	85973981	CID_767060	11	+	12	85973952	chr10	85973932	85973981	CID_537105	8	10	85973946	49	CDHR1	CDS
chr10	87484259	87484316	CID_768165	20	-	23	87484279	chr10	87484259	87484308	CID_537799	10	13	87484279	49	GRID1	CDS
chr10	87898705	87898762	CID_768536	14	-	17	87898721	chr10	87898697	87898743	CID_538053	14	20	87898724	38	GRID1	CDS
chr10	88123704	88123755	CID_768821	2	-	5	88123714	chr10	88123707	88123755	CID_538253	1	7	88123715	48	GRID1	CDS
chr10	88811553	88811627	CID_769524	9	-	10	88811556	chr10	88811540	88811627	CID_538803	4	8	88811555	74	GLUD1	CDS
chr10	88813075	88813137	CID_769528	7	-	12	88813121	chr10	88813104	88813145	CID_538804	10	14	88813121	33	GLUD1	CDS
chr10	88819956	88820016	CID_769539	5	-	5	88819977	chr10	88819939	88819998	CID_538809	5	6	88819977	42	GLUD1	CDS
chr10	88827819	88827868	CID_769551	7	-	8	88827840	chr10	88827826	88827874	CID_538818	5	8	88827840	42	GLUD1	CDS
chr10	89268174	89268229	CID_770011	4	+	8	89268191	chr10	89268175	89268229	CID_539116	3	7	89268191	54	MINPP1	CDS
chr10	89474749	89474811	CID_770182	4	+	6	89474763	chr10	89474749	89474812	CID_539235	3	6	89474760	62	PAPSS2	CDS
chr10	89474823	89474855	CID_770183	7	+	9	89474832	chr10	89474827	89474855	CID_539236	5	7	89474836	28	PAPSS2	CDS
chr10	89516610	89516654	CID_770250	25	-	26	89516627	chr10	89516610	89516648	CID_539291	11	11	89516630	38	ATAD1	CDS
chr10	89527435	89527468	CID_770263	8	-	11	89527443	chr10	89527429	89527477	CID_539304	5	10	89527443	33	ATAD1	CDS
chr10	89530712	89530791	CID_770270	72	-	119	89530748	chr10	89530708	89530791	CID_539307	38	69	89530748	79	ATAD1	CDS
chr10	89544378	89544427	CID_770288	113	-	182	89544395	chr10	89544383	89544426	CID_539319	54	119	89544395	43	ATAD1	CDS
chr10	89574212	89574276	CID_770322	18	-	26	89574262	chr10	89574223	89574303	CID_539338	12	13	89574265	53	ATAD1	CDS
chr10	89574305	89574356	CID_770324	7	-	16	89574335	chr10	89574314	89574356	CID_539341	6	6	89574332	42	ATAD1	start
chr10	89705634	89705657	CID_770421	14	+	20	89705636	chr10	89705634	89705658	CID_539438	4	10	89705636	23	PTEN	CDS
chr10	89705726	89705781	CID_770423	4	+	7	89705759	chr10	89705720	89705792	CID_539443	7	11	89705761	55	PTEN	CDS
chr10	90694885	90694926	CID_771110	11	-	12	90694906	chr10	90694880	90694919	CID_539905	7	12	90694906	34	ACTA2	UTR3
chr10	90974598	90974626	CID_771332	9	-	13	90974600	chr10	90974600	90974637	CID_540087	3	6	90974608	26	LIPA	CDS
chr10	90975695	90975765	CID_771336	15	-	20	90975706	chr10	90975695	90975762	CID_540094	10	11	90975711	67	LIPA	CDS
chr10	90982294	90982334	CID_771338	47	-	61	90982311	chr10	90982294	90982334	CID_540096	27	31	90982312	40	LIPA	CDS
chr10	90983456	90983586	CID_771339	37	-	51	90983474	chr10	90983441	90983586	CID_540098	42	60	90983474	130	LIPA	CDS
chr10	90984849	90984984	CID_771344	44	-	73	90984896	chr10	90984863	90984984	CID_540099	26	46	90984896	121	LIPA	CDS
chr10	90986651	90986761	CID_771348	101	-	138	90986716	chr10	90986652	90986780	CID_540100	62	94	90986716	109	LIPA	CDS
chr10	92635337	92635371	CID_772520	11	+	18	92635356	chr10	92635331	92635366	CID_540849	9	15	92635356	29	RPP30	CDS
chr10	92660416	92660483	CID_772548	10	+	12	92660471	chr10	92660445	92660483	CID_540875	8	9	92660480	38	RPP30	stop
chr10	94109103	94109202	CID_773783	29	+	33	94109167	chr10	94109134	94109195	CID_541788	13	15	94109157	61	MARCH5	CDS
chr10	94110970	94111010	CID_773794	8	+	12	94110988	chr10	94110970	94111038	CID_541798	8	9	94110996	40	MARCH5	UTR3
chr10	94268507	94268599	CID_773925	11	-	21	94268557	chr10	94268542	94268599	CID_541893	8	13	94268557	57	IDE	CDS
chr10	94392274	94392308	CID_774040	5	+	9	94392285	chr10	94392274	94392320	CID_541980	5	7	94392285	34	KIF11	CDS
chr10	94393438	94393463	CID_774042	4	+	5	94393447	chr10	94393431	94393457	CID_541983	3	5	94393447	19	KIF11	CDS
chr10	94396945	94397030	CID_774045	9	+	13	94396966	chr10	94396953	94397030	CID_541987	5	6	94396966	77	KIF11	CDS
chr10	94408099	94408191	CID_774058	7	+	13	94408150	chr10	94408140	94408191	CID_541999	3	6	94408151	51	KIF11	CDS
chr10	94409614	94409635	CID_774059	5	+	10	94409620	chr10	94409614	94409635	CID_542000	8	9	94409620	21	KIF11	CDS
chr10	94834204	94834276	CID_774450	7	+	14	94834230	chr10	94834216	94834271	CID_542312	3	5	94834233	55	CYP26A1	CDS
chr10	96100036	96100086	CID_775670	19	-	30	96100071	chr10	96100049	96100105	CID_543086	8	10	96100063	37	NOC3L	CDS
chr10	96109905	96109943	CID_775683	6	-	9	96109909	chr10	96109908	96109943	CID_543094	10	16	96109909	35	NOC3L	CDS
chr10	96333721	96333747	CID_775842	15	+	20	96333743	chr10	96333721	96333745	CID_543213	9	12	96333736	24	HELLS	UTR3
chr10	96334421	96334480	CID_775850	8	+	11	96334447	chr10	96334396	96334470	CID_543221	10	10	96334453	49	HELLS	UTR3
chr10	96341140	96341250	CID_775859	11	+	15	96341190	chr10	96341137	96341250	CID_543233	15	18	96341190	110	RP11-119K6.6	UTR3
chr10	97023627	97023800	CID_776308	91	-	155	97023670	chr10	97023618	97023783	CID_543563	81	122	97023677	156	PDLIM1	CDS
chr10	97050578	97050669	CID_776328	12	-	17	97050602	chr10	97050578	97050638	CID_543580	7	11	97050601	60	PDLIM1	CDS
chr10	97371140	97371186	CID_776680	11	-	18	97371161	chr10	97371145	97371198	CID_543812	8	12	97371155	41	ALDH18A1	CDS
chr10	97373499	97373648	CID_776681	30	-	37	97373562	chr10	97373498	97373586	CID_543813	16	23	97373562	87	ALDH18A1	CDS
chr10	97373808	97373874	CID_776685	9	-	11	97373849	chr10	97373819	97373861	CID_543817	5	5	97373849	42	ALDH18A1	CDS
chr10	97376242	97376352	CID_776689	24	-	34	97376293	chr10	97376232	97376303	CID_543819	9	16	97376294	61	ALDH18A1	CDS
chr10	97380788	97380849	CID_776690	16	-	20	97380835	chr10	97380788	97380861	CID_543822	10	15	97380835	61	ALDH18A1	CDS
chr10	97380888	97380985	CID_776692	18	-	23	97380969	chr10	97380890	97380980	CID_543824	7	10	97380969	90	ALDH18A1	CDS
chr10	97387295	97387336	CID_776697	5	-	6	97387296	chr10	97387288	97387336	CID_543829	8	8	97387298	41	ALDH18A1	CDS
chr10	97402776	97402959	CID_776717	20	-	30	97402886	chr10	97402861	97402959	CID_543850	19	25	97402880	98	ALDH18A1	CDS
chr10	97413052	97413121	CID_776724	51	-	62	97413084	chr10	97413052	97413114	CID_543852	33	45	97413084	62	ALDH18A1	CDS
chr10	97423827	97423955	CID_776749	39	-	51	97423864	chr10	97423827	97423906	CID_543862	15	21	97423864	79	TCTN3	CDS
chr10	97445332	97445386	CID_776779	7	-	8	97445360	chr10	97445349	97445386	CID_543880	5	5	97445357	37	TCTN3	CDS
chr10	97446801	97446881	CID_776781	26	-	38	97446813	chr10	97446809	97446858	CID_543881	18	24	97446813	49	TCTN3	CDS
chr10	97447015	97447065	CID_776782	8	-	9	97447040	chr10	97447019	97447070	CID_543884	7	8	97447040	46	TCTN3	CDS
chr10	97447080	97447115	CID_776783	4	-	6	97447087	chr10	97447080	97447112	CID_543885	6	7	97447087	32	TCTN3	CDS
chr10	97452694	97452794	CID_776796	18	-	24	97452746	chr10	97452710	97452794	CID_543896	9	13	97452746	84	TCTN3	CDS
chr10	97453114	97453225	CID_776797	75	-	106	97453150	chr10	97453148	97453233	CID_543899	23	36	97453150	77	TCTN3	CDS
chr10	98279356	98279381	CID_777552	5	-	5	98279375	chr10	98279356	98279381	CID_544411	7	8	98279374	25	TM9SF3	UTR3
chr10	98279991	98280041	CID_777557	12	-	13	98280013	chr10	98280005	98280041	CID_544413	9	9	98280013	36	TM9SF3	UTR3
chr10	98281337	98281395	CID_777577	15	-	18	98281347	chr10	98281337	98281395	CID_544429	8	11	98281342	58	TM9SF3	UTR3
chr10	98281900	98282086	CID_777584	84	-	119	98281980	chr10	98281904	98282087	CID_544436	49	72	98281980	182	TM9SF3	stop
chr10	98287167	98287283	CID_777590	327	-	426	98287198	chr10	98287169	98287283	CID_544442	243	314	98287198	114	TM9SF3	CDS
chr10	98287788	98287933	CID_777591	211	-	280	98287814	chr10	98287788	98287933	CID_544443	107	136	98287814	145	TM9SF3	CDS
chr10	98290296	98290364	CID_777598	116	-	177	98290316	chr10	98290296	98290364	CID_544444	88	127	98290316	68	TM9SF3	CDS
chr10	98292807	98292947	CID_777601	1296	-	1767	98292911	chr10	98292807	98292947	CID_544446	790	1052	98292912	140	TM9SF3	CDS
chr10	98303830	98303981	CID_777603	418	-	554	98303881	chr10	98303830	98303966	CID_544453	235	314	98303891	136	TM9SF3	CDS
chr10	98307651	98307745	CID_777604	120	-	157	98307709	chr10	98307652	98307740	CID_544454	69	87	98307709	88	TM9SF3	CDS
chr10	98312685	98312817	CID_777609	714	-	995	98312803	chr10	98312685	98312816	CID_544456	430	625	98312803	131	TM9SF3	CDS
[truncated: 11,125 more rows]
