# Supplementary material for: HDLBP binds ER-targeted mRNAs by multivalent interactions to promote protein synthesis of transmembrane and secreted proteins
Source: Nat Commun. 2022 May 18;13:2727. doi: 10.1038/s41467-022-30322-7 (PMC9117268; doi:10.1038/s41467-022-30322-7)
Supplement: Supplementary file 7 — Supplementary Data 4 [file 41467_2022_30322_MOESM7_ESM.xls]

## Sheet: tableS4_bioid
Majority.protein.IDs	Gene.names	Razor.unique.peptides	lfq.hdlbp1.dox1	lfq.ctrl2.nodox2	lfq.hdlbp2.dox2	lfq.ctrl3.nodox3	lfq.hdlbp3.dox3	enrichment1	enrichment2	enrichment3	enriched.yes.no	mean_enrichment	mean_lfq
Q00341	HDLBP	103	1652500000000	148970000000	1312100000000	31324000000	530250000000	11.0928	8.80781	16.9279	enr	12.2762	1164950000000
P11498	PC	63	251390000000	358430000000	169410000000	143980000000	87395000000	0.701364	0.472645	0.606994	NA	0.593668	1.69398e+11
P49327	FASN	109	142760000000	8401400000	128760000000	2654500000	65218000000	16.9924	15.326	24.5688	enr	18.9624	112246000000
Q13085-4;Q13085-2	ACACA	130	159600000000	231400000000	80265000000	111520000000	26990000000	0.689715	0.346867	0.242019	NA	0.4262	8.89517e+10
P05165;P05165-2;P05165-3	PCCA	46	142420000000	132120000000	60606000000	48270000000	15604000000	1.07796	0.458719	0.323265	NA	0.619981	7.28767e+10
P21333-2;P21333	FLNA	112	78797000000	6786900000	70308000000	2229300000	28364000000	11.6102	10.3594	12.7233	enr	11.5643	5.91563e+10
Q9BQE3;P68363;P68366;Q9NY65-2;Q9NY65	TUBA1C;TUBA1B;TUBA4A;TUBA8	23	63664000000	25481000000	52289000000	11302000000	30783000000	2.49849	2.05208	2.72368	NA	2.42475	48912000000
P08107;P08107-2	HSPA1A	28	63262000000	15016000000	53089000000	7856200000	28079000000	4.21297	3.5355	3.57412	enr	3.7742	4.81433e+10
P11142;P11142-2	HSPA8	39	61131000000	13362000000	51736000000	6929300000	26006000000	4.57499	3.87188	3.75305	enr	4.06664	46291000000
P05166;P05166-2	PCCB	25	82593000000	84451000000	35182000000	31880000000	7469200000	0.977999	0.416597	0.234291	NA	0.542962	4.17481e+10
Q9HCC0;Q9HCC0-2	MCCC2	31	70595000000	80552000000	29998000000	33979000000	10156000000	0.87639	0.372405	0.29889	NA	0.515895	3.69163e+10
P68104;Q5VTE0	EEF1A1;EEF1A1P5	17	37505000000	19247000000	41256000000	5357900000	19484000000	1.94862	2.1435	3.6365	NA	2.57621	3.27483e+10
P07437	TUBB	21	41271000000	15843000000	33156000000	8886200000	18077000000	2.605	2.09279	2.03428	NA	2.24402	3.08347e+10
Q96RQ3	MCCC1	31	57601000000	87533000000	26243000000	14618000000	6520500000	0.658049	0.299807	0.44606	NA	0.467972	30121500000
P50990	CCT8	32	24847000000	1290900000	28610000000	280480000	13716000000	19.2478	22.1628	48.9019	enr	30.1042	22391000000
P49959;P49959-2	MRE11A	35	30447000000	8764000000	27904000000	2370000000	7817000000	3.4741	3.18393	3.29831	enr	3.31878	22056000000
Q8NC51;Q8NC51-3;Q8NC51-2;Q8NC51-4	SERBP1	33	21905000000	573570000	28604000000	78311000	12521000000	38.1906	49.8701	159.888	enr	82.6496	21010000000
Q9ULH7-4;Q9ULH7	MKL2	43	33399000000	1070400000	18969000000	207880000	5773900000	31.2024	17.7214	27.7752	enr	25.5663	1.93806e+10
O75534-2;O75534;O75534-3	CSDE1	38	21670000000	541720000	22928000000	37317000	8033900000	40.0022	42.3244	215.288	enr	99.2049	1.7544e+10
P12236	SLC25A6	17	25627000000	8601100000	19039000000	1915500000	7938800000	2.9795	2.21355	4.14451	NA	3.11252	1.75349e+10
P23396	RPS3	18	22031000000	10149000000	19056000000	2774700000	9189400000	2.17076	1.87762	3.31185	NA	2.45341	16758800000
Q9BR76	CORO1B	17	15788000000	157360000	21102000000	15425000	12106000000	100.33	134.1	784.83	enr	339.753	16332000000
P62826	RAN	14	19994000000	9131700000	16826000000	4469300000	8691700000	2.18952	1.84259	1.94476	NA	1.99229	1.51706e+10
Q71DI3	HIST2H3A	7	19133000000	18327000000	20381000000	5608900000	5988900000	1.04398	1.11208	1.06775	NA	1.0746	1.51676e+10
P60842;P60842-2	EIF4A1	27	17712000000	8302400000	19367000000	2490200000	7483500000	2.13336	2.3327	3.00518	NA	2.49041	1.48542e+10
P25705;P25705-2	ATP5A1	30	20668000000	8357600000	15025000000	2525700000	5970800000	2.47296	1.79776	2.36402	NA	2.21158	1.38879e+10
Q14247;Q14247-3;Q14247-2	CTTN	25	14565000000	601140000	17336000000	131560000	8181100000	24.229	28.8385	62.1853	enr	38.4176	13360700000
Q6PKG0;Q6PKG0-3	LARP1	55	15329000000	503670000	12765000000	188330000	6679200000	30.4346	25.344	35.4654	enr	30.4147	1.15911e+10
P46781	RPS9	17	13841000000	7205000000	13974000000	2446700000	3904900000	1.92103	1.93949	1.59599	NA	1.81883	10573300000
P15880	RPS2	13	13412000000	5356400000	11311000000	1534200000	5908000000	2.50392	2.11168	3.85087	NA	2.82216	1.02103e+10
Q99623;Q99623-2	PHB2	18	14845000000	5720800000	10564000000	3103900000	4409300000	2.59492	1.84659	1.42057	NA	1.95403	9.93943e+09
Q9Y3F4	STRAP	17	11710000000	552500000	11567000000	132760000	6090900000	21.1946	20.9357	45.879	enr	29.3364	9789300000
P06733;P06733-2	ENO1	19	11688000000	8373600000	12054000000	2398200000	4169200000	1.39582	1.43952	1.73847	NA	1.5246	9.30373e+09
P11021	HSPA5	29	12782000000	1355500000	9206000000	626280000	4974600000	9.42973	6.79159	7.94309	enr	8.0548	8.98753e+09
Q08211	DHX9	52	11683000000	5543900000	9592200000	2104800000	4436200000	2.10736	1.73023	2.10766	NA	1.98175	8.57047e+09
Q9UBF2	COPG2	32	11613000000	245650000	11341000000	40095000	2548300000	47.2746	46.1673	63.5566	enr	52.3328	8.50077e+09
Q02543	RPL18A	6	11768000000	6522600000	10167000000	3087600000	3331400000	1.80419	1.55873	1.07896	NA	1.48063	8.42213e+09
Q9P2R3;Q9P2R3-2;Q9P2R3-4	ANKFY1	7	12413000000	0	12653000000	0	0	NA	NA	NA	NA	NA	8.35533e+09
Q02878	RPL6	19	9758500000	7004700000	11039000000	3079700000	3981000000	1.39314	1.57594	1.29266	NA	1.42058	8259500000
Q14157-4;Q14157-1	UBAP2L	27	8918400000	298520000	9800500000	100630000	6038200000	29.8754	32.8303	60.004	enr	40.9032	8.25237e+09
P62805	HIST1H4A	12	9169400000	10111000000	10627000000	2725400000	4638000000	0.906874	1.05103	1.70177	NA	1.21989	8144800000
P78527;P78527-2	PRKDC	142	12152000000	3721300000	8135900000	1289300000	3883400000	3.26553	2.18631	3.01202	NA	2.82128	8057100000
P38646	HSPA9	34	11483000000	1866000000	7856100000	1300200000	3731000000	6.1538	4.21013	2.86956	NA	4.41116	7.69003e+09
Q8WWM7;Q8WWM7-6;Q8WWM7-8;Q8WWM7-5;Q8WWM7-4;Q8WWM7-2;Q8WWM7-3;Q8WWM7-7	ATXN2L	38	10335000000	486510000	8940800000	73176000	2837600000	21.2431	18.3774	38.7777	enr	26.1328	7.37113e+09
P08670	VIM	41	11537000000	5479600000	7440900000	1180900000	2920800000	2.10545	1.35793	2.47337	NA	1.97891	7.29957e+09
Q6Y7W6;Q6Y7W6-4;Q6Y7W6-3	GIGYF2	46	12047000000	192280000	7814200000	60397000	1795800000	62.6534	40.6397	29.7333	enr	44.3421	7219000000
P62241	RPS8	9	8731900000	4052400000	7427300000	2028000000	5204600000	2.15475	1.83282	2.56637	NA	2.18464	7.12127e+09
P40227;P40227-2	CCT6A	26	9642100000	4190200000	9468700000	933450000	2178700000	2.30111	2.25973	2.33403	NA	2.29829	7096500000
Q99880;Q99879;Q99877;Q93079;Q5QNW6;P62807;P58876;P57053;O60814;Q5QNW6-2;Q96A08	HIST1H2BL;HIST1H2BM;HIST1H2BN;HIST1H2BH;HIST2H2BF;HIST1H2BC;HIST1H2BD;H2BFS;HIST1H2BK;HIST1H2BA	7	8646700000	8352000000	9227300000	2563700000	3158300000	1.03528	1.1048	1.23193	NA	1.12401	7.01077e+09
O00571;O00571-2;O15523	DDX3X;DDX3Y	35	7443700000	4869700000	8829700000	1608500000	3616300000	1.52857	1.81319	2.24824	NA	1.86334	6629900000
Q04637-3;Q04637;Q04637-6	EIF4G1	51	9303700000	650450000	8222800000	0	2233000000	14.3035	12.6417	NA	enr	NA	6586500000
P32969	RPL9	9	8689700000	3065600000	7878200000	595160000	3087600000	2.83458	2.56987	5.18785	NA	3.53077	6.55183e+09
P08238	HSP90AB1	38	7760000000	5030200000	9087300000	1561000000	2542300000	1.54268	1.80655	1.62864	NA	1.65929	6463200000
Q7Z417	NUFIP2	24	8942800000	310710000	6971300000	81373000	3068400000	28.7818	22.4367	37.7078	enr	29.6421	6327500000
P17987	TCP1	26	8922200000	3303600000	6526400000	1710700000	2946200000	2.70075	1.97554	1.72222	NA	2.13284	6131600000
Q9Y5K6	CD2AP	31	7627900000	101260000	7817300000	0	2930000000	75.3298	77.2003	NA	enr	NA	6.12507e+09
P62913	RPL11	11	8614000000	4163800000	6834200000	1663800000	2707700000	2.06878	1.64134	1.62742	NA	1.77918	6.05197e+09
P10412	HIST1H1E	10	6216700000	6494400000	5006300000	2386300000	6389700000	0.95724	0.770864	2.67766	NA	1.46859	5870900000
P23588	EIF4B	27	6428400000	162420000	8379100000	0	2789900000	39.5789	51.5891	NA	enr	NA	5865800000
Q9NR30;Q9NR30-2	DDX21	36	7823600000	2798400000	6144400000	924320000	2968800000	2.79574	2.19568	3.21187	NA	2.73443	5645600000
P39023	RPL3	20	7321400000	5657800000	7371100000	1478300000	2109700000	1.29404	1.30282	1.42711	NA	1.34132	5.60073e+09
Q09666	AHNAK	174	9765400000	227120000	5378000000	0	1636000000	42.9967	23.6791	NA	enr	NA	5.59313e+09
P62899;P62899-3;P62899-2	RPL31	8	7333800000	2997100000	7434400000	236380000	1828200000	2.44697	2.48053	7.73416	NA	4.22055	5.53213e+09
P04637-4;P04637;P04637-7;P04637-5;P04637-6;P04637-2;P04637-3;P04637-8;P04637-9	TP53	19	10579000000	27779000000	5509400000	7449900000	214670000	0.380827	0.19833	0.0288152	NA	0.202657	5.43436e+09
P05141	SLC25A5	6	7850000000	2934500000	6084900000	908730000	2255600000	2.67507	2.07357	2.48215	NA	2.41026	5.39683e+09
P62424	RPL7A	14	6488900000	3739500000	7079900000	903110000	2503900000	1.73523	1.89327	2.77253	NA	2.13368	5.35757e+09
P35908	KRT2	43	5048400000	10856000000	6505000000	1071000000	4518200000	0.465033	0.599208	4.21867	NA	1.76097	5357200000
Q15233;Q15233-2	NONO	24	6561400000	5057400000	5720100000	3013400000	2795600000	1.29739	1.13104	0.927723	NA	1.11871	5025700000
P35268	RPL22	2	5841700000	1398600000	5883800000	377820000	3174200000	4.17682	4.20692	8.40136	enr	5.59503	4.96657e+09
P49411	TUFM	22	6907600000	3224500000	5513300000	818930000	2028000000	2.14222	1.70982	2.4764	NA	2.10948	4816300000
Q12931	TRAP1	33	6771200000	2102000000	4942600000	824220000	1766000000	3.22131	2.35138	2.14263	NA	2.57177	4.49327e+09
P62280	RPS11	11	5752100000	3415000000	5571600000	952760000	1618800000	1.68436	1.63151	1.69906	NA	1.67164	4.31417e+09
P62753	RPS6	9	6136300000	2564600000	4711300000	408230000	2001900000	2.39269	1.83705	4.90385	NA	3.04453	4.28317e+09
P46778	RPL21	8	6191500000	2543200000	5779100000	462130000	866330000	2.43453	2.27237	1.87465	NA	2.19385	4.27898e+09
P61313	RPL15	16	5196300000	2608600000	5115200000	2793700000	2384500000	1.99199	1.9609	0.853528	NA	1.60214	4232000000
P55010	EIF5	16	4246900000	49012000	5487900000	14933000	2872800000	86.6502	111.971	192.379	enr	130.333	4.20253e+09
Q15366-6;Q15366-3;Q15366;Q15366-2;Q15366-4;Q15366-5	PCBP2	15	5449900000	1794000000	4555500000	891530000	2451700000	3.03785	2.5393	2.74999	NA	2.77571	4.15237e+09
P61247	RPS3A	16	4048200000	1143500000	5877400000	0	2252800000	3.54018	5.13983	NA	enr	NA	4.05947e+09
P54886-2;P54886	ALDH18A1	36	5567800000	2232200000	4475500000	951910000	1982500000	2.49431	2.00497	2.08265	NA	2.19398	4008600000
Q9Y230	RUVBL2	27	5616600000	276540000	5178300000	54471000	1174100000	20.3103	18.7253	21.5546	enr	20.1967	3.98967e+09
P62244	RPS15A	7	5741700000	1742000000	5074400000	390630000	1031600000	3.29604	2.91297	2.64086	NA	2.94996	3.94923e+09
P62917	RPL8	10	3196700000	2447500000	4300000000	1870200000	4038100000	1.30611	1.75689	2.15918	NA	1.74073	3.84493e+09
O96024	B3GALT4	1	0	38321000000	11384000000	274770000	0	0	0.297069	0	NA	0.0990232	3.79467e+09
P62081	RPS7	11	5709100000	1443000000	3770500000	523650000	1644500000	3.95641	2.61296	3.14046	NA	3.23661	3.70803e+09
P63261;P60709	ACTG1;ACTB	20	4761100000	2776800000	4286800000	947920000	1801300000	1.7146	1.54379	1.90027	NA	1.71955	3616400000
P50991;P50991-2	CCT4	22	4580700000	1692600000	4611700000	546720000	1473200000	2.70631	2.72462	2.69462	NA	2.70852	3555200000
Q9H6J7-2;Q9H6J7;Q9H6J7-4	C11orf49	10	4718600000	84796000	4199800000	0	1680700000	55.6465	49.5283	NA	enr	NA	3.53303e+09
P62263	RPS14	8	4425200000	2114100000	4161900000	795780000	1658000000	2.09318	1.96864	2.08349	NA	2.04844	3.41503e+09
Q13283	G3BP1	19	4260100000	169450000	4081700000	43497000	1785200000	25.1407	24.0879	41.0419	enr	30.0902	3.37567e+09
Q9Y265;Q9Y265-2	RUVBL1	22	4863700000	216670000	4298900000	0	911700000	22.4475	19.8408	NA	enr	NA	3358100000
P13639	EEF2	32	3111600000	1405500000	4282800000	450190000	2295900000	2.21387	3.04717	5.09985	NA	3.45363	3230100000
P62829	RPL23	6	4333300000	1768000000	4254300000	1684400000	1068200000	2.45096	2.40628	0.634172	NA	1.83047	3218600000
P46060	RANGAP1	26	3565500000	306780000	4325000000	0	1556600000	11.6223	14.0981	NA	enr	NA	3.14903e+09
P84077;P61204	ARF1;ARF3	12	4654400000	1875000000	3970700000	690900000	742470000	2.48235	2.11771	1.07464	NA	1.89157	3.12252e+09
P40429	RPL13A	10	3407200000	2549600000	4714000000	760240000	1219000000	1.33637	1.84892	1.60344	NA	1.59624	3113400000
P61254	RPL26	11	3007600000	2065900000	3492900000	3307800000	2813600000	1.45583	1.69074	0.850596	NA	1.33239	3104700000
P55060-3;P55060	CSE1L	22	3289500000	1854600000	3721500000	0	2099700000	1.7737	2.00663	NA	NA	NA	3036900000
P60866;P60866-2	RPS20	4	2914200000	1047300000	3235100000	355700000	2904300000	2.78258	3.08899	8.16503	NA	4.67887	3.01787e+09
P33993;P33993-3;P33993-2	MCM7	36	4047200000	1996700000	3605000000	882330000	1331400000	2.02694	1.80548	1.50896	NA	1.78046	2.99453e+09
Q92616	GCN1L1	95	4377600000	965390000	3532800000	97101000	1059300000	4.53454	3.65945	10.9093	enr	6.36775	2989900000
P36542;P36542-2	ATP5C1	11	4410600000	1305100000	3600600000	356680000	957600000	3.37951	2.75887	2.68476	NA	2.94105	2989600000
P06493;P06493-2	CDK1	20	3620800000	1763600000	3533700000	647730000	1711800000	2.05307	2.00369	2.64277	NA	2.23318	2.95543e+09
P62701	RPS4X	15	3503100000	3523900000	3652100000	1405200000	1484000000	0.994097	1.03638	1.05608	NA	1.02885	2.87973e+09
Q96BY7	ATG2B	63	3616200000	0	3319300000	0	1589700000	NA	NA	NA	enr	NA	2.84173e+09
P83731	RPL24	4	3296500000	1554000000	3728500000	650650000	1413000000	2.1213	2.39929	2.17167	NA	2.23076	2.81267e+09
P12270	TPR	46	4633800000	56664000	3708300000	0	49422000	81.7768	65.4437	NA	NA	NA	2797174000
P63244	GNB2L1	13	3714500000	1302200000	3140800000	750510000	1476800000	2.85248	2.41192	1.96773	NA	2.41071	2.77737e+09
Q8TEQ6	GEMIN5	39	4207200000	47143000	2901300000	8809000	1123100000	89.2434	61.5425	127.495	enr	92.7602	2.74387e+09
O14654	IRS4	32	4250000000	1312500000	2872700000	338220000	1000000000	3.2381	2.18872	2.95666	NA	2.79449	2.70757e+09
P36578	RPL4	13	2680400000	3077800000	3440300000	1433500000	1964000000	0.870882	1.11778	1.37007	NA	1.11958	2694900000
Q9Y277;Q9Y277-2	VDAC3	9	3806600000	1391900000	2925700000	612980000	1348900000	2.73482	2.10195	2.20056	NA	2.34578	2.69373e+09
P27635	RPL10	7	3284000000	2388500000	3810500000	2170000000	958490000	1.37492	1.59535	0.4417	NA	1.13732	2684330000
P62266	RPS23	6	3912900000	2129500000	2876000000	961100000	1197200000	1.83747	1.35055	1.24566	NA	1.47789	2.66203e+09
Q9NZ01	TECR	11	3911300000	1337300000	2824100000	1023600000	942510000	2.92477	2.11179	0.92078	NA	1.98578	2.5593e+09
P18124	RPL7	14	2686100000	2360200000	3987500000	689230000	992960000	1.13808	1.68948	1.44068	NA	1.42275	2555520000
P18077	RPL35A	8	3807000000	2675200000	3372900000	399230000	360450000	1.42307	1.2608	0.902863	NA	1.19558	2513450000
Q92997	DVL3	14	3074400000	79492000	2796100000	0	1521900000	38.6756	35.1746	NA	enr	NA	2.46413e+09
P49368;P49368-2	CCT3	28	2860300000	1745800000	2819800000	728680000	1702600000	1.63839	1.61519	2.33655	NA	1.86338	2460900000
Q9H6S0	YTHDC2	44	3512600000	246350000	2928800000	29365000	938140000	14.2586	11.8888	31.9476	enr	19.365	2.45985e+09
Q99878;Q96KK5;Q9BTM1;P20671;P0C0S8;Q9BTM1-2;Q93077;Q7L7L0;P04908	HIST1H2AJ;HIST1H2AH;H2AFJ;HIST1H2AD;HIST1H2AG;HIST1H2AC;HIST3H2A;HIST1H2AB	6	2427300000	2249400000	2008200000	1328400000	2853200000	1.07909	0.892771	2.14785	NA	1.37324	2.42957e+09
P62750	RPL23A	10	2438400000	1567200000	3004500000	1313900000	1824100000	1.5559	1.91711	1.38831	NA	1.62044	2.42233e+09
P26641	EEF1G	17	2890100000	1325700000	3119500000	483630000	1217400000	2.18006	2.3531	2.51721	NA	2.35012	2409000000
O00148	DDX39A	15	3109500000	1618200000	2942700000	634910000	1062700000	1.92158	1.8185	1.67378	NA	1.80462	2.37163e+09
P45880-2;P45880;P45880-1	VDAC2	11	3567900000	780810000	2414700000	368810000	1107600000	4.56949	3.09256	3.00317	enr	3.55507	2363400000
Q9UHB9;Q9UHB9-2	SRP68	28	3295200000	0	2982900000	0	770020000	NA	NA	NA	enr	NA	2.34937e+09
P06576	ATP5B	24	2919300000	1680600000	2988500000	404310000	1091800000	1.73706	1.77823	2.7004	NA	2.0719	2333200000
Q00839-2;Q00839	HNRNPU	20	2752700000	1826800000	2287800000	927990000	1953900000	1.50684	1.25235	2.10552	NA	1.62157	2.33147e+09
P49792	RANBP2	73	3575100000	269380000	2380200000	48063000	1032900000	13.2716	8.83585	21.4905	enr	14.5327	2329400000
Q14145	KEAP1	18	2877700000	42767000	3182700000	0	915890000	67.2879	74.4195	NA	enr	NA	2325430000
O43242	PSMD3	34	2719100000	1544200000	2782800000	399180000	1385100000	1.76085	1.8021	3.46986	NA	2.34427	2.29567e+09
P46779;P46779-2;P46779-3	RPL28	9	3411300000	1859200000	2909100000	1427600000	516270000	1.83482	1.56471	0.361635	NA	1.25372	2278890000
Q9NZI8;Q9NZI8-2	IGF2BP1	24	3030500000	949470000	2671100000	347620000	1127500000	3.19178	2.81325	3.24348	NA	3.08284	2.27637e+09
P17812	CTPS1	19	2621000000	612080000	2863600000	218520000	1342900000	4.28212	4.67847	6.14543	enr	5.03534	2.27583e+09
O60573	EIF4E2	13	3835000000	52691000	2728500000	21851000	186520000	72.7828	51.783	8.53599	enr	44.3673	2.25001e+09
O00763;O00763-2	ACACB	70	3918100000	4408000000	2281600000	1803700000	544560000	0.888861	0.517604	0.301913	NA	0.569459	2.24809e+09
P68371	TUBB4B	5	2991100000	1216700000	2162200000	505960000	1424400000	2.45837	1.7771	2.81524	NA	2.35024	2.19257e+09
Q07020	RPL18	7	1848700000	2312000000	3220400000	1171300000	1437300000	0.799611	1.39291	1.2271	NA	1.13987	2168800000
P62847-2;P62847-3;P62847;P62847-4	RPS24	5	2642500000	969570000	2330100000	619730000	1508200000	2.72543	2.40323	2.43364	NA	2.52077	2.16027e+09
P26373;P26373-2	RPL13	9	1942100000	1152600000	2872500000	717920000	1479500000	1.68497	2.49219	2.06081	NA	2.07933	2.09803e+09
Q06830	PRDX1	13	2491800000	3841900000	2478700000	1309300000	1314700000	0.648585	0.645176	1.00412	NA	0.765962	2.09507e+09
O75663;O75663-2	TIPRL	13	1954000000	73632000	2439100000	0	1870500000	26.5374	33.1255	NA	enr	NA	2.08787e+09
Q14739	LBR	13	2930400000	902790000	2289300000	209360000	1027300000	3.24594	2.53581	4.90686	NA	3.56287	2.08233e+09
P35232	PHB	18	2657200000	1005700000	2418800000	320990000	1019800000	2.64214	2.40509	3.17705	NA	2.74143	2.03193e+09
Q8IZH2-2;Q8IZH2	XRN1	42	2641100000	0	2383600000	16466000	951600000	NA	NA	57.7918	enr	NA	1992100000
Q00325-2;Q00325	SLC25A3	13	2575300000	1148100000	1770900000	548660000	1600300000	2.2431	1.54246	2.91674	NA	2.2341	1.98217e+09
P46109	CRKL	17	1753000000	505450000	2226600000	388200000	1923600000	3.4682	4.40518	4.95518	enr	4.27619	1.96773e+09
Q9Y2J2-2;Q9Y2J2;Q9Y2J2-3	EPB41L3	34	2573100000	31034000	2596800000	19115000	717150000	82.9123	83.676	37.5177	enr	68.0353	1962350000
O14641	DVL2	24	3079800000	339410000	2173800000	161120000	632140000	9.07398	6.40464	3.92341	enr	6.46735	1.96191e+09
Q9H425;Q9H425-2	C1orf198	10	1651400000	0	2950000000	0	1261800000	NA	NA	NA	enr	NA	1954400000
Q02978	SLC25A11	17	2881500000	883580000	2071700000	362430000	876990000	3.26116	2.34467	2.41975	NA	2.67519	1.9434e+09
Q7Z2W4;Q7Z2W4-2	ZC3HAV1	35	2194800000	23724000	2561000000	0	878240000	92.5139	107.95	NA	enr	NA	1.87801e+09
P23528	CFL1	8	2584600000	1126900000	2198400000	293660000	842830000	2.29355	1.95084	2.87009	NA	2.37149	1.87528e+09
Q96HS1;Q96HS1-2	PGAM5	15	2385500000	330940000	2228900000	20234000	927230000	7.20826	6.73506	45.8253	enr	19.9229	1847210000
P62249	RPS16	11	2293800000	2206800000	2205500000	679070000	990480000	1.03942	0.999411	1.45858	NA	1.16581	1.82993e+09
P48643	CCT5	25	2381100000	1181500000	2151400000	499060000	953640000	2.01532	1.82091	1.91087	NA	1.9157	1.82871e+09
Q86T24	ZBTB33	20	2340000000	62965000	1900900000	0	1207900000	37.1635	30.1898	NA	enr	NA	1.81627e+09
Q14008;Q14008-3;Q14008-2	CKAP5	63	2774800000	212420000	2099400000	0	462530000	13.0628	9.88325	NA	enr	NA	1778910000
P37802	TAGLN2	11	1147400000	156310000	1631400000	0	2555800000	7.34054	10.437	NA	enr	NA	1778200000
Q96HC4;Q96HC4-4	PDLIM5	17	1514000000	27178000	2551800000	0	1253100000	55.7068	93.8921	NA	enr	NA	1.77297e+09
P14618;P14618-3	PKM	25	2297700000	1333800000	2164300000	696430000	839030000	1.72267	1.62266	1.20476	NA	1.5167	1767010000
Q9Y520-4;Q9Y520-5;Q9Y520;Q9Y520-7;Q9Y520-6;Q9Y520-2;Q9Y520-3	PRRC2C	56	2538700000	69744000	1903300000	0	822220000	36.4003	27.2898	NA	enr	NA	1754740000
P22102;P22102-2	GART	30	2355900000	1137400000	1881200000	442330000	1019700000	2.0713	1.65395	2.30529	NA	2.01018	1.75227e+09
P33991	MCM4	34	2398500000	844170000	1926300000	274510000	909300000	2.84125	2.28189	3.31245	NA	2.81186	1744700000
Q5H9R7-6;Q5H9R7-2;Q5H9R7;Q5H9R7-5;Q5H9R7-3;Q5H9R7-4	PPP6R3	22	2174600000	64754000	1820800000	0	1139700000	33.5825	28.1187	NA	enr	NA	1711700000
O75369-8;O75369-2;O75369-9;O75369;O75369-6;O75369-3;O75369-7;O75369-5;O75369-4	FLNB	69	2303700000	24375000	1855900000	0	934320000	94.5108	76.1395	NA	enr	NA	1.69797e+09
Q96A65	EXOC4	40	2811500000	86210000	1828900000	0	404710000	32.6122	21.2145	NA	enr	NA	1.6817e+09
P21796	VDAC1	11	2637800000	467330000	1614200000	200980000	769600000	5.64441	3.45409	3.82924	enr	4.30924	1.67387e+09
P53618	COPB1	34	2165100000	1022300000	1941800000	268600000	901850000	2.11787	1.89944	3.35759	NA	2.4583	1.66958e+09
Q8IWZ3-6;Q8IWZ3;Q8IWZ3-4	ANKHD1	44	2289500000	22728000	1869300000	0	815010000	100.735	82.2466	NA	enr	NA	1.65794e+09
P23381;P23381-2	WARS	23	1590200000	320020000	1867500000	68675000	1457100000	4.96906	5.83557	21.2173	enr	10.674	1.63827e+09
Q5T6F2	UBAP2	17	1609400000	31120000	1808600000	42311000	1433300000	51.7159	58.117	33.8754	enr	47.9028	1617100000
Q9Y490	TLN1	64	2149700000	31404000	2008900000	0	638770000	68.4531	63.9696	NA	enr	NA	1.59912e+09
Q9ULV4	CORO1C	15	1614700000	12929000	1725000000	0	1451800000	124.89	133.421	NA	enr	NA	1.59717e+09
Q86VP6;Q86VP6-2	CAND1	32	1974100000	779620000	1886900000	146180000	876530000	2.53213	2.42028	5.99624	NA	3.64955	1.57918e+09
P42677	RPS27	4	2191800000	1241200000	2244700000	0	217290000	1.76587	1.80849	NA	NA	NA	1.55126e+09
Q5SW79;Q5SW79-3	CEP170	46	2312800000	0	1809600000	0	494590000	NA	NA	NA	enr	NA	1.539e+09
P46776	RPL27A	4	1389700000	1383400000	1908000000	1397200000	1294500000	1.00455	1.37921	0.926496	NA	1.10342	1.53073e+09
P11171-2;P11171;P11171-5;P11171-4;P11171-3;P11171-7;P11171-6	EPB41	30	1883300000	46102000	2084800000	0	504380000	40.8507	45.2215	NA	enr	NA	1.49083e+09
Q9NZC7;Q9NZC7-2;Q9NZC7-5	WWOX	11	1752200000	0	1887300000	0	779880000	NA	NA	NA	enr	NA	1.47313e+09
P50454	SERPINH1	18	2092100000	636200000	1475300000	370400000	851120000	3.28843	2.31892	2.29784	NA	2.63507	1472840000
Q9UBC2-3;Q9UBC2;Q9UBC2-2	EPS15L1	36	1914700000	19928000	2114700000	0	355660000	96.0809	106.117	NA	enr	NA	1.46169e+09
P46783;Q9NQ39	RPS10;RPS10P5	6	1328000000	133090000	1515900000	0	1474800000	9.97821	11.39	NA	enr	NA	1.43957e+09
Q13325	IFIT5	21	1535500000	12877000	1844800000	4115400	865290000	119.244	143.263	210.257	enr	157.588	1.4152e+09
P27708	CAD	52	2028400000	1095100000	1552200000	367320000	645930000	1.85225	1.4174	1.75849	NA	1.67605	1.40884e+09
Q86UE4	MTDH	21	2057900000	19833000	1513700000	0	566670000	103.761	76.3223	NA	enr	NA	1.37942e+09
P62987;P62979;P0CG47;P0CG48	UBA52;RPS27A;UBB;UBC	4	1679700000	1187300000	1711700000	192120000	729960000	1.41472	1.44167	3.7995	NA	2.21863	1.37379e+09
P07814	EPRS	39	1855800000	736520000	1386700000	276870000	873700000	2.51969	1.88277	3.15563	NA	2.51936	1.37207e+09
P11940;P11940-2	PABPC1	23	1535900000	642970000	1750500000	210380000	781100000	2.38876	2.72252	3.71281	NA	2.94136	1.35583e+09
Q9NR46;Q9NR46-2	SH3GLB2	13	2030200000	0	1378400000	0	648830000	NA	NA	NA	enr	NA	1.35248e+09
P46108	CRK	15	973630000	20050000	1969800000	0	1112100000	48.5601	98.2444	NA	enr	NA	1.35184e+09
O75147;O75147-2;O75147-1	OBSL1	2	0	0	0	0	4038600000	NA	NA	NA	NA	NA	1346200000
Q14204	DYNC1H1	118	1801800000	847520000	1512900000	152200000	666840000	2.12597	1.78509	4.38134	NA	2.76413	1327180000
Q9Y266	NUDC	17	1544500000	48528000	1990900000	0	413840000	31.827	41.0258	NA	enr	NA	1.31641e+09
Q13442	PDAP1	6	925250000	0	1308200000	0	1703800000	NA	NA	NA	enr	NA	1.31242e+09
Q15365	PCBP1	7	1561500000	578540000	1361100000	319500000	953520000	2.69904	2.35265	2.98441	NA	2.6787	1292040000
P11586	MTHFD1	35	1804900000	1341700000	1365100000	858750000	688660000	1.34523	1.01744	0.801933	NA	1.05487	1286220000
P19338	NCL	21	1565400000	916870000	1039800000	328040000	1252600000	1.70733	1.13408	3.81844	NA	2.21995	1.28593e+09
Q8N1F7;Q8N1F7-2	NUP93	30	1627300000	587710000	1445300000	212230000	727320000	2.76888	2.45921	3.42704	NA	2.88504	1266640000
Q07157-2;Q07157	TJP1	46	1558700000	54525000	1627400000	0	569350000	28.5869	29.8469	NA	enr	NA	1.25182e+09
Q9BY44;Q9BY44-2	EIF2A	24	1053900000	0	1383700000	0	1309400000	NA	NA	NA	enr	NA	1249000000
P05388;Q8NHW5	RPLP0;RPLP0P6	9	1568500000	1101500000	1190600000	394310000	974840000	1.42397	1.08089	2.47227	NA	1.65904	1.24465e+09
Q14152	EIF3A	40	1772800000	454730000	1420700000	80797000	537130000	3.89858	3.12427	6.6479	enr	4.55691	1.24354e+09
Q14566	MCM6	34	1587700000	692550000	1398400000	158500000	732210000	2.29254	2.0192	4.61962	NA	2.97712	1.23944e+09
P41252	IARS	36	1752900000	743880000	1287500000	261980000	674360000	2.35643	1.73079	2.57409	NA	2.22044	1.23825e+09
Q7KZF4	SND1	30	1490400000	36938000	1587800000	0	623860000	40.3487	42.9855	NA	enr	NA	1234020000
P16615-5;P16615-2;P16615-3;P16615;P16615-4	ATP2A2	32	1904800000	527100000	1353300000	67589000	420330000	3.61374	2.56744	6.21891	NA	4.13336	1.22614e+09
Q8N3C0	ASCC3	60	2124500000	0	1291400000	0	218460000	NA	NA	NA	enr	NA	1.21145e+09
P15924;P15924-2	DSP	92	1449800000	1935900000	1553900000	113410000	605170000	0.748902	0.802676	5.33613	NA	2.2959	1.20296e+09
P05387	RPLP2	7	1256900000	535860000	1571000000	139060000	759400000	2.34558	2.93174	5.46095	NA	3.57942	1.19577e+09
Q9BPU6	DPYSL5	19	1424500000	0	1478400000	0	666670000	NA	NA	NA	enr	NA	1.18986e+09
Q96PK6	RBM14	24	1478200000	960070000	1093200000	929360000	987730000	1.53968	1.13867	1.06281	NA	1.24705	1.18638e+09
Q9UJS0;Q9UJS0-2	SLC25A13	30	1615000000	549120000	1265600000	404040000	663090000	2.94107	2.30478	1.64115	NA	2.29567	1181230000
Q13347	EIF3I	11	1543100000	355920000	1441700000	0	553510000	4.33552	4.05063	NA	enr	NA	1.17944e+09
P78371;P78371-2	CCT2	29	1382300000	252220000	1342600000	25676000	807990000	5.48053	5.32313	31.4687	enr	14.0908	1177630000
P25398	RPS12	3	1555800000	777310000	1355500000	132430000	565770000	2.00152	1.74383	4.27222	NA	2.67252	1.15902e+09
P53007	SLC25A1	10	1686900000	468990000	1275300000	179550000	465110000	3.59688	2.71925	2.59042	NA	2.96885	1.14244e+09
Q9Y4E8;Q9Y4E8-2;Q9Y4E8-3	USP15	32	1427400000	11634000	1739100000	0	256870000	122.692	149.484	NA	enr	NA	1.14112e+09
Q9BRR8	GPATCH1	29	1303900000	0	1535600000	0	550910000	NA	NA	NA	enr	NA	1.13014e+09
P54136	RARS	29	1448200000	589690000	1452900000	180720000	485820000	2.45587	2.46384	2.68825	NA	2.53598	1.12897e+09
O00203	AP3B1	31	923630000	250080000	1747300000	48127000	680450000	3.69334	6.98696	14.1386	enr	8.27298	1.11713e+09
Q9H2G2-2;Q9H2G2	SLK	29	1755700000	124910000	1304700000	0	286210000	14.0557	10.4451	NA	enr	NA	1.11554e+09
Q92841;Q92841-1;Q92841-3;Q92841-2	DDX17	22	1404000000	889740000	1217000000	475420000	676990000	1.57799	1.36782	1.42398	NA	1.4566	1099330000
P27816;P27816-6;P27816-2;P27816-5	MAP4	37	1500200000	46444000	1213000000	0	530910000	32.3013	26.1175	NA	enr	NA	1081370000
Q8WUM4-2;Q8WUM4	PDCD6IP	34	1421700000	948100000	1353900000	163900000	467190000	1.49953	1.42801	2.85046	NA	1.926	1080930000
Q96C19	EFHD2	13	1169000000	34434000	1399100000	0	656350000	33.949	40.6314	NA	enr	NA	1.07482e+09
P35579;P35579-2	MYH9	56	1423900000	278700000	1084800000	0	710780000	5.10908	3.89236	NA	enr	NA	1073160000
Q16555;Q16555-2	DPYSL2	15	1374100000	0	1407800000	0	431620000	NA	NA	NA	enr	NA	1.07117e+09
Q92621	NUP205	30	1517400000	513410000	1130900000	70253000	534280000	2.95553	2.20272	7.60508	NA	4.25445	1060860000
P50914	RPL14	3	1193000000	912570000	1423600000	159220000	524600000	1.3073	1.55999	3.29481	NA	2.05403	1.04707e+09
O43432;O43432-3	EIF4G3	32	1730200000	16255000	1358100000	0	46370000	106.441	83.5497	NA	NA	NA	1044890000
Q9UG63	ABCF2	20	1225800000	532870000	1427800000	203890000	468100000	2.30037	2.67945	2.29585	NA	2.42522	1.04057e+09
P48444;P48444-2	ARCN1	21	1051700000	587080000	1249500000	312720000	800390000	1.79141	2.12833	2.55945	NA	2.15973	1.03386e+09
P61353	RPL27	6	1156700000	886400000	1120000000	285340000	801700000	1.30494	1.26354	2.80963	NA	1.7927	1.02613e+09
Q13151	HNRNPA0	10	1584500000	955730000	1112100000	384500000	362770000	1.6579	1.16361	0.943485	NA	1.255	1019790000
Q9P2J5	LARS	36	1382400000	514740000	999940000	152410000	667160000	2.68563	1.94261	4.3774	NA	3.00188	1016500000
Q9P2D0;Q9P2D0-2	IBTK	31	1451500000	0	1172700000	0	418910000	NA	NA	NA	enr	NA	1014370000
P22087	FBL	14	1274800000	852900000	1236400000	275030000	500720000	1.49467	1.44964	1.8206	NA	1.5883	1.00397e+09
Q9UBX3;Q9UBX3-2	SLC25A10	11	1422900000	496540000	1116000000	187070000	464250000	2.86563	2.24755	2.48169	NA	2.53162	1001050000
P52272-2;P52272	HNRNPM	32	1277800000	1255500000	1008700000	439310000	707290000	1.01776	0.803425	1.61	NA	1.14373	997930000
P31943	HNRNPH1	11	1325400000	787860000	873640000	680440000	790520000	1.68228	1.10888	1.16178	NA	1.31764	996520000
Q15717	ELAVL1	13	1416100000	502930000	1058000000	201810000	515070000	2.8157	2.10367	2.55225	NA	2.49054	996390000
P46777	RPL5	10	1046400000	613970000	1237700000	183320000	594170000	1.70432	2.0159	3.24116	NA	2.32046	9.59423e+08
P55196-3;P55196;P55196-5;P55196-1;P55196-2;P55196-6	MLLT4	42	1219000000	0	1036000000	0	619070000	NA	NA	NA	enr	NA	9.58023e+08
Q99613	EIF3C	24	1091700000	512650000	1348800000	88576000	423570000	2.12952	2.63103	4.782	NA	3.18085	954690000
P35658-4;P35658-3;P35658-2;P35658;P35658-5	NUP214	36	1234500000	254980000	857070000	519460000	742270000	4.84156	3.36132	1.42893	NA	3.2106	9.44613e+08
Q13596;Q13596-2;Q13596-3	SNX1	18	1279400000	39184000	1346400000	0	194560000	32.6511	34.361	NA	enr	NA	940120000
Q9BYJ9	YTHDF1	14	1107800000	157540000	1259800000	72125000	420330000	7.03186	7.9967	5.8278	enr	6.95212	929310000
P25205	MCM3	25	1113700000	536720000	1070100000	0	582550000	2.07501	1.99378	NA	NA	NA	9.22117e+08
P51114;P51114-2;P51114-3	FXR1	20	987890000	0	1306300000	0	471740000	NA	NA	NA	enr	NA	9.21977e+08
P83881	RPL36A	7	1254000000	962950000	923140000	280130000	525270000	1.30225	0.958658	1.87509	NA	1.37867	9.00803e+08
Q9H9B4	SFXN1	11	1207400000	480500000	1046000000	162760000	448760000	2.5128	2.1769	2.75719	NA	2.4823	900720000
P57088	TMEM33	7	1154300000	507010000	1032500000	447920000	512800000	2.27668	2.03645	1.14485	NA	1.81933	8.99867e+08
Q9H7E2-3;Q9H7E2;Q9H7E2-2	TDRD3	29	1146400000	0	1002100000	0	528190000	NA	NA	NA	enr	NA	892230000
O95433	AHSA1	16	1166400000	345500000	1113400000	137090000	392280000	3.37598	3.22258	2.86148	NA	3.15334	8.90693e+08
Q15154-2;Q15154	PCM1	38	1597600000	66176000	542450000	17805000	526670000	24.1417	8.19708	29.5799	enr	20.6396	8.88907e+08
Q7Z569	BRAP	17	1290100000	0	1113500000	0	243110000	NA	NA	NA	enr	NA	8.82237e+08
P34932	HSPA4	28	1327200000	0	946070000	0	368330000	NA	NA	NA	enr	NA	8.80533e+08
P43490	NAMPT	22	1014000000	544490000	916060000	300620000	691380000	1.86229	1.68242	2.29985	NA	1.94819	8.73813e+08
Q14677;Q14677-3;Q14677-2	CLINT1	16	889710000	76592000	1381000000	0	350530000	11.6162	18.0306	NA	enr	NA	8.73747e+08
P49207	RPL34	5	1101800000	1037300000	1247700000	177140000	240660000	1.06218	1.20283	1.35859	NA	1.20787	8.63387e+08
Q8TDN6	BRIX1	16	1247800000	565370000	1021400000	327160000	306750000	2.20705	1.8066	0.937615	NA	1.65042	858650000
P54577	YARS	26	1419400000	200050000	610920000	27506000	537800000	7.09523	3.05384	19.5521	enr	9.90039	856040000
Q14683	SMC1A	40	1105200000	325410000	937030000	38259000	511810000	3.39633	2.87954	13.3775	NA	6.55112	8.51347e+08
Q9Y4P8-4;Q9Y4P8-2;Q9Y4P8;Q9Y4P8-6;Q9Y4P8-3;Q9Y4P8-5	WIPI2	7	1159800000	0	1122200000	0	261730000	NA	NA	NA	enr	NA	847910000
P42224;P42224-2	STAT1	22	1001200000	150910000	1091200000	25576000	451160000	6.63442	7.2308	17.64	enr	10.5017	8.47853e+08
O14531	DPYSL4	18	1040100000	0	1210900000	0	289320000	NA	NA	NA	enr	NA	8.46773e+08
O95985-3;O95985-2;O95985	TOP3B	22	1028300000	0	1093100000	0	417290000	NA	NA	NA	enr	NA	846230000
P46821	MAP1B	35	1344700000	52866000	923550000	0	257830000	25.436	17.4696	NA	enr	NA	8.42027e+08
O15084;O15084-4;O15084-1;O15084-2	ANKRD28	24	1259900000	34878000	832930000	0	425570000	36.1231	23.8812	NA	enr	NA	8.39467e+08
Q7Z6K5	ARPIN	9	758070000	0	842710000	0	905490000	NA	NA	NA	enr	NA	8.35423e+08
P06748-2;P06748;P06748-3	NPM1	10	1047700000	568610000	939910000	231500000	479400000	1.84256	1.653	2.07084	NA	1.85547	8.22337e+08
P50747	HLCS	20	788670000	445670000	973020000	296850000	701000000	1.76963	2.18327	2.36146	NA	2.10479	8.20897e+08
P40763-2;P40763	STAT3	27	769940000	0	951830000	0	715760000	NA	NA	NA	enr	NA	812510000
Q96I24	FUBP3	17	1134200000	37338000	1023800000	0	279340000	30.3766	27.4198	NA	enr	NA	8.12447e+08
Q8TC07-2;Q8TC07-3;Q8TC07	TBC1D15	20	1141800000	140880000	1064100000	0	219320000	8.10477	7.55324	NA	enr	NA	8.08407e+08
P28288;P28288-2	ABCD3	22	1441300000	422360000	771670000	115920000	210500000	3.41249	1.82704	1.81591	NA	2.35181	8.07823e+08
Q9BQG0;Q9BQG0-2	MYBBP1A	33	1373500000	453640000	633810000	75288000	413760000	3.02773	1.39717	5.4957	NA	3.30686	8.07023e+08
Q9Y2L1;Q9Y2L1-2	DIS3	29	969700000	389470000	987410000	71730000	454660000	2.48979	2.53527	6.33849	NA	3.78785	8.03923e+08
P42167;P42167-2;P42166	TMPO	14	892990000	17993000	858720000	0	644500000	49.6299	47.7252	NA	enr	NA	7.98737e+08
Q86UK7-2;Q86UK7-3;Q86UK7	ZNF598	20	977060000	0	968040000	0	446510000	NA	NA	NA	enr	NA	7.97203e+08
Q3ZCQ8;Q3ZCQ8-2	TIMM50	8	1001800000	300180000	851210000	168260000	515780000	3.33733	2.83567	3.06538	NA	3.07946	7.89597e+08
Q9P035	HACD3	10	983460000	407720000	794610000	163910000	574520000	2.4121	1.94891	3.50509	NA	2.62203	7.84197e+08
O76021	RSL1D1	16	1048300000	378810000	927100000	192940000	359550000	2.76735	2.4474	1.86353	NA	2.35943	7.78317e+08
A5YKK6;A5YKK6-2;A5YKK6-3;A5YKK6-4	CNOT1	49	839390000	73311000	1180000000	23925000	309350000	11.4497	16.0958	12.93	enr	13.4918	7.76247e+08
P14868	DARS	22	977160000	452770000	819870000	272380000	495550000	2.15818	1.81079	1.81933	NA	1.92943	7.64193e+08
P51571	SSR4	5	1157500000	323210000	782780000	147160000	324740000	3.58126	2.42189	2.20671	NA	2.73662	7.55007e+08
O60506-4;O60506-3;O60506-2;O60506;O60506-5	SYNCRIP	14	736730000	175900000	874380000	98059000	637670000	4.18835	4.97089	6.50292	enr	5.22072	7.49593e+08
P55884;P55884-2	EIF3B	15	1144100000	245090000	858480000	53883000	232110000	4.66808	3.50271	4.30767	enr	4.15949	7.44897e+08
Q06124;Q06124-2;Q06124-3	PTPN11	23	612560000	24929000	893490000	0	722570000	24.5722	35.8414	NA	enr	NA	7.42873e+08
Q8TD19	NEK9	19	1200300000	22759000	894070000	0	127700000	52.7396	39.2842	NA	NA	NA	740690000
P55209	NAP1L1	7	661410000	68741000	1162000000	26877000	391250000	9.62177	16.904	14.5571	enr	13.6943	738220000
P78344;P78344-2	EIF4G2	26	891900000	26854000	1015000000	0	302050000	33.2129	37.797	NA	enr	NA	7.36317e+08
P62258;P62258-2	YWHAE	13	910560000	228110000	940470000	23138000	356280000	3.99176	4.12288	15.398	enr	7.83756	735770000
P17066;P48741	HSPA6;HSPA7	1	0	0	0	0	2186600000	NA	NA	NA	NA	NA	7.28867e+08
P41091;Q2VIR3;Q2VIR3-2	EIF2S3;EIF2S3L	15	1005400000	537990000	924260000	204590000	248310000	1.86881	1.71799	1.2137	NA	1.60016	725990000
P08237;P08237-3;P08237-2	PFKM	19	1094700000	413450000	910600000	106260000	159510000	2.64772	2.20244	1.50113	NA	2.1171	7.21603e+08
P56192	MARS	23	972070000	319520000	772810000	99131000	412690000	3.04228	2.41866	4.16308	NA	3.20801	719190000
Q3MHD2;Q3MHD2-2	LSM12	5	1151300000	73390000	736560000	29375000	266760000	15.6874	10.0362	9.08119	enr	11.6016	7.18207e+08
P84098	RPL19	6	570370000	778460000	406810000	352550000	1176300000	0.73269	0.522583	3.33655	NA	1.53061	7.17827e+08
P61978-3;P61978;P61978-2	HNRNPK	17	696390000	422700000	741650000	187560000	687730000	1.64748	1.75455	3.66672	NA	2.35625	708590000
P07910-2;P07910;P07910-4;P07910-3;O60812	HNRNPC;HNRNPCL1	11	780560000	968810000	720480000	337480000	623220000	0.805689	0.743675	1.84669	NA	1.13202	7.08087e+08
P22234;P22234-2	PAICS	16	894930000	0	786660000	0	433100000	NA	NA	NA	enr	NA	7.04897e+08
O14737	PDCD5	7	542600000	0	845160000	0	699930000	NA	NA	NA	enr	NA	6.95897e+08
P23258;Q9NRH3	TUBG1;TUBG2	15	904660000	426330000	757740000	245900000	422560000	2.12197	1.77736	1.71842	NA	1.87258	6.94987e+08
P18085	ARF4	5	977270000	246950000	897590000	55844000	208170000	3.95736	3.6347	3.72771	enr	3.77326	6.94343e+08
Q92598-2;Q92598;Q92598-3	HSPH1	21	838730000	0	873310000	0	370490000	NA	NA	NA	enr	NA	6.94177e+08
Q96JH7	VCPIP1	29	840550000	0	939330000	0	292460000	NA	NA	NA	enr	NA	690780000
Q9H0A0	NAT10	30	958030000	389440000	814180000	0	287480000	2.46002	2.09064	NA	NA	NA	6.86563e+08
O75179-2;O75179;O75179-4	ANKRD17	26	1070800000	30391000	790230000	0	192430000	35.2341	26.0021	NA	enr	NA	6.84487e+08
P62906	RPL10A	7	805030000	733650000	711770000	427000000	527160000	1.09729	0.970177	1.23457	NA	1.10068	681320000
O00743;O00743-2;O00743-3	PPP6C	9	864340000	88049000	758240000	0	417510000	9.81658	8.61157	NA	enr	NA	680030000
P17844	DDX5	15	660900000	494930000	680370000	150940000	695980000	1.33534	1.37468	4.61097	NA	2.44033	6.79083e+08
Q15758;Q15758-2	SLC1A5	10	958710000	240000000	677930000	75666000	395060000	3.99463	2.82471	5.2211	NA	4.01348	6.77233e+08
P22695	UQCRC2	18	831110000	581140000	922630000	358990000	272690000	1.43014	1.58762	0.759603	NA	1.25912	6.75477e+08
Q9H6Z4-3;Q9H6Z4-2;Q9H6Z4	RANBP3	14	657790000	61137000	1094100000	0	266420000	10.7593	17.8959	NA	enr	NA	672770000
Q9UQE7	SMC3	44	987760000	407220000	844730000	107650000	167000000	2.42562	2.07438	1.55132	NA	2.01711	6.66497e+08
P09622	DLD	13	815890000	430090000	732980000	128750000	436460000	1.89702	1.70425	3.38998	NA	2.33042	6.61777e+08
P33176	KIF5B	28	947380000	58379000	863540000	0	166060000	16.2281	14.792	NA	enr	NA	6.58993e+08
P22392-2;P22392;O60361	NME2;NME2P1	10	621630000	143810000	974710000	50375000	365170000	4.32258	6.77776	7.24903	enr	6.11646	6.53837e+08
P07900;P07900-2	HSP90AA1	18	792340000	734290000	823950000	359340000	344780000	1.07906	1.1221	0.959481	NA	1.05355	653690000
O00151	PDLIM1	11	677040000	0	807460000	0	468330000	NA	NA	NA	enr	NA	6.50943e+08
Q9Y450-4;Q9Y450	HBS1L	19	798390000	64538000	787910000	0	357730000	12.3709	12.2085	NA	enr	NA	648010000
Q9NTJ3;Q9NTJ3-2	SMC4	33	876150000	399440000	773950000	21046000	293760000	2.19345	1.93759	13.958	NA	6.02968	6.47953e+08
O43592	XPOT	20	848370000	227890000	709170000	89563000	381950000	3.72272	3.1119	4.2646	enr	3.69974	6.46497e+08
P14678-2;P63162;P14678;P14678-3	SNRPB;SNRPN	5	796850000	0	826680000	149580000	305160000	NA	NA	2.04011	NA	NA	6.42897e+08
P24941-2;P24941	CDK2	14	727630000	329630000	792430000	97466000	407530000	2.20741	2.404	4.18125	NA	2.93089	642530000
P11908;P11908-2	PRPS2	9	1063400000	447000000	672300000	51136000	181580000	2.37897	1.50403	3.55092	NA	2.47797	6.39093e+08
P48634;P48634-3;P48634-2;P48634-4	PRRC2A	35	648150000	0	572950000	133080000	695850000	NA	NA	5.22881	enr	NA	6.38983e+08
Q5BKZ1	ZNF326	18	1065000000	903060000	553570000	243370000	294150000	1.17932	0.612994	1.20865	NA	1.00032	6.37573e+08
Q14694;Q14694-3;Q14694-2	USP10	16	852870000	56640000	692490000	21808000	332010000	15.0577	12.2262	15.2242	enr	14.1694	625790000
O60264	SMARCA5	30	813960000	199740000	584240000	97307000	478760000	4.0751	2.925	4.9201	NA	3.9734	6.25653e+08
Q71RC2;Q71RC2-4;Q71RC2-3;Q71RC2-5;Q71RC2-2	LARP4	17	732450000	54004000	952330000	0	191390000	13.5629	17.6344	NA	enr	NA	625390000
P62136;P62136-2	PPP1CA	8	813420000	51180000	684530000	14495000	377890000	15.8933	13.375	26.0704	enr	18.4462	625280000
Q14974	KPNB1	21	738910000	185400000	608000000	60774000	525740000	3.98549	3.2794	8.65074	enr	5.30521	6.24217e+08
Q99832;Q99832-3;Q99832-4;Q99832-2	CCT7	14	868390000	101150000	690890000	0	283690000	8.58517	6.83035	NA	enr	NA	6.14323e+08
P61619;P61619-3	SEC61A1	7	726320000	240230000	625700000	122010000	486850000	3.02344	2.60459	3.99025	NA	3.20609	6.12957e+08
P38919	EIF4A3	19	774850000	435300000	741970000	79626000	320110000	1.78004	1.7045	4.02017	NA	2.50157	612310000
Q15417	CNN3	13	464610000	0	700700000	0	664090000	NA	NA	NA	enr	NA	609800000
O95347;O95347-2	SMC2	34	839480000	454230000	790550000	0	182690000	1.84814	1.74042	NA	NA	NA	604240000
Q9H910;Q9H910-2	HN1L	8	413050000	0	643400000	0	747520000	NA	NA	NA	enr	NA	6.01323e+08
Q6P2Q9	PRPF8	50	607470000	207130000	1000200000	49206000	169010000	2.9328	4.82885	3.43474	NA	3.73213	5.92227e+08
P62277	RPS13	6	666030000	505900000	755620000	112840000	350670000	1.31653	1.49362	3.10767	NA	1.9726	5.90773e+08
P40616	ARL1	6	732420000	0	693480000	114550000	346190000	NA	NA	3.02217	enr	NA	5.90697e+08
O95905;O95905-3;O95905-2	ECD	13	783380000	0	750170000	0	225440000	NA	NA	NA	enr	NA	586330000
Q05682-5;Q05682-3;Q05682-4;Q05682-6;Q05682-2;Q05682	CALD1	23	717420000	0	757980000	0	257190000	NA	NA	NA	enr	NA	577530000
O94788;O94788-2;O94788-3	ALDH1A2	19	559660000	0	679570000	0	492680000	NA	NA	NA	enr	NA	5.77303e+08
Q9UQ80	PA2G4	13	571680000	0	773820000	0	383430000	NA	NA	NA	enr	NA	576310000
O75643	SNRNP200	50	887280000	316740000	674450000	0	160900000	2.80129	2.12935	NA	NA	NA	574210000
Q8N6T3;Q8N6T3-3;Q8N6T3-2	ARFGAP1	10	609710000	0	858540000	0	248320000	NA	NA	NA	enr	NA	572190000
P29401;P29401-2	TKT	23	706200000	314450000	672590000	75824000	337550000	2.24583	2.13894	4.45176	NA	2.94551	5.72113e+08
P62910	RPL32	5	445070000	421000000	764800000	668510000	506420000	1.05717	1.81663	0.757535	NA	1.21045	5.72097e+08
Q9UDY2-3;Q9UDY2;Q9UDY2-7;Q9UDY2-6;Q9UDY2-4;Q9UDY2-2;Q9UDY2-5	TJP2	32	798440000	0	667880000	0	249940000	NA	NA	NA	enr	NA	5.72087e+08
Q02880-2;Q02880	TOP2B	51	718750000	1743400000	889370000	1524600000	97400000	0.412269	0.510135	0.0638856	NA	0.328763	5.68507e+08
Q9UKF6	CPSF3	17	504950000	38419000	904050000	0	283770000	13.1432	23.5313	NA	enr	NA	5.64257e+08
Q15555-4;Q15555-3;Q15555;Q15555-2	MAPRE2	9	662020000	0	761240000	0	266970000	NA	NA	NA	enr	NA	563410000
Q9Y6M1-1;Q9Y6M1;Q9Y6M1-5;Q9Y6M1-6;Q9Y6M1-3;Q9Y6M1-4	IGF2BP2	18	379420000	51339000	688230000	0	620680000	7.39048	13.4056	NA	enr	NA	5.62777e+08
Q7L576;Q7L576-2	CYFIP1	30	855390000	280450000	587210000	31192000	245080000	3.05006	2.09381	7.85714	NA	4.33367	562560000
Q92878;Q92878-2;Q92878-3	RAD50	47	1023600000	599890000	568040000	63614000	95748000	1.70631	0.946907	1.50514	NA	1.38612	5.62463e+08
Q14C86-4;Q14C86-5;Q14C86-2;Q14C86;Q14C86-6;Q14C86-3	GAPVD1	28	804720000	72458000	631510000	0	248830000	11.106	8.71553	NA	enr	NA	5.61687e+08
Q9UJU6-2;Q9UJU6-3	DBNL	14	501260000	0	561970000	0	613120000	NA	NA	NA	enr	NA	5.58783e+08
P29692;P29692-3;P29692-2;P29692-4	EEF1D	7	787920000	179760000	677240000	0	210170000	4.38318	3.76747	NA	enr	NA	5.58443e+08
P53985	SLC16A1	10	794630000	245030000	708890000	0	171220000	3.24299	2.89307	NA	NA	NA	5.58247e+08
P06737-2;P06737	PYGL	34	811650000	290940000	650440000	90040000	212350000	2.78975	2.23565	2.3584	NA	2.46127	5.58147e+08
Q13765;Q13765-2	NACA	4	521880000	109400000	693370000	0	457260000	4.77038	6.33793	NA	enr	NA	5.57503e+08
Q86V48-2;Q86V48-3;Q86V48	LUZP1	30	831630000	0	646750000	0	190330000	NA	NA	NA	enr	NA	5.56237e+08
Q9H9A6	LRRC40	23	782710000	216600000	574840000	62279000	300250000	3.61362	2.65392	4.82105	NA	3.6962	552600000
P43246;P43246-2	MSH2	21	796930000	296390000	635600000	0	222040000	2.68879	2.14447	NA	NA	NA	5.51523e+08
Q14195-2;Q14195	DPYSL3	20	798390000	0	661080000	0	183110000	NA	NA	NA	enr	NA	5.47527e+08
P12004	PCNA	9	730200000	234420000	717080000	101710000	193550000	3.11492	3.05895	1.90296	NA	2.69228	5.46943e+08
Q7L2E3-3;Q7L2E3;Q7L2E3-2	DHX30	38	722540000	241170000	568190000	47408000	332500000	2.99598	2.35597	7.01358	NA	4.12185	5.41077e+08
P63173	RPL38	5	702290000	274190000	649240000	37316000	268280000	2.56133	2.36785	7.18941	NA	4.03953	5.39937e+08
P30050	RPL12	4	626850000	459100000	608940000	136110000	379540000	1.36539	1.32638	2.78848	NA	1.82675	5.38443e+08
P26196	DDX6	11	648060000	271940000	724540000	0	236800000	2.3831	2.66434	NA	NA	NA	5.36467e+08
Q9Y5A9;Q9Y5A9-2	YTHDF2	8	549660000	74148000	702770000	63247000	354760000	7.41301	9.47794	5.60912	enr	7.50002	535730000
Q92900-2;Q92900	UPF1	29	333370000	48490000	811890000	15773000	460600000	6.87503	16.7435	29.2018	enr	17.6068	5.35287e+08
P55786	NPEPPS	25	649450000	336820000	687130000	188270000	263490000	1.92818	2.04005	1.39953	NA	1.78925	5.33357e+08
Q3V6T2-5;Q3V6T2-4;Q3V6T2-2;Q3V6T2-3;Q3V6T2	CCDC88A	2	0	0	1597400000	0	0	NA	NA	NA	NA	NA	5.32467e+08
Q8N6R0-3;Q8N6R0-4;Q8N6R0;Q8N6R0-1	METTL13	5	0	0	1585700000	0	0	NA	NA	NA	NA	NA	5.28567e+08
P51617;P51617-2;P51617-3;P51617-4	IRAK1	15	592080000	0	622970000	0	370070000	NA	NA	NA	enr	NA	5.28373e+08
Q92499	DDX1	20	773200000	151150000	669110000	15135000	142600000	5.11545	4.42679	9.42187	enr	6.32137	5.28303e+08
Q9H3G5	CPVL	10	866600000	0	539050000	0	168370000	NA	NA	NA	enr	NA	5.24673e+08
P49736	MCM2	21	656160000	448970000	614030000	212400000	269110000	1.46148	1.36764	1.267	NA	1.36537	513100000
Q7Z478	DHX29	22	697490000	0	553980000	0	278410000	NA	NA	NA	enr	NA	509960000
P50851-2;P50851	LRBA	42	924160000	28482000	491530000	0	103870000	32.4472	17.2576	NA	NA	NA	506520000
Q8NDV7-6;Q8NDV7-5;Q8NDV7;Q8NDV7-2	TNRC6A	35	535410000	165700000	482920000	222800000	490060000	3.2312	2.91442	2.19955	NA	2.78173	5.02797e+08
Q99707	MTR	28	883590000	39996000	410190000	0	213730000	22.092	10.2558	NA	enr	NA	5.02503e+08
Q9H0U4;Q92928	RAB1B;RAB1C	8	753090000	364490000	600050000	185190000	142500000	2.06615	1.64627	0.76948	NA	1.49397	4.98547e+08
Q9H0S4;Q9H0S4-2	DDX47	14	699100000	280460000	580360000	109590000	214540000	2.49269	2.06931	1.95766	NA	2.17322	498000000
Q06787-6;Q06787-2;Q06787-4;Q06787-7	FMR1	15	609170000	0	637740000	0	238200000	NA	NA	NA	enr	NA	4.95037e+08
P20700	LMNB1	22	610450000	201310000	572550000	33972000	299500000	3.03239	2.84412	8.81608	NA	4.89753	4.94167e+08
Q9ULD9-2;Q9ULD9	ZNF608	1	724100000	0	755710000	0	0	NA	NA	NA	NA	NA	493270000
P16949;P16949-2	STMN1	6	390060000	0	651240000	0	432140000	NA	NA	NA	enr	NA	4.91147e+08
Q12979-4;Q12979-2;Q12979	ABR	17	762050000	14944000	632130000	0	76565000	50.9937	42.2999	NA	NA	NA	4.90248e+08
O75821	EIF3G	8	765280000	155890000	579760000	0	124080000	4.9091	3.71903	NA	NA	NA	4.89707e+08
P10809	HSPD1	21	660740000	515810000	564050000	77018000	242570000	1.28098	1.09352	3.14952	NA	1.84134	489120000
Q15382	RHEB	9	671160000	346010000	590520000	179590000	203900000	1.93971	1.70666	1.13536	NA	1.59391	4.88527e+08
O15226	NKRF	23	951600000	454370000	410180000	120050000	101590000	2.09433	0.902744	0.846231	NA	1.2811	487790000
P07355;P07355-2;A6NMY6	ANXA2;ANXA2P2	15	409050000	254780000	590250000	39859000	446100000	1.6055	2.3167	11.192	NA	5.03805	481800000
P35998	PSMC2	21	425990000	57553000	769930000	21716000	247260000	7.4017	13.3778	11.3861	enr	10.7218	481060000
Q96RT1-5;Q96RT1-3;Q96RT1-2;Q96RT1;Q96RT1-8;Q96RT1-7;Q96RT1-4;Q96RT1-6	ERBB2IP	31	661490000	13211000	620910000	0	160750000	50.0712	46.9995	NA	enr	NA	481050000
P36507	MAP2K2	17	600850000	209850000	491240000	0	335670000	2.86324	2.34091	NA	NA	NA	475920000
Q99700-2;Q99700-4;Q99700	ATXN2	16	582960000	0	578200000	0	254840000	NA	NA	NA	enr	NA	472000000
O43175	PHGDH	10	592050000	245400000	577600000	64751000	243110000	2.41259	2.35371	3.75454	NA	2.84028	470920000
P30041	PRDX6	13	495880000	228390000	514920000	0	394050000	2.1712	2.25456	NA	NA	NA	4.68283e+08
Q9BZE4	GTPBP4	23	624460000	318980000	460480000	73437000	312380000	1.95768	1.4436	4.25371	NA	2.55166	4.65773e+08
Q8NB46	ANKRD52	16	554730000	0	586930000	0	249800000	NA	NA	NA	enr	NA	463820000
Q96AY4	TTC28	42	789650000	10649000	582270000	0	18253000	74.1525	54.6784	NA	NA	NA	463391000
P61513	RPL37A	4	840080000	530040000	545620000	124880000	0	1.58494	1.02939	0	NA	0.871444	461900000
Q15019;Q15019-2	2002-09-01	14	557680000	13740000	472000000	0	349650000	40.5881	34.3523	NA	enr	NA	4.59777e+08
Q96MW1;Q96MW1-2	CCDC43	9	448140000	0	594770000	0	335780000	NA	NA	NA	enr	NA	4.59563e+08
P33992	MCM5	23	458950000	235380000	625520000	99477000	294040000	1.94983	2.65749	2.95586	NA	2.52106	4.59503e+08
O95721	SNAP29	10	494660000	0	602910000	0	276840000	NA	NA	NA	enr	NA	4.58137e+08
O75027;O75027-2	ABCB7	13	652610000	147980000	552890000	43610000	166160000	4.41012	3.73625	3.81014	enr	3.9855	457220000
Q9UBU9;Q9UBU9-2	NXF1	16	393730000	183750000	640910000	48634000	334350000	2.14275	3.48795	6.87482	NA	4.1685	456330000
Q8TCG1;Q8TCG1-2	KIAA1524	19	622660000	0	598530000	0	146840000	NA	NA	NA	enr	NA	456010000
P62495	ETF1	12	524100000	192460000	556030000	179070000	286070000	2.72316	2.88907	1.59753	NA	2.40325	455400000
Q92615	LARP4B	15	478210000	0	495510000	0	392340000	NA	NA	NA	enr	NA	4.55353e+08
O00303	EIF3F	12	582290000	365590000	563360000	192320000	217800000	1.59274	1.54096	1.13249	NA	1.42206	4.54483e+08
P18621;P18621-2	RPL17	8	494090000	567840000	725090000	195770000	144070000	0.870122	1.27693	0.735915	NA	0.960988	4.54417e+08
Q14203-3;Q14203-4;Q14203;Q14203-5;Q14203-2	DCTN1	26	607970000	222790000	536650000	0	218560000	2.72889	2.40877	NA	NA	NA	4.54393e+08
Q15003	NCAPH	13	557090000	120130000	398360000	75798000	406950000	4.63739	3.31607	5.36888	enr	4.44078	4.54133e+08
P62195;P62195-2	PSMC5	20	472110000	241330000	681570000	44560000	200410000	1.95628	2.82422	4.49753	NA	3.09268	4.51363e+08
O95372	LYPLA2	2	464150000	0	644270000	0	245140000	NA	NA	NA	enr	NA	4.51187e+08
Q8N0X7	SPG20	11	616220000	50674000	622720000	0	114240000	12.1605	12.2887	NA	NA	NA	451060000
P09651-3;P09651-2;P09651;Q32P51	HNRNPA1;HNRNPA1L2	11	366930000	403100000	457690000	201750000	528250000	0.91027	1.13543	2.61834	NA	1.55468	4.50957e+08
Q07866-7;Q07866-6;Q07866-4;Q07866-8;Q07866-2;Q07866-3;Q07866;Q07866-5;Q07866-10;Q07866-9	KLC1	20	661190000	0	569310000	0	122190000	NA	NA	NA	NA	NA	4.50897e+08
Q16795	NDUFA9	19	585910000	387040000	438830000	231380000	325350000	1.51382	1.13381	1.40613	NA	1.35125	450030000
Q9UNY4;Q9UNY4-2	TTF2	31	269850000	76411000	939450000	0	135080000	3.53156	12.2947	NA	enr	NA	4.48127e+08
Q13011	ECH1	12	821700000	1127800000	377300000	252030000	141930000	0.728587	0.334545	0.563147	NA	0.542093	4.46977e+08
P13010	XRCC5	24	620340000	207100000	567500000	73840000	147790000	2.99536	2.74022	2.00149	NA	2.57903	445210000
P98170	XIAP	15	491800000	84032000	507440000	159620000	332090000	5.85253	6.03865	2.0805	NA	4.65723	4.43777e+08
Q9H9S5	FKRP	1	291150000	0	275060000	0	760210000	NA	NA	NA	enr	NA	442140000
P47756-2;P47756	CAPZB	12	469480000	0	471870000	0	375750000	NA	NA	NA	enr	NA	4.39033e+08
Q16778;P33778;P23527;P06899	HIST2H2BE;HIST1H2BB;HIST1H2BO;HIST1H2BJ	2	508390000	646100000	669340000	96029000	138860000	0.78686	1.03597	1.44602	NA	1.08962	4.38863e+08
P51148;P51148-2	RAB5C	7	653800000	219120000	508030000	142580000	149040000	2.98375	2.3185	1.04531	NA	2.11585	4.36957e+08
P47897	QARS	28	606290000	259720000	510620000	77204000	180830000	2.3344	1.96604	2.34224	NA	2.21423	432580000
P07195	LDHB	13	542420000	311180000	543390000	14994000	208940000	1.74311	1.74622	13.9349	NA	5.80808	4.31583e+08
P46013;P46013-2	MKI67	44	497360000	244990000	510760000	0	284780000	2.03012	2.08482	NA	NA	NA	4.30967e+08
O95793-2;O95793;O95793-3	STAU1	15	493410000	18979000	645380000	22679000	146130000	25.9977	34.005	6.44341	enr	22.1487	4.28307e+08
Q9UKK9	NUDT5	10	334820000	0	639690000	0	306760000	NA	NA	NA	enr	NA	427090000
Q7L014	DDX46	26	585570000	305950000	547720000	34597000	138950000	1.91394	1.79023	4.01624	NA	2.57347	424080000
P31153	MAT2A	12	474040000	265590000	528360000	96152000	269250000	1.78486	1.98938	2.80025	NA	2.1915	4.23883e+08
Q9P287;Q9P287-4;Q9P287-3;Q9P287-2	BCCIP	6	516050000	278650000	515660000	82180000	238080000	1.85196	1.85057	2.89706	NA	2.19986	4.23263e+08
P63241;P63241-2	EIF5A	8	452140000	86264000	583200000	0	230140000	5.24135	6.76064	NA	enr	NA	4.21827e+08
O60271-4;O60271-2;O60271;O60271-9;O60271-5;O60271-3	SPAG9	30	707940000	0	499950000	0	57471000	NA	NA	NA	NA	NA	421787000
Q14258	TRIM25	15	661100000	26380000	486640000	25383000	114160000	25.0607	18.4473	4.4975	NA	16.0018	4.20633e+08
Q53GQ0	HSD17B12	11	616910000	173490000	321070000	102350000	303700000	3.55588	1.85065	2.96727	NA	2.79127	4.13893e+08
Q86TB9-4;Q86TB9;Q86TB9-2	PATL1	16	575780000	167540000	429180000	119740000	229950000	3.43667	2.56166	1.92041	NA	2.63958	4.11637e+08
Q8IWC1-4;Q8IWC1;Q8IWC1-2;Q8IWC1-3	MAP7D3	17	592960000	0	561060000	0	70981000	NA	NA	NA	NA	NA	4.08334e+08
O60934	NBN	30	735750000	2153300000	483510000	935580000	0	0.341685	0.224544	0	NA	0.188743	406420000
O14980	XPO1	28	708450000	175740000	369350000	48226000	138240000	4.03124	2.10168	2.8665	NA	2.99981	4.05347e+08
O43491;O43491-3;O43491-2	EPB41L2	22	640120000	25149000	487390000	0	87411000	25.4531	19.3801	NA	NA	NA	4.04974e+08
O15231-2;O15231;O15231-3;O15231-5;O15231-4	ZNF185	2	0	0	0	0	1210300000	NA	NA	NA	NA	NA	4.03433e+08
Q92625	ANKS1A	22	461550000	0	528080000	0	219070000	NA	NA	NA	enr	NA	402900000
Q9BUF5	TUBB6	10	541480000	202750000	439440000	164630000	225540000	2.67068	2.1674	1.36998	NA	2.06935	4.02153e+08
Q15645	TRIP13	14	421090000	189910000	595290000	104750000	188810000	2.21731	3.13459	1.80248	NA	2.3848	401730000
Q6P2E9;Q6P2E9-2	EDC4	24	498080000	85205000	409400000	65719000	293770000	5.84567	4.80488	4.47009	enr	5.04021	4.00417e+08
P56545;P56545-2	CTBP2	11	544150000	167100000	459600000	68677000	190320000	3.25643	2.75045	2.77123	NA	2.92604	3.98023e+08
O14617-4;O14617;O14617-5;O14617-2;O14617-3	AP3D1	24	566970000	142550000	525490000	17742000	97008000	3.97734	3.68636	5.4677	NA	4.37713	3.96489e+08
Q15393	SF3B3	23	539690000	171780000	473150000	16270000	176240000	3.14175	2.7544	10.8322	NA	5.57612	396360000
P11216	PYGB	22	507640000	145700000	477400000	34003000	199760000	3.48415	3.2766	5.87478	enr	4.21184	3.94933e+08
Q99733	NAP1L4	11	434130000	0	440350000	0	304970000	NA	NA	NA	enr	NA	393150000
Q96EY1-2;Q96EY1	DNAJA3	11	615270000	255470000	412030000	166130000	151200000	2.40838	1.61283	0.910131	NA	1.64378	3.92833e+08
Q00610-2;Q00610	CLTC	36	502960000	329190000	519490000	29867000	149170000	1.52787	1.57809	4.99448	NA	2.70014	390540000
Q96GA3	LTV1	13	577010000	0	469250000	0	122470000	NA	NA	NA	NA	NA	3.89577e+08
Q9UM54-6;Q9UM54-4;Q9UM54-1;Q9UM54	MYO6	31	460310000	133660000	443590000	0	264360000	3.44389	3.31879	NA	enr	NA	389420000
Q9UHB6;Q9UHB6-4;Q9UHB6-2;Q9UHB6-3	LIMA1	19	678400000	0	488970000	0	0	NA	NA	NA	NA	NA	3.89123e+08
Q8NE71;Q8NE71-2	ABCF1	19	505790000	136210000	518310000	54252000	141980000	3.71331	3.80523	2.61705	NA	3.37853	3.88693e+08
P33981-2;P33981	TTK	21	424040000	15743000	515040000	0	222820000	26.9351	32.7155	NA	enr	NA	387300000
Q9BZH6	WDR11	14	598290000	0	451790000	0	100500000	NA	NA	NA	NA	NA	3.83527e+08
Q9Y2H2;Q9Y2H2-4	INPP5F	21	486640000	0	502280000	0	160590000	NA	NA	NA	enr	NA	383170000
O00425	IGF2BP3	15	510130000	64913000	417140000	51755000	222090000	7.85867	6.42614	4.29118	enr	6.192	383120000
Q8IYB5-3;Q8IYB5-2;Q8IYB5	SMAP1	5	331460000	0	366170000	0	448280000	NA	NA	NA	enr	NA	381970000
P60660-2;P60660	MYL6	5	535430000	0	440080000	0	164710000	NA	NA	NA	enr	NA	3.80073e+08
Q7Z4H7;Q7Z4H7-3;Q7Z4H7-2	HAUS6	23	618220000	0	444820000	0	75796000	NA	NA	NA	NA	NA	379612000
Q8ND56-2;Q8ND56	LSM14A	7	466870000	39066000	502900000	0	163190000	11.9508	12.8731	NA	enr	NA	3.77653e+08
Q9UKD2	MRTO4	13	522660000	236550000	544790000	16028000	60080000	2.20951	2.30306	3.74844	NA	2.75367	3.75843e+08
Q9BSJ8;Q9BSJ8-2	ESYT1	19	539420000	48281000	367550000	0	220100000	11.1725	7.61273	NA	enr	NA	375690000
Q15545	TAF7	15	346480000	0	669330000	0	108980000	NA	NA	NA	NA	NA	374930000
P18669;P15259	PGAM1;PGAM2	10	312390000	0	296470000	0	515300000	NA	NA	NA	enr	NA	374720000
Q6FI81;Q6FI81-3	CIAPIN1	11	330450000	71023000	609010000	0	184650000	4.65272	8.57483	NA	enr	NA	3.74703e+08
Q13200	PSMD2	20	521670000	196270000	453120000	42335000	140060000	2.65792	2.30866	3.30837	NA	2.75832	3.71617e+08
Q16513-3;Q16513-2;Q16513;Q16513-4;Q16513-5	PKN2	26	523410000	27818000	496520000	0	92967000	18.8155	17.8489	NA	NA	NA	3.70966e+08
Q9Y678	COPG1	14	454430000	188650000	456510000	0	197250000	2.40885	2.41988	NA	NA	NA	3.69397e+08
O14640-2;O14640;P54792-2;P54792	DVL1;DVL1P1	14	467750000	0	364280000	0	272580000	NA	NA	NA	enr	NA	3.68203e+08
Q01813;Q01813-2	PFKP	16	383650000	254210000	519840000	0	200360000	1.50919	2.04492	NA	NA	NA	367950000
Q9NSD9	FARSB	16	413050000	196040000	500780000	76947000	186100000	2.10697	2.55448	2.41855	NA	2.36	3.66643e+08
Q07021	C1QBP	6	531510000	165500000	424110000	213570000	141750000	3.21154	2.5626	0.663717	NA	2.14595	365790000
O60762	DPM1	13	499190000	161570000	400800000	55023000	195310000	3.08962	2.48066	3.54961	NA	3.03996	365100000
Q9UQN3;Q9UQN3-2	CHMP2B	8	506100000	0	423470000	0	162770000	NA	NA	NA	enr	NA	3.64113e+08
P47914	RPL29	2	266590000	0	268370000	461870000	556650000	NA	NA	1.20521	NA	NA	363870000
Q9UI12-2;Q9UI12	ATP6V1H	14	472470000	123940000	460440000	0	157900000	3.81209	3.71502	NA	enr	NA	3.63603e+08
P61088;Q5JXB2	UBE2N;UBE2NL	8	541520000	181910000	421930000	172940000	124680000	2.97686	2.31944	0.720944	NA	2.00575	362710000
Q14690	PDCD11	38	451860000	169320000	520630000	55089000	110760000	2.66867	3.07483	2.01056	NA	2.58469	3.61083e+08
P22694-4;P22694-3;P22694;P22694-5;P22694-7;P22694-6;P22694-9;P22694-2;P22694-10;P22694-8	PRKACB	10	466030000	160030000	465420000	72095000	151200000	2.91214	2.90833	2.09723	NA	2.63923	3.60883e+08
Q01968-2;Q01968	OCRL	16	447940000	0	484600000	0	148920000	NA	NA	NA	enr	NA	3.60487e+08
P09874	PARP1	27	503130000	312000000	304350000	108190000	265150000	1.6126	0.975481	2.45078	NA	1.67962	3.57543e+08
Q9UBM7	DHCR7	6	477910000	221100000	372030000	105330000	211270000	2.16151	1.68263	2.00579	NA	1.94998	3.53737e+08
Q15691	MAPRE1	11	312680000	0	485210000	0	255260000	NA	NA	NA	enr	NA	351050000
P00374	DHFR	12	427220000	487610000	498070000	165510000	126920000	0.876151	1.02145	0.766842	NA	0.888148	3.50737e+08
Q9Y3I0	RTCB	17	471700000	177580000	458510000	133030000	121270000	2.65627	2.58199	0.911599	NA	2.04995	3.50493e+08
P18206-2;P18206	VCL	15	458960000	0	582870000	0	0	NA	NA	NA	NA	NA	3.47277e+08
Q13310-2;Q13310;Q13310-3	PABPC4	13	458260000	80810000	407650000	26729000	175390000	5.67083	5.04455	6.56179	enr	5.75906	347100000
Q0PNE2;Q0PNE2-2	ELP6	11	507900000	0	472580000	0	59641000	NA	NA	NA	NA	NA	346707000
Q9Y2Z0;Q9Y2Z0-2	SUGT1	13	315610000	0	357850000	0	366070000	NA	NA	NA	enr	NA	346510000
O43615	TIMM44	15	493020000	143290000	376380000	0	164750000	3.44071	2.6267	NA	NA	NA	3.44717e+08
O43396	TXNL1	10	259480000	0	382980000	0	391460000	NA	NA	NA	enr	NA	344640000
P12235	SLC25A4	4	432750000	0	366570000	143900000	232250000	NA	NA	1.61397	NA	NA	3.43857e+08
Q9H0D6;Q9H0D6-2	XRN2	24	458400000	204160000	372720000	95089000	199530000	2.2453	1.82563	2.09835	NA	2.05642	343550000
P62304	SNRPE	3	301630000	0	303730000	0	422990000	NA	NA	NA	enr	NA	3.42783e+08
O60841	EIF5B	23	525920000	22146000	423650000	0	75958000	23.7479	19.1299	NA	NA	NA	3.41843e+08
P23246;P23246-2	SFPQ	19	408490000	259170000	352230000	123670000	263690000	1.57615	1.35907	2.13221	NA	1.68914	341470000
Q9NUL3-8;Q9NUL3-3;Q9NUL3-2;Q9NUL3;Q9NUL3-6;Q9NUL3-7;Q9NUL3-4	STAU2	19	426200000	40256000	469610000	0	127840000	10.5872	11.6656	NA	NA	NA	3.41217e+08
P50225;P50226;P50225-2	SULT1A1;SULT1A2	11	378950000	172960000	412560000	156920000	231840000	2.19097	2.38529	1.47744	NA	2.0179	3.41117e+08
Q86TX2;P49753	ACOT1;ACOT2	15	261210000	0	300740000	0	453200000	NA	NA	NA	enr	NA	3.38383e+08
Q9NVP1	DDX18	11	515550000	140140000	303580000	59878000	193390000	3.67882	2.16626	3.22973	NA	3.02494	3.37507e+08
P38432	COIL	8	318820000	69538000	294660000	0	395590000	4.58483	4.2374	NA	enr	NA	3.36357e+08
Q9BT92	TCHP	16	340280000	0	442520000	0	225090000	NA	NA	NA	enr	NA	3.35963e+08
Q9NX08	COMMD8	6	244060000	0	456170000	0	305240000	NA	NA	NA	enr	NA	3.35157e+08
Q13619;Q13619-2	CUL4A	21	413230000	110080000	389710000	62999000	202420000	3.75391	3.54024	3.21307	enr	3.50241	335120000
Q08J23;Q08J23-2	NSUN2	21	410470000	200610000	396340000	71481000	197560000	2.04611	1.97567	2.76381	NA	2.26186	334790000
O94832	MYO1D	14	491810000	216720000	341830000	0	169280000	2.26933	1.57729	NA	NA	NA	3.34307e+08
Q9Y5B9	SUPT16H	22	432770000	203380000	403730000	69426000	165430000	2.12789	1.9851	2.38282	NA	2.16527	3.33977e+08
Q9UPW5;Q9UPW5-2;Q9UPW5-3	AGTPBP1	20	448040000	0	392070000	0	159000000	NA	NA	NA	enr	NA	3.33037e+08
P52732	KIF11	16	501920000	39682000	395370000	0	99825000	12.6486	9.96346	NA	NA	NA	3.32372e+08
P13796	LCP1	21	327260000	0	417600000	0	239250000	NA	NA	NA	enr	NA	3.28037e+08
P32119	PRDX2	8	459020000	432280000	350590000	157300000	174020000	1.06186	0.811025	1.10629	NA	0.993059	3.27877e+08
Q96CT7	CCDC124	15	241550000	0	393430000	0	346150000	NA	NA	NA	enr	NA	3.27043e+08
Q9UHD1-2;Q9UHD1	CHORDC1	10	351770000	221260000	516490000	87825000	109760000	1.58985	2.33431	1.24976	NA	1.72464	3.26007e+08
P52907	CAPZA1	9	391710000	0	409780000	0	172650000	NA	NA	NA	enr	NA	3.24713e+08
Q9NRA8;Q9NRA8-2	EIF4ENIF1	15	540240000	0	385840000	0	47486000	NA	NA	NA	NA	NA	324522000
Q14671-2;Q14671-3	PUM1	19	392440000	0	384470000	0	192760000	NA	NA	NA	enr	NA	3.23223e+08
Q13547	HDAC1	9	366830000	222530000	393250000	117100000	209260000	1.64845	1.76718	1.78702	NA	1.73422	3.23113e+08
Q9UGP8	SEC63	12	441280000	153990000	377960000	0	149790000	2.86564	2.45445	NA	NA	NA	323010000
P60891;P21108	PRPS1;PRPS1L1	3	446920000	214830000	415880000	0	103160000	2.08034	1.93586	NA	NA	NA	3.21987e+08
P26640	VARS	20	423060000	228860000	445210000	113210000	95549000	1.84855	1.94534	0.843998	NA	1.54596	321273000
O95299	NDUFA10	11	416230000	238320000	425040000	84697000	121330000	1.74652	1.78348	1.43252	NA	1.65417	3.20867e+08
P84085	ARF5	5	491890000	183490000	469400000	0	0	2.68075	2.55818	NA	NA	NA	320430000
Q9Y295	DRG1	11	382850000	79196000	407610000	0	168790000	4.83421	5.14685	NA	enr	NA	319750000
Q9NVH1;Q9NVH1-3;Q9NVH1-2	DNAJC11	13	492540000	135380000	334580000	0	125460000	3.6382	2.47141	NA	NA	NA	3.17527e+08
Q15029-2;Q15029	EFTUD2	22	377100000	139120000	351550000	0	222720000	2.71061	2.52696	NA	NA	NA	3.17123e+08
Q08945	SSRP1	14	438560000	201070000	401370000	0	104980000	2.18113	1.99617	NA	NA	NA	314970000
Q9H6T3;Q9H6T3-2;Q9H6T3-3	RPAP3	19	379250000	0	424640000	0	139250000	NA	NA	NA	enr	NA	314380000
Q8TDD1-2;Q8TDD1	DDX54	24	448240000	202200000	403350000	0	86235000	2.21682	1.99481	NA	NA	NA	3.12608e+08
Q9NZB2;Q9NZB2-6;Q9NZB2-4;Q9NZB2-5;Q9NZB2-2	FAM120A	20	425300000	163650000	329400000	65706000	180840000	2.59884	2.01283	2.75226	NA	2.45464	3.11847e+08
Q96T37-2;Q96T37-3;Q96T37	RBM15	20	448160000	166470000	340170000	0	143110000	2.69214	2.04343	NA	NA	NA	310480000
O96008;O96008-2	TOMM40	10	432440000	127250000	339550000	0	143930000	3.39835	2.66837	NA	NA	NA	3.05307e+08
Q8NI27	THOC2	16	543830000	135080000	239990000	47752000	128020000	4.02598	1.77665	2.68093	NA	2.82786	3.03947e+08
P50402	EMD	10	295320000	108220000	420940000	51257000	195210000	2.72889	3.88967	3.80846	NA	3.47567	3.03823e+08
O95816	BAG2	9	489410000	187200000	417950000	0	0	2.61437	2.23264	NA	NA	NA	3.02453e+08
Q16531	DDB1	18	247040000	245300000	558350000	0	101800000	1.00709	2.27619	NA	NA	NA	3.02397e+08
Q8IUD2;Q8IUD2-2;Q8IUD2-3;Q8IUD2-4;Q8IUD2-5	ERC1	24	499220000	0	399750000	0	0	NA	NA	NA	NA	NA	2.99657e+08
Q9H4L4	SENP3	16	515940000	30171000	283350000	21076000	90986000	17.1005	9.39147	4.31704	NA	10.2697	2.96759e+08
P20340-2;P20340;P20340-3	RAB6A	10	418590000	152880000	308710000	204200000	162400000	2.73803	2.0193	0.795299	NA	1.85087	2.96567e+08
Q14103-4;Q14103-3;Q14103-2;Q14103	HNRNPD	7	351230000	217430000	350330000	99509000	185960000	1.61537	1.61123	1.86878	NA	1.69846	295840000
Q9Y2Z9-3;Q9Y2Z9;Q9Y2Z9-2	COQ6	2	0	0	0	0	885000000	NA	NA	NA	NA	NA	295000000
Q9UHI6	DDX20	17	361300000	125010000	341170000	0	181540000	2.89017	2.72914	NA	NA	NA	294670000
Q9BVP2-2;Q9BVP2	GNL3	12	392710000	177800000	293550000	127770000	197390000	2.20872	1.65101	1.54489	NA	1.80154	294550000
Q9UPQ9-1;Q9UPQ9	TNRC6B	23	306300000	0	340460000	0	234450000	NA	NA	NA	enr	NA	2.93737e+08
Q15398-3;Q15398;Q15398-1	DLGAP5	17	308520000	0	374380000	0	193680000	NA	NA	NA	enr	NA	2.92193e+08
P46977	STT3A	11	393350000	150080000	312010000	76933000	170580000	2.62094	2.07896	2.21725	NA	2.30572	291980000
O94905	ERLIN2	12	424210000	234050000	226710000	73109000	224650000	1.81248	0.968639	3.07281	NA	1.95131	2.91857e+08
O60749	SNX2	14	342910000	133740000	345330000	0	187270000	2.564	2.5821	NA	NA	NA	2.91837e+08
Q96RG2;Q96RG2-2;Q96RG2-4	PASK	14	400480000	0	329520000	0	139530000	NA	NA	NA	enr	NA	2.89843e+08
Q9Y3T9	NOC2L	14	409470000	301580000	342590000	95651000	117400000	1.35775	1.13598	1.22738	NA	1.24037	289820000
P00966	ASS1	11	518100000	44478000	247570000	0	100440000	11.6485	5.56612	NA	NA	NA	2.88703e+08
Q6P158	DHX57	25	414100000	35662000	321020000	0	130150000	11.6118	9.00174	NA	NA	NA	2.88423e+08
Q9Y224	C14orf166	12	366350000	171770000	445190000	19202000	46538000	2.13279	2.59178	2.4236	NA	2.38273	286026000
P16333;P16333-2	NCK1	13	332870000	0	389370000	0	128860000	NA	NA	NA	NA	NA	283700000
P49915	GMPS	18	309870000	236500000	368020000	83905000	171230000	1.31023	1.55611	2.04076	NA	1.6357	283040000
O60566;O60566-3;O60566-2	BUB1B	23	377230000	0	381780000	0	89973000	NA	NA	NA	NA	NA	2.82994e+08
Q9Y285	FARSA	15	269520000	186210000	451280000	40998000	125800000	1.4474	2.4235	3.06844	NA	2.31311	282200000
Q02750;Q02750-2	MAP2K1	9	373410000	0	345540000	0	125630000	NA	NA	NA	NA	NA	2.81527e+08
Q9BPX3	NCAPG	18	295750000	108910000	388150000	0	157170000	2.71554	3.56395	NA	NA	NA	2.80357e+08
Q13885	TUBB2A	4	361040000	100460000	273770000	121570000	205620000	3.59387	2.72516	1.69137	NA	2.67013	2.80143e+08
Q9H4A3-2;Q9H4A3;Q9H4A3-5;Q9H4A3-6;Q9H4A3-4	WNK1	21	410960000	32717000	377700000	0	48030000	12.5611	11.5445	NA	NA	NA	2.78897e+08
Q9UNQ2	DIMT1	10	406320000	131710000	305090000	37253000	124030000	3.08496	2.31638	3.3294	NA	2.91024	278480000
P04844-2;P04844	RPN2	18	323620000	253630000	278440000	117570000	232260000	1.27595	1.09782	1.9755	NA	1.44976	2.78107e+08
Q14444-2;Q14444	CAPRIN1	8	348430000	0	344550000	0	136360000	NA	NA	NA	enr	NA	2.76447e+08
O00231;O00231-2	PSMD11	13	289110000	30966000	399570000	0	140460000	9.33637	12.9035	NA	enr	NA	276380000
P05023;P05023-3;P05023-2	ATP1A1	21	259290000	77331000	381160000	0	187730000	3.35299	4.92894	NA	enr	NA	276060000
Q86WR0	CCDC25	8	221720000	0	425750000	0	179240000	NA	NA	NA	enr	NA	275570000
P53396-2;P53396	ACLY	21	324870000	91295000	397330000	0	103300000	3.55846	4.35216	NA	NA	NA	2.75167e+08
Q9H3U1	UNC45A	19	409920000	10472000	379220000	0	31891000	39.1444	36.2128	NA	NA	NA	273677000
O75533	SF3B1	22	326990000	140780000	385710000	0	106410000	2.3227	2.73981	NA	NA	NA	2.73037e+08
O75367-2;O75367-3;O75367	H2AFY	9	309340000	247260000	301000000	208110000	206280000	1.25107	1.21734	0.991207	NA	1.15321	2.72207e+08
Q86TP1;Q86TP1-2;Q86TP1-3;Q86TP1-5;Q86TP1-4	PRUNE	14	337590000	37401000	311720000	0	156100000	9.02623	8.33454	NA	enr	NA	268470000
P53004	BLVRA	10	362400000	221590000	326760000	108770000	115810000	1.63545	1.47462	1.06472	NA	1.3916	2.68323e+08
O43837;O43837-2	IDH3B	14	320200000	169440000	352450000	46911000	130310000	1.88975	2.08009	2.77781	NA	2.24922	2.67653e+08
Q15208	STK38	9	295610000	0	339930000	0	166960000	NA	NA	NA	enr	NA	267500000
Q13257	MAD2L1	6	384550000	200600000	285490000	0	123360000	1.917	1.42318	NA	NA	NA	2.64467e+08
P11388;P11388-2;P11388-3;P11388-4	TOP2A	25	338620000	197050000	300930000	97508000	151930000	1.71845	1.52718	1.55813	NA	1.60125	2.63827e+08
P46087;P46087-4;P46087-2;P46087-3	NOP2	20	317190000	247080000	312990000	102490000	161160000	1.28375	1.26676	1.57245	NA	1.37432	263780000
Q96EK5	KIAA1279	18	298410000	98428000	344780000	0	148030000	3.03176	3.50287	NA	enr	NA	263740000
Q8WUH6	TMEM263	5	0	0	155410000	0	631490000	NA	NA	NA	NA	NA	262300000
Q9NS69	TOMM22	6	356120000	69469000	229490000	56898000	199880000	5.12632	3.30349	3.51295	enr	3.98092	261830000
Q9NRY4	ARHGAP35	23	343080000	0	360640000	0	79481000	NA	NA	NA	NA	NA	261067000
Q99873-3;Q99873-2;Q99873-4;Q99873	PRMT1	10	292030000	110260000	352940000	0	134620000	2.64856	3.20098	NA	NA	NA	2.59863e+08
Q13643	FHL3	3	778270000	48626000	0	0	0	16.0052	0	NA	NA	NA	2.59423e+08
P25685	DNAJB1	13	219830000	0	306970000	0	249500000	NA	NA	NA	enr	NA	2.58767e+08
Q5JVF3-3;Q5JVF3;Q5JVF3-4;Q5JVF3-2	PCID2	10	349870000	134270000	275460000	50357000	148330000	2.60572	2.05154	2.94557	NA	2.53428	2.57887e+08
Q8N9N2-2;Q8N9N2	ASCC1	7	427490000	0	338710000	0	0	NA	NA	NA	NA	NA	255400000
O00567	NOP56	15	301350000	238540000	327780000	9601700	137020000	1.26331	1.37411	14.2704	NA	5.63594	2.55383e+08
Q9H5V9-2;Q9H5V9-3;Q9H5V9	CXorf56	5	0	0	475890000	0	288430000	NA	NA	NA	NA	NA	2.54773e+08
Q96EB1;Q96EB1-2	ELP4	13	406670000	0	357350000	0	0	NA	NA	NA	NA	NA	2.54673e+08
A0FGR8-2;A0FGR8;A0FGR8-6;A0FGR8-4	ESYT2	20	517740000	42492000	183920000	0	59079000	12.1844	4.32834	NA	NA	NA	2.5358e+08
P62861	FAU	2	378810000	0	381340000	860930000	0	NA	NA	0	NA	NA	2.53383e+08
Q9UKE5-6;Q9UKE5-2;Q9UKE5-4;Q9UKE5	TNIK	14	354320000	0	340460000	0	62210000	NA	NA	NA	NA	NA	252330000
Q9BSJ2;Q9BSJ2-4;Q9BSJ2-3	TUBGCP2	18	326440000	123800000	338650000	44256000	89406000	2.63683	2.73546	2.0202	NA	2.46416	2.51499e+08
Q9H9A5;Q9H9A5-6;Q9H9A5-2;Q9H9A5-3;Q9H9A5-4	CNOT10	15	328750000	0	296930000	0	126010000	NA	NA	NA	NA	NA	2.50563e+08
O00139-2;O00139-1;O00139;O00139-4	KIF2A	16	406090000	165280000	222160000	87680000	123210000	2.45698	1.34414	1.40522	NA	1.73545	2.50487e+08
Q16181-2;Q16181	2007-09-01	11	350160000	0	261270000	0	138210000	NA	NA	NA	enr	NA	249880000
Q9UNX4	WDR3	13	352920000	125210000	354670000	0	38326000	2.81862	2.8326	NA	NA	NA	2.48639e+08
Q13043;Q13043-2	STK4	15	279610000	0	314850000	0	150350000	NA	NA	NA	enr	NA	248270000
P62857	RPS28	2	338130000	0	295890000	0	109630000	NA	NA	NA	NA	NA	2.47883e+08
Q9C0C9	UBE2O	16	204310000	40987000	465930000	0	61620000	4.98475	11.3678	NA	NA	NA	2.43953e+08
Q8WVX9	FAR1	11	378730000	68968000	288710000	23380000	57648000	5.49139	4.18614	2.4657	NA	4.04774	241696000
Q8NI60-3;Q8NI60;Q8NI60-4;Q8NI60-2	ADCK3	8	323730000	110340000	231210000	0	166200000	2.93393	2.09543	NA	NA	NA	240380000
O75113	N4BP1	14	321690000	0	341430000	0	58010000	NA	NA	NA	NA	NA	2.40377e+08
Q14839;Q14839-2	CHD4	27	359750000	99468000	296820000	0	61721000	3.61674	2.98408	NA	NA	NA	2.3943e+08
Q9UHD8-5;Q9UHD8-7;Q9UHD8-2;Q9UHD8;Q9UHD8-3;Q9UHD8-4;Q9UHD8-9;Q9UHD8-8	2009-09-01	13	332230000	0	264920000	0	120460000	NA	NA	NA	NA	NA	2.39203e+08
Q9H3K6;Q9H3K6-2	BOLA2	5	252860000	153290000	199410000	111650000	263010000	1.64955	1.30087	2.35567	NA	1.7687	2.38427e+08
P62318	SNRPD3	2	222900000	142100000	331970000	29759000	159380000	1.56861	2.33617	5.35569	NA	3.08683	2.38083e+08
Q9UKY7;Q9UKY7-2	CDV3	8	197000000	0	346180000	0	168870000	NA	NA	NA	enr	NA	237350000
P06730;P06730-3;P06730-2	EIF4E	4	355130000	0	218360000	0	134550000	NA	NA	NA	enr	NA	2.36013e+08
O14735	CDIPT	6	471980000	62285000	235130000	65049000	0	7.57775	3.77507	0	NA	3.78427	2.35703e+08
Q9HD45	TM9SF3	4	344990000	79106000	302010000	0	56608000	4.36111	3.81779	NA	NA	NA	234536000
Q12792;Q12792-4;Q12792-3	TWF1	10	171260000	30970000	432120000	18630000	94494000	5.52987	13.9529	5.07214	NA	8.18496	2.32625e+08
O43707	ACTN4	21	321210000	32064000	269830000	0	104650000	10.0178	8.41536	NA	NA	NA	2.31897e+08
P11182	DBT	21	426150000	1284400000	267680000	271160000	0	0.331789	0.208409	0	NA	0.180066	2.31277e+08
P47755	CAPZA2	5	261450000	141080000	214440000	0	216560000	1.8532	1.51999	NA	NA	NA	2.30817e+08
P42566	EPS15	16	372690000	0	286970000	0	31866000	NA	NA	NA	NA	NA	2.30509e+08
Q9BUP0;Q9BUP0-2	EFHD1	8	231620000	0	291560000	0	160890000	NA	NA	NA	enr	NA	2.28023e+08
P25789;P25789-2	PSMA4	7	326540000	198190000	356430000	0	0	1.64761	1.79843	NA	NA	NA	2.27657e+08
Q96T76;Q96T76-8;Q96T76-5;Q96T76-9	MMS19	14	327890000	114830000	273760000	0	81222000	2.85544	2.38405	NA	NA	NA	227624000
O15371	EIF3D	10	297390000	0	296690000	30814000	88777000	NA	NA	2.88106	NA	NA	227619000
P12956	XRCC6	17	292070000	218190000	259380000	42843000	126860000	1.3386	1.18878	2.96104	NA	1.82948	2.26103e+08
Q9NVV4;Q9NVV4-2	MTPAP	10	333010000	87511000	232760000	0	108640000	3.80535	2.65978	NA	NA	NA	2.24803e+08
Q9Y484;Q9Y484-3;Q9Y484-2	WDR45	7	333220000	0	257440000	0	80310000	NA	NA	NA	NA	NA	2.23657e+08
Q9NVI1;Q9NVI1-2;Q9NVI1-1	FANCI	21	414980000	10954000	222600000	0	32630000	37.8839	20.3213	NA	NA	NA	2.23403e+08
Q9NWB6;Q9NWB6-2	ARGLU1	6	0	1074000000	668930000	0	0	0	0.62284	NA	NA	NA	2.22977e+08
O00178	GTPBP1	13	426330000	55953000	192890000	0	48000000	7.61943	3.44736	NA	NA	NA	2.22407e+08
P50570-2;P50570	DNM2	20	293630000	120660000	277110000	37665000	96455000	2.43353	2.29662	2.56087	NA	2.43034	2.22398e+08
Q9NWS0	PIH1D1	7	258020000	0	252260000	0	154640000	NA	NA	NA	enr	NA	221640000
Q9Y6Y8;Q9Y6Y8-2	SEC23IP	15	278000000	0	320540000	0	62951000	NA	NA	NA	NA	NA	220497000
Q8TBX8;Q8TBX8-3;Q8TBX8-2	PIP4K2C	11	241030000	0	290750000	0	126730000	NA	NA	NA	NA	NA	2.19503e+08
Q9Y5B8-2;Q9Y5B8	NME7	11	230780000	0	256950000	0	170600000	NA	NA	NA	enr	NA	2.19443e+08
P51812	RPS6KA3	19	399410000	66305000	193480000	20540000	64848000	6.02383	2.91803	3.15716	NA	4.03301	219246000
Q63ZY3-3;Q63ZY3;Q63ZY3-2	KANK2	15	318940000	0	233910000	0	103940000	NA	NA	NA	NA	NA	218930000
O43795-2;O43795	MYO1B	22	376220000	17527000	261480000	6356200	18010000	21.4652	14.9187	2.83345	NA	13.0724	218570000
P26639;P26639-2	TARS	17	193350000	118700000	227990000	0	233370000	1.6289	1.92072	NA	NA	NA	2.18237e+08
P49321;P49321-3;P49321-2	NASP	10	248000000	69610000	244950000	0	161740000	3.56271	3.51889	NA	enr	NA	218230000
A6NKD9	CCDC85C	11	227180000	0	315420000	0	111480000	NA	NA	NA	NA	NA	2.18027e+08
O75794	CDC123	9	218200000	81942000	282910000	43661000	152150000	2.66286	3.45256	3.4848	NA	3.20008	2.17753e+08
P52701;P52701-2	MSH6	25	279960000	103550000	250650000	0	121410000	2.70362	2.42057	NA	NA	NA	217340000
Q9UHD2	TBK1	14	375370000	41080000	234400000	0	37833000	9.13754	5.70594	NA	NA	NA	2.15868e+08
O75419-2;O75419;O75419-3	CDC45	13	311160000	102140000	235530000	0	99651000	3.04641	2.30595	NA	NA	NA	215447000
Q15046;Q15046-2	KARS	15	322030000	133100000	217220000	0	105880000	2.41946	1.63201	NA	NA	NA	2.15043e+08
Q9BZF1-3;Q9BZF1-2;Q9BZF1	OSBPL8	10	288930000	55369000	244280000	31089000	111120000	5.21826	4.41186	3.57425	NA	4.40146	2.14777e+08
Q9NVA2;Q9NVA2-2	2011-09-01	10	251550000	0	241730000	0	147410000	NA	NA	NA	enr	NA	2.13563e+08
P51116	FXR2	7	337550000	0	301980000	0	0	NA	NA	NA	NA	NA	2.13177e+08
Q14498-3;Q14498-2;Q14498	RBM39	11	186750000	223340000	293850000	91217000	158650000	0.836169	1.31571	1.73926	NA	1.29705	2.13083e+08
Q93008-1;Q93008;O00507	USP9X;USP9Y	28	338160000	28957000	248010000	4693300	52616000	11.678	8.56477	11.2109	NA	10.4845	2.12929e+08
Q9Y5L0-3;Q9Y5L0;Q9Y5L0-1;Q9Y5L0-5	TNPO3	15	276560000	117240000	242740000	0	119250000	2.35892	2.07045	NA	NA	NA	212850000
Q13162	PRDX4	5	367830000	200650000	183800000	60120000	84796000	1.83319	0.916023	1.41045	NA	1.38655	212142000
O95831-3;O95831;O95831-2;O95831-5	AIFM1	14	430620000	46857000	203110000	0	0	9.19009	4.33468	NA	NA	NA	2.11243e+08
P09661	SNRPA1	10	234240000	89054000	296040000	37614000	100840000	2.63031	3.32428	2.68092	NA	2.8785	2.10373e+08
P04843	RPN1	18	275600000	90350000	235320000	0	117770000	3.05036	2.60454	NA	NA	NA	2.09563e+08
Q5SRE5;Q5SRE5-2	NUP188	23	306550000	34872000	255240000	0	66027000	8.79072	7.31934	NA	NA	NA	2.09272e+08
P43686;P43686-2	PSMC4	12	186400000	90493000	251340000	61578000	189990000	2.05983	2.77745	3.08536	NA	2.64088	2.09243e+08
P30419-2;P30419	NMT1	13	196500000	0	244010000	0	186600000	NA	NA	NA	enr	NA	2.09037e+08
Q9Y6R0	NUMBL	10	251210000	0	256330000	0	117000000	NA	NA	NA	NA	NA	208180000
P08865	RPSA	8	166850000	74882000	211620000	35802000	243360000	2.22817	2.82605	6.79739	NA	3.95053	2.07277e+08
Q9H583	HEATR1	27	295380000	44074000	235980000	17770000	88492000	6.70191	5.35418	4.97985	NA	5.67865	2.06617e+08
P60228	EIF3E	12	252020000	100730000	280180000	74808000	86094000	2.50194	2.7815	1.15087	NA	2.14477	206098000
O14530	TXNDC9	7	116750000	0	430680000	25858000	66770000	NA	NA	2.58218	NA	NA	2.04733e+08
Q5T5Y3;Q5T5Y3-3;Q5T5Y3-2	CAMSAP1	15	259090000	0	258710000	0	93485000	NA	NA	NA	NA	NA	2.03762e+08
Q99497	PARK7	8	242930000	350340000	278090000	126100000	88329000	0.693412	0.793772	0.700468	NA	0.729217	2.03116e+08
Q5T4S7-3;Q5T4S7-4;Q5T4S7;Q5T4S7-2	UBR4	36	246420000	73825000	247370000	14294000	114960000	3.33789	3.35076	8.04254	NA	4.9104	2.02917e+08
Q9Y2T2	AP3M1	7	243810000	115010000	208040000	62710000	150150000	2.1199	1.80889	2.39435	NA	2.10771	2.00667e+08
Q9NYF8-3;Q9NYF8-2;Q9NYF8;Q9NYF8-4	BCLAF1	10	255240000	59222000	319580000	0	26775000	4.30988	5.39631	NA	NA	NA	2.00532e+08
P00338;P00338-3;P00338-5;P00338-2;P00338-4	LDHA	12	186450000	243430000	331720000	127990000	82957000	0.765929	1.36269	0.648152	NA	0.925591	2.00376e+08
Q9BRX2	PELO	12	274250000	95304000	221020000	0	105830000	2.87763	2.31911	NA	NA	NA	2.00367e+08
Q15942	ZYX	9	113570000	0	198670000	32469000	288690000	NA	NA	8.89125	NA	NA	200310000
Q53H96	PYCRL	7	247090000	120330000	225710000	34841000	125860000	2.05344	1.87576	3.61241	NA	2.51387	1.99553e+08
Q9UL25	RAB21	6	312990000	219860000	230010000	89515000	54611000	1.42359	1.04617	0.610077	NA	1.02661	1.99204e+08
Q9NVM4-3;Q9NVM4;Q9NVM4-2;Q9NVM4-4	PRMT7	10	197890000	0	232570000	0	166750000	NA	NA	NA	enr	NA	199070000
Q9Y5T5-3;Q9Y5T5-2;Q9Y5T5;Q9Y5T5-4	USP16	11	271790000	0	284660000	0	40178000	NA	NA	NA	NA	NA	198876000
Q9Y4L1	HYOU1	16	256260000	77958000	228820000	0	109970000	3.28715	2.93517	NA	NA	NA	198350000
Q99426	TBCB	5	189080000	0	286620000	0	117990000	NA	NA	NA	NA	NA	1.97897e+08
P61081	UBE2M	6	220620000	0	271790000	0	99583000	NA	NA	NA	NA	NA	197331000
Q15773	MLF2	5	211080000	0	232640000	0	147050000	NA	NA	NA	enr	NA	1.96923e+08
P43487	RANBP1	3	237770000	0	352430000	0	0	NA	NA	NA	NA	NA	1.96733e+08
Q01518;Q01518-2	CAP1	13	331640000	0	258250000	0	0	NA	NA	NA	NA	NA	196630000
O00483	NDUFA4	2	281050000	110470000	209720000	0	98749000	2.54413	1.89843	NA	NA	NA	1.96506e+08
Q8WU90	ZC3H15	7	222560000	0	276080000	0	89001000	NA	NA	NA	NA	NA	1.9588e+08
O00560-3;O00560	SDCBP	5	128620000	0	218980000	0	238110000	NA	NA	NA	NA	NA	1.95237e+08
Q96C92-2;Q96C92;Q96C92-4;Q96C92-3	SDCCAG3	10	312670000	116330000	265270000	0	0	2.68778	2.28032	NA	NA	NA	1.92647e+08
Q9UI26;Q9UI26-2	IPO11	13	260990000	71835000	241000000	0	75294000	3.63319	3.35491	NA	NA	NA	192428000
Q7L2H7	EIF3M	8	284580000	125450000	207110000	0	85370000	2.26847	1.65094	NA	NA	NA	1.92353e+08
Q16891-2;Q16891;Q16891-3	IMMT	17	225500000	112090000	282100000	0	69187000	2.01178	2.51673	NA	NA	NA	1.92262e+08
Q9H089	LSG1	10	244660000	0	233970000	0	92181000	NA	NA	NA	NA	NA	1.9027e+08
P38159;P38159-2	RBMX	12	162710000	513030000	230120000	175800000	177100000	0.317155	0.448551	1.00739	NA	0.591033	1.89977e+08
Q9BRP8-2;Q9BRP8	WIBG	8	176520000	0	209490000	0	183280000	NA	NA	NA	enr	NA	1.89763e+08
Q99714;Q99714-2	HSD17B10	10	303800000	88357000	145880000	42014000	118140000	3.43832	1.65103	2.81192	NA	2.63376	1.89273e+08
Q13155	AIMP2	5	294810000	86785000	201610000	49057000	71130000	3.39702	2.3231	1.44995	NA	2.39002	1.89183e+08
P54619	PRKAG1	10	272310000	57606000	238900000	0	55810000	4.72711	4.14714	NA	NA	NA	1.89007e+08
O43426;O43426-4;O43426-2	SYNJ1	24	193570000	0	245230000	0	127620000	NA	NA	NA	NA	NA	1.88807e+08
P33947;P33947-2	KDELR2	4	244080000	78838000	230970000	0	90504000	3.09597	2.92968	NA	NA	NA	188518000
P46459	NSF	18	195630000	231930000	232390000	0	133840000	0.843487	1.00198	NA	NA	NA	1.87287e+08
P53621;P53621-2	COPA	23	240740000	151410000	259140000	51521000	59740000	1.58999	1.71151	1.15953	NA	1.48701	186540000
Q8TEU7;Q8TEU7-4;Q8TEU7-5;Q8TEU7-3;Q8TEU7-2	RAPGEF6	16	273420000	7870100	245610000	0	39039000	34.7416	31.208	NA	NA	NA	186023000
Q9UGI8-2;Q9UGI8	TES	11	207970000	0	270560000	0	79433000	NA	NA	NA	NA	NA	1.85988e+08
P39656	DDOST	11	285520000	196280000	181470000	85192000	90823000	1.45466	0.924547	1.0661	NA	1.14843	1.85938e+08
Q9UK76;Q9UK76-2;Q9UK76-3	HN1	7	159960000	0	162430000	0	230480000	NA	NA	NA	enr	NA	184290000
Q9Y570;Q9Y570-2	PPME1	10	192840000	0	244520000	0	111830000	NA	NA	NA	NA	NA	1.83063e+08
Q658Y4	FAM91A1	13	286660000	0	262290000	0	0	NA	NA	NA	NA	NA	1.82983e+08
P20020-6;P20020-3;P20020-4;P20020;P20020-5;P20020-2	ATP2B1	19	307010000	0	241190000	0	0	NA	NA	NA	NA	NA	1.82733e+08
Q5VZ89;Q5VZ89-6;Q5VZ89-5;Q5VZ89-2	DENND4C	18	291820000	0	207150000	0	48817000	NA	NA	NA	NA	NA	1.82596e+08
Q9UNF1;Q9UNF1-2	MAGED2	16	199580000	89669000	179590000	0	165370000	2.22574	2.00281	NA	NA	NA	1.81513e+08
Q9NU22	MDN1	27	324340000	123830000	187830000	27754000	31874000	2.61924	1.51684	1.14845	NA	1.76151	181348000
P36404	ARL2	6	220150000	81821000	216430000	0	107460000	2.69063	2.64516	NA	NA	NA	1.81347e+08
Q14980-2;Q14980;Q14980-4;Q14980-3	NUMA1	39	231600000	312230000	203620000	45896000	108670000	0.741761	0.652147	2.36774	NA	1.25388	1.81297e+08
Q9UIG0-2;Q9UIG0	BAZ1B	12	247350000	60456000	231960000	0	64553000	4.09141	3.83684	NA	NA	NA	1.81288e+08
P31350;P31350-2	RRM2	10	162730000	0	241060000	0	139410000	NA	NA	NA	enr	NA	1.81067e+08
P41227;P41227-2	NAA10	8	226950000	91941000	231470000	0	83864000	2.46843	2.51759	NA	NA	NA	1.80761e+08
P05386	RPLP1	1	0	0	0	0	542100000	NA	NA	NA	NA	NA	180700000
Q53EZ4;Q53EZ4-2	CEP55	14	226900000	0	260360000	0	53264000	NA	NA	NA	NA	NA	1.80175e+08
P54578	USP14	11	196130000	33850000	260550000	0	79127000	5.79409	7.69719	NA	NA	NA	1.78602e+08
P51648;P51648-2	ALDH3A2	10	216750000	0	243020000	0	75464000	NA	NA	NA	NA	NA	1.78411e+08
P51003;P51003-2	PAPOLA	12	257280000	38301000	231780000	17887000	46070000	6.71732	6.05154	2.57561	NA	5.11482	1.78377e+08
Q9H2M9	RAB3GAP2	19	283590000	0	229430000	0	18522000	NA	NA	NA	NA	NA	1.77181e+08
P62191	PSMC1	11	245120000	63634000	253030000	0	32401000	3.85203	3.97633	NA	NA	NA	1.7685e+08
Q92540-2;Q92540;Q92540-4	SMG7	15	224610000	0	249520000	0	54847000	NA	NA	NA	NA	NA	1.76326e+08
P49755	TMED10	5	245810000	116590000	170530000	90199000	109730000	2.10833	1.46265	1.21653	NA	1.59584	1.75357e+08
Q13625;Q13625-3;Q13625-2	TP53BP2	19	204220000	0	215320000	0	104310000	NA	NA	NA	NA	NA	1.74617e+08
Q15370;Q15370-2	TCEB2	4	254360000	0	269050000	0	0	NA	NA	NA	NA	NA	174470000
Q9BV20-2;Q9BV20	MRI1	7	303640000	36305000	217820000	30615000	0	8.36359	5.99972	0	NA	4.78777	173820000
Q92990;Q92990-2	GLMN	13	209790000	31346000	219700000	0	87955000	6.69272	7.00887	NA	NA	NA	1.72482e+08
Q9UI30	TRMT112	4	191220000	0	197320000	0	127500000	NA	NA	NA	NA	NA	1.72013e+08
P42694	HELZ	22	255590000	70674000	184810000	0	75238000	3.61646	2.61496	NA	NA	NA	1.71879e+08
O00410-2;O00410;O00410-3	IPO5	15	207990000	82259000	224430000	0	82816000	2.52848	2.72833	NA	NA	NA	1.71745e+08
Q9UMS4	PRPF19	6	258330000	88779000	157800000	32800000	95076000	2.90981	1.77745	2.89866	NA	2.52864	170402000
P08243-2;P08243;P08243-3	ASNS	12	138650000	52434000	136310000	0	236170000	2.64428	2.59965	NA	NA	NA	1.70377e+08
Q9Y2X3	NOP58	10	220930000	96888000	209880000	0	79342000	2.28026	2.16621	NA	NA	NA	1.70051e+08
Q6DKI1	RPL7L1	9	218160000	106200000	167160000	144600000	123500000	2.05424	1.57401	0.85408	NA	1.49411	1.69607e+08
Q9Y262;Q9Y262-2	EIF3L	10	243530000	83470000	192240000	0	72808000	2.91758	2.3031	NA	NA	NA	169526000
Q6PGP7	TTC37	18	284840000	0	221280000	0	0	NA	NA	NA	NA	NA	1.68707e+08
Q70CQ2-3;Q70CQ2-2;Q70CQ2	USP34	2	0	0	0	0	505510000	NA	NA	NA	NA	NA	1.68503e+08
O14925;Q5SRD1	TIMM23;TIMM23B	5	221910000	0	165930000	25303000	114600000	NA	NA	4.52911	NA	NA	167480000
Q13177	PAK2	9	208800000	59929000	237570000	0	54656000	3.48412	3.96419	NA	NA	NA	1.67009e+08
O75381-2;O75381	PEX14	7	288950000	0	210930000	0	0	NA	NA	NA	NA	NA	1.66627e+08
Q96A49	SYAP1	11	168900000	0	226690000	0	103080000	NA	NA	NA	NA	NA	1.66223e+08
Q9UBN7;Q9UBN7-2	HDAC6	10	210270000	0	117650000	0	169430000	NA	NA	NA	NA	NA	1.65783e+08
Q9BQ39	DDX50	17	198580000	89092000	199380000	0	99371000	2.22893	2.23791	NA	NA	NA	165777000
P31751	AKT2	13	254430000	82224000	242120000	0	0	3.09435	2.94464	NA	NA	NA	1.65517e+08
Q9Y217;Q9Y217-2	MTMR6	18	172670000	0	212670000	0	110670000	NA	NA	NA	NA	NA	1.65337e+08
Q2NKX8	ERCC6L	14	234300000	0	260580000	0	0	NA	NA	NA	NA	NA	164960000
Q9UN86-2;Q9UN86	G3BP2	6	221510000	0	273070000	0	0	NA	NA	NA	NA	NA	164860000
Q9UDW1;Q9UDW1-2	UQCR10	2	250310000	66171000	204890000	0	38897000	3.78277	3.09637	NA	NA	NA	164699000
Q8WWY3;Q8WWY3-2;Q8WWY3-3	PRPF31	13	237480000	57831000	204700000	0	51856000	4.10645	3.53962	NA	NA	NA	1.64679e+08
P04406	GAPDH	11	188680000	534860000	195110000	30500000	110040000	0.352765	0.364787	3.60787	NA	1.44181	164610000
Q969V3-2;Q969V3	NCLN	15	267200000	69445000	162080000	0	60544000	3.84765	2.33393	NA	NA	NA	1.63275e+08
P10599;P10599-2	TXN	6	318780000	384060000	170780000	139720000	0	0.830027	0.44467	0	NA	0.424899	1.63187e+08
Q9NX20	MRPL16	7	224530000	77704000	184480000	0	80480000	2.88956	2.37414	NA	NA	NA	1.63163e+08
P53350	PLK1	13	144070000	34554000	139190000	43221000	206180000	4.16942	4.02819	4.77037	enr	4.32266	1.63147e+08
P35611-2;P35611;P35611-3	ADD1	11	230620000	0	149210000	0	104840000	NA	NA	NA	NA	NA	1.61557e+08
P49840	GSK3A	9	174790000	60671000	224310000	37920000	82380000	2.88095	3.69715	2.17247	NA	2.91686	1.60493e+08
O96013;O96013-2;O96013-4;O96013-3	PAK4	10	190120000	0	196340000	0	94746000	NA	NA	NA	NA	NA	160402000
Q5JSH3-2;Q5JSH3	WDR44	15	280370000	0	145520000	0	55283000	NA	NA	NA	NA	NA	160391000
P51610-2;P51610	HCFC1	17	252230000	57849000	228620000	0	0	4.36014	3.95201	NA	NA	NA	1.60283e+08
P42285	SKIV2L2	14	220720000	43538000	195840000	0	61619000	5.06959	4.49814	NA	NA	NA	159393000
Q03001-8;Q03001	DST	19	288330000	0	189280000	0	0	NA	NA	NA	NA	NA	1.59203e+08
Q9BRX9	WDR83	4	177850000	0	196010000	0	103380000	NA	NA	NA	NA	NA	159080000
P61011;P61011-2	SRP54	15	203100000	0	200780000	0	72111000	NA	NA	NA	NA	NA	1.58664e+08
C9JLW8	FAM195B	4	270150000	0	204680000	0	0	NA	NA	NA	NA	NA	1.58277e+08
Q659C4;Q659C4-9;Q659C4-2;Q659C4-3	LARP1B	10	206300000	0	171230000	0	96142000	NA	NA	NA	NA	NA	1.57891e+08
Q9P2R7-2;Q9P2R7	SUCLA2	10	190390000	176410000	282530000	73981000	0	1.07925	1.60155	0	NA	0.8936	157640000
Q8WUM0	NUP133	17	210120000	40665000	196680000	0	65450000	5.1671	4.83659	NA	NA	NA	1.57417e+08
Q8NBU5-2;Q8NBU5	ATAD1	5	207420000	73510000	139580000	0	124120000	2.82166	1.89879	NA	NA	NA	157040000
O00213-2;O00213;O00213-3	APBB1	7	187690000	0	168860000	0	112430000	NA	NA	NA	NA	NA	1.56327e+08
O00418	EEF2K	12	208620000	0	210570000	0	49701000	NA	NA	NA	NA	NA	156297000
Q9NRN7	AASDHPPT	8	143190000	178450000	185810000	69172000	138820000	0.80241	1.04124	2.00688	NA	1.28351	155940000
Q7Z6Z7-2;Q7Z6Z7-3;Q7Z6Z7	HUWE1	22	208860000	79068000	163330000	29780000	94672000	2.64152	2.06569	3.17905	NA	2.62875	1.55621e+08
Q5SNT6;Q641Q2-2;Q641Q2;Q9Y4E1-3;Q9Y4E1-6;Q9Y4E1-2;Q9Y4E1;Q9Y4E1-4;Q9Y4E1-5	FAM21B;FAM21A;FAM21C	14	252670000	0	211980000	0	0	NA	NA	NA	NA	NA	1.54883e+08
Q14232	EIF2B1	9	169870000	132070000	192500000	0	101120000	1.28621	1.45756	NA	NA	NA	1.54497e+08
Q8IX90;Q8IX90-3	SKA3	9	122420000	0	250550000	0	87485000	NA	NA	NA	NA	NA	153485000
P63151;P63151-2	PPP2R2A	12	192220000	210830000	151700000	117130000	115980000	0.91173	0.719537	0.990182	NA	0.873816	153300000
Q8IWS0;Q8IWS0-2	PHF6	4	233570000	87320000	225160000	0	0	2.67487	2.57856	NA	NA	NA	152910000
P22626;P22626-2	HNRNPA2B1	13	153920000	305150000	177260000	76941000	126820000	0.504408	0.580895	1.64828	NA	0.911193	1.52667e+08
Q04206-2;Q04206-3;Q04206;Q04206-4	RELA	7	198550000	0	176910000	0	81025000	NA	NA	NA	NA	NA	1.52162e+08
Q9UKZ1	CNOT11	9	206750000	0	176480000	0	72039000	NA	NA	NA	NA	NA	1.51756e+08
Q9BV44	THUMPD3	10	226530000	62555000	141960000	0	86014000	3.62129	2.26936	NA	NA	NA	1.51501e+08
Q3YEC7;Q3YEC7-2;Q3YEC7-3	RABL6	11	266780000	10967000	165240000	0	21671000	24.3257	15.067	NA	NA	NA	1.5123e+08
P24534	EEF1B2	4	173170000	0	136640000	0	142960000	NA	NA	NA	enr	NA	1.50923e+08
Q9NUU7;Q9UMR2-2;Q9UMR2-4;Q9UMR2;Q9UMR2-3	DDX19A;DDX19B	13	155530000	121190000	142820000	0	153610000	1.28336	1.17848	NA	NA	NA	1.50653e+08
O95757	HSPA4L	14	177460000	0	158920000	0	114310000	NA	NA	NA	NA	NA	150230000
P07737	PFN1	6	131250000	89619000	195660000	0	122900000	1.46453	2.18324	NA	NA	NA	1.49937e+08
P13797	PLS3	12	129160000	0	154280000	0	165740000	NA	NA	NA	NA	NA	1.49727e+08
Q15047-3;Q15047	SETDB1	5	232740000	0	213010000	0	0	NA	NA	NA	NA	NA	1.48583e+08
Q9HB21;Q9HB21-2	PLEKHA1	7	151310000	0	184790000	0	107710000	NA	NA	NA	NA	NA	1.47937e+08
O95373	IPO7	10	178340000	59217000	183460000	0	81084000	3.01164	3.0981	NA	NA	NA	147628000
Q9UPY3-2;Q9UPY3	DICER1	17	154190000	0	217410000	0	70913000	NA	NA	NA	NA	NA	1.47504e+08
Q92572	AP3S1	7	117740000	57496000	159780000	33472000	163810000	2.04779	2.77898	4.89394	NA	3.24024	147110000
Q9NVE7	PANK4	15	234530000	31448000	165610000	0	41103000	7.45771	5.26615	NA	NA	NA	147081000
Q9UPQ0-10;Q9UPQ0-2;Q9UPQ0-4;Q9UPQ0;Q9UPQ0-9;Q9UPQ0-8;Q9UPQ0-6;Q9UPQ0-5;Q9UPQ0-3	LIMCH1	16	249040000	0	158140000	0	33410000	NA	NA	NA	NA	NA	1.46863e+08
P08240;P08240-2	SRPR	11	227000000	57212000	145220000	0	68096000	3.9677	2.53828	NA	NA	NA	146772000
Q12923-3;Q12923;Q12923-4;Q12923-2	PTPN13	23	257400000	0	182670000	0	0	NA	NA	NA	NA	NA	146690000
O95478	NSA2	7	197120000	109170000	174790000	110340000	67868000	1.80562	1.60108	0.615081	NA	1.3406	1.46593e+08
Q7Z3U7-2;Q7Z3U7-4;Q7Z3U7;Q7Z3U7-3	MON2	18	160520000	20593000	244770000	0	33440000	7.79488	11.8861	NA	NA	NA	1.46243e+08
Q9NQC7-2;Q9NQC7	CYLD	9	218790000	0	190590000	0	27395000	NA	NA	NA	NA	NA	1.45592e+08
P55039	DRG2	13	234850000	107870000	201580000	109990000	0	2.17716	1.86873	0	NA	1.34863	1.45477e+08
P05198	EIF2S1	11	229260000	46302000	204350000	17934000	0	4.95141	4.41342	0	NA	3.12161	1.44537e+08
Q86UP2-2;Q86UP2-3;Q86UP2	KTN1	15	254480000	0	178180000	0	0	NA	NA	NA	NA	NA	144220000
P61221	ABCE1	19	174360000	281210000	257790000	110590000	0	0.620035	0.916717	0	NA	0.512251	144050000
P15311	EZR	12	166460000	0	264290000	0	0	NA	NA	NA	NA	NA	1.43583e+08
Q9UHV9	PFDN2	5	149460000	0	156450000	0	124210000	NA	NA	NA	NA	NA	1.43373e+08
Q5VT25-3;Q5VT25-4;Q5VT25-5;Q5VT25;Q5VT25-2;Q5VT25-6	CDC42BPA	4	0	0	429250000	0	0	NA	NA	NA	NA	NA	1.43083e+08
Q15025-2;Q15025;Q15025-3	TNIP1	12	229940000	0	198920000	0	0	NA	NA	NA	NA	NA	1.42953e+08
P63010;P63010-2	AP2B1	10	195240000	0	233140000	0	0	NA	NA	NA	NA	NA	1.42793e+08
Q86W56-2;Q86W56;Q86W56-3;Q86W56-4	PARG	15	175750000	0	188400000	0	64050000	NA	NA	NA	NA	NA	1.42733e+08
Q9BVM2	DPCD	7	177760000	68176000	164980000	0	85401000	2.60737	2.41991	NA	NA	NA	1.42714e+08
O95486	SEC24A	11	205910000	66672000	142710000	0	76754000	3.0884	2.14048	NA	NA	NA	1.41791e+08
Q13564-2;Q13564	NAE1	10	204460000	45232000	175390000	0	45133000	4.52025	3.87756	NA	NA	NA	141661000
Q13492-3;Q13492-2;Q13492-5;Q13492;Q13492-4	PICALM	9	145120000	40783000	145560000	36464000	134240000	3.55835	3.56913	3.68144	enr	3.60297	141640000
Q9NY93-2;Q9NY93	DDX56	10	194490000	96005000	152650000	0	73836000	2.02583	1.59002	NA	NA	NA	1.40325e+08
Q99567	NUP88	11	192010000	0	170240000	0	58698000	NA	NA	NA	NA	NA	140316000
Q9NP73;Q9NP73-3;Q9NP73-4	ALG13	13	211260000	0	205250000	0	0	NA	NA	NA	NA	NA	1.38837e+08
Q96AC1;Q96AC1-3;Q96AC1-2	FERMT2	14	153610000	0	135120000	0	126840000	NA	NA	NA	NA	NA	1.38523e+08
Q9UIA9	XPO7	17	210330000	95420000	144540000	0	60668000	2.20425	1.51478	NA	NA	NA	1.38513e+08
Q8WTT2	NOC3L	14	200560000	38307000	213480000	0	0	5.2356	5.57287	NA	NA	NA	1.38013e+08
Q9UEY8-2;Q9UEY8	ADD3	9	230540000	0	183020000	0	0	NA	NA	NA	NA	NA	1.37853e+08
P55265-5;P55265;P55265-4;P55265-3;P55265-2	ADAR	16	170700000	17533000	205050000	21773000	37051000	9.73593	11.6951	1.70169	NA	7.7109	1.376e+08
Q8NBF2	NHLRC2	9	145310000	0	184050000	0	82789000	NA	NA	NA	NA	NA	137383000
P20585	MSH3	15	228470000	59728000	111860000	0	70615000	3.82517	1.87282	NA	NA	NA	1.36982e+08
Q9H267	VPS33B	10	243250000	0	167680000	0	0	NA	NA	NA	NA	NA	1.36977e+08
Q15477	SKIV2L	18	170260000	57159000	143840000	0	91828000	2.97871	2.51649	NA	NA	NA	1.35309e+08
Q9UII4	HERC5	7	210480000	0	193970000	0	0	NA	NA	NA	NA	NA	1.34817e+08
Q99961;Q99961-2	SH3GL1	7	150870000	0	202750000	0	50766000	NA	NA	NA	NA	NA	1.34795e+08
Q9C026-5	TRIM9	7	183260000	0	220340000	0	0	NA	NA	NA	NA	NA	1.34533e+08
O14948-3;O14948-4;O14948-2;O14948;O75030-11;P19484-2;O75030-10;O75030-9;O75030-12;P19484;O75030-4;O75030-3;O75030-8;O75030-7;O75030-6;O75030-2;O75030-5;O75030;P19532	TFEC;MITF;TFEB;TFE3	2	402440000	0	0	0	0	NA	NA	NA	NA	NA	1.34147e+08
P52294	KPNA1	10	210710000	107450000	191150000	34970000	0	1.96101	1.77897	0	NA	1.24666	1.33953e+08
Q9NXE4-2;Q9NXE4;Q9NXE4-4;Q9NXE4-3;Q9NXE4-6	SMPD4	8	180240000	53396000	126820000	0	94603000	3.37553	2.37508	NA	NA	NA	1.33888e+08
Q32MZ4-3;Q32MZ4-2;Q32MZ4	LRRFIP1	9	225600000	0	175860000	0	0	NA	NA	NA	NA	NA	133820000
Q92945	KHSRP	12	164740000	133380000	130980000	68235000	105740000	1.23512	0.982006	1.54964	NA	1.25559	133820000
P26599;P26599-2;P26599-3	PTBP1	12	241070000	144520000	159600000	117580000	0	1.66807	1.10435	0	NA	0.92414	1.33557e+08
Q9Y305;Q9Y305-2;Q9Y305-4;Q9Y305-3	ACOT9	13	208510000	152910000	140950000	0	50711000	1.36361	0.921784	NA	NA	NA	1.3339e+08
Q15008	PSMD6	12	114290000	71575000	197960000	0	87917000	1.59679	2.76577	NA	NA	NA	133389000
Q9UBE0;Q9UBE0-2;Q9UBE0-3	SAE1	13	156080000	65963000	214060000	0	27637000	2.36617	3.24515	NA	NA	NA	1.32592e+08
O43379;O43379-4	WDR62	10	194560000	0	202180000	0	0	NA	NA	NA	NA	NA	1.32247e+08
P27824	CANX	6	185670000	90842000	133960000	0	76375000	2.04388	1.47465	NA	NA	NA	1.32002e+08
Q8N5L8	RPP25L	3	276860000	0	0	0	118550000	NA	NA	NA	NA	NA	1.31803e+08
Q9HB71	CACYBP	7	147000000	0	145780000	0	102410000	NA	NA	NA	NA	NA	131730000
Q96FW1	OTUB1	9	150600000	107340000	189520000	0	54566000	1.40302	1.7656	NA	NA	NA	131562000
P49593	PPM1F	8	214870000	53458000	132310000	0	46918000	4.01942	2.47503	NA	NA	NA	131366000
Q8TE02;Q8TE02-4;Q8TE02-3;Q8TE02-2	ELP5	4	177350000	0	168810000	0	47245000	NA	NA	NA	NA	NA	131135000
P63165	SUMO1	3	251460000	625930000	141350000	144770000	0	0.401738	0.225824	0	NA	0.209187	1.30937e+08
Q9Y619	SLC25A15	8	131410000	55712000	146830000	0	114210000	2.35874	2.63552	NA	NA	NA	1.30817e+08
Q9Y4K4	MAP4K5	10	130930000	0	159300000	0	101470000	NA	NA	NA	NA	NA	1.30567e+08
O95864;O95864-2;O95864-3	FADS2	6	143630000	64318000	190150000	50118000	56295000	2.23312	2.9564	1.12325	NA	2.10426	130025000
P17858;P17858-2	PFKL	12	208200000	108230000	180510000	0	0	1.92368	1.66784	NA	NA	NA	129570000
Q9H2P0	ADNP	16	249730000	50378000	114470000	14293000	24297000	4.95712	2.27222	1.69992	NA	2.97642	129499000
Q8TAT6;Q8TAT6-2	NPLOC4	11	132900000	0	171760000	0	81877000	NA	NA	NA	NA	NA	1.28846e+08
Q6P1N0-2;Q6P1N0	CC2D1A	10	155270000	0	190510000	0	39578000	NA	NA	NA	NA	NA	1.28453e+08
Q14126	DSG2	6	187360000	0	197680000	0	0	NA	NA	NA	NA	NA	1.28347e+08
O15260;O15260-2	SURF4	5	147930000	34412000	125140000	65930000	111810000	4.29879	3.63652	1.69589	NA	3.2104	1.28293e+08
Q13907;Q13907-2	IDI1	6	142960000	65629000	166970000	0	73389000	2.17831	2.54415	NA	NA	NA	127773000
P52594-2;P52594-3;P52594;P52594-4	AGFG1	8	145750000	0	186950000	0	50208000	NA	NA	NA	NA	NA	127636000
Q9HCN4;Q9HCN4-4;Q9HCN4-3;Q9HCN4-2	GPN1	6	119990000	0	152490000	0	110100000	NA	NA	NA	NA	NA	1.27527e+08
P56134-2;P56134	ATP5J2	2	130540000	27213000	100070000	0	151650000	4.79697	3.67729	NA	NA	NA	127420000
Q86XZ4	SPATS2	8	183830000	0	198160000	0	0	NA	NA	NA	NA	NA	127330000
Q7Z739	YTHDF3	6	116620000	0	166170000	0	96939000	NA	NA	NA	NA	NA	1.26576e+08
O15027-2;O15027-4;O15027-3;O15027;O15027-5	SEC16A	14	197580000	50286000	147360000	0	34709000	3.92913	2.93044	NA	NA	NA	1.2655e+08
P46940	IQGAP1	22	194520000	71490000	184790000	0	0	2.72094	2.58484	NA	NA	NA	1.26437e+08
Q8NEV1;P68400	CSNK2A3;CSNK2A1	11	126620000	64061000	143800000	98708000	108460000	1.97655	2.24474	1.0988	NA	1.77336	1.26293e+08
P46939	UTRN	25	216260000	0	161760000	0	0	NA	NA	NA	NA	NA	1.26007e+08
Q01484-5;Q01484-2;Q01484	ANK2	14	216590000	0	158530000	0	0	NA	NA	NA	NA	NA	125040000
O43324;O43324-2	EEF1E1	8	180140000	66420000	137550000	0	57132000	2.71213	2.07091	NA	NA	NA	1.24941e+08
Q8IWR0	ZC3H7A	8	167460000	0	148350000	0	58383000	NA	NA	NA	NA	NA	124731000
O95817	BAG3	11	130050000	0	147830000	0	95879000	NA	NA	NA	NA	NA	1.24586e+08
O43399-2;O43399-4;O43399;O43399-3;O43399-5;O43399-6	TPD52L2	6	154150000	0	219320000	0	0	NA	NA	NA	NA	NA	124490000
Q86VV8-2;Q86VV8-4;Q86VV8-3;Q86VV8	RTTN	2	372460000	0	0	0	0	NA	NA	NA	NA	NA	1.24153e+08
P28340	POLD1	18	202550000	36001000	168970000	22729000	0	5.62623	4.69348	0	NA	3.4399	123840000
P12277	CKB	8	130390000	0	124050000	0	116520000	NA	NA	NA	NA	NA	1.23653e+08
Q9NPI6	DCP1A	10	130070000	0	151160000	0	88062000	NA	NA	NA	NA	NA	1.23097e+08
Q13148;Q13148-2	TARDBP	8	110540000	87235000	124140000	43099000	134550000	1.26715	1.42305	3.12188	NA	1.93736	1.23077e+08
P48556	PSMD8	5	138760000	0	165710000	0	64351000	NA	NA	NA	NA	NA	1.2294e+08
Q9NRK6	ABCB10	12	179730000	61205000	134880000	0	53711000	2.93652	2.20374	NA	NA	NA	1.22774e+08
Q9NR28-2;Q9NR28;Q9NR28-3	DIABLO	4	235090000	0	132320000	0	0	NA	NA	NA	NA	NA	122470000
Q9ULE6	PALD1	14	159100000	0	134130000	0	72921000	NA	NA	NA	NA	NA	1.2205e+08
Q7L0Y3	TRMT10C	11	200100000	57252000	164920000	0	0	3.49507	2.8806	NA	NA	NA	1.21673e+08
Q9Y2Z4	YARS2	10	231590000	70837000	132500000	19977000	0	3.26934	1.87049	0	NA	1.71328	1.21363e+08
Q13263;Q13263-2	TRIM28	15	135010000	271820000	196460000	51525000	32375000	0.496689	0.722758	0.628336	NA	0.615927	1.21282e+08
Q13613-2;Q13613	MTMR1	9	146800000	0	142720000	0	74280000	NA	NA	NA	NA	NA	1.21267e+08
Q9NUQ8-2;Q9NUQ8	ABCF3	14	142700000	0	137900000	0	82107000	NA	NA	NA	NA	NA	1.20902e+08
Q96CW1-2;Q96CW1	AP2M1	11	158340000	71207000	146650000	0	57662000	2.22366	2.05949	NA	NA	NA	120884000
Q9UPU5	USP24	21	195260000	14734000	166770000	0	0	13.2523	11.3187	NA	NA	NA	1.20677e+08
Q8NE86-3;Q8NE86;Q8NE86-2	MCU	9	192970000	53071000	121170000	0	47441000	3.63607	2.28317	NA	NA	NA	120527000
O75340-2;O75340	PDCD6	4	183830000	55007000	105600000	0	71567000	3.34194	1.91976	NA	NA	NA	1.20332e+08
A0MZ66;A0MZ66-3;A0MZ66-4;A0MZ66-5;A0MZ66-6;A0MZ66-2;A0MZ66-8	KIAA1598	15	136830000	0	170560000	0	52157000	NA	NA	NA	NA	NA	119849000
Q7Z2T5	TRMT1L	11	152800000	35175000	156190000	0	48700000	4.34399	4.44037	NA	NA	NA	119230000
Q9H857-2;Q9H857;Q9H857-4;Q9H857-3	NT5DC2	14	227240000	146070000	89209000	25522000	41070000	1.55569	0.610728	1.6092	NA	1.25854	119173000
Q9UBB4-2;Q9UBB4	ATXN10	8	144590000	32634000	181300000	0	30997000	4.43066	5.55556	NA	NA	NA	1.18962e+08
Q96JQ2	CLMN	12	205880000	0	149400000	0	0	NA	NA	NA	NA	NA	1.18427e+08
P00367;P49448	GLUD1;GLUD2	11	181360000	46755000	125700000	0	46174000	3.87894	2.68848	NA	NA	NA	1.17745e+08
Q7L8L6	FASTKD5	9	206360000	0	99252000	0	46739000	NA	NA	NA	NA	NA	1.1745e+08
Q96N67-4;Q96N67-3;Q96N67-5;Q96N67-2;Q96N67-6;Q96N67	DOCK7	18	218950000	0	133350000	0	0	NA	NA	NA	NA	NA	1.17433e+08
Q7Z4H3-2;Q7Z4H3;Q7Z4H3-3	HDDC2	6	130480000	32699000	141540000	0	79630000	3.99034	4.32857	NA	NA	NA	1.17217e+08
P58107	EPPK1	11	139590000	111730000	153970000	0	57217000	1.24935	1.37805	NA	NA	NA	1.16926e+08
O15111	CHUK	9	169310000	0	180430000	0	0	NA	NA	NA	NA	NA	116580000
O75170-6;O75170-2;O75170-4;O75170-3;O75170-5;O75170	PPP6R2	7	195740000	0	116640000	0	37295000	NA	NA	NA	NA	NA	1.16558e+08
P61106	RAB14	8	234750000	74983000	114330000	40318000	0	3.13071	1.52475	0	NA	1.55182	116360000
Q14160;Q14160-3;Q14160-2	SCRIB	17	228280000	0	99971000	0	20041000	NA	NA	NA	NA	NA	1.16097e+08
Q969Z0;Q969Z0-2	TBRG4	11	177720000	97128000	170540000	0	0	1.82975	1.75583	NA	NA	NA	1.16087e+08
P14625	HSP90B1	16	172890000	107840000	110450000	0	64915000	1.60321	1.0242	NA	NA	NA	116085000
Q9P0K7-4;Q9P0K7-3;Q9P0K7;Q9P0K7-2	RAI14	14	194700000	0	153460000	0	0	NA	NA	NA	NA	NA	1.16053e+08
P63092-2;Q5JWF2-2;P63092-3;P63092;Q5JWF2	GNAS	9	166130000	0	180450000	0	0	NA	NA	NA	NA	NA	1.15527e+08
P15170-2;P15170;Q8IYD1	GSPT1;GSPT2	13	104370000	0	129430000	0	111770000	NA	NA	NA	NA	NA	115190000
P22061;P22061-2	PCMT1	9	89708000	87541000	104780000	0	150680000	1.02475	1.19692	NA	NA	NA	115056000
O75175;O75175-2;O75175-3	CNOT3	9	164110000	0	155680000	0	25031000	NA	NA	NA	NA	NA	1.1494e+08
P13498	CYBA	3	132820000	60067000	101890000	0	108290000	2.2112	1.69627	NA	NA	NA	1.14333e+08
O95573	ACSL3	9	117510000	52614000	125420000	66054000	99043000	2.23344	2.38378	1.49942	NA	2.03888	113991000
P37198	NUP62	7	147560000	38929000	74669000	34795000	119510000	3.79049	1.91808	3.43469	NA	3.04775	113913000
Q96GD4;Q96GD4-2	AURKB	11	131460000	58983000	122110000	42442000	87802000	2.22878	2.07026	2.06875	NA	2.1226	1.13791e+08
Q32P41	TRMT5	13	163010000	28353000	150440000	0	27803000	5.7493	5.30596	NA	NA	NA	113751000
Q9C0B0	UNK	9	198860000	0	142190000	0	0	NA	NA	NA	NA	NA	1.13683e+08
O60664-3;O60664	PLIN3	7	120350000	0	158720000	0	59693000	NA	NA	NA	NA	NA	112921000
O60610-2;O60610-3;O60610	DIAPH1	18	138930000	72100000	112000000	0	84874000	1.92691	1.5534	NA	NA	NA	1.11935e+08
Q7Z7L1	SLFN11	11	127250000	57791000	128260000	0	78465000	2.2019	2.21938	NA	NA	NA	111325000
Q9Y5Y2	NUBP2	6	139520000	34530000	123050000	0	71312000	4.04054	3.56357	NA	NA	NA	111294000
Q8TCU4-3;Q8TCU4-2;Q8TCU4	ALMS1	20	211370000	0	121120000	0	0	NA	NA	NA	NA	NA	110830000
Q9H0L4	CSTF2T	11	153200000	0	128150000	0	49998000	NA	NA	NA	NA	NA	1.10449e+08
Q15437	SEC23B	11	121140000	33579000	102590000	0	107230000	3.60761	3.05518	NA	NA	NA	110320000
Q14697;Q14697-2	GANAB	14	178870000	103260000	75547000	42007000	76195000	1.73223	0.731619	1.81386	NA	1.4259	110204000
Q15813	TBCE	9	98584000	19894000	132000000	0	99544000	4.95546	6.63517	NA	NA	NA	1.10043e+08
P10398	ARAF	13	176120000	76845000	153280000	0	0	2.29189	1.99466	NA	NA	NA	109800000
Q9UNX3	RPL26L1	2	152990000	126700000	176380000	0	0	1.2075	1.39211	NA	NA	NA	109790000
P14866;P14866-2	HNRNPL	7	114050000	123690000	141720000	0	72830000	0.922063	1.14577	NA	NA	NA	1.09533e+08
O75817	POP7	3	147260000	0	123550000	0	57685000	NA	NA	NA	NA	NA	1.09498e+08
O60884	DNAJA2	10	159740000	54531000	164730000	0	0	2.92934	3.02085	NA	NA	NA	1.08157e+08
P07384	CAPN1	9	215950000	0	107610000	28921000	0	NA	NA	0	NA	NA	1.07853e+08
Q9Y383;Q9Y383-3;Q9Y383-2;Q9NQ29-2;Q9NQ29-3;Q9NQ29	LUC7L2;LUC7L	8	42216000	485800000	223620000	70873000	57230000	0.0869	0.460313	0.807501	NA	0.451571	1.07689e+08
Q9P2D6-3;Q9P2D6-2;Q9P2D6;Q9P2D6-4	FAM135A	10	133210000	0	138280000	0	51393000	NA	NA	NA	NA	NA	1.07628e+08
P55036	PSMD4	3	158970000	41867000	163800000	0	0	3.79702	3.91239	NA	NA	NA	107590000
Q9BXJ9;Q9BXJ9-4	NAA15	15	156790000	0	164820000	0	0	NA	NA	NA	NA	NA	1.07203e+08
P49023;P49023-2;P49023-3	PXN	8	149380000	0	172000000	0	0	NA	NA	NA	NA	NA	1.07127e+08
P57740	NUP107	14	159130000	0	162060000	0	0	NA	NA	NA	NA	NA	1.07063e+08
P54709	ATP1B3	5	139690000	0	128260000	0	52977000	NA	NA	NA	NA	NA	1.06976e+08
Q8N8S7-2;Q8N8S7	ENAH	8	169700000	0	148780000	0	0	NA	NA	NA	NA	NA	106160000
Q9UID3;Q9UID3-2	VPS51	15	194820000	17661000	123650000	0	0	11.0311	7.0013	NA	NA	NA	1.06157e+08
A1L0T0	ILVBL	5	160480000	65737000	109450000	0	47193000	2.44124	1.66497	NA	NA	NA	1.05708e+08
Q562R1	ACTBL2	1	0	0	316050000	0	0	NA	NA	NA	NA	NA	105350000
Q9UJZ1	STOML2	7	139540000	45166000	116240000	0	58945000	3.08949	2.57362	NA	NA	NA	1.04908e+08
Q9UBT2	UBA2	6	133630000	0	137870000	0	41801000	NA	NA	NA	NA	NA	1.04434e+08
O94874;O94874-2;O94874-3	UFL1	13	150890000	25438000	124680000	0	37619000	5.93168	4.90133	NA	NA	NA	1.04396e+08
P19367-4;P19367-2;P19367;P19367-3	HK1	15	151420000	86570000	159780000	0	0	1.7491	1.84567	NA	NA	NA	1.03733e+08
Q15654	TRIP6	4	99741000	0	121000000	0	90047000	NA	NA	NA	NA	NA	103596000
O75352	MPDU1	3	166540000	24063000	96354000	0	47399000	6.921	4.00424	NA	NA	NA	103431000
P61160;P61160-2	ACTR2	4	95013000	0	106220000	0	109050000	NA	NA	NA	NA	NA	1.03428e+08
P43897;P43897-2	TSFM	8	145820000	60093000	164450000	61032000	0	2.42657	2.73659	0	NA	1.72105	1.03423e+08
Q9NVH2-3;Q9NVH2-2;Q9NVH2;Q9NVH2-4	INTS7	12	134560000	55762000	125370000	0	50154000	2.41311	2.24831	NA	NA	NA	1.03361e+08
O95747	OXSR1	7	174860000	36904000	134740000	0	0	4.73824	3.65109	NA	NA	NA	103200000
O95782-2;O95782	AP2A1	16	171570000	54482000	136280000	0	0	3.14911	2.50138	NA	NA	NA	1.02617e+08
O43808	SLC25A17	9	126970000	59111000	144540000	57110000	36075000	2.14799	2.44523	0.631676	NA	1.74163	1.02528e+08
Q9Y4R8	TELO2	19	149560000	39153000	142360000	0	15632000	3.81989	3.63599	NA	NA	NA	1.02517e+08
Q9UQR0	SCML2	7	152270000	0	154870000	0	0	NA	NA	NA	NA	NA	102380000
Q8WUY9;Q8WUY9-2	DEPDC1B	11	152100000	0	154950000	0	0	NA	NA	NA	NA	NA	102350000
Q13042-3;Q13042-2;Q13042	CDC16	6	213220000	49178000	93608000	0	0	4.33568	1.90345	NA	NA	NA	102276000
Q12756;Q12756-3;Q12756-2	KIF1A	14	162000000	44849000	87925000	0	55937000	3.61212	1.96047	NA	NA	NA	101954000
Q8IVM0;Q8IVM0-2	CCDC50	4	128940000	0	176610000	0	0	NA	NA	NA	NA	NA	101850000
Q7Z2Z2-2;Q7Z2Z2	EFTUD1	10	123880000	0	120500000	0	60967000	NA	NA	NA	NA	NA	1.01782e+08
P78346;P78346-2	RPP30	8	139240000	54030000	120050000	0	45896000	2.57709	2.22191	NA	NA	NA	1.01729e+08
P52597	HNRNPF	6	122800000	74277000	96523000	0	85181000	1.65327	1.2995	NA	NA	NA	1.01501e+08
Q99598	TSNAX	8	147350000	0	156600000	0	0	NA	NA	NA	NA	NA	1.01317e+08
O75955	FLOT1	13	169670000	67334000	133230000	0	0	2.51983	1.97864	NA	NA	NA	1.00967e+08
Q8NG31-2;Q8NG31;Q8NG31-4;Q8NG31-3	CASC5	17	94237000	0	173720000	0	34523000	NA	NA	NA	NA	NA	1.00827e+08
Q15631	TSN	7	110840000	0	122190000	0	68953000	NA	NA	NA	NA	NA	100661000
P00492	HPRT1	8	130180000	167010000	126940000	53572000	44554000	0.779474	0.760074	0.831666	NA	0.790405	100558000
Q96CW5-2;Q96CW5	TUBGCP3	14	123820000	0	107960000	0	69656000	NA	NA	NA	NA	NA	1.00479e+08
Q9H0W8-2;Q9H0W8	SMG9	9	137100000	0	162910000	0	0	NA	NA	NA	NA	NA	1.00003e+08
Q9Y5M8	SRPRB	7	146230000	0	152840000	0	0	NA	NA	NA	NA	NA	99690000
P53597	SUCLG1	6	150800000	91547000	148210000	47010000	0	1.64724	1.61895	0	NA	1.08873	99670000
Q9UPN7	PPP6R1	12	151550000	0	146550000	0	0	NA	NA	NA	NA	NA	9.93667e+07
Q7L1Q6-2;Q7L1Q6;Q7L1Q6-4;Q7L1Q6-3	BZW1	10	132820000	0	164070000	0	0	NA	NA	NA	NA	NA	9.89633e+07
Q06210-2;Q06210	GFPT1	13	88872000	44333000	175770000	0	31086000	2.00465	3.96477	NA	NA	NA	98576000
Q15678	PTPN14	11	150580000	0	144610000	0	0	NA	NA	NA	NA	NA	9.83967e+07
Q9HAV4	XPO5	18	125000000	53970000	110200000	0	59601000	2.3161	2.04188	NA	NA	NA	98267000
P09884	POLA1	20	160180000	0	134340000	0	0	NA	NA	NA	NA	NA	9.81733e+07
Q8WWK9;Q8WWK9-3	CKAP2	10	126940000	33509000	166910000	0	0	3.78824	4.98105	NA	NA	NA	97950000
Q15058	KIF14	16	140010000	37094000	102520000	0	50469000	3.77446	2.76379	NA	NA	NA	9.76663e+07
O43826;O43826-2	SLC37A4	3	130420000	0	97310000	0	65260000	NA	NA	NA	NA	NA	9.76633e+07
P62269	RPS18	9	94431000	145710000	121150000	80774000	77252000	0.648075	0.831446	0.956397	NA	0.811973	97611000
P78356;P78356-2	PIP4K2B	7	103750000	0	134270000	0	54546000	NA	NA	NA	NA	NA	97522000
P49773	HINT1	3	128370000	0	163650000	0	0	NA	NA	NA	NA	NA	97340000
O60716-21;O60716-19;O60716-18;O60716-17;O60716-13;O60716-11;O60716-10;O60716-9;O60716-5;O60716-3;O60716-2;O60716;O60716-24;O60716-23;O60716-22;O60716-20;O60716-16;O60716-15;O60716-14;O60716-12;O60716-8;O60716-7;O60716-6;O60716-4;O60716-29;O60716-27;O60716-26;O60716-25;O60716-32;O60716-31;O60716-30;O60716-28	CTNND1	10	115380000	0	118550000	0	57792000	NA	NA	NA	NA	NA	9.72407e+07
Q9Y5Q8-2;Q9Y5Q8;Q9Y5Q8-3	GTF3C5	11	82073000	45809000	119400000	0	90174000	1.79163	2.60647	NA	NA	NA	9.72157e+07
O75153	CLUH	14	141210000	0	148290000	0	0	NA	NA	NA	NA	NA	96500000
Q15369-2;Q15369	TCEB1	3	157130000	0	131490000	0	0	NA	NA	NA	NA	NA	9.62067e+07
P43243	MATR3	13	147890000	205100000	139590000	0	0	0.721063	0.680595	NA	NA	NA	9.58267e+07
P30876	POLR2B	11	137090000	41386000	107730000	0	42423000	3.31247	2.60305	NA	NA	NA	9.57477e+07
O00429-4;O00429-5;O00429-3;O00429-2;O00429;O00429-6	DNM1L	12	155590000	0	131430000	0	0	NA	NA	NA	NA	NA	9.56733e+07
P11166	SLC2A1	6	94188000	0	112610000	16983000	79756000	NA	NA	4.69623	NA	NA	95518000
Q96JM3	CHAMP1	8	164590000	40687000	121070000	0	0	4.04527	2.97564	NA	NA	NA	95220000
Q8IUZ0;Q8IUZ0-2	LRRC49	11	173340000	0	112280000	0	0	NA	NA	NA	NA	NA	9.52067e+07
Q96A33;Q96A33-2	CCDC47	8	102570000	0	133660000	0	48841000	NA	NA	NA	NA	NA	9.50237e+07
O43143	DHX15	12	112110000	97393000	93941000	50546000	78169000	1.15111	0.964556	1.54649	NA	1.22072	94740000
P52292	KPNA2	10	109180000	47188000	95622000	0	79115000	2.31372	2.02641	NA	NA	NA	94639000
Q16352	INA	8	146040000	53881000	100540000	0	37312000	2.71042	1.86596	NA	NA	NA	9.46307e+07
P46734-2;P46734;P46734-3	MAP2K3	7	151800000	0	132070000	0	0	NA	NA	NA	NA	NA	9.46233e+07
Q8N9T8;Q8N9T8-2	KRI1	11	187090000	352770000	96591000	103200000	0	0.530346	0.273807	0	NA	0.268051	9.45603e+07
Q8IXI1	RHOT2	5	135720000	44195000	81455000	0	65071000	3.07094	1.84308	NA	NA	NA	94082000
P36873;P36873-2	PPP1CC	2	157030000	0	99902000	0	25248000	NA	NA	NA	NA	NA	94060000
Q9BT22	ALG1	5	137670000	33723000	84263000	35430000	59696000	4.08238	2.49868	1.6849	NA	2.75532	9.38763e+07
Q9NVI7-2;Q9NVI7-3;Q9NVI7;Q5T9A4	ATAD3A;ATAD3B	15	149200000	216240000	132080000	0	0	0.689974	0.610803	NA	NA	NA	93760000
P51991;P51991-2	HNRNPA3	8	85592000	118950000	96887000	0	98786000	0.719563	0.814519	NA	NA	NA	93755000
O43251-5;O43251-10;O43251-2;O43251;O43251-6;O43251-8;O43251-9;Q9NWB1-3;O43251-4;Q9NWB1-4;Q9NWB1-5;Q9NWB1;O43251-7;Q9NWB1-2;A6NFN3;O43251-3	RBFOX2;RBFOX1;RBFOX3	9	155590000	36966000	91869000	0	33671000	4.209	2.48523	NA	NA	NA	93710000
Q86V81	ALYREF	5	142090000	104470000	138820000	38862000	0	1.3601	1.3288	0	NA	0.896302	9.36367e+07
Q8NBT2	SPC24	4	136410000	0	144170000	0	0	NA	NA	NA	NA	NA	9.35267e+07
P05783	KRT18	13	120360000	0	62615000	37950000	96785000	NA	NA	2.55033	NA	NA	9.32533e+07
Q12905	ILF2	8	104170000	124800000	105100000	36581000	70328000	0.834696	0.842147	1.92253	NA	1.19979	9.31993e+07
Q58FF8	HSP90AB2P	1	88841000	0	93107000	57139000	96509000	NA	NA	1.68902	NA	NA	92819000
Q9Y3A4	RRP7A	4	278320000	0	0	0	0	NA	NA	NA	NA	NA	9.27733e+07
Q9NSE4	IARS2	10	157310000	0	120570000	0	0	NA	NA	NA	NA	NA	9.26267e+07
P62841	RPS15	3	139490000	0	137520000	0	0	NA	NA	NA	NA	NA	9.23367e+07
P19525;P19525-2	EIF2AK2	9	120060000	59701000	103190000	33081000	53036000	2.01102	1.72845	1.60322	NA	1.78089	9.20953e+07
Q9Y673-2;Q9Y673	ALG5	7	117720000	41295000	96107000	40131000	62332000	2.85071	2.32733	1.55321	NA	2.24375	92053000
P04350	TUBB4A	4	143450000	56499000	89270000	0	43088000	2.53898	1.58003	NA	NA	NA	91936000
Q9Y4W2-2;Q9Y4W2;Q9Y4W2-3	LAS1L	9	110300000	54861000	115350000	0	49615000	2.01054	2.10259	NA	NA	NA	91755000
P53680;P53680-2	AP2S1	5	175050000	62974000	100150000	0	0	2.77972	1.59034	NA	NA	NA	9.17333e+07
Q9NR31	SAR1A	5	134050000	100260000	140880000	0	0	1.33702	1.40515	NA	NA	NA	9.16433e+07
P83436	COG7	8	140980000	0	133730000	0	0	NA	NA	NA	NA	NA	91570000
Q8IXL7-2;Q8IXL7	MSRB3	3	103240000	0	107390000	0	63916000	NA	NA	NA	NA	NA	9.15153e+07
Q9Y5J1	UTP18	8	123180000	71991000	101150000	0	49656000	1.71105	1.40504	NA	NA	NA	9.13287e+07
Q7KZI7-15;Q7KZI7-5;Q7KZI7-16;Q7KZI7-4;Q7KZI7-9;Q7KZI7-11;Q7KZI7-8;Q7KZI7;Q7KZI7-10;Q7KZI7-13;Q7KZI7-7;Q7KZI7-2;Q7KZI7-12;Q7KZI7-14;Q7KZI7-3;Q7KZI7-6	MARK2	10	109840000	0	140270000	0	23380000	NA	NA	NA	NA	NA	9.11633e+07
P20339	RAB5A	2	157540000	0	115680000	0	0	NA	NA	NA	NA	NA	9.10733e+07
O15498	YKT6	3	83591000	0	124450000	0	63679000	NA	NA	NA	NA	NA	9.05733e+07
Q9NWW5	CLN6	2	160680000	0	111030000	0	0	NA	NA	NA	NA	NA	90570000
Q9UNF0-2;Q9UNF0	PACSIN2	7	95569000	0	106800000	0	69021000	NA	NA	NA	NA	NA	9.04633e+07
Q9H1A4	ANAPC1	15	157080000	0	113240000	0	0	NA	NA	NA	NA	NA	9.01067e+07
Q8ND24	RNF214	10	103640000	0	122350000	0	44090000	NA	NA	NA	NA	NA	9.00267e+07
Q9BWM7	SFXN3	3	269650000	0	0	0	0	NA	NA	NA	NA	NA	8.98833e+07
P02545;P02545-2;P02545-3;P02545-4	LMNA	14	208330000	93523000	60466000	23252000	0	2.22758	0.646536	0	NA	0.958039	8.95987e+07
Q12768	KIAA0196	14	159910000	0	108730000	0	0	NA	NA	NA	NA	NA	8.95467e+07
P50748	KNTC1	13	151030000	0	116740000	0	0	NA	NA	NA	NA	NA	8.92567e+07
Q9BV38	WDR18	9	86329000	0	84204000	0	96941000	NA	NA	NA	NA	NA	89158000
Q16576;Q16576-2;Q09028-2	RBBP7;RBBP4	7	127910000	0	138200000	0	0	NA	NA	NA	NA	NA	8.87033e+07
P63104	YWHAZ	6	119490000	71695000	100460000	0	45647000	1.66664	1.40121	NA	NA	NA	8.85323e+07
Q8TEP8;Q8TEP8-2	CEP192	21	147510000	0	117540000	0	0	NA	NA	NA	NA	NA	88350000
Q9NQC3;Q9NQC3-2;Q9NQC3-5;Q9NQC3-4;Q9NQC3-6;Q9NQC3-3	RTN4	5	118120000	0	82042000	0	64755000	NA	NA	NA	NA	NA	8.83057e+07
Q9NYL9	TMOD3	8	83560000	0	115860000	0	65210000	NA	NA	NA	NA	NA	88210000
Q5VYS8-6;Q5VYS8;Q5VYS8-4	ZCCHC6	11	124770000	0	101030000	0	38600000	NA	NA	NA	NA	NA	8.81333e+07
Q96RQ1	ERGIC2	6	119740000	23433000	98153000	0	46454000	5.10989	4.18867	NA	NA	NA	8.81157e+07
Q6UB35	MTHFD1L	14	94881000	0	62600000	0	106730000	NA	NA	NA	NA	NA	8.80703e+07
Q9H0B6;Q9H0B6-2	KLC2	10	139100000	0	125060000	0	0	NA	NA	NA	NA	NA	8.80533e+07
P62937	PPIA	8	96364000	275780000	101370000	52983000	65460000	0.349423	0.367576	1.23549	NA	0.65083	8.77313e+07
Q9UKV8;Q9UKV8-2	AGO2	11	156410000	0	105730000	0	0	NA	NA	NA	NA	NA	87380000
Q15072	ZNF146	4	143620000	0	118340000	0	0	NA	NA	NA	NA	NA	87320000
O94842	TOX4	7	81916000	0	92834000	0	86993000	NA	NA	NA	NA	NA	8.72477e+07
O00159-2;O00159-3;O00159	MYO1C	14	143030000	0	117590000	0	0	NA	NA	NA	NA	NA	8.68733e+07
P11274;P11274-2	BCR	14	144670000	0	115630000	0	0	NA	NA	NA	NA	NA	8.67667e+07
O43768-6;O43768-5;O43768-2;O43768;O43768-9;O43768-7;O43768-3;O43768-4	ENSA	4	76772000	0	117600000	0	65790000	NA	NA	NA	NA	NA	8.67207e+07
Q99986	VRK1	8	113200000	65090000	145720000	0	0	1.73913	2.23875	NA	NA	NA	8.63067e+07
Q5VSY0;Q5VSY0-2	GKAP1	7	130230000	0	128500000	0	0	NA	NA	NA	NA	NA	8.62433e+07
Q9Y3A5	SBDS	8	133000000	75745000	125100000	0	0	1.75589	1.65159	NA	NA	NA	8.60333e+07
Q96QG7	MTMR9	8	72556000	0	122610000	0	62922000	NA	NA	NA	NA	NA	8.60293e+07
Q01105-3;Q01105-2;Q01105	SET	4	71017000	144400000	106500000	0	80161000	0.491807	0.737535	NA	NA	NA	8.58927e+07
Q99959-2;Q99959	PKP2	12	115840000	0	82860000	58273000	58272000	NA	NA	0.999983	NA	NA	8.56573e+07
Q92600	RQCD1	9	126960000	0	104420000	0	25381000	NA	NA	NA	NA	NA	85587000
Q9H467	CUEDC2	5	123140000	0	133130000	0	0	NA	NA	NA	NA	NA	8.54233e+07
Q13371	PDCL	3	90917000	0	121010000	0	44062000	NA	NA	NA	NA	NA	8.53297e+07
O43913;O43913-2	ORC5	7	119020000	46120000	82189000	0	54415000	2.58066	1.78207	NA	NA	NA	85208000
O15067	PFAS	12	111250000	0	142710000	0	0	NA	NA	NA	NA	NA	8.46533e+07
Q8IZD4	DCP1B	7	141850000	0	111730000	0	0	NA	NA	NA	NA	NA	8.45267e+07
Q16537	PPP2R5E	1	252770000	0	0	0	0	NA	NA	NA	NA	NA	8.42567e+07
Q9UJX2;Q9UJX2-3	CDC23	12	157940000	0	93168000	0	0	NA	NA	NA	NA	NA	8.37027e+07
Q9GZR7	DDX24	14	158370000	64110000	92018000	0	0	2.47029	1.43531	NA	NA	NA	8.34627e+07
Q9UBB9	TFIP11	10	129140000	0	120720000	0	0	NA	NA	NA	NA	NA	8.32867e+07
Q9Y6K0	CEPT1	3	107490000	46456000	95875000	0	46378000	2.3138	2.06378	NA	NA	NA	8.32477e+07
Q71UM5	RPS27L	2	0	0	249650000	0	0	NA	NA	NA	NA	NA	8.32167e+07
Q15650	TRIP4	8	89262000	0	100560000	0	58648000	NA	NA	NA	NA	NA	8.28233e+07
O14974-5;O14974-4;O14974-3;O14974;O14974-2	PPP1R12A	10	132480000	0	115360000	0	0	NA	NA	NA	NA	NA	8.26133e+07
Q6IAN0	DHRS7B	6	110510000	0	87467000	0	48312000	NA	NA	NA	NA	NA	8.20963e+07
Q8IX18-3;Q8IX18-2;Q8IX18	DHX40	7	122630000	31698000	75230000	0	48384000	3.8687	2.37334	NA	NA	NA	8.20813e+07
Q9BTE3-2;Q9BTE3;Q9BTE3-3	MCMBP	9	76538000	58975000	123980000	74485000	45456000	1.2978	2.10225	0.610271	NA	1.33677	8.19913e+07
Q15070-2;Q15070;Q15070-3	OXA1L	6	147570000	63668000	98136000	0	0	2.3178	1.54137	NA	NA	NA	81902000
O14639-4;O14639-3;O14639-5;O14639-2;O14639	ABLIM1	11	79064000	0	110350000	0	55065000	NA	NA	NA	NA	NA	81493000
Q9NPH2-2;Q9NPH2-3;Q9NPH2	ISYNA1	6	94409000	0	85148000	0	63764000	NA	NA	NA	NA	NA	81107000
Q9H444	CHMP4B	5	63830000	0	93327000	0	84720000	NA	NA	NA	NA	NA	8.06257e+07
P52434	POLR2H	4	125360000	33605000	116010000	0	0	3.7304	3.45216	NA	NA	NA	8.04567e+07
Q96C36	PYCR2	8	163770000	54694000	77533000	52282000	0	2.9943	1.41758	0	NA	1.47062	8.04343e+07
P31689	DNAJA1	6	107240000	104690000	117420000	0	16162000	1.02436	1.1216	NA	NA	NA	80274000
O95067	CCNB2	6	90431000	0	150290000	0	0	NA	NA	NA	NA	NA	8.02403e+07
Q96P70	IPO9	13	93660000	0	108800000	0	38132000	NA	NA	NA	NA	NA	8.01973e+07
P35637-2;P35637	FUS	5	112190000	82792000	128200000	119630000	0	1.35508	1.54846	0	NA	0.967847	80130000
Q9BW27	NUP85	9	142810000	0	97515000	0	0	NA	NA	NA	NA	NA	8.01083e+07
O00541-2;O00541	PES1	5	100950000	51275000	93263000	0	45955000	1.9688	1.81888	NA	NA	NA	80056000
O15173	PGRMC2	4	90031000	0	92871000	0	56604000	NA	NA	NA	NA	NA	7.98353e+07
Q00688	FKBP3	7	74582000	0	94149000	0	70530000	NA	NA	NA	NA	NA	7.97537e+07
Q14738-3;Q14738-2;Q14738	PPP2R5D	10	118740000	0	120310000	0	0	NA	NA	NA	NA	NA	7.96833e+07
P30153	PPP2R1A	11	120480000	66885000	117770000	0	0	1.8013	1.76078	NA	NA	NA	7.94167e+07
Q9Y6G9	DYNC1LI1	8	107910000	57692000	104780000	0	25361000	1.87045	1.8162	NA	NA	NA	7.93503e+07
Q8N1B4	VPS52	11	130520000	35697000	106720000	0	0	3.65633	2.98961	NA	NA	NA	79080000
P35520;P35520-2	CBS	8	134080000	0	102290000	0	0	NA	NA	NA	NA	NA	78790000
Q12788	TBL3	9	110000000	51511000	105380000	33453000	20542000	2.13547	2.04578	0.614056	NA	1.59843	7.86407e+07
O43684-2;O43684	BUB3	7	110260000	0	125340000	0	0	NA	NA	NA	NA	NA	7.85333e+07
Q92667;Q92667-2	AKAP1	11	85111000	0	119170000	0	30950000	NA	NA	NA	NA	NA	7.84103e+07
Q5VSL9-2;Q5VSL9;Q5VSL9-3	STRIP1	3	119190000	0	114680000	0	0	NA	NA	NA	NA	NA	7.79567e+07
O14976	GAK	7	121720000	0	111870000	0	0	NA	NA	NA	NA	NA	7.78633e+07
Q14651	PLS1	7	113730000	0	119820000	0	0	NA	NA	NA	NA	NA	77850000
Q15125	EBP	2	135220000	42650000	0	0	97501000	3.17046	0	NA	NA	NA	7.75737e+07
P49642	PRIM1	9	89896000	0	142780000	0	0	NA	NA	NA	NA	NA	7.75587e+07
P20042	EIF2S2	4	80467000	0	88480000	0	63037000	NA	NA	NA	NA	NA	77328000
Q96QC0	PPP1R10	9	117420000	0	70974000	0	42971000	NA	NA	NA	NA	NA	7.71217e+07
O95219	SNX4	7	104420000	0	99525000	0	25773000	NA	NA	NA	NA	NA	7.65727e+07
P04150-9;P04150-2;P04150-6;P04150-8;P04150-10;P04150;P04150-3;P04150-7;P04150-5	NR3C1	7	85561000	0	88464000	0	55441000	NA	NA	NA	NA	NA	7.64887e+07
Q6PI48	DARS2	7	134600000	0	94025000	0	0	NA	NA	NA	NA	NA	7.62083e+07
Q8WVY7	UBLCP1	6	105030000	30161000	95782000	0	27807000	3.48231	3.17569	NA	NA	NA	7.62063e+07
P18031	PTPN1	7	112130000	0	116070000	0	0	NA	NA	NA	NA	NA	7.60667e+07
O60216	RAD21	7	112180000	57712000	114790000	0	0	1.94379	1.98901	NA	NA	NA	7.56567e+07
P62888	RPL30	3	116240000	76280000	109520000	63392000	0	1.52386	1.43576	0	NA	0.986541	7.52533e+07
P30042;P30042-2	C21orf33	5	109130000	0	78358000	0	37639000	NA	NA	NA	NA	NA	7.50423e+07
Q8IZ21-3;Q8IZ21;Q8IZ21-2	PHACTR4	9	118330000	0	106750000	0	0	NA	NA	NA	NA	NA	7.50267e+07
Q14240;Q14240-2	EIF4A2	5	105200000	41452000	81746000	0	37951000	2.53788	1.97206	NA	NA	NA	7.49657e+07
P49674;P48730-2;P48730	CSNK1E;CSNK1D	9	100350000	50587000	83261000	0	41163000	1.98371	1.6459	NA	NA	NA	7.49247e+07
Q9Y606-2;Q9Y606	PUS1	9	129400000	0	94648000	0	0	NA	NA	NA	NA	NA	7.46827e+07
Q8NHV4;Q8NHV4-2	NEDD1	11	111120000	0	111880000	0	0	NA	NA	NA	NA	NA	7.43333e+07
Q9H7C9	AAMDC	4	103950000	0	118480000	0	0	NA	NA	NA	NA	NA	7.41433e+07
P23526;P23526-2	AHCY	9	110440000	88474000	111590000	0	0	1.24828	1.26127	NA	NA	NA	74010000
Q15750-2;Q15750	TAB1	7	79716000	0	81552000	0	60448000	NA	NA	NA	NA	NA	7.39053e+07
P38606	ATP6V1A	12	110300000	32617000	110880000	0	0	3.38167	3.39945	NA	NA	NA	7.37267e+07
P48729;P48729-2	CSNK1A1	7	99231000	0	76937000	37169000	44808000	NA	NA	1.20552	NA	NA	7.36587e+07
Q13435	SF3B2	8	117870000	0	102960000	0	0	NA	NA	NA	NA	NA	73610000
Q8NDI1-3;Q8NDI1-2;Q8NDI1	EHBP1	12	121320000	0	99248000	0	0	NA	NA	NA	NA	NA	7.35227e+07
Q96R06	SPAG5	9	100610000	0	119710000	0	0	NA	NA	NA	NA	NA	73440000
P35250-2;P35250	RFC2	6	92065000	0	72058000	0	55063000	NA	NA	NA	NA	NA	73062000
Q96D71-2;Q96D71-3;Q96D71	REPS1	7	104220000	0	63411000	0	51513000	NA	NA	NA	NA	NA	73048000
O94822;O94822-3	LTN1	14	134930000	18195000	82712000	0	0	7.41577	4.54586	NA	NA	NA	7.25473e+07
Q9HAU0-5;Q9HAU0;Q9HAU0-2;Q9HAU0-4;Q9HAU0-6;Q9HAU0-3	PLEKHA5	8	116220000	0	101260000	0	0	NA	NA	NA	NA	NA	7.24933e+07
O00165-5;O00165;O00165-2;O00165-3;O00165-4	HAX1	6	105720000	66211000	79606000	29404000	32053000	1.59671	1.20231	1.09009	NA	1.29637	7.24597e+07
Q8N5V2-3;Q8N5V2;Q8N5V2-2	NGEF	2	216840000	0	0	0	0	NA	NA	NA	NA	NA	72280000
Q93045;Q93045-2	STMN2	1	0	0	216350000	0	0	NA	NA	NA	NA	NA	7.21167e+07
Q96GQ7	DDX27	10	91892000	28099000	79691000	0	44736000	3.27029	2.83608	NA	NA	NA	7.21063e+07
Q8N122	RPTOR	11	96449000	43934000	119600000	0	0	2.19532	2.72227	NA	NA	NA	7.20163e+07
Q15386	UBE3C	12	166090000	46808000	0	0	49704000	3.54833	0	NA	NA	NA	7.19313e+07
Q9NYY8-2;Q9NYY8	FASTKD2	10	89145000	43623000	64734000	0	61610000	2.04353	1.48394	NA	NA	NA	7.18297e+07
P57678	GEMIN4	14	99743000	43179000	58431000	0	54898000	2.30999	1.35323	NA	NA	NA	71024000
Q9UNZ2;Q9UNZ2-5;Q9UNZ2-6;Q9UNZ2-4	NSFL1C	10	0	0	112300000	0	100300000	NA	NA	NA	NA	NA	7.08667e+07
Q9UJX4;Q9UJX4-3	ANAPC5	10	117670000	0	94074000	0	0	NA	NA	NA	NA	NA	7.05813e+07
Q96CP7	TLCD1	3	109090000	0	102570000	0	0	NA	NA	NA	NA	NA	7.05533e+07
P40222	TXLNA	6	98856000	0	112120000	0	0	NA	NA	NA	NA	NA	7.03253e+07
Q9HAD4	WDR41	6	94543000	0	115200000	0	0	NA	NA	NA	NA	NA	6.99143e+07
Q9BRS2	RIOK1	7	113860000	0	95361000	0	0	NA	NA	NA	NA	NA	6.97403e+07
Q9NRC6	SPTBN5	1	0	0	0	0	208110000	NA	NA	NA	NA	NA	69370000
Q9Y4C2-2;Q9Y4C2	TCAF1	12	106230000	53491000	101250000	0	0	1.98594	1.89284	NA	NA	NA	69160000
P14923	JUP	15	82761000	219820000	124550000	0	0	0.376494	0.5666	NA	NA	NA	6.91037e+07
Q5T160	RARS2	13	95282000	42543000	62163000	0	49759000	2.23966	1.46118	NA	NA	NA	69068000
P63279	UBE2I	4	105040000	44877000	64116000	0	37975000	2.34062	1.42871	NA	NA	NA	6.90437e+07
P38117;P38117-2	ETFB	4	102660000	0	104380000	0	0	NA	NA	NA	NA	NA	6.90133e+07
O14964;O14964-2	HGS	7	102110000	0	104030000	0	0	NA	NA	NA	NA	NA	6.87133e+07
P53367-2;P53367	ARFIP1	7	91193000	0	114350000	0	0	NA	NA	NA	NA	NA	6.85143e+07
P48507	GCLM	5	65496000	0	47196000	32717000	92586000	NA	NA	2.8299	NA	NA	68426000
P55327-2;P55327-4;P55327;P55327-3	TPD52	6	93445000	0	111830000	0	0	NA	NA	NA	NA	NA	68425000
Q92974-3;Q92974-2;Q92974	ARHGEF2	12	115860000	45420000	89154000	0	0	2.55086	1.96288	NA	NA	NA	68338000
Q8N6H7	ARFGAP2	8	102670000	0	102280000	0	0	NA	NA	NA	NA	NA	6.83167e+07
Q16643;Q16643-2	DBN1	2	204660000	0	0	0	0	NA	NA	NA	NA	NA	68220000
Q2M2I8-2;Q2M2I8	AAK1	10	65240000	0	74919000	0	64484000	NA	NA	NA	NA	NA	6.82143e+07
P61758	VBP1	5	42263000	17726000	58712000	0	103580000	2.38424	3.3122	NA	NA	NA	68185000
Q9NRX1	PNO1	5	92306000	54337000	110890000	0	0	1.69877	2.04078	NA	NA	NA	67732000
Q9NW13;Q9NW13-2	RBM28	13	110570000	47425000	92517000	0	0	2.33147	1.95081	NA	NA	NA	6.76957e+07
O43895	XPNPEP2	1	0	0	0	0	202350000	NA	NA	NA	NA	NA	67450000
Q8N163-2;Q8N163	CCAR2	10	94304000	48506000	59560000	0	48323000	1.94417	1.22789	NA	NA	NA	6.73957e+07
P52630	STAT2	6	76969000	0	87967000	0	36586000	NA	NA	NA	NA	NA	67174000
P08195-2;P08195-3;P08195;P08195-4	SLC3A2	8	92986000	0	74659000	0	33020000	NA	NA	NA	NA	NA	6.68883e+07
Q5TA45-2;Q5TA45-3;Q5TA45;Q5TA45-4	CPSF3L	8	67807000	0	86246000	0	46462000	NA	NA	NA	NA	NA	6.68383e+07
Q14254	FLOT2	8	110360000	0	89721000	0	0	NA	NA	NA	NA	NA	6.66937e+07
Q9NRL2-2;Q9NRL2	BAZ1A	9	114430000	32959000	56206000	0	28908000	3.47189	1.70533	NA	NA	NA	6.65147e+07
O75396	SEC22B	5	83331000	0	69714000	0	46478000	NA	NA	NA	NA	NA	6.65077e+07
Q9HC35	EML4	8	87262000	0	62804000	0	49211000	NA	NA	NA	NA	NA	6.64257e+07
Q5TAX3;Q5TAX3-2	ZCCHC11	8	93400000	0	72428000	0	33327000	NA	NA	NA	NA	NA	66385000
Q14978;Q14978-3;Q14978-2	NOLC1	6	97676000	61428000	100930000	0	0	1.59009	1.64306	NA	NA	NA	66202000
Q9H4L7;Q9H4L7-2;Q9H4L7-3	SMARCAD1	6	70001000	0	81569000	0	47017000	NA	NA	NA	NA	NA	6.61957e+07
P04049;P04049-2	RAF1	7	115910000	20974000	82349000	0	0	5.52637	3.92624	NA	NA	NA	6.60863e+07
O00154-6;O00154-4;O00154;O00154-2;O00154-3;O00154-5	ACOT7	7	70319000	62317000	127140000	53220000	0	1.12841	2.04021	0	NA	1.05621	6.58197e+07
Q9Y3U8	RPL36	3	0	0	196790000	117810000	0	NA	NA	0	NA	NA	6.55967e+07
Q9UPR3	SMG5	9	101210000	0	95405000	0	0	NA	NA	NA	NA	NA	6.55383e+07
P11387	TOP1	12	69704000	106300000	93524000	18565000	32750000	0.655729	0.879812	1.76407	NA	1.09987	65326000
P42695	NCAPD3	13	124060000	32070000	71531000	0	0	3.86841	2.23046	NA	NA	NA	65197000
Q00535;Q00535-2	CDK5	8	58179000	63698000	102120000	21464000	33950000	0.913357	1.60319	1.58172	NA	1.36609	6.47497e+07
P14174	MIF	1	0	0	0	0	194000000	NA	NA	NA	NA	NA	6.46667e+07
Q15629	TRAM1	4	107800000	41148000	85247000	0	0	2.61981	2.07172	NA	NA	NA	64349000
Q13428-2;Q13428-8;Q13428;Q13428-3;Q13428-4;Q13428-6;Q13428-7;Q13428-5	TCOF1	14	100460000	0	91304000	0	0	NA	NA	NA	NA	NA	6.39213e+07
O43809	NUDT21	4	93973000	0	97117000	0	0	NA	NA	NA	NA	NA	6.36967e+07
Q96T51-2;Q96T51	RUFY1	9	99869000	0	91005000	0	0	NA	NA	NA	NA	NA	6.36247e+07
Q3SXM5-2;Q3SXM5	HSDL1	5	99491000	42923000	58184000	35004000	33144000	2.31789	1.35554	0.946863	NA	1.5401	6.36063e+07
O43353;O43353-2	RIPK2	7	85457000	0	104140000	0	0	NA	NA	NA	NA	NA	63199000
Q13206	DDX10	12	101160000	0	88201000	0	0	NA	NA	NA	NA	NA	6.31203e+07
Q96GM8	TOE1	6	78164000	31224000	75407000	29861000	35189000	2.50333	2.41503	1.17843	NA	2.03226	62920000
O15269	SPTLC1	5	118100000	56514000	69830000	0	0	2.08975	1.23562	NA	NA	NA	6.26433e+07
P61923	COPZ1	5	55281000	0	74190000	0	58373000	NA	NA	NA	NA	NA	6.26147e+07
Q92538	GBF1	14	103240000	0	84298000	0	0	NA	NA	NA	NA	NA	6.25127e+07
Q96D46	NMD3	7	72908000	43388000	69758000	0	44715000	1.68037	1.60777	NA	NA	NA	6.24603e+07
Q15042	RAB3GAP1	7	101740000	0	85631000	0	0	NA	NA	NA	NA	NA	62457000
Q96KX2	CAPZA3	1	0	0	0	0	187020000	NA	NA	NA	NA	NA	62340000
P46020-3;P46020-2;P46020	PHKA1	8	101380000	0	85317000	0	0	NA	NA	NA	NA	NA	6.22323e+07
O15258	RER1	4	90365000	0	96266000	0	0	NA	NA	NA	NA	NA	6.22103e+07
Q53GG5-3;Q53GG5-2;Q53GG5	PDLIM3	4	0	0	47857000	0	138760000	NA	NA	NA	NA	NA	6.22057e+07
Q9BT25-2;Q9BT25	HAUS8	3	102470000	0	83859000	0	0	NA	NA	NA	NA	NA	6.21097e+07
Q8N766-4;Q8N766-2;Q8N766;Q8N766-3	EMC1	12	106890000	32772000	79254000	0	0	3.26163	2.41834	NA	NA	NA	62048000
Q86Y56;Q86Y56-2	DNAAF5	10	66221000	38652000	88680000	0	31225000	1.71326	2.29432	NA	NA	NA	62042000
P25054;P25054-2	APC	15	110350000	0	75774000	0	0	NA	NA	NA	NA	NA	6.20413e+07
Q14019	COTL1	5	100210000	0	85035000	0	0	NA	NA	NA	NA	NA	6.17483e+07
Q9BZJ0-2;Q9BZJ0-3;Q9BZJ0	CRNKL1	7	91069000	0	93838000	0	0	NA	NA	NA	NA	NA	6.16357e+07
P22314	UBA1	10	61013000	0	70340000	0	53354000	NA	NA	NA	NA	NA	61569000
Q9H2U1-3;Q9H2U1;Q9H2U1-2	DHX36	10	93380000	0	91158000	0	0	NA	NA	NA	NA	NA	6.15127e+07
O15294;O15294-3;O15294-2	OGT	8	102090000	0	80919000	0	0	NA	NA	NA	NA	NA	61003000
Q00577	PURA	5	75118000	40027000	65294000	0	41816000	1.87668	1.63125	NA	NA	NA	6.07427e+07
Q16254	E2F4	4	61738000	0	75547000	0	44429000	NA	NA	NA	NA	NA	6.05713e+07
Q9UDR5	AASS	10	107190000	52280000	73248000	0	0	2.05031	1.40107	NA	NA	NA	60146000
Q9UMZ2-6;Q9UMZ2-4;Q9UMZ2-3;Q9UMZ2-5;Q9UMZ2	SYNRG	9	74718000	0	68696000	0	36931000	NA	NA	NA	NA	NA	60115000
P46736-2;P46736-3;P46736;P46736-4	BRCC3	3	90783000	0	89482000	0	0	NA	NA	NA	NA	NA	6.00883e+07
P78312-2;P78312-5;P78312;P78312-4;P78312-3	FAM193A	9	97323000	0	82827000	0	0	NA	NA	NA	NA	NA	60050000
O43776	NARS	7	58904000	0	68251000	0	52755000	NA	NA	NA	NA	NA	59970000
P40692;P40692-2	MLH1	16	109370000	0	70241000	0	0	NA	NA	NA	NA	NA	5.98703e+07
P37840-2;P37840;P37840-3;Q16143	SNCA;SNCB	4	83872000	0	95138000	0	0	NA	NA	NA	NA	NA	59670000
Q13823	GNL2	9	81563000	0	97074000	0	0	NA	NA	NA	NA	NA	5.95457e+07
O75694-2;O75694	NUP155	14	108080000	44694000	70377000	0	0	2.41822	1.57464	NA	NA	NA	5.94857e+07
P51957;P51957-2;P51957-3	NEK4	7	104380000	0	73942000	0	0	NA	NA	NA	NA	NA	5.94407e+07
P42704	LRPPRC	11	87763000	0	56234000	0	34035000	NA	NA	NA	NA	NA	59344000
Q96PY6-2;Q96PY6;Q96PY6-3;Q96PY6-4;Q96PY6-5	NEK1	12	94097000	0	83222000	0	0	NA	NA	NA	NA	NA	5.91063e+07
Q969N2-5;Q969N2;Q969N2-4;Q969N2-2;Q969N2-6	PIGT	8	98121000	37231000	78818000	0	0	2.63547	2.117	NA	NA	NA	5.89797e+07
Q13416	ORC2	6	80122000	0	96806000	0	0	NA	NA	NA	NA	NA	58976000
Q9UIV1;Q9UIV1-2	CNOT7	5	94137000	0	56790000	0	25510000	NA	NA	NA	NA	NA	5.88123e+07
Q5VZK9-2;Q5VZK9	LRRC16A	13	101450000	0	74717000	0	0	NA	NA	NA	NA	NA	5.87223e+07
Q13131;Q13131-2	PRKAA1	8	91738000	0	83734000	0	0	NA	NA	NA	NA	NA	5.84907e+07
Q9BXC9	BBS2	11	97334000	0	78030000	0	0	NA	NA	NA	NA	NA	5.84547e+07
Q8NEY1-7;Q8NEY1-4;Q8NEY1-2;Q8NEY1-3;Q8NEY1;Q8NEY1-5	NAV1	13	100360000	0	74890000	0	0	NA	NA	NA	NA	NA	5.84167e+07
P30101	PDIA3	6	96594000	76380000	78516000	0	0	1.26465	1.02797	NA	NA	NA	58370000
Q2M389;Q2M389-2	KIAA1033	13	73711000	29424000	101240000	0	0	2.50513	3.44073	NA	NA	NA	58317000
Q8TCJ2	STT3B	5	106660000	0	67808000	0	0	NA	NA	NA	NA	NA	58156000
O75182-2;O75182;O75182-3	SIN3B	10	96581000	0	77640000	0	0	NA	NA	NA	NA	NA	5.80737e+07
P49366;P49366-2	DHPS	7	71241000	0	102940000	0	0	NA	NA	NA	NA	NA	5.80603e+07
Q9BQT8	SLC25A21	6	98985000	0	75097000	0	0	NA	NA	NA	NA	NA	5.80273e+07
Q9HBD1;Q9HBD1-4;Q9HBD1-6;Q9HBD1-2;Q9HBD1-3	RC3H2	8	69619000	0	104270000	0	0	NA	NA	NA	NA	NA	57963000
Q9H6U6-6;Q9H6U6-2;Q9H6U6;Q9H6U6-7;Q9H6U6-3;Q9H6U6-8	BCAS3	6	82974000	0	59871000	0	30962000	NA	NA	NA	NA	NA	5.79357e+07
P10636-3;P10636-2;P10636-4;P10636-5;P10636-6;P10636-7;P10636-8;P10636;P10636-9	MAPT	6	60270000	0	73234000	0	40203000	NA	NA	NA	NA	NA	5.79023e+07
Q9Y312	AAR2	7	75237000	0	69994000	0	28456000	NA	NA	NA	NA	NA	5.78957e+07
Q9GZT9-2;Q9GZT9;Q9GZT9-3	EGLN1	8	0	0	110830000	0	61661000	NA	NA	NA	NA	NA	57497000
O15042-2;O15042;O15042-3	U2SURP	12	79897000	33184000	66385000	0	25857000	2.4077	2.00051	NA	NA	NA	5.73797e+07
O75648;O75648-4;O75648-2;O75648-3	TRMU	7	91821000	0	79647000	0	0	NA	NA	NA	NA	NA	57156000
P67870	CSNK2B	4	171120000	54091000	0	89192000	0	3.16356	0	0	NA	1.05452	57040000
P49591	SARS	5	53054000	0	59760000	0	58229000	NA	NA	NA	NA	NA	5.70143e+07
Q9NRG9;Q9NRG9-2	AAAS	8	86739000	45249000	84102000	0	0	1.91693	1.85865	NA	NA	NA	56947000
Q9NQ55-2;Q9NQ55;Q9NQ55-3	PPAN	8	79677000	91677000	91000000	36415000	0	0.869106	0.992615	0	NA	0.620574	5.68923e+07
Q8WWC4	C2orf47	6	103880000	0	65282000	16191000	0	NA	NA	0	NA	NA	5.63873e+07
Q5VZL5-2;Q5VZL5-4;Q5VZL5;Q5VZL5-3	ZMYM4	9	72317000	33267000	57021000	0	39397000	2.17384	1.71404	NA	NA	NA	56245000
Q8TDM6-4;Q8TDM6;Q8TDM6-2	DLG5	10	94881000	0	73497000	0	0	NA	NA	NA	NA	NA	56126000
P08579	SNRPB2	5	72086000	0	96289000	0	0	NA	NA	NA	NA	NA	56125000
O43172-2;O43172	PRPF4	7	62931000	47166000	61336000	0	43825000	1.33425	1.30043	NA	NA	NA	5.60307e+07
Q86XI2;Q86XI2-2	NCAPG2	12	57382000	0	80440000	0	30144000	NA	NA	NA	NA	NA	5.59887e+07
O95163	IKBKAP	6	80055000	0	87865000	0	0	NA	NA	NA	NA	NA	5.59733e+07
O75044	SRGAP2	6	76155000	0	63366000	0	28392000	NA	NA	NA	NA	NA	55971000
Q9UHY1	NRBP1	4	92725000	0	75142000	0	0	NA	NA	NA	NA	NA	5.59557e+07
O00232;O00232-2	PSMD12	11	0	0	167720000	0	0	NA	NA	NA	NA	NA	5.59067e+07
P55072	VCP	8	93705000	36093000	47846000	0	26148000	2.59621	1.32563	NA	NA	NA	5.58997e+07
Q15084;Q15084-2	PDIA6	4	49850000	49734000	40474000	20154000	77236000	1.00233	0.813809	3.83229	NA	1.88281	5.58533e+07
Q6ULP2-5;Q6ULP2-2;Q6ULP2-4;Q6ULP2;Q6ULP2-3	AFTPH	6	84660000	0	82306000	0	0	NA	NA	NA	NA	NA	5.56553e+07
P51659;P51659-3;P51659-2	HSD17B4	10	84881000	16105000	52746000	10463000	29183000	5.27048	3.27513	2.78916	NA	3.77826	5.56033e+07
P41240	CSK	8	87566000	53725000	79192000	0	0	1.62989	1.47403	NA	NA	NA	55586000
Q9NRL3	STRN4	8	85217000	0	81034000	0	0	NA	NA	NA	NA	NA	55417000
Q14192	FHL2	3	0	151460000	0	222760000	165380000	0	0	0.742413	NA	0.247471	5.51267e+07
Q9Y399	MRPS2	5	165300000	112090000	0	0	0	1.47471	0	NA	NA	NA	55100000
P78406	RAE1	5	69784000	0	55566000	0	39726000	NA	NA	NA	NA	NA	5.50253e+07
Q6ZWJ1	STXBP4	7	39681000	0	96405000	0	28412000	NA	NA	NA	NA	NA	5.48327e+07
P27448-8;P27448-6;P27448-3;P27448-4;P27448-2;P27448;P27448-7	MARK3	7	71478000	0	92737000	0	0	NA	NA	NA	NA	NA	5.47383e+07
Q8WXF1-2;Q8WXF1	PSPC1	4	89128000	0	74639000	0	0	NA	NA	NA	NA	NA	54589000
Q15392	DHCR24	5	70791000	35309000	50076000	0	42282000	2.0049	1.41822	NA	NA	NA	54383000
Q6ZTW0;Q6ZTW0-2	TPGS1	8	85425000	0	76668000	0	0	NA	NA	NA	NA	NA	54031000
P39748	FEN1	5	70889000	0	91147000	0	0	NA	NA	NA	NA	NA	54012000
Q15036;Q15036-2	SNX17	9	48920000	42690000	72198000	30699000	40558000	1.14594	1.69122	1.32115	NA	1.3861	53892000
Q9UQ88-4;P21127-8;Q9UQ88-3;Q9UQ88-2;P21127-3;P21127-2;Q9UQ88;P21127;Q9UQ88-5;Q9UQ88-10;P21127-12;P21127-4;P21127-5;P21127-10;P21127-6;P21127-9;Q9UQ88-9	CDK11A;CDK11B	9	81388000	0	79985000	0	0	NA	NA	NA	NA	NA	53791000
Q01650	SLC7A5	5	83081000	0	77803000	0	0	NA	NA	NA	NA	NA	53628000
P31942-3;P31942-2;P31942;P31942-4	HNRNPH3	7	90343000	106880000	70470000	42986000	0	0.845275	0.659338	0	NA	0.501538	5.36043e+07
Q9BQ67	GRWD1	5	0	91715000	0	0	160810000	0	0	NA	NA	NA	5.36033e+07
P50542-2;P50542-3;P50542;P50542-4	PEX5	9	123390000	0	0	0	37243000	NA	NA	NA	NA	NA	5.35443e+07
Q9NRW7	VPS45	6	86166000	0	74378000	0	0	NA	NA	NA	NA	NA	5.35147e+07
O60942;O60942-4;O60942-2;O60942-3	RNGTT	9	104470000	38084000	55603000	0	0	2.74315	1.46001	NA	NA	NA	5.33577e+07
P25098	ADRBK1	6	52709000	0	65105000	0	42129000	NA	NA	NA	NA	NA	5.33143e+07
Q14669-4;Q14669;Q14669-2;Q14669-3	TRIP12	10	53745000	26285000	50749000	0	55288000	2.0447	1.93072	NA	NA	NA	5.32607e+07
Q9Y5X1	SNX9	8	0	0	76685000	0	81748000	NA	NA	NA	NA	NA	52811000
Q8WX93-4;Q8WX93-8;Q8WX93-3;Q8WX93-5;Q8WX93;Q8WX93-2;Q8WX93-9;Q8WX93-7	PALLD	6	74657000	0	82991000	0	0	NA	NA	NA	NA	NA	5.25493e+07
Q9UPP1-2;Q9UPP1;Q9UPP1-4;Q9UPP1-3	PHF8	7	90486000	62461000	66375000	0	0	1.44868	1.06266	NA	NA	NA	52287000
P10155-3;P10155-4;P10155	TROVE2	7	89129000	0	67633000	0	0	NA	NA	NA	NA	NA	52254000
Q01167-2;Q01167	FOXK2	2	90490000	0	65981000	0	0	NA	NA	NA	NA	NA	52157000
Q9UJX3-2;Q9UJX3	ANAPC7	9	69143000	0	86763000	0	0	NA	NA	NA	NA	NA	5.19687e+07
P49790	NUP153	12	78655000	0	45897000	0	31335000	NA	NA	NA	NA	NA	5.19623e+07
P04075	ALDOA	8	53859000	87542000	62300000	0	39519000	0.615236	0.711658	NA	NA	NA	5.18927e+07
Q96JJ3	ELMO2	6	81656000	0	73452000	0	0	NA	NA	NA	NA	NA	5.17027e+07
Q9NXF1-2;Q9NXF1	TEX10	11	46830000	0	61220000	0	46513000	NA	NA	NA	NA	NA	51521000
Q9BSD7	NTPCR	7	78469000	0	76044000	0	0	NA	NA	NA	NA	NA	5.15043e+07
O15075-2;O15075	DCLK1	5	75608000	12893000	52341000	0	25976000	5.86427	4.05964	NA	NA	NA	5.13083e+07
P16403	HIST1H1C	1	0	0	0	0	153770000	NA	NA	NA	NA	NA	5.12567e+07
Q8WWW0-2;Q8WWW0-4;Q8WWW0;Q8WWW0-3	RASSF5	6	96679000	0	57014000	0	0	NA	NA	NA	NA	NA	51231000
Q9UGJ1-2;Q9UGJ1	TUBGCP4	9	72512000	0	80904000	0	0	NA	NA	NA	NA	NA	5.11387e+07
Q68CZ6	HAUS3	6	74483000	0	78478000	0	0	NA	NA	NA	NA	NA	50987000
Q96HW7;Q96HW7-2	INTS4	8	80756000	0	72147000	0	0	NA	NA	NA	NA	NA	5.09677e+07
O00505	KPNA3	4	69081000	0	83622000	0	0	NA	NA	NA	NA	NA	50901000
P82675;P82675-2	MRPS5	6	80735000	52232000	71653000	0	0	1.5457	1.37182	NA	NA	NA	50796000
P49643	PRIM2	8	47279000	0	58880000	0	45762000	NA	NA	NA	NA	NA	5.06403e+07
P00491	PNP	9	39596000	0	83283000	0	28936000	NA	NA	NA	NA	NA	50605000
O60684;O15131	KPNA6;KPNA5	4	66375000	32067000	46944000	0	38385000	2.06988	1.46393	NA	NA	NA	50568000
Q13188	STK3	7	73412000	0	49410000	0	28816000	NA	NA	NA	NA	NA	50546000
P19387	POLR2C	4	80015000	0	70711000	0	0	NA	NA	NA	NA	NA	50242000
Q9UGV2-2;Q9UGV2;Q9UGV2-3	NDRG3	4	74135000	0	76367000	0	0	NA	NA	NA	NA	NA	5.01673e+07
Q15738	NSDHL	6	82333000	40964000	67531000	0	0	2.00989	1.64855	NA	NA	NA	4.99547e+07
O14776-2;O14776	TCERG1	8	53800000	0	77989000	0	17724000	NA	NA	NA	NA	NA	4.98377e+07
Q9NTI5-2;Q9NTI5	PDS5B	10	90907000	0	58462000	0	0	NA	NA	NA	NA	NA	4.97897e+07
Q9NRY5	FAM114A2	9	81939000	0	66828000	0	0	NA	NA	NA	NA	NA	49589000
P42356	PI4KA	13	82479000	12028000	66121000	0	0	6.85725	5.49726	NA	NA	NA	4.95333e+07
Q5T5U3;Q5T5U3-3	ARHGAP21	10	83291000	0	65290000	0	0	NA	NA	NA	NA	NA	49527000
Q9UGP4	LIMD1	10	0	0	148360000	0	0	NA	NA	NA	NA	NA	4.94533e+07
Q13509	TUBB3	3	65664000	0	49351000	0	33309000	NA	NA	NA	NA	NA	4.94413e+07
Q12904;Q12904-2	AIMP1	4	73116000	42485000	74661000	0	0	1.72098	1.75735	NA	NA	NA	49259000
Q14807-2;Q14807	KIF22	10	86406000	39319000	60960000	0	0	2.19756	1.5504	NA	NA	NA	49122000
Q8WVK7	SKA2	3	65566000	0	81666000	0	0	NA	NA	NA	NA	NA	4.90773e+07
Q9NUQ6-2;Q9NUQ6	SPATS2L	8	85705000	0	61490000	0	0	NA	NA	NA	NA	NA	49065000
Q99729-3;Q99729-2;Q99729-4;Q99729	HNRNPAB	4	56583000	42634000	45526000	0	44022000	1.32718	1.06783	NA	NA	NA	4.87103e+07
Q9Y4F1;Q9Y4F1-2	FARP1	7	95486000	0	50315000	0	0	NA	NA	NA	NA	NA	4.86003e+07
Q9P275;Q9P275-2	USP36	12	87542000	141140000	58180000	0	0	0.620249	0.412215	NA	NA	NA	48574000
Q5JTH9-2;Q5JTH9-3;Q5JTH9	RRP12	11	47929000	0	47577000	0	50209000	NA	NA	NA	NA	NA	4.85717e+07
Q8WW12;Q8WW12-2	PCNP	5	0	0	145610000	0	0	NA	NA	NA	NA	NA	4.85367e+07
P08559-3;P08559;P08559-2;P08559-4	PDHA1	7	53732000	0	66326000	0	24982000	NA	NA	NA	NA	NA	4.83467e+07
Q8IYB1	MB21D2	6	78837000	0	66093000	0	0	NA	NA	NA	NA	NA	48310000
Q9P2E9-3;Q9P2E9-2;Q9P2E9	RRBP1	13	88554000	0	55940000	0	0	NA	NA	NA	NA	NA	4.81647e+07
Q6IBS0	TWF2	4	70329000	0	73919000	0	0	NA	NA	NA	NA	NA	4.80827e+07
Q9Y2H6-2;Q9Y2H6	FNDC3A	6	85969000	0	58263000	0	0	NA	NA	NA	NA	NA	4.80773e+07
O14874	BCKDK	6	80090000	0	63852000	0	0	NA	NA	NA	NA	NA	4.79807e+07
O60292	SIPA1L3	5	0	0	143910000	0	0	NA	NA	NA	NA	NA	47970000
Q5T8P6-3;Q5T8P6-2;Q5T8P6;Q5T8P6-5;Q5T8P6-4	RBM26	6	63392000	0	80501000	0	0	NA	NA	NA	NA	NA	4.79643e+07
P24390	KDELR1	2	72064000	0	71775000	0	0	NA	NA	NA	NA	NA	4.79463e+07
Q96RE7	NACC1	4	58523000	0	61447000	0	23837000	NA	NA	NA	NA	NA	4.79357e+07
Q8N4Q0	ZADH2	3	79784000	0	63956000	21654000	0	NA	NA	0	NA	NA	4.79133e+07
P11413;P11413-3;P11413-2	G6PD	7	69030000	0	74179000	0	0	NA	NA	NA	NA	NA	4.77363e+07
O15357;O15357-2	INPPL1	7	84922000	0	58232000	0	0	NA	NA	NA	NA	NA	47718000
Q96J01	THOC3	4	76813000	36977000	66239000	0	0	2.07732	1.79136	NA	NA	NA	47684000
Q8WUX9	CHMP7	8	46226000	0	71079000	0	25669000	NA	NA	NA	NA	NA	47658000
Q92552	MRPS27	7	69131000	34516000	73780000	0	0	2.00287	2.13756	NA	NA	NA	47637000
Q5BJF6;Q5BJF6-8;Q5BJF6-5;Q5BJF6-6;Q5BJF6-10;Q5BJF6-7;Q5BJF6-2;Q5BJF6-3;Q5BJF6-4	ODF2	2	0	0	0	0	142790000	NA	NA	NA	NA	NA	4.75967e+07
P10515	DLAT	5	80162000	0	62089000	0	0	NA	NA	NA	NA	NA	47417000
O60256-3;O60256;O60256-2	PRPSAP2	8	79692000	0	62516000	0	0	NA	NA	NA	NA	NA	4.74027e+07
Q15054	POLD3	5	66985000	0	74791000	0	0	NA	NA	NA	NA	NA	4.72587e+07
Q8NBM4;Q8NBM4-4;Q8NBM4-3;Q8NBM4-2	UBAC2	5	90300000	35714000	50713000	0	0	2.52842	1.41998	NA	NA	NA	4.70043e+07
Q8TDP1-2;Q8TDP1	RNASEH2C	2	0	0	140240000	0	0	NA	NA	NA	NA	NA	4.67467e+07
Q9H307;Q9H307-2	PNN	7	81975000	0	58110000	0	0	NA	NA	NA	NA	NA	46695000
Q96MU7-2;Q96MU7	YTHDC1	5	87463000	59432000	52555000	0	0	1.47165	0.884288	NA	NA	NA	4.66727e+07
Q6P3S6	FBXO42	3	69559000	0	69539000	0	0	NA	NA	NA	NA	NA	46366000
Q8TB61-3;Q8TB61-2;Q8TB61	SLC35B2	5	75882000	0	62951000	0	0	NA	NA	NA	NA	NA	4.62777e+07
Q96F24;Q96F24-2	NRBF2	5	0	0	137740000	0	0	NA	NA	NA	NA	NA	4.59133e+07
O00443	PIK3C2A	12	76258000	0	61349000	0	0	NA	NA	NA	NA	NA	45869000
Q9UJX5;Q9UJX5-2	ANAPC4	5	73342000	0	64005000	0	0	NA	NA	NA	NA	NA	4.57823e+07
Q9Y2D5;Q9Y2D5-5;Q9Y2D5-7;Q9Y2D5-6;Q9Y2D5-4	AKAP2	6	77066000	0	60144000	0	0	NA	NA	NA	NA	NA	4.57367e+07
P48426	PIP4K2A	3	64752000	0	72072000	0	0	NA	NA	NA	NA	NA	45608000
Q9BY89	KIAA1671	11	83199000	0	53558000	0	0	NA	NA	NA	NA	NA	4.55857e+07
Q13501;Q13501-2	SQSTM1	5	61867000	0	45793000	0	28918000	NA	NA	NA	NA	NA	45526000
Q02809	PLOD1	8	82235000	0	54206000	0	0	NA	NA	NA	NA	NA	4.54803e+07
Q9BRG1	VPS25	6	55470000	0	63157000	0	17486000	NA	NA	NA	NA	NA	45371000
P30566;P30566-2	ADSL	8	61364000	24421000	74726000	0	0	2.51276	3.05991	NA	NA	NA	4.53633e+07
O95140;O95140-2	MFN2	8	78735000	35705000	57306000	0	0	2.20515	1.60499	NA	NA	NA	45347000
O60502;O60502-2	MGEA5	5	77145000	0	58740000	0	0	NA	NA	NA	NA	NA	45295000
Q15118	PDK1	8	84640000	41979000	51108000	0	0	2.01625	1.21747	NA	NA	NA	4.52493e+07
Q8IY37	DHX37	9	72551000	37120000	63181000	0	0	1.9545	1.70207	NA	NA	NA	45244000
P08621;P08621-2;P08621-3	SNRNP70	7	67861000	0	67088000	0	0	NA	NA	NA	NA	NA	44983000
Q9Y4W6	AFG3L2	8	65266000	0	38926000	0	30625000	NA	NA	NA	NA	NA	44939000
O43390;O43390-2	HNRNPR	9	71143000	76832000	63345000	0	0	0.925955	0.824461	NA	NA	NA	4.48293e+07
P58557	YBEY	1	59769000	0	56709000	0	17911000	NA	NA	NA	NA	NA	4.47963e+07
Q14596-2;Q14596	NBR1	4	71478000	0	62666000	0	0	NA	NA	NA	NA	NA	4.47147e+07
P27694	RPA1	6	64250000	52603000	69352000	0	0	1.22141	1.3184	NA	NA	NA	44534000
Q9H490-2;Q9H490	PIGU	4	55036000	0	41210000	0	37099000	NA	NA	NA	NA	NA	4.44483e+07
Q13045;Q13045-2	FLII	11	49070000	0	46667000	0	37587000	NA	NA	NA	NA	NA	4.44413e+07
P68133;P68032;P63267;P62736	ACTA1;ACTC1;ACTG2;ACTA2	1	0	0	0	0	133280000	NA	NA	NA	NA	NA	4.44267e+07
Q9C0B7	TANGO6	9	72277000	0	60944000	0	0	NA	NA	NA	NA	NA	44407000
P03886	MT-ND1	3	86765000	0	46198000	21018000	0	NA	NA	0	NA	NA	44321000
Q6P087-2;Q6P087	RPUSD3	4	77513000	0	55351000	0	0	NA	NA	NA	NA	NA	44288000
Q8NA23-2;Q8NA23	WDR31	1	132770000	0	0	0	0	NA	NA	NA	NA	NA	4.42567e+07
O94901-8;O94901;O94901-6;O94901-5	SUN1	7	69147000	0	63464000	0	0	NA	NA	NA	NA	NA	4.42037e+07
Q96AX1	VPS33A	5	64154000	0	68338000	0	0	NA	NA	NA	NA	NA	44164000
P39019	RPS19	5	46914000	87167000	67870000	0	16049000	0.538208	0.77862	NA	NA	NA	43611000
Q6P3W7	SCYL2	11	63089000	0	67532000	0	0	NA	NA	NA	NA	NA	4.35403e+07
Q7Z3J2;Q7Z3J2-2	C16orf62	10	80108000	0	50198000	0	0	NA	NA	NA	NA	NA	4.34353e+07
P11474;P11474-2	ESRRA	9	101480000	146040000	28699000	26577000	0	0.694878	0.196515	0	NA	0.297131	43393000
Q17RY0-2;Q17RY0;Q17RY0-3	CPEB4	8	53090000	0	77050000	0	0	NA	NA	NA	NA	NA	43380000
Q99570	PIK3R4	12	60029000	0	70044000	0	0	NA	NA	NA	NA	NA	4.33577e+07
P30837	ALDH1B1	6	65272000	0	64726000	0	0	NA	NA	NA	NA	NA	4.33327e+07
Q9NRW3;Q8IUX4;Q96AK3	APOBEC3C;APOBEC3F;APOBEC3D	2	73902000	34651000	56020000	0	0	2.13275	1.61669	NA	NA	NA	4.33073e+07
Q9BRZ2	TRIM56	5	75654000	0	52926000	0	0	NA	NA	NA	NA	NA	42860000
O76031	CLPX	10	43293000	31679000	40928000	0	43833000	1.36662	1.29196	NA	NA	NA	4.26847e+07
P23919	DTYMK	5	57693000	0	70256000	0	0	NA	NA	NA	NA	NA	4.26497e+07
O75306-2;O75306	NDUFS2	6	80636000	0	47158000	0	0	NA	NA	NA	NA	NA	42598000
O94927	HAUS5	9	56452000	0	71129000	0	0	NA	NA	NA	NA	NA	42527000
Q13057;Q13057-2	COASY	8	44535000	36364000	42379000	46137000	40549000	1.2247	1.16541	0.878882	NA	1.08966	4.24877e+07
P82664	MRPS10	3	68950000	0	58487000	0	0	NA	NA	NA	NA	NA	42479000
Q9C0F1;Q9C0F1-2	CEP44	3	69141000	0	57956000	0	0	NA	NA	NA	NA	NA	4.23657e+07
Q8NBS9-2;Q8NBS9	TXNDC5	6	67505000	66106000	59488000	0	0	1.02116	0.899888	NA	NA	NA	42331000
O14744;O14744-2	PRMT5	4	67938000	0	58984000	0	0	NA	NA	NA	NA	NA	4.23073e+07
P30307-2;P30307;P30307-4;P30307-3	CDC25C	6	0	0	67647000	0	59195000	NA	NA	NA	NA	NA	4.22807e+07
Q7Z2K8;Q7Z2K8-2	GPRIN1	5	64890000	0	61677000	0	0	NA	NA	NA	NA	NA	42189000
O95777	LSM8	3	42882000	0	36911000	0	46148000	NA	NA	NA	NA	NA	4.19803e+07
Q9Y2A7;Q9Y2A7-2	NCKAP1	8	76085000	0	49537000	0	0	NA	NA	NA	NA	NA	41874000
Q86UY6	NAA40	4	62468000	0	63040000	0	0	NA	NA	NA	NA	NA	41836000
Q9NUQ3;Q9NUQ3-2	TXLNG	4	52143000	0	72753000	0	0	NA	NA	NA	NA	NA	41632000
Q6ZQX7-4;Q6ZQX7-2;Q6ZQX7-3;Q6ZQX7	LIAT1	3	0	0	124670000	0	0	NA	NA	NA	NA	NA	4.15567e+07
Q9BY32;Q9BY32-3;Q9BY32-2	ITPA	4	72848000	0	51786000	0	0	NA	NA	NA	NA	NA	4.15447e+07
P30048	PRDX3	4	69550000	68796000	54976000	0	0	1.01096	0.799116	NA	NA	NA	4.15087e+07
Q9BU23-2;Q9BU23;Q9BU23-3	LMF2	5	78557000	0	45928000	0	0	NA	NA	NA	NA	NA	41495000
P49757-4;P49757-2;P49757-3;P49757	NUMB	4	46930000	0	77236000	0	0	NA	NA	NA	NA	NA	4.13887e+07
O60343-2;O60343-3;O60343	TBC1D4	11	79829000	56792000	44238000	27994000	0	1.40564	0.778948	0	NA	0.728195	4.13557e+07
Q14331	FRG1	3	62370000	0	61364000	0	0	NA	NA	NA	NA	NA	4.12447e+07
P24468-3;P24468-2;P24468;P10589	NR2F2;NR2F1	5	63783000	0	59724000	0	0	NA	NA	NA	NA	NA	41169000
Q9NWZ5-4;Q9NWZ5;Q9NWZ5-3;Q9NWZ5-2	UCKL1	5	41573000	0	56796000	0	25073000	NA	NA	NA	NA	NA	4.11473e+07
Q08380	LGALS3BP	4	51642000	26164000	35470000	14122000	36013000	1.97378	1.35568	2.55013	NA	1.95986	4.10417e+07
P18583-6;P18583-2;P18583-10;P18583-3;P18583-4;P18583-7;P18583;P18583-5;P18583-9;P18583-8	SON	9	50652000	53863000	41600000	0	30829000	0.940386	0.77233	NA	NA	NA	41027000
Q9UHJ6	SHPK	8	72526000	27408000	50396000	0	0	2.64616	1.83873	NA	NA	NA	40974000
Q6VY07;Q6VY07-2	PACS1	7	70862000	0	52038000	0	0	NA	NA	NA	NA	NA	4.09667e+07
P62854;Q5JNZ5	RPS26;RPS26P11	3	0	0	0	94089000	122630000	NA	NA	1.30334	NA	NA	4.08767e+07
O43427-2;O43427	FIBP	4	54065000	0	50297000	0	18093000	NA	NA	NA	NA	NA	4.08183e+07
Q9Y597-2;Q9Y597;Q9Y597-3	KCTD3	6	70325000	0	52010000	0	0	NA	NA	NA	NA	NA	4.07783e+07
Q9H0U3	MAGT1	4	65537000	0	56713000	0	0	NA	NA	NA	NA	NA	40750000
Q9P003	CNIH4	1	0	0	0	0	122150000	NA	NA	NA	NA	NA	4.07167e+07
Q9NZN5-2;Q9NZN5	ARHGEF12	6	66995000	0	54728000	0	0	NA	NA	NA	NA	NA	4.05743e+07
Q5T6V5	C9orf64	6	52247000	34982000	69370000	0	0	1.49354	1.98302	NA	NA	NA	40539000
P49257	LMAN1	2	70889000	0	50445000	0	0	NA	NA	NA	NA	NA	4.04447e+07
Q9H269-2;Q9H269	VPS16	7	74394000	0	46598000	0	0	NA	NA	NA	NA	NA	4.03307e+07
O43318-2;O43318;O43318-4;O43318-3	MAP3K7	4	43575000	0	49943000	0	27273000	NA	NA	NA	NA	NA	4.02637e+07
Q96CS3	FAF2	3	64846000	0	55897000	0	0	NA	NA	NA	NA	NA	4.02477e+07
Q9H098;Q9H098-2	FAM107B	3	47173000	0	73459000	0	0	NA	NA	NA	NA	NA	4.02107e+07
P49458;P49458-2	SRP9	3	0	0	0	0	120630000	NA	NA	NA	NA	NA	40210000
Q709C8-4;Q709C8-2;Q709C8-3;Q709C8	VPS13C	12	84658000	0	35673000	0	0	NA	NA	NA	NA	NA	4.01103e+07
Q5JTV8	TOR1AIP1	6	41660000	0	45991000	0	32499000	NA	NA	NA	NA	NA	40050000
P24752	ACAT1	4	56480000	39400000	63147000	0	0	1.4335	1.60272	NA	NA	NA	3.98757e+07
Q7RTS9;Q7RTS9-2	DYM	5	66508000	0	52906000	0	0	NA	NA	NA	NA	NA	3.98047e+07
O75410-3;O75410-7;O75410;O75410-2;O75410-5;O75410-4;O75410-6;O75410-8	TACC1	5	61387000	0	57903000	0	0	NA	NA	NA	NA	NA	3.97633e+07
Q9BVS4;Q9BVS4-2	RIOK2	5	71532000	0	47727000	0	0	NA	NA	NA	NA	NA	39753000
Q9H8H2;Q9H8H2-2;Q9H8H2-4	DDX31	7	60367000	0	58151000	0	0	NA	NA	NA	NA	NA	39506000
O95394	PGM3	6	45754000	38184000	72736000	0	0	1.19825	1.90488	NA	NA	NA	3.94967e+07
Q5VV42;Q5VV42-2	CDKAL1	9	63773000	0	54196000	0	0	NA	NA	NA	NA	NA	39323000
Q7Z460-2;Q7Z460-3;Q7Z460	CLASP1	9	64577000	0	52793000	0	0	NA	NA	NA	NA	NA	3.91233e+07
O15056-2;O15056;O15056-3	SYNJ2	5	58409000	0	58488000	0	0	NA	NA	NA	NA	NA	3.89657e+07
Q96TA2-3;Q96TA2-2;Q96TA2	YME1L1	7	47483000	0	34853000	0	34420000	NA	NA	NA	NA	NA	3.89187e+07
Q8IZP0-10;Q8IZP0-8;Q8IZP0-7;Q8IZP0-2;Q8IZP0-4;Q8IZP0-3;Q8IZP0-5;Q8IZP0-6;Q8IZP0-9;Q8IZP0-12;Q8IZP0;Q8IZP0-11	ABI1	5	63923000	0	52558000	0	0	NA	NA	NA	NA	NA	38827000
Q9NRZ9-6;Q9NRZ9-5;Q9NRZ9-3;Q9NRZ9-2;Q9NRZ9;Q9NRZ9-4	HELLS	6	54814000	57068000	61568000	0	0	0.960503	1.07885	NA	NA	NA	38794000
Q8WTW3	COG1	8	50090000	0	66039000	0	0	NA	NA	NA	NA	NA	3.87097e+07
Q93100-4;Q93100-2;Q93100-3;Q93100	PHKB	8	72886000	0	43162000	0	0	NA	NA	NA	NA	NA	3.86827e+07
Q9H1I8;Q9H1I8-3	ASCC2	7	64184000	0	51048000	0	0	NA	NA	NA	NA	NA	3.84107e+07
P49761-1;P49761;P49761-3	CLK3	5	65244000	36231000	49853000	0	0	1.80078	1.37598	NA	NA	NA	3.83657e+07
Q96IX5	USMG5	2	61668000	0	53318000	0	0	NA	NA	NA	NA	NA	3.83287e+07
Q01780;Q01780-2	EXOSC10	8	60413000	0	54564000	0	0	NA	NA	NA	NA	NA	3.83257e+07
P63220	RPS21	5	43243000	20596000	71689000	0	0	2.09958	3.48072	NA	NA	NA	3.83107e+07
O60725	ICMT	2	74020000	0	0	0	40277000	NA	NA	NA	NA	NA	38099000
Q9BPX6;Q9BPX6-3;Q9BPX6-5;Q9BPX6-4;Q9BPX6-2	MICU1	7	78844000	0	35417000	0	0	NA	NA	NA	NA	NA	38087000
P17980	PSMC3	5	59595000	0	54597000	0	0	NA	NA	NA	NA	NA	38064000
Q9BW92	TARS2	8	63826000	0	50350000	0	0	NA	NA	NA	NA	NA	3.80587e+07
Q92759	GTF2H4	5	58662000	0	55364000	0	0	NA	NA	NA	NA	NA	3.80087e+07
O60763;O60763-2	USO1	7	52215000	0	61542000	0	0	NA	NA	NA	NA	NA	37919000
Q03701	CEBPZ	8	62433000	0	51321000	0	0	NA	NA	NA	NA	NA	37918000
Q96K37	SLC35E1	6	66393000	0	47207000	0	0	NA	NA	NA	NA	NA	3.78667e+07
O94887-2;O94887	FARP2	6	59753000	0	53820000	0	0	NA	NA	NA	NA	NA	3.78577e+07
Q5BJH7-3;Q5BJH7;Q5BJH7-2;Q5BJH7-4;Q5BJH7-5	YIF1B	2	59628000	0	53497000	0	0	NA	NA	NA	NA	NA	3.77083e+07
Q15021	NCAPD2	8	52845000	0	60256000	0	0	NA	NA	NA	NA	NA	3.77003e+07
Q01081;Q01081-2;Q01081-3;Q8WU68-3;Q8WU68-2;Q8WU68	U2AF1;U2AF1L4	4	0	97035000	93446000	0	19435000	0	0.963013	NA	NA	NA	37627000
Q9GZZ1-2;Q9GZZ1	NAA50	5	0	0	0	0	112600000	NA	NA	NA	NA	NA	3.75333e+07
Q9NR50-3;Q9NR50-2;Q9NR50	EIF2B3	7	67074000	23579000	45371000	0	0	2.84465	1.92421	NA	NA	NA	3.74817e+07
Q12955;Q12955-5;Q12955-4	ANK3	8	61068000	0	51366000	0	0	NA	NA	NA	NA	NA	37478000
Q5HYK7-3;Q5HYK7-2;Q5HYK7;Q5HYK7-5;Q5HYK7-4	SH3D19	4	55866000	0	56568000	0	0	NA	NA	NA	NA	NA	37478000
Q9NQX3;Q9NQX3-2	GPHN	9	51933000	0	60500000	0	0	NA	NA	NA	NA	NA	3.74777e+07
O95239-2;O95239	KIF4A	7	62074000	0	50311000	0	0	NA	NA	NA	NA	NA	3.74617e+07
Q9Y6E0-2;Q9Y6E0	STK24	5	57539000	0	30026000	0	24797000	NA	NA	NA	NA	NA	37454000
O14818-2;O14818;Q8TAA3-2;Q8TAA3-5;Q8TAA3	PSMA7;PSMA8	5	58762000	31281000	53095000	0	0	1.87852	1.69736	NA	NA	NA	3.72857e+07
O75964	ATP5L	6	0	0	70699000	0	40858000	NA	NA	NA	NA	NA	3.71857e+07
P57772	EEFSEC	7	63090000	0	48329000	0	0	NA	NA	NA	NA	NA	3.71397e+07
Q05519-2;Q05519	SRSF11	5	0	145210000	75244000	0	36049000	0	0.518174	NA	NA	NA	3.70977e+07
Q9H2C2	ARV1	2	62133000	0	48690000	0	0	NA	NA	NA	NA	NA	36941000
Q16543	CDC37	6	0	0	110550000	0	0	NA	NA	NA	NA	NA	36850000
A6NHL2-2;A6NHL2	TUBAL3	1	0	0	0	0	110490000	NA	NA	NA	NA	NA	36830000
Q9H0A8	COMMD4	3	63337000	0	46865000	0	0	NA	NA	NA	NA	NA	36734000
P28331-3;P28331-4;P28331-5;P28331;P28331-2	NDUFS1	6	51985000	0	58097000	0	0	NA	NA	NA	NA	NA	36694000
Q99439;Q99439-2	CNN2	4	0	0	0	0	109830000	NA	NA	NA	NA	NA	36610000
Q9BT78;Q9BT78-2	COPS4	6	64324000	0	44817000	0	0	NA	NA	NA	NA	NA	3.63803e+07
P45954	ACADSB	7	0	40843000	0	36971000	109120000	0	0	2.9515	NA	0.983834	3.63733e+07
Q96F07-2;Q96F07	CYFIP2	5	60992000	19854000	47947000	0	0	3.07203	2.41498	NA	NA	NA	36313000
Q92888;Q92888-3;Q92888-2	ARHGEF1	7	66511000	19638000	42363000	0	0	3.38685	2.1572	NA	NA	NA	3.62913e+07
A1L020	MEX3A	4	59542000	0	49318000	0	0	NA	NA	NA	NA	NA	3.62867e+07
Q13480;Q13480-2	GAB1	4	53787000	0	54994000	0	0	NA	NA	NA	NA	NA	3.62603e+07
Q13309;Q13309-2	SKP2	5	44117000	0	46056000	0	18590000	NA	NA	NA	NA	NA	3.62543e+07
Q13616	CUL1	11	61533000	44397000	47113000	0	0	1.38597	1.06118	NA	NA	NA	3.62153e+07
P53992	SEC24C	7	64588000	0	43862000	0	0	NA	NA	NA	NA	NA	36150000
Q8TEV9;Q8TEV9-2	SMCR8	8	56200000	0	51950000	0	0	NA	NA	NA	NA	NA	36050000
Q15345;Q15345-3	LRRC41	7	54891000	0	51868000	0	0	NA	NA	NA	NA	NA	3.55863e+07
P62314	SNRPD1	4	106750000	28584000	0	0	0	3.73461	0	NA	NA	NA	3.55833e+07
O75884;O75884-2	RBBP9	2	61013000	0	45489000	0	0	NA	NA	NA	NA	NA	3.55007e+07
Q9NXR7-4;Q9NXR7-3;Q9NXR7;Q9NXR7-1	BRE	3	53895000	0	52371000	0	0	NA	NA	NA	NA	NA	35422000
P78318	IGBP1	7	44935000	0	60552000	0	0	NA	NA	NA	NA	NA	3.51623e+07
Q93009	USP7	10	49699000	35200000	55757000	0	0	1.4119	1.58401	NA	NA	NA	35152000
O43303-2;O43303	CCP110	6	62439000	0	42845000	0	0	NA	NA	NA	NA	NA	3.50947e+07
Q6NXS1;P41236	PPP1R2P3;PPP1R2	3	34248000	0	49192000	0	21786000	NA	NA	NA	NA	NA	3.50753e+07
Q15165-3;Q15165-1;Q15165	PON2	5	64497000	0	40538000	0	0	NA	NA	NA	NA	NA	3.50117e+07
Q9P2P6	STARD9	2	104970000	98293000	0	0	0	1.06793	0	NA	NA	NA	34990000
Q5T2D3	OTUD3	4	51719000	0	53203000	0	0	NA	NA	NA	NA	NA	34974000
Q2TAZ0;Q2TAZ0-3	ATG2A	6	51188000	0	53691000	0	0	NA	NA	NA	NA	NA	3.49597e+07
Q9P2S5	WRAP73	7	43602000	0	61256000	0	0	NA	NA	NA	NA	NA	3.49527e+07
Q96Q15-2;Q96Q15;Q96Q15-3;Q96Q15-4	SMG1	8	62267000	0	42534000	0	0	NA	NA	NA	NA	NA	3.49337e+07
O00268	TAF4	9	46240000	78693000	0	60549000	58433000	0.5876	0	0.965053	NA	0.517551	34891000
Q9NQ88	TIGAR	4	71285000	60189000	0	17689000	33014000	1.18435	0	1.86636	NA	1.0169	3.47663e+07
P19784	CSNK2A2	8	56554000	0	47531000	29111000	0	NA	NA	0	NA	NA	34695000
Q6P1A2	LPCAT3	3	59741000	0	44264000	0	0	NA	NA	NA	NA	NA	3.46683e+07
P12081-2;P12081	HARS	4	52938000	0	51017000	0	0	NA	NA	NA	NA	NA	3.46517e+07
Q9HAU5;Q9HAU5-2	UPF2	6	51631000	0	51895000	0	0	NA	NA	NA	NA	NA	3.45087e+07
Q9P2B7;Q9P2B7-2	CFAP97	5	44136000	0	58894000	0	0	NA	NA	NA	NA	NA	3.43433e+07
Q9BQI0-3;Q9BQI0;Q9BQI0-2	AIF1L	4	42541000	0	60449000	0	0	NA	NA	NA	NA	NA	34330000
Q8WVV9-4;Q8WVV9	HNRNPLL	5	54986000	0	47993000	0	0	NA	NA	NA	NA	NA	3.43263e+07
O60427	FADS1	4	54449000	34886000	48523000	0	0	1.56077	1.3909	NA	NA	NA	34324000
P24278	ZBTB25	1	0	0	102740000	0	0	NA	NA	NA	NA	NA	3.42467e+07
Q13557-8;Q13557-12;Q13557-9;Q13557-10;Q13557-5;Q13557;Q13557-3;Q13557-6;Q13557-4;Q13557-11	CAMK2D	5	61622000	31491000	40536000	0	0	1.95681	1.28722	NA	NA	NA	3.40527e+07
Q9UPN3;Q9UPN3-4;Q9UPN3-3;Q9UPN3-2	MACF1	10	63218000	0	38666000	0	0	NA	NA	NA	NA	NA	3.39613e+07
P62851	RPS25	3	0	0	0	38755000	101880000	NA	NA	2.62882	NA	NA	33960000
Q13185	CBX3	4	53027000	30062000	48752000	0	0	1.76392	1.62172	NA	NA	NA	3.39263e+07
O94776	MTA2	6	46672000	0	54804000	0	0	NA	NA	NA	NA	NA	3.38253e+07
Q8IX01-4;Q8IX01-3;Q8IX01	SUGP2	10	48989000	0	52177000	0	0	NA	NA	NA	NA	NA	33722000
Q7Z4Q2;Q7Z4Q2-2	HEATR3	6	51025000	0	35405000	0	14565000	NA	NA	NA	NA	NA	33665000
Q07666-2;Q07666;Q07666-3	KHDRBS1	4	52448000	77341000	48467000	0	0	0.67814	0.626666	NA	NA	NA	3.36383e+07
O95674	CDS2	4	58023000	0	42797000	0	0	NA	NA	NA	NA	NA	3.36067e+07
Q15056-2;Q15056	EIF4H	5	0	0	0	0	100750000	NA	NA	NA	NA	NA	3.35833e+07
Q99816-2;Q99816	TSG101	2	51928000	0	48494000	0	0	NA	NA	NA	NA	NA	33474000
Q6ZW31-2;Q6ZW31	SYDE1	3	43361000	0	56968000	0	0	NA	NA	NA	NA	NA	33443000
O95759	TBC1D8	6	63587000	0	36646000	0	0	NA	NA	NA	NA	NA	33411000
P52209	PGD	10	0	0	99787000	0	0	NA	NA	NA	NA	NA	3.32623e+07
Q71UI9;P0C0S5;Q71UI9-4;Q71UI9-2;Q71UI9-3	H2AFV;H2AFZ	3	0	0	0	186470000	99098000	NA	NA	0.531442	NA	NA	3.30327e+07
P78347-2;P78347-4;P78347-3;P78347	GTF2I	8	48063000	0	50959000	0	0	NA	NA	NA	NA	NA	3.30073e+07
P62333	PSMC6	6	52355000	33655000	46221000	0	0	1.55564	1.37338	NA	NA	NA	3.28587e+07
Q9UFF9	CNOT8	4	98446000	0	0	0	0	NA	NA	NA	NA	NA	3.28153e+07
Q8TBA6-2;Q8TBA6	GOLGA5	5	45385000	0	52711000	0	0	NA	NA	NA	NA	NA	3.26987e+07
P17152	TMEM11	2	53202000	0	44402000	0	0	NA	NA	NA	NA	NA	3.25347e+07
Q93034	CUL5	13	43348000	35837000	53835000	0	0	1.20959	1.50222	NA	NA	NA	3.23943e+07
Q9P270	SLAIN2	5	34800000	0	62232000	0	0	NA	NA	NA	NA	NA	32344000
Q68CZ1-2;Q68CZ1	RPGRIP1L	6	47737000	0	49073000	0	0	NA	NA	NA	NA	NA	32270000
Q9NSP4-4;Q9NSP4-2;Q9NSP4	CENPM	5	96801000	37345000	0	0	0	2.59207	0	NA	NA	NA	32267000
Q8N684-2;Q8N684;Q8N684-3	CPSF7	5	35567000	0	37356000	8750800	23627000	NA	NA	2.69998	NA	NA	3.21833e+07
Q96T21;Q96T21-2	SECISBP2	8	46814000	0	49455000	0	0	NA	NA	NA	NA	NA	3.20897e+07
Q12986;Q12986-2;Q12986-3	NFX1	8	49572000	0	46251000	0	0	NA	NA	NA	NA	NA	31941000
Q12769	NUP160	10	44419000	21582000	33151000	0	18203000	2.05815	1.53605	NA	NA	NA	3.19243e+07
Q969S3	ZNF622	6	28876000	0	46495000	0	20365000	NA	NA	NA	NA	NA	31912000
Q15181	PPA1	6	50046000	0	45561000	41949000	0	NA	NA	0	NA	NA	31869000
Q8TEX9;Q8TEX9-2	IPO4	9	50057000	34775000	45340000	0	0	1.43945	1.30381	NA	NA	NA	31799000
Q01804;Q01804-3	OTUD4	4	51726000	0	43605000	0	0	NA	NA	NA	NA	NA	31777000
Q8NI36	WDR36	6	35706000	0	59579000	0	0	NA	NA	NA	NA	NA	3.17617e+07
Q96PV6;Q96PV6-2	LENG8	6	52344000	0	0	0	42896000	NA	NA	NA	NA	NA	3.17467e+07
Q9UHR5-2;Q9UHR5	SAP30BP	2	0	0	95214000	0	0	NA	NA	NA	NA	NA	31738000
Q9UH65	SWAP70	8	0	0	95097000	0	0	NA	NA	NA	NA	NA	31699000
Q92973-2;Q92973;Q92973-3	TNPO1	6	43280000	0	51358000	0	0	NA	NA	NA	NA	NA	31546000
Q13620-3;Q13620-1;Q13620	CUL4B	8	51681000	0	42938000	0	0	NA	NA	NA	NA	NA	3.15397e+07
Q9ULX6-2;Q9ULX6	AKAP8L	4	61480000	29567000	32465000	0	0	2.07935	1.09801	NA	NA	NA	31315000
Q9GZS3	WDR61	5	53206000	0	40723000	0	0	NA	NA	NA	NA	NA	3.13097e+07
Q12789-3;Q12789	GTF3C1	10	53046000	0	40825000	0	0	NA	NA	NA	NA	NA	3.12903e+07
Q14186	TFDP1	3	36297000	0	34661000	0	22813000	NA	NA	NA	NA	NA	31257000
Q6P4A7;Q6P4A7-2	SFXN4	5	93466000	43992000	0	0	0	2.12461	0	NA	NA	NA	3.11553e+07
Q13363-2;Q13363	CTBP1	4	41843000	0	51335000	0	0	NA	NA	NA	NA	NA	3.10593e+07
Q9UBB6-2;Q9UBB6;Q9UBB6-3	NCDN	6	43140000	0	49985000	0	0	NA	NA	NA	NA	NA	3.10417e+07
Q96BD8;Q96BD8-2	SKA1	5	44500000	0	48403000	0	0	NA	NA	NA	NA	NA	3.09677e+07
Q96EL2	MRPS24	2	43270000	0	49581000	0	0	NA	NA	NA	NA	NA	3.09503e+07
Q9Y6A4	CFAP20	3	0	58284000	92730000	0	0	0	1.591	NA	NA	NA	30910000
P30536	TSPO	2	92632000	0	0	0	0	NA	NA	NA	NA	NA	3.08773e+07
P20290-2;P20290	BTF3	5	41342000	0	50811000	0	0	NA	NA	NA	NA	NA	3.07177e+07
Q96Q11-2;Q96Q11	TRNT1	5	48848000	0	42985000	0	0	NA	NA	NA	NA	NA	30611000
Q9BRP1	PDCD2L	5	0	0	0	0	91804000	NA	NA	NA	NA	NA	3.06013e+07
O14972	DSCR3	2	48029000	0	43730000	0	0	NA	NA	NA	NA	NA	3.05863e+07
Q96KP4;Q96KP4-2	CNDP2	3	46251000	0	45454000	0	0	NA	NA	NA	NA	NA	3.05683e+07
Q9Y6X9-2;Q9Y6X9	MORC2	7	49325000	0	42260000	0	0	NA	NA	NA	NA	NA	3.05283e+07
Q86XL3;Q86XL3-2	ANKLE2	12	49020000	0	42536000	0	0	NA	NA	NA	NA	NA	3.05187e+07
Q6UWP7-3;Q6UWP7;Q6UWP7-2	LCLAT1	3	51154000	0	40306000	0	0	NA	NA	NA	NA	NA	3.04867e+07
Q9H814	PHAX	4	39279000	0	51992000	0	0	NA	NA	NA	NA	NA	3.04237e+07
Q9ULT8	HECTD1	12	33915000	0	57270000	0	0	NA	NA	NA	NA	NA	30395000
P67809;Q9Y2T7	YBX1;YBX2	6	0	0	91167000	0	0	NA	NA	NA	NA	NA	30389000
O95861;O95861-2	BPNT1	4	0	0	52402000	0	38678000	NA	NA	NA	NA	NA	30360000
O60921	HUS1	3	25436000	0	42430000	0	23161000	NA	NA	NA	NA	NA	3.03423e+07
O14730;O14730-2	RIOK3	3	45946000	0	44919000	0	0	NA	NA	NA	NA	NA	3.02883e+07
Q96T17-2;Q96T17-4;Q96T17;Q96T17-5	MAP7D2	7	43619000	0	47065000	0	0	NA	NA	NA	NA	NA	30228000
Q14847;Q14847-2	LASP1	6	38218000	0	52418000	0	0	NA	NA	NA	NA	NA	30212000
O14524-2;O14524	TMEM194A	3	54285000	0	36115000	0	0	NA	NA	NA	NA	NA	3.01333e+07
Q8ND04;Q8ND04-2;Q8ND04-3	SMG8	4	44840000	0	45485000	0	0	NA	NA	NA	NA	NA	3.01083e+07
Q9Y2R4	DDX52	6	48209000	47287000	41949000	0	0	1.0195	0.887115	NA	NA	NA	3.00527e+07
Q59GN2;P62891	RPL39P5;RPL39	1	0	0	0	0	90095000	NA	NA	NA	NA	NA	3.00317e+07
P41743	PRKCI	3	47400000	0	29827000	0	12519000	NA	NA	NA	NA	NA	2.99153e+07
Q92504	SLC39A7	2	44790000	0	44827000	0	0	NA	NA	NA	NA	NA	2.98723e+07
P30260	CDC27	7	0	0	89493000	0	0	NA	NA	NA	NA	NA	29831000
Q96K76-2;Q96K76	USP47	11	51427000	0	38002000	0	0	NA	NA	NA	NA	NA	2.98097e+07
Q96F86	EDC3	5	27881000	0	45145000	0	16338000	NA	NA	NA	NA	NA	29788000
P60900	PSMA6	3	46344000	21583000	42970000	0	0	2.14725	1.99092	NA	NA	NA	2.97713e+07
P52657	GTF2A2	1	0	0	89115000	0	0	NA	NA	NA	NA	NA	29705000
Q9UNS2;Q9UNS2-2	COPS3	4	0	0	89055000	0	0	NA	NA	NA	NA	NA	29685000
Q9Y2D2;Q9Y2D2-2	SLC35A3	2	88996000	0	0	0	0	NA	NA	NA	NA	NA	2.96653e+07
O00186	STXBP3	5	52256000	0	36618000	0	0	NA	NA	NA	NA	NA	2.96247e+07
O96005	CLPTM1	7	43693000	0	45107000	0	0	NA	NA	NA	NA	NA	29600000
Q6P2H3-2;Q6P2H3;Q6P2H3-3	CEP85	4	53327000	0	35459000	0	0	NA	NA	NA	NA	NA	2.95953e+07
Q6IPR3-2;Q6IPR3	TYW3	1	0	0	88662000	0	0	NA	NA	NA	NA	NA	29554000
O95563	MPC2	3	40913000	0	47720000	0	0	NA	NA	NA	NA	NA	2.95443e+07
P55084	HADHB	6	41280000	54434000	47046000	0	0	0.75835	0.864276	NA	NA	NA	29442000
P61962	DCAF7	2	88173000	33512000	0	0	0	2.63109	0	NA	NA	NA	29391000
P40937-2;P40937	RFC5	5	39326000	0	48406000	0	0	NA	NA	NA	NA	NA	29244000
P54646	PRKAA2	2	49659000	0	37927000	0	0	NA	NA	NA	NA	NA	2.91953e+07
Q9UBQ5	EIF3K	3	0	0	87218000	0	0	NA	NA	NA	NA	NA	2.90727e+07
Q9UNE7-2;Q9UNE7	STUB1	5	42499000	0	44476000	0	0	NA	NA	NA	NA	NA	2.89917e+07
O15144	ARPC2	4	39267000	0	47649000	0	0	NA	NA	NA	NA	NA	28972000
Q6NTF9	RHBDD2	1	0	0	0	0	86596000	NA	NA	NA	NA	NA	2.88653e+07
P61020;P61020-2	RAB5B	3	47956000	0	38600000	0	0	NA	NA	NA	NA	NA	28852000
Q9H2V7-3;Q9H2V7-2;Q9H2V7;Q9H2V7-4;Q9H2V7-5	SPNS1	6	42652000	0	0	0	43761000	NA	NA	NA	NA	NA	2.88043e+07
Q08AD1-2;Q08AD1-3;Q08AD1	CAMSAP2	5	42906000	0	43480000	0	0	NA	NA	NA	NA	NA	2.87953e+07
P49588	AARS	6	40083000	0	45975000	0	0	NA	NA	NA	NA	NA	28686000
Q9UBI1	COMMD3	5	40148000	0	45213000	0	0	NA	NA	NA	NA	NA	2.84537e+07
Q9NQ92	COPRS	4	35439000	0	49891000	0	0	NA	NA	NA	NA	NA	2.84433e+07
Q9P2B4	CTTNBP2NL	5	46254000	0	38592000	0	0	NA	NA	NA	NA	NA	28282000
P56589	PEX3	5	45274000	0	39443000	0	0	NA	NA	NA	NA	NA	28239000
Q9NZJ0	DTL	5	42923000	0	41540000	0	0	NA	NA	NA	NA	NA	2.81543e+07
O95425;O95425-2	SVIL	9	52905000	0	31205000	0	0	NA	NA	NA	NA	NA	2.80367e+07
Q9Y3P9;Q9Y3P9-2	RABGAP1	4	45933000	0	37961000	0	0	NA	NA	NA	NA	NA	2.79647e+07
Q9H694;Q9H694-2	BICC1	5	42950000	0	40695000	0	0	NA	NA	NA	NA	NA	2.78817e+07
A6NKT7;Q7Z3J3	RGPD3;RGPD4	1	0	0	83361000	0	0	NA	NA	NA	NA	NA	27787000
Q9H223	EHD4	4	36137000	0	47096000	0	0	NA	NA	NA	NA	NA	2.77443e+07
Q8IW35;Q8IW35-2	CEP97	4	46081000	0	36914000	0	0	NA	NA	NA	NA	NA	27665000
P02786	TFRC	9	41746000	25925000	41178000	0	0	1.61026	1.58835	NA	NA	NA	2.76413e+07
Q07065	CKAP4	3	48167000	0	34440000	0	0	NA	NA	NA	NA	NA	2.75357e+07
O43747;O43747-2	AP1G1	5	0	0	82472000	0	0	NA	NA	NA	NA	NA	2.74907e+07
Q9UGR2-2;Q9UGR2	ZC3H7B	8	45850000	0	36481000	0	0	NA	NA	NA	NA	NA	2.74437e+07
O14828-2;O14828	SCAMP3	3	37670000	24673000	44506000	0	0	1.52677	1.80383	NA	NA	NA	27392000
P38935	IGHMBP2	6	35903000	0	45778000	0	0	NA	NA	NA	NA	NA	27227000
Q9HC21	SLC25A19	5	0	0	81670000	0	0	NA	NA	NA	NA	NA	2.72233e+07
Q9UL59	ZNF214	1	0	0	81642000	0	0	NA	NA	NA	NA	NA	27214000
Q6QEF8-5;Q6QEF8	CORO6	1	0	0	0	0	81624000	NA	NA	NA	NA	NA	27208000
Q8TDX7;Q8TDX7-2	NEK7	4	0	40156000	81500000	0	0	0	2.02958	NA	NA	NA	2.71667e+07
Q96GD0	PDXP	6	39128000	0	42323000	0	0	NA	NA	NA	NA	NA	2.71503e+07
P04183	TK1	4	0	0	81432000	0	0	NA	NA	NA	NA	NA	27144000
Q9Y3I1;Q9Y3I1-3;Q9Y3I1-2	FBXO7	4	48316000	0	32960000	0	0	NA	NA	NA	NA	NA	27092000
Q147X3;Q147X3-2	NAA30	4	38375000	0	42605000	0	0	NA	NA	NA	NA	NA	2.69933e+07
Q12959-5;Q12959-3;Q12959-6;Q12959-4;Q12959;Q12959-7;Q12959-2;Q12959-8;Q12959-9	DLG1	6	42777000	0	38172000	0	0	NA	NA	NA	NA	NA	26983000
Q71U36;Q13748;Q13748-2;Q6PEY2	TUBA1A;TUBA3C;TUBA3E	1	80822000	0	0	0	0	NA	NA	NA	NA	NA	2.69407e+07
Q8NFQ8	TOR1AIP2	2	50694000	0	30067000	0	0	NA	NA	NA	NA	NA	2.69203e+07
Q9Y6A5	TACC3	3	36438000	0	44270000	0	0	NA	NA	NA	NA	NA	2.69027e+07
Q5JSZ5;Q5JSZ5-5	PRRC2B	12	41550000	0	39097000	0	0	NA	NA	NA	NA	NA	2.68823e+07
Q99661-2;Q99661	KIF2C	7	47073000	0	33229000	0	0	NA	NA	NA	NA	NA	2.67673e+07
P29353-2;P29353-7;P29353;P29353-6;P29353-5;P29353-3	SHC1	5	42084000	0	38210000	0	0	NA	NA	NA	NA	NA	2.67647e+07
P60981-2;P60981	DSTN	3	80231000	0	0	0	0	NA	NA	NA	NA	NA	2.67437e+07
Q15637-4;Q15637-6;Q15637-3;Q15637-2;Q15637;Q15637-5;Q15637-7	SF1	5	0	20844000	79879000	0	0	0	3.83223	NA	NA	NA	2.66263e+07
Q9NYL2-2;Q9NYL2-3;Q9NYL2	ZAK	5	40313000	0	39442000	0	0	NA	NA	NA	NA	NA	26585000
Q8IWW6-3;Q8IWW6-2;Q8IWW6	ARHGAP12	4	33900000	0	45699000	0	0	NA	NA	NA	NA	NA	26533000
P53990-2;P53990-3;P53990;P53990-4	IST1	2	0	0	0	0	79203000	NA	NA	NA	NA	NA	26401000
Q9P2F8	SIPA1L2	9	45823000	0	33069000	0	0	NA	NA	NA	NA	NA	2.62973e+07
Q9NP72;Q9NP72-2	RAB18	4	47293000	0	31537000	0	0	NA	NA	NA	NA	NA	2.62767e+07
Q9UNH7;Q9UNH7-2	SNX6	6	37810000	0	40951000	0	0	NA	NA	NA	NA	NA	2.62537e+07
P15531;P15531-2	NME1	1	0	0	78738000	0	0	NA	NA	NA	NA	NA	26246000
Q7Z5K2;Q7Z5K2-2;Q7Z5K2-3	WAPAL	7	78341000	0	0	0	0	NA	NA	NA	NA	NA	2.61137e+07
Q2PPJ7-3;Q2PPJ7-2;Q2PPJ7	RALGAPA2	1	78242000	0	0	0	0	NA	NA	NA	NA	NA	2.60807e+07
P25440;P25440-2	BRD2	2	0	0	0	0	78219000	NA	NA	NA	NA	NA	26073000
Q9Y2W1	THRAP3	6	42823000	0	35149000	0	0	NA	NA	NA	NA	NA	2.59907e+07
Q9UI95	MAD2L2	3	39569000	0	38350000	0	0	NA	NA	NA	NA	NA	25973000
A7KAX9;A7KAX9-2	ARHGAP32	3	77399000	0	0	0	0	NA	NA	NA	NA	NA	2.57997e+07
P31323	PRKAR2B	6	41571000	0	35825000	0	0	NA	NA	NA	NA	NA	2.57987e+07
Q9ULD2-2;Q9ULD2;Q9ULD2-7;Q9ULD2-3;Q9ULD2-6	MTUS1	5	39976000	0	37344000	0	0	NA	NA	NA	NA	NA	2.57733e+07
Q9P0S3	ORMDL1	4	77195000	25191000	0	0	0	3.06439	0	NA	NA	NA	2.57317e+07
Q9H3S7	PTPN23	5	42451000	0	34705000	0	0	NA	NA	NA	NA	NA	2.57187e+07
Q9ULK4-4;Q9ULK4-5;Q9ULK4-3;Q9ULK4;Q9ULK4-2	MED23	11	32855000	16800000	26440000	0	17827000	1.95565	1.57381	NA	NA	NA	2.57073e+07
P06702	S100A9	6	0	669360000	76682000	0	0	0	0.11456	NA	NA	NA	2.55607e+07
O94973;O94973-2;O94973-3	AP2A2	6	39477000	0	37175000	0	0	NA	NA	NA	NA	NA	2.55507e+07
Q14194;Q14194-2	CRMP1	5	39719000	0	36802000	0	0	NA	NA	NA	NA	NA	25507000
P23443-2;P23443	RPS6KB1	4	57296000	0	0	0	18977000	NA	NA	NA	NA	NA	2.54243e+07
P46019	PHKA2	6	43667000	0	32408000	0	0	NA	NA	NA	NA	NA	2.53583e+07
Q99460-2;Q99460	PSMD1	3	39680000	12130000	36321000	0	0	3.27123	2.99431	NA	NA	NA	2.53337e+07
Q6R327;Q6R327-3	RICTOR	4	51813000	9683300	24117000	0	0	5.35076	2.49058	NA	NA	NA	25310000
Q99614	TTC1	2	46196000	0	0	0	29632000	NA	NA	NA	NA	NA	25276000
Q9H936;Q9H1K4	SLC25A22;SLC25A18	4	75637000	0	0	0	0	NA	NA	NA	NA	NA	2.52123e+07
Q6I9Y2	THOC7	3	0	0	75156000	0	0	NA	NA	NA	NA	NA	25052000
Q86WB0-3;Q86WB0-2;Q86WB0	ZC3HC1	5	50594000	0	24527000	0	0	NA	NA	NA	NA	NA	2.50403e+07
Q16718	NDUFA5	3	45764000	25088000	29242000	0	0	1.82414	1.16558	NA	NA	NA	25002000
O00258-2;O00258	WRB	2	39599000	0	35288000	0	0	NA	NA	NA	NA	NA	2.49623e+07
O95359-2;O95359-6;O95359-1;O95359-5;O95359-3;O95359	TACC2	3	39986000	0	34749000	0	0	NA	NA	NA	NA	NA	2.49117e+07
Q15459	SF3A1	3	37553000	0	36982000	0	0	NA	NA	NA	NA	NA	24845000
Q9UKM9-2;Q9UKM9	RALY	5	38079000	44591000	36130000	22070000	0	0.853962	0.810253	0	NA	0.554738	2.47363e+07
Q5VYK3	ECM29	9	38936000	0	35159000	0	0	NA	NA	NA	NA	NA	2.46983e+07
P61201;P61201-2	COPS2	4	37981000	0	35984000	0	0	NA	NA	NA	NA	NA	24655000
O00411	POLRMT	8	44574000	29749000	29377000	0	0	1.49834	0.987495	NA	NA	NA	2.46503e+07
Q9UBF8-2;Q9UBF8;Q9UBF8-3	PI4KB	7	73855000	0	0	0	0	NA	NA	NA	NA	NA	2.46183e+07
Q5BJF2	TMEM97	2	0	0	0	0	73714000	NA	NA	NA	NA	NA	2.45713e+07
P49902	NT5C2	6	0	0	73682000	0	0	NA	NA	NA	NA	NA	2.45607e+07
P41250	GARS	6	35715000	0	37857000	0	0	NA	NA	NA	NA	NA	24524000
A3KMH1-2;A3KMH1-3;A3KMH1	VWA8	7	42091000	0	31411000	0	0	NA	NA	NA	NA	NA	2.45007e+07
P35241	RDX	4	35756000	0	37654000	0	0	NA	NA	NA	NA	NA	24470000
P62273;P62273-2	RPS29	1	0	0	0	326740000	73403000	NA	NA	0.224653	NA	NA	2.44677e+07
Q12800-2;Q12800-3;Q12800-4;Q12800	TFCP2	3	0	0	0	0	73332000	NA	NA	NA	NA	NA	24444000
A0JNW5	UHRF1BP1L	7	73318000	0	0	0	0	NA	NA	NA	NA	NA	2.44393e+07
Q5C9Z4	NOM1	5	38311000	0	34941000	0	0	NA	NA	NA	NA	NA	2.44173e+07
Q92599-2;Q92599;Q92599-3	2008-09-01	3	37372000	0	35869000	0	0	NA	NA	NA	NA	NA	2.44137e+07
O60563	CCNT1	7	25801000	13665000	32469000	0	14560000	1.88811	2.37607	NA	NA	NA	2.42767e+07
Q9BZE1	MRPL37	5	40805000	0	32006000	0	0	NA	NA	NA	NA	NA	2.42703e+07
O75665;O75665-3	OFD1	11	32357000	0	40320000	0	0	NA	NA	NA	NA	NA	2.42257e+07
P05455	SSB	6	39435000	0	32953000	0	0	NA	NA	NA	NA	NA	2.41293e+07
Q8WVM8	SCFD1	8	41182000	0	31183000	0	0	NA	NA	NA	NA	NA	2.41217e+07
P00390-5;P00390-4;P00390-2;P00390-3;P00390	GSR	6	72196000	96784000	0	45277000	0	0.74595	0	0	NA	0.24865	2.40653e+07
Q12830-4;Q12830-2;Q12830	BPTF	4	72151000	0	0	0	0	NA	NA	NA	NA	NA	2.40503e+07
Q9Y4H2	IRS2	7	40113000	0	31919000	0	0	NA	NA	NA	NA	NA	2.40107e+07
Q9Y512	SAMM50	3	35693000	0	36111000	0	0	NA	NA	NA	NA	NA	2.39347e+07
P06744;P06744-2	GPI	5	22740000	0	0	0	48808000	NA	NA	NA	NA	NA	2.38493e+07
Q12874	SF3A3	5	71064000	0	0	0	0	NA	NA	NA	NA	NA	23688000
Q8IY81	FTSJ3	5	0	22425000	35706000	24115000	35261000	0	1.59224	1.4622	NA	1.01815	2.36557e+07
Q12834	CDC20	4	29843000	0	41039000	0	0	NA	NA	NA	NA	NA	2.36273e+07
Q7L523;Q5VZM2-2;Q5VZM2	RRAGA;RRAGB	4	48362000	18298000	22390000	0	0	2.64302	1.22363	NA	NA	NA	23584000
P34896-3;P34896-2;P34896	SHMT1	5	31342000	0	23769000	0	15613000	NA	NA	NA	NA	NA	2.35747e+07
P13804-2;P13804	ETFA	4	0	0	70566000	0	0	NA	NA	NA	NA	NA	23522000
P61981	YWHAG	6	70431000	0	0	0	0	NA	NA	NA	NA	NA	23477000
Q9BSK2	SLC25A33	4	29738000	0	29835000	0	10850000	NA	NA	NA	NA	NA	2.34743e+07
Q9NR12;Q9NR12-3;Q9NR12-5;Q9NR12-6;Q9NR12-4;Q9NR12-2	PDLIM7	5	0	0	70050000	0	0	NA	NA	NA	NA	NA	23350000
P48651	PTDSS1	3	0	0	43285000	0	26671000	NA	NA	NA	NA	NA	2.33187e+07
P00395	MT-CO1	1	69930000	0	0	0	0	NA	NA	NA	NA	NA	23310000
Q9H974;Q9H974-2;Q9H974-3	QTRTD1	3	39908000	0	29935000	0	0	NA	NA	NA	NA	NA	23281000
Q9BWJ5	SF3B5	3	31650000	0	37952000	0	0	NA	NA	NA	NA	NA	2.32007e+07
Q9UEW8	STK39	4	37361000	0	32148000	0	0	NA	NA	NA	NA	NA	2.31697e+07
O75691	UTP20	5	37406000	0	31893000	0	0	NA	NA	NA	NA	NA	2.30997e+07
P05771;P05771-2	PRKCB	3	38931000	0	30340000	0	0	NA	NA	NA	NA	NA	2.30903e+07
Q9NRR4-2;Q9NRR4-4;Q9NRR4;Q9NRR4-3	DROSHA	11	34037000	38462000	0	35805000	35167000	0.884951	0	0.982181	NA	0.622378	23068000
P28074;P28074-3;P28074-2	PSMB5	5	31381000	0	37694000	0	0	NA	NA	NA	NA	NA	23025000
Q15031	LARS2	7	68993000	0	0	0	0	NA	NA	NA	NA	NA	2.29977e+07
Q8WWH5	TRUB1	3	37708000	0	31198000	0	0	NA	NA	NA	NA	NA	2.29687e+07
Q9BY12-2;Q9BY12	SCAPER	5	68756000	0	0	0	0	NA	NA	NA	NA	NA	2.29187e+07
O95628-3;O95628-2;O95628;O95628-8;O95628-4;O95628-7;O95628-9;O95628-6;O95628-5	CNOT4	4	26107000	0	42629000	0	0	NA	NA	NA	NA	NA	22912000
Q9Y6U3-2;Q9Y6U3	SCIN	7	0	0	68596000	0	0	NA	NA	NA	NA	NA	2.28653e+07
Q12974-3;Q12974;Q93096;Q12974-2	PTP4A2;PTP4A1	2	37761000	0	30812000	0	0	NA	NA	NA	NA	NA	2.28577e+07
Q7Z3K3-5;Q7Z3K3-2;Q7Z3K3-3;Q7Z3K3	POGZ	8	37739000	0	30800000	0	0	NA	NA	NA	NA	NA	2.28463e+07
Q15018	FAM175B	6	32893000	0	35336000	0	0	NA	NA	NA	NA	NA	22743000
Q6YN16;Q6YN16-2	HSDL2	7	35017000	0	33116000	0	0	NA	NA	NA	NA	NA	22711000
Q13733	ATP1A4	1	0	0	68083000	0	0	NA	NA	NA	NA	NA	2.26943e+07
Q86YS7;Q86YS7-2	C2CD5	3	32145000	0	35890000	0	0	NA	NA	NA	NA	NA	2.26783e+07
O76094-2;O76094	SRP72	5	0	0	67824000	0	0	NA	NA	NA	NA	NA	22608000
Q9UHX1-6;Q9UHX1-5;Q9UHX1-4;Q9UHX1-3;Q9UHX1-2;Q9UHX1	PUF60	11	0	0	67572000	0	0	NA	NA	NA	NA	NA	22524000
P36405	ARL3	3	46024000	0	0	0	21420000	NA	NA	NA	NA	NA	2.24813e+07
O95232	LUC7L3	9	0	138230000	67413000	0	0	0	0.487687	NA	NA	NA	22471000
O00255-2;O00255;O00255-3	MEN1	6	0	0	67266000	0	0	NA	NA	NA	NA	NA	22422000
Q9Y4E5-2;Q9Y4E5	ZNF451	5	67234000	0	0	0	0	NA	NA	NA	NA	NA	2.24113e+07
Q14573	ITPR3	6	44402000	0	22822000	0	0	NA	NA	NA	NA	NA	22408000
O76041-2	NEBL	4	0	0	41594000	0	25576000	NA	NA	NA	NA	NA	22390000
Q8NCA5-2;Q8NCA5	FAM98A	3	0	35864000	67020000	0	0	0	1.86873	NA	NA	NA	22340000
Q99538	LGMN	2	28121000	0	18682000	0	20165000	NA	NA	NA	NA	NA	2.23227e+07
P07237	P4HB	9	31980000	30805000	34898000	0	0	1.03814	1.13287	NA	NA	NA	2.22927e+07
Q9UPM8;Q9UPM8-2	AP4E1	4	33420000	0	33358000	0	0	NA	NA	NA	NA	NA	2.22593e+07
Q9P2D3-3;Q9P2D3;Q9P2D3-2	HEATR5B	11	37093000	0	29655000	0	0	NA	NA	NA	NA	NA	2.22493e+07
O95630	STAMBP	4	0	0	50555000	0	16092000	NA	NA	NA	NA	NA	2.22157e+07
Q9NU19	TBC1D22B	4	30264000	0	36217000	0	0	NA	NA	NA	NA	NA	2.21603e+07
Q9H074-2;Q9H074	PAIP1	2	0	0	43721000	0	22646000	NA	NA	NA	NA	NA	2.21223e+07
Q9BX40-2;Q9BX40	LSM14B	2	0	0	66097000	0	0	NA	NA	NA	NA	NA	2.20323e+07
P55795	HNRNPH2	3	35961000	0	29818000	0	0	NA	NA	NA	NA	NA	2.19263e+07
Q13136-2;Q13136	PPFIA1	3	28604000	0	37157000	0	0	NA	NA	NA	NA	NA	2.19203e+07
Q16763	UBE2S	3	0	0	43518000	0	22137000	NA	NA	NA	NA	NA	21885000
Q9H900-2;Q9H900	ZWILCH	4	32617000	0	32862000	0	0	NA	NA	NA	NA	NA	2.18263e+07
Q13395	TARBP1	7	41389000	0	24069000	0	0	NA	NA	NA	NA	NA	2.18193e+07
Q5VZE5	NAA35	4	0	0	65417000	0	0	NA	NA	NA	NA	NA	2.18057e+07
O75822	EIF3J	3	65321000	0	0	0	0	NA	NA	NA	NA	NA	2.17737e+07
P62158	CALM1	3	0	0	64737000	0	0	NA	NA	NA	NA	NA	21579000
O95197-3;O95197-4;O95197-2;O95197	RTN3	1	0	0	64614000	0	0	NA	NA	NA	NA	NA	21538000
P31948	STIP1	5	0	0	64568000	0	0	NA	NA	NA	NA	NA	2.15227e+07
P82930	MRPS34	3	30074000	0	34372000	0	0	NA	NA	NA	NA	NA	21482000
Q96MM3;P25490;O15391	ZFP42;YY1;YY2	2	64396000	0	0	0	0	NA	NA	NA	NA	NA	2.14653e+07
Q8N5M1	ATPAF2	3	33308000	0	31002000	0	0	NA	NA	NA	NA	NA	2.14367e+07
Q6UVJ0	SASS6	5	28644000	0	35554000	0	0	NA	NA	NA	NA	NA	2.13993e+07
Q8TCT9-5;Q8TCT9;Q8TCT9-2;Q8TCT9-4	HM13	3	26014000	0	17372000	0	20812000	NA	NA	NA	NA	NA	2.13993e+07
Q8N5W9	FAM101B	2	0	0	0	0	63990000	NA	NA	NA	NA	NA	21330000
Q9NVR5;Q9NVR5-2	DNAAF2	4	30173000	0	33648000	0	0	NA	NA	NA	NA	NA	2.12737e+07
Q14146	URB2	5	41610000	0	21995000	0	0	NA	NA	NA	NA	NA	2.12017e+07
O76003	GLRX3	4	32225000	14750000	31079000	0	0	2.18475	2.10705	NA	NA	NA	2.11013e+07
P04792	HSPB1	5	63297000	0	0	0	0	NA	NA	NA	NA	NA	21099000
P51532-5;P51532-2;P51532-3;P51532-4;P51532;P51531-2;P51531	SMARCA4;SMARCA2	9	36413000	31468000	26842000	0	0	1.15714	0.852994	NA	NA	NA	21085000
Q9NWY4;A8MVJ9	C4orf27	4	31530000	0	31679000	0	0	NA	NA	NA	NA	NA	2.10697e+07
Q02952-3;Q02952-2;Q02952	AKAP12	4	33385000	0	29710000	0	0	NA	NA	NA	NA	NA	2.10317e+07
Q969S9-5;Q969S9-4;Q969S9-2;Q969S9-3;Q969S9	GFM2	4	30915000	0	31612000	0	0	NA	NA	NA	NA	NA	2.08423e+07
Q9H7U1-3;Q9H7U1-2;Q9H7U1	CCSER2	4	35096000	0	27404000	0	0	NA	NA	NA	NA	NA	2.08333e+07
O60832;O60832-2	DKC1	5	30906000	0	31578000	0	0	NA	NA	NA	NA	NA	20828000
Q96D09	GPRASP2	4	0	0	62423000	0	0	NA	NA	NA	NA	NA	2.08077e+07
Q86WP2-4;Q86WP2-3;Q86WP2;Q86WP2-2	GPBP1	3	0	0	27185000	0	35189000	NA	NA	NA	NA	NA	2.07913e+07
O15397;O15397-2	IPO8	7	30707000	0	31256000	0	0	NA	NA	NA	NA	NA	2.06543e+07
Q6P1Q9-2;Q6P1Q9;Q96IZ6-2;Q96IZ6	METTL2B;METTL2A	2	25099000	0	36748000	0	0	NA	NA	NA	NA	NA	2.06157e+07
Q7Z4G4-2;Q7Z4G4;Q7Z4G4-3	TRMT11	6	24995000	0	36833000	0	0	NA	NA	NA	NA	NA	2.06093e+07
Q9Y241;Q9Y241-2;A8MV81	HIGD1A;HIGD1C	2	61641000	0	0	0	0	NA	NA	NA	NA	NA	20547000
O00267-2;O00267	SUPT5H	6	0	46107000	61549000	0	0	0	1.33492	NA	NA	NA	2.05163e+07
P04259	KRT6B	2	61310000	212280000	0	0	0	0.288817	0	NA	NA	NA	2.04367e+07
P04080	CSTB	3	0	166540000	0	51882000	61261000	0	0	1.18078	NA	0.393592	2.04203e+07
Q9UNM6;Q9UNM6-2	PSMD13	4	25527000	0	35515000	0	0	NA	NA	NA	NA	NA	2.03473e+07
Q13868	EXOSC2	3	38285000	0	0	0	22756000	NA	NA	NA	NA	NA	20347000
Q9NZ08;Q9NZ08-2	ERAP1	5	24415000	0	15632000	0	20875000	NA	NA	NA	NA	NA	2.03073e+07
Q8TCU6-3;Q8TCU6;Q8TCU6-2	PREX1	2	0	0	60911000	0	0	NA	NA	NA	NA	NA	2.03037e+07
Q15436	SEC23A	7	27845000	0	32965000	0	0	NA	NA	NA	NA	NA	20270000
Q5SY16	NOL9	6	0	0	60652000	0	0	NA	NA	NA	NA	NA	2.02173e+07
O94830	DDHD2	5	34855000	0	25447000	0	0	NA	NA	NA	NA	NA	2.01007e+07
Q9BVK2-2;Q9BVK2	ALG8	2	60144000	0	0	0	0	NA	NA	NA	NA	NA	20048000
O60701-2;O60701;O60701-3	UGDH	8	30820000	0	29305000	0	0	NA	NA	NA	NA	NA	2.00417e+07
P51665	PSMD7	4	27015000	15746000	33037000	0	0	1.71567	2.09812	NA	NA	NA	2.00173e+07
Q13813-3;Q13813;Q13813-2	SPTAN1	9	59943000	0	0	0	0	NA	NA	NA	NA	NA	19981000
Q15022	SUZ12	2	31914000	26668000	27823000	0	0	1.19672	1.04331	NA	NA	NA	1.99123e+07
Q6P3X3	TTC27	5	32112000	0	27604000	0	0	NA	NA	NA	NA	NA	1.99053e+07
P33316-2;P33316	DUT	3	0	85614000	0	28380000	59213000	0	0	2.08643	NA	0.695478	1.97377e+07
Q86X02	CDR2L	5	0	0	59189000	0	0	NA	NA	NA	NA	NA	1.97297e+07
Q7Z5L2-2;Q7Z5L2;Q7Z5L2-3	R3HCC1L	7	0	0	0	0	59119000	NA	NA	NA	NA	NA	1.97063e+07
Q6UX53	METTL7B	2	59097000	0	0	0	0	NA	NA	NA	NA	NA	19699000
P61163	ACTR1A	3	0	0	59076000	0	0	NA	NA	NA	NA	NA	19692000
O75569-3;O75569-2;O75569	PRKRA	3	0	0	59024000	0	0	NA	NA	NA	NA	NA	1.96747e+07
O60645-2;O60645-3;O60645	EXOC3	7	0	0	58924000	0	0	NA	NA	NA	NA	NA	1.96413e+07
P16402	HIST1H1D	1	0	0	0	0	58918000	NA	NA	NA	NA	NA	1.96393e+07
O94986;O94986-1;O94986-2	CEP152	3	33509000	0	25367000	0	0	NA	NA	NA	NA	NA	1.96253e+07
Q8NEB9	PIK3C3	5	29242000	0	29600000	0	0	NA	NA	NA	NA	NA	19614000
Q13546;Q13546-2	RIPK1	5	0	0	58741000	0	0	NA	NA	NA	NA	NA	1.95803e+07
Q86TG7-2;Q86TG7	PEG10	2	0	0	58713000	0	0	NA	NA	NA	NA	NA	19571000
P47985;P0C7P4	UQCRFS1;UQCRFS1P1	6	0	0	58519000	0	0	NA	NA	NA	NA	NA	1.95063e+07
O60869-2;O60869	EDF1	3	0	0	58279000	0	0	NA	NA	NA	NA	NA	1.94263e+07
Q969M3;Q969M3-3;Q969M3-2	YIPF5	2	0	37487000	0	0	58220000	0	0	NA	NA	NA	1.94067e+07
Q53S58	TMEM177	2	34462000	0	23732000	0	0	NA	NA	NA	NA	NA	19398000
Q9C0C2	TNKS1BP1	6	34062000	0	24107000	0	0	NA	NA	NA	NA	NA	1.93897e+07
Q9Y5X3	SNX5	5	0	0	58068000	0	0	NA	NA	NA	NA	NA	19356000
Q04917	YWHAH	3	32392000	0	25634000	0	0	NA	NA	NA	NA	NA	19342000
Q9BUT9;Q9BUT9-2	FAM195A	3	29485000	0	28509000	0	0	NA	NA	NA	NA	NA	1.93313e+07
Q6WKZ4;Q6WKZ4-3	RAB11FIP1	5	33771000	0	24050000	0	0	NA	NA	NA	NA	NA	1.92737e+07
Q8WU79;Q8WU79-2;Q8WU79-3	SMAP2	4	0	17860000	0	0	57587000	0	0	NA	NA	NA	1.91957e+07
Q07864	POLE	11	31666000	0	25919000	0	0	NA	NA	NA	NA	NA	19195000
P49916;P49916-2	LIG3	6	31433000	10876000	26151000	0	0	2.89013	2.40447	NA	NA	NA	1.91947e+07
Q96SB4;Q96SB4-3	SRPK1	4	0	0	22804000	0	34634000	NA	NA	NA	NA	NA	19146000
Q92545	TMEM131	3	39343000	0	17920000	0	0	NA	NA	NA	NA	NA	1.90877e+07
Q9BQ61	C19orf43	1	0	0	57182000	0	0	NA	NA	NA	NA	NA	1.90607e+07
P35606	COPB2	6	25720000	0	31439000	0	0	NA	NA	NA	NA	NA	19053000
Q9Y221;Q9Y221-2	NIP7	3	57158000	0	0	0	0	NA	NA	NA	NA	NA	1.90527e+07
Q9UKA4	AKAP11	6	31406000	0	25621000	0	0	NA	NA	NA	NA	NA	19009000
Q92620	DHX38	8	22836000	19421000	34146000	0	0	1.17584	1.7582	NA	NA	NA	18994000
Q96BR1-2;Q96BR1	SGK3	5	26910000	0	30036000	0	0	NA	NA	NA	NA	NA	18982000
Q8IWZ6;Q8IWZ6-2	BBS7	6	34843000	0	21744000	0	0	NA	NA	NA	NA	NA	1.88623e+07
P52655	GTF2A1	2	0	0	56457000	0	0	NA	NA	NA	NA	NA	18819000
Q04323;Q04323-2	UBXN1	5	0	0	56376000	0	0	NA	NA	NA	NA	NA	18792000
Q9NQG5	RPRD1B	4	22499000	0	33382000	0	0	NA	NA	NA	NA	NA	18627000
Q6XZF7;Q6XZF7-2	DNMBP	2	30150000	0	25625000	0	0	NA	NA	NA	NA	NA	1.85917e+07
P32189-1;P32189-4;P32189-2;P32189;Q14409	GK;GK3P	6	55763000	0	0	0	0	NA	NA	NA	NA	NA	1.85877e+07
Q6SJ93;Q6SJ93-2	FAM111B	6	26539000	0	29157000	0	0	NA	NA	NA	NA	NA	1.85653e+07
P28358;P31260-2;P31269;Q9NYD6;P31260	HOXD10;HOXA10;HOXA9;HOXC10	2	55555000	0	0	0	0	NA	NA	NA	NA	NA	1.85183e+07
O43639	NCK2	2	24332000	0	31177000	0	0	NA	NA	NA	NA	NA	18503000
Q2NL82	TSR1	7	0	0	0	0	55446000	NA	NA	NA	NA	NA	18482000
Q7L1T6	CYB5R4	3	0	0	31185000	0	24247000	NA	NA	NA	NA	NA	1.84773e+07
P51570	GALK1	7	55243000	24937000	0	0	0	2.2153	0	NA	NA	NA	1.84143e+07
Q9BVA1	TUBB2B	1	0	0	55242000	0	0	NA	NA	NA	NA	NA	18414000
Q96GX2	ATXN7L3B	2	0	0	55174000	0	0	NA	NA	NA	NA	NA	1.83913e+07
Q7Z3T8	ZFYVE16	10	0	0	54768000	0	0	NA	NA	NA	NA	NA	18256000
Q9ULH0-2;Q9ULH0-4;Q9ULH0;Q9ULH0-3	KIDINS220	5	31705000	0	22973000	0	0	NA	NA	NA	NA	NA	18226000
Q9UDY8-2;Q9UDY8	MALT1	6	54564000	0	0	0	0	NA	NA	NA	NA	NA	18188000
Q96KA5-2;Q96KA5	CLPTM1L	4	30565000	0	23857000	0	0	NA	NA	NA	NA	NA	1.81407e+07
Q9NVZ3;Q9NVZ3-2;Q9NVZ3-4;Q9NVZ3-3	NECAP2	5	0	0	0	0	54344000	NA	NA	NA	NA	NA	1.81147e+07
Q9BUK6-3;Q9BUK6-2;Q9BUK6;Q9BUK6-7	MSTO1	9	0	0	0	0	54111000	NA	NA	NA	NA	NA	18037000
Q86YQ8	CPNE8	8	0	0	53870000	0	0	NA	NA	NA	NA	NA	1.79567e+07
Q15269	PWP2	7	25674000	0	28179000	0	0	NA	NA	NA	NA	NA	17951000
Q13425;Q13425-2	SNTB2	3	29477000	0	24362000	0	0	NA	NA	NA	NA	NA	1.79463e+07
Q8NEC7;Q8NEC7-3	GSTCD	3	27725000	0	26036000	0	0	NA	NA	NA	NA	NA	1.79203e+07
Q06265-3;Q06265-4;Q06265;Q06265-2	EXOSC9	2	0	0	53695000	0	0	NA	NA	NA	NA	NA	1.78983e+07
Q9BQ52-4;Q9BQ52;Q9BQ52-3;Q9BQ52-2	ELAC2	4	30385000	0	23134000	0	0	NA	NA	NA	NA	NA	1.78397e+07
O95476	CTDNEP1	4	53492000	0	0	0	0	NA	NA	NA	NA	NA	1.78307e+07
P12268	IMPDH2	3	28829000	0	24620000	0	0	NA	NA	NA	NA	NA	1.78163e+07
O43865;O43865-2	AHCYL1	6	0	0	0	0	52840000	NA	NA	NA	NA	NA	1.76133e+07
Q9NSV4-6;Q9NSV4-5;Q9NSV4-4;Q9NSV4;Q9NSV4-1;Q9NSV4-7;Q9NSV4-2	DIAPH3	6	0	0	52328000	0	0	NA	NA	NA	NA	NA	1.74427e+07
Q8TCY9-3;Q8TCY9-2;Q8TCY9	URGCP	5	26267000	0	25943000	0	0	NA	NA	NA	NA	NA	1.74033e+07
Q9UFC0	LRWD1	4	0	0	30418000	0	21759000	NA	NA	NA	NA	NA	1.73923e+07
Q9NNW5	WDR6	6	0	0	52099000	0	0	NA	NA	NA	NA	NA	1.73663e+07
P21953	BCKDHB	2	28711000	0	23356000	0	0	NA	NA	NA	NA	NA	1.73557e+07
O75489	NDUFS3	6	31478000	0	20570000	0	0	NA	NA	NA	NA	NA	1.73493e+07
P62310	LSM3	2	0	0	51952000	0	0	NA	NA	NA	NA	NA	1.73173e+07
Q5TH69	ARFGEF3	6	28820000	0	23094000	0	0	NA	NA	NA	NA	NA	1.73047e+07
Q8IZE3-2;Q8IZE3	SCYL3	4	26107000	0	25547000	0	0	NA	NA	NA	NA	NA	17218000
Q9BXS5;Q9BXS5-2	AP1M1	6	0	34195000	51646000	0	0	0	1.51034	NA	NA	NA	1.72153e+07
Q9NPQ8-2;Q9NPQ8-4;Q9NPQ8;Q9NPQ8-3	RIC8A	5	0	0	51645000	0	0	NA	NA	NA	NA	NA	17215000
Q99471	PFDN5	3	22433000	0	29160000	0	0	NA	NA	NA	NA	NA	1.71977e+07
Q13572;Q13572-2	ITPK1	4	26855000	0	24564000	0	0	NA	NA	NA	NA	NA	1.71397e+07
O75746	SLC25A12	6	27466000	0	23819000	0	0	NA	NA	NA	NA	NA	17095000
Q9NP97	DYNLRB1	2	21891000	0	29335000	0	0	NA	NA	NA	NA	NA	1.70753e+07
Q14676-3;Q14676;Q14676-4;Q14676-2	MDC1	5	29517000	0	21695000	0	0	NA	NA	NA	NA	NA	1.70707e+07
O75477	ERLIN1	4	51195000	0	0	0	0	NA	NA	NA	NA	NA	17065000
P86791;P86790	CCZ1;CCZ1B	2	51162000	0	0	0	0	NA	NA	NA	NA	NA	17054000
Q9P0M6	H2AFY2	4	51138000	0	0	0	0	NA	NA	NA	NA	NA	17046000
Q14527-2;Q14527	HLTF	3	35209000	0	15761000	0	0	NA	NA	NA	NA	NA	16990000
O75616;O75616-2	ERAL1	4	50908000	0	0	0	0	NA	NA	NA	NA	NA	1.69693e+07
Q5VWZ2-2;Q5VWZ2	LYPLAL1	5	0	0	50836000	0	0	NA	NA	NA	NA	NA	1.69453e+07
O60547	GMDS	5	50819000	0	0	0	0	NA	NA	NA	NA	NA	1.69397e+07
Q12849-5;Q12849	GRSF1	3	30060000	0	20749000	0	0	NA	NA	NA	NA	NA	1.69363e+07
Q9UDX5	MTFP1	3	50785000	0	0	0	0	NA	NA	NA	NA	NA	1.69283e+07
O94906;O94906-2	PRPF6	10	50723000	0	0	0	0	NA	NA	NA	NA	NA	1.69077e+07
Q8NHQ9	DDX55	5	28592000	0	21720000	0	0	NA	NA	NA	NA	NA	1.67707e+07
O60678-2;O60678	PRMT3	5	0	0	50298000	0	0	NA	NA	NA	NA	NA	16766000
Q9BSU1;Q9BSU1-2	C16orf70	5	0	0	50077000	0	0	NA	NA	NA	NA	NA	1.66923e+07
Q7Z434-4;Q7Z434	MAVS	3	26920000	0	23104000	0	0	NA	NA	NA	NA	NA	1.66747e+07
P62875	POLR2L	2	49966000	0	0	0	0	NA	NA	NA	NA	NA	1.66553e+07
Q9H792	PEAK1	6	28924000	0	21035000	0	0	NA	NA	NA	NA	NA	16653000
P00846	MT-ATP6	1	0	0	0	0	49847000	NA	NA	NA	NA	NA	1.66157e+07
P27144	AK4	4	24762000	0	24871000	0	0	NA	NA	NA	NA	NA	1.65443e+07
O14562	UBFD1	3	0	0	49449000	0	0	NA	NA	NA	NA	NA	16483000
Q96A19	CCDC102A	3	30685000	0	18724000	0	0	NA	NA	NA	NA	NA	1.64697e+07
Q16566	CAMK4	4	0	0	31738000	0	17590000	NA	NA	NA	NA	NA	1.64427e+07
Q8IV63-3;Q8IV63;Q8IV63-2	VRK3	4	26440000	0	22871000	0	0	NA	NA	NA	NA	NA	16437000
O00161-2;O00161	SNAP23	5	0	0	49230000	0	0	NA	NA	NA	NA	NA	16410000
Q17RS7	GEN1	7	49110000	0	0	0	0	NA	NA	NA	NA	NA	16370000
Q8TEW0-7;Q8TEW0-6;Q8TEW0-4;Q8TEW0-11;Q8TEW0-2;Q8TEW0;Q8TEW0-9;Q8TEW0-10;Q8TEW0-8;Q8TEW0-5;Q8TEW0-3	PARD3	8	0	0	48440000	0	0	NA	NA	NA	NA	NA	1.61467e+07
Q9BW85	CCDC94	4	23290000	0	25150000	0	0	NA	NA	NA	NA	NA	1.61467e+07
P36639-4;P36639-3;P36639-2;P36639	NUDT1	2	48313000	25358000	0	0	0	1.90524	0	NA	NA	NA	1.61043e+07
P35080-2	PFN2	2	48155000	0	0	0	0	NA	NA	NA	NA	NA	1.60517e+07
Q5RKV6	EXOSC6	2	48122000	0	0	0	0	NA	NA	NA	NA	NA	1.60407e+07
Q9UJW0;Q9UJW0-3;Q9UJW0-2	DCTN4	3	25682000	0	22424000	0	0	NA	NA	NA	NA	NA	1.60353e+07
Q9H0F7;Q9H0F7-2	ARL6	2	20378000	0	27623000	0	0	NA	NA	NA	NA	NA	1.60003e+07
P48047	ATP5O	5	47933000	45255000	0	0	0	1.05918	0	NA	NA	NA	1.59777e+07
Q96KP1	EXOC2	6	26381000	0	21550000	0	0	NA	NA	NA	NA	NA	15977000
Q96QK1	VPS35	4	0	23572000	47606000	0	0	0	2.0196	NA	NA	NA	1.58687e+07
Q9Y5A7-2;Q9Y5A7	NUB1	5	23700000	0	23843000	0	0	NA	NA	NA	NA	NA	1.58477e+07
O00311	CDC7	4	47384000	0	0	0	0	NA	NA	NA	NA	NA	1.57947e+07
P62308;A8MWD9	SNRPG;SNRPGP15	2	0	0	0	0	47269000	NA	NA	NA	NA	NA	1.57563e+07
Q86Y13	DZIP3	5	0	0	0	0	47108000	NA	NA	NA	NA	NA	1.57027e+07
P23921	RRM1	7	22740000	0	24308000	0	0	NA	NA	NA	NA	NA	1.56827e+07
O95396	MOCS3	6	33651000	0	13111000	0	0	NA	NA	NA	NA	NA	1.55873e+07
Q9NWV8;Q9NWV8-3	BABAM1	2	0	0	0	0	46742000	NA	NA	NA	NA	NA	1.55807e+07
Q9BZC7;Q9BZC7-3;Q9BZC7-2	ABCA2	2	0	0	46704000	0	0	NA	NA	NA	NA	NA	15568000
Q8NEJ9-2;Q8NEJ9	NGDN	2	23490000	0	23163000	0	0	NA	NA	NA	NA	NA	15551000
Q86XP3-2	DDX42	8	20876000	0	25693000	0	0	NA	NA	NA	NA	NA	15523000
Q68EM7-6;Q68EM7-5;Q68EM7;Q68EM7-2;Q68EM7-4;Q68EM7-3	ARHGAP17	4	0	0	46496000	0	0	NA	NA	NA	NA	NA	1.54987e+07
Q5HYK3	COQ5	4	0	0	46361000	0	0	NA	NA	NA	NA	NA	1.54537e+07
P53365;P53365-2	ARFIP2	2	0	0	45817000	0	0	NA	NA	NA	NA	NA	1.52723e+07
Q96NB2	SFXN2	4	45754000	0	0	0	0	NA	NA	NA	NA	NA	1.52513e+07
Q49A26-2;Q49A26-3;Q49A26;Q49A26-5;Q49A26-4	GLYR1	4	27521000	0	0	0	18110000	NA	NA	NA	NA	NA	1.52103e+07
Q15428	SF3A2	3	45441000	0	0	0	0	NA	NA	NA	NA	NA	15147000
O14981	BTAF1	5	24993000	0	20320000	0	0	NA	NA	NA	NA	NA	1.51043e+07
P00414	MT-CO3	1	22601000	0	22657000	0	0	NA	NA	NA	NA	NA	15086000
Q13123	IK	6	0	0	45234000	0	0	NA	NA	NA	NA	NA	15078000
P28370-2;P28370	SMARCA1	2	45172000	0	0	0	0	NA	NA	NA	NA	NA	1.50573e+07
Q9UKT4-2;Q9UKT4	FBXO5	5	0	0	45171000	0	0	NA	NA	NA	NA	NA	15057000
Q9C0D5-2;Q9C0D5	TANC1	6	28903000	0	16258000	0	0	NA	NA	NA	NA	NA	1.50537e+07
Q9UPQ8	DOLK	2	45126000	0	0	0	0	NA	NA	NA	NA	NA	15042000
Q9Y672	ALG6	3	0	0	0	0	45095000	NA	NA	NA	NA	NA	1.50317e+07
Q96FJ2;P63167	DYNLL2;DYNLL1	1	0	0	0	0	44765000	NA	NA	NA	NA	NA	1.49217e+07
Q9NR77	PXMP2	2	24559000	0	20089000	0	0	NA	NA	NA	NA	NA	1.48827e+07
Q99615-2;Q99615	DNAJC7	5	0	0	44464000	0	0	NA	NA	NA	NA	NA	1.48213e+07
Q9Y2I7	PIKFYVE	6	44419000	0	0	0	0	NA	NA	NA	NA	NA	1.48063e+07
Q53GS7;Q53GS7-2	GLE1	4	44416000	0	0	0	0	NA	NA	NA	NA	NA	1.48053e+07
P62330	ARF6	2	0	0	0	0	44385000	NA	NA	NA	NA	NA	14795000
P35244	RPA3	2	0	0	44348000	0	0	NA	NA	NA	NA	NA	1.47827e+07
P35790-2;P35790	CHKA	4	0	0	22282000	0	22044000	NA	NA	NA	NA	NA	1.47753e+07
Q9Y679-3;Q9Y679-2;Q9Y679	AUP1	3	22774000	0	21527000	0	0	NA	NA	NA	NA	NA	14767000
P68036-2;P68036	UBE2L3	3	0	22234000	44216000	0	0	0	1.98867	NA	NA	NA	1.47387e+07
Q96G28;Q96G28-2	CFAP36	4	0	0	27565000	0	16639000	NA	NA	NA	NA	NA	1.47347e+07
Q13459-2;Q13459	MYO9B	7	28323000	0	15813000	0	0	NA	NA	NA	NA	NA	14712000
Q96PU5-3;Q96PU5-2;Q96PU5-6;Q96PU5-5;Q96PU5-7;Q96PU5;Q96PU5-9;Q96PU5-4;P46934-4	NEDD4L;NEDD4	4	0	0	43862000	0	0	NA	NA	NA	NA	NA	1.46207e+07
Q9P260-2;Q9P260	KIAA1468	3	26324000	0	17379000	0	0	NA	NA	NA	NA	NA	1.45677e+07
O00116	AGPS	4	19119000	0	24524000	0	0	NA	NA	NA	NA	NA	1.45477e+07
Q8WVM0	TFB1M	3	0	0	43640000	0	0	NA	NA	NA	NA	NA	1.45467e+07
P54652	HSPA2	4	43625000	0	0	0	0	NA	NA	NA	NA	NA	1.45417e+07
Q6YHU6-3;Q6YHU6;Q6YHU6-5;Q6YHU6-2	THADA	8	26845000	0	16673000	0	0	NA	NA	NA	NA	NA	14506000
Q8IXI2-5;Q8IXI2-4;Q8IXI2;Q8IXI2-2;Q8IXI2-3;Q8IXI2-6	RHOT1	3	43467000	0	0	0	0	NA	NA	NA	NA	NA	14489000
Q9UM82	SPATA2	3	25899000	0	17482000	0	0	NA	NA	NA	NA	NA	1.44603e+07
Q8TD16;Q8TD16-2	BICD2	5	24410000	0	18932000	0	0	NA	NA	NA	NA	NA	1.44473e+07
P36915;P36915-2	GNL1	5	43322000	0	0	0	0	NA	NA	NA	NA	NA	1.44407e+07
Q5MNZ9-2;Q5MNZ9	WIPI1	2	0	0	43320000	0	0	NA	NA	NA	NA	NA	14440000
Q96QR8	PURB	4	43151000	0	0	0	0	NA	NA	NA	NA	NA	1.43837e+07
P52948-6;P52948-2;P52948-5;P52948;P52948-4;P52948-3	NUP98	6	43094000	0	0	0	0	NA	NA	NA	NA	NA	1.43647e+07
P36406-3;P36406-2;P36406	TRIM23	1	0	0	43071000	0	0	NA	NA	NA	NA	NA	14357000
Q8IWA0	WDR75	5	0	0	43042000	0	0	NA	NA	NA	NA	NA	1.43473e+07
Q86UD4	ZNF329	1	0	0	43023000	0	0	NA	NA	NA	NA	NA	14341000
P21359-2;P21359;P21359-4	NF1	7	42988000	0	0	0	0	NA	NA	NA	NA	NA	1.43293e+07
Q8N9B5-2;Q8N9B5	JMY	3	42987000	0	0	0	0	NA	NA	NA	NA	NA	14329000
O15372	EIF3H	5	0	0	42958000	0	0	NA	NA	NA	NA	NA	1.43193e+07
Q8WXX7;Q8WXX7-2	AUTS2	6	0	0	0	42972000	42953000	NA	NA	0.999558	NA	NA	1.43177e+07
Q6P1X5	TAF2	4	22121000	0	20768000	0	0	NA	NA	NA	NA	NA	1.42963e+07
P29558-2;P29558;Q6XE24-3;Q6XE24-4;Q6XE24-5;Q6XE24-2;Q6XE24	RBMS1;RBMS3	2	42766000	0	0	0	0	NA	NA	NA	NA	NA	1.42553e+07
Q13642-3;Q13642-1;Q13642-5;Q13642-4;Q13642	FHL1	2	0	0	42654000	0	0	NA	NA	NA	NA	NA	14218000
P49841;P49841-2	GSK3B	4	0	0	0	0	42607000	NA	NA	NA	NA	NA	1.42023e+07
P06400	RB1	3	0	0	42241000	0	0	NA	NA	NA	NA	NA	1.40803e+07
O43929;O43929-2;O43929-3	ORC4	7	42208000	23184000	0	0	0	1.82057	0	NA	NA	NA	1.40693e+07
Q96CP6-2;Q96CP6-3;Q96CP6	GRAMD1A	4	42136000	0	0	0	0	NA	NA	NA	NA	NA	1.40453e+07
Q92609;Q92609-2	TBC1D5	3	24490000	0	17538000	0	0	NA	NA	NA	NA	NA	1.40093e+07
Q8NHH9;Q8NHH9-3;Q8NHH9-4;Q8NHH9-2	ATL2	7	22799000	0	19216000	0	0	NA	NA	NA	NA	NA	14005000
Q9BXB4	OSBPL11	4	41903000	0	0	0	0	NA	NA	NA	NA	NA	1.39677e+07
Q13064	MKRN3	1	0	0	41848000	0	0	NA	NA	NA	NA	NA	1.39493e+07
Q14964	RAB39A	2	41608000	0	0	0	0	NA	NA	NA	NA	NA	1.38693e+07
Q9Y3B4	SF3B6	2	0	0	41604000	0	0	NA	NA	NA	NA	NA	13868000
P16989-3;P16989;P16989-2	YBX3	2	41530000	0	0	0	0	NA	NA	NA	NA	NA	1.38433e+07
Q96II8-3;Q96II8;Q96II8-2	LRCH3	2	23392000	0	18033000	0	0	NA	NA	NA	NA	NA	1.38083e+07
Q96IZ0	PAWR	2	16427000	0	24972000	0	0	NA	NA	NA	NA	NA	1.37997e+07
Q9NYP9	MIS18A	2	0	0	41373000	0	0	NA	NA	NA	NA	NA	13791000
O75190;O75190-2;O75190-3	DNAJB6	4	0	0	41324000	0	0	NA	NA	NA	NA	NA	1.37747e+07
Q6P1K8;Q13888	GTF2H2C;GTF2H2	4	0	0	41245000	0	0	NA	NA	NA	NA	NA	1.37483e+07
Q96LB3;Q96LB3-2	IFT74	6	0	0	41178000	0	0	NA	NA	NA	NA	NA	13726000
Q9UHR4	BAIAP2L1	5	21454000	0	19641000	0	0	NA	NA	NA	NA	NA	1.36983e+07
Q9Y448-2;Q9Y448;Q9Y448-3	KNSTRN	2	40979000	0	0	0	0	NA	NA	NA	NA	NA	1.36597e+07
Q96RL7-4;Q96RL7-2;Q96RL7-3;Q96RL7	VPS13A	5	21726000	0	19053000	0	0	NA	NA	NA	NA	NA	13593000
Q8WVZ9	KBTBD7	5	0	0	40672000	0	0	NA	NA	NA	NA	NA	1.35573e+07
Q8N5U6;Q8N5U6-2	RNF10	5	40545000	0	0	0	0	NA	NA	NA	NA	NA	13515000
P0CW22;P08708	RPS17L;RPS17	3	40525000	43612000	0	0	0	0.929217	0	NA	NA	NA	1.35083e+07
Q9BW83-2;Q9BW83	IFT27	3	0	0	0	0	40502000	NA	NA	NA	NA	NA	1.35007e+07
Q6P1M0	SLC27A4	4	19240000	0	21205000	0	0	NA	NA	NA	NA	NA	1.34817e+07
P03928	MT-ATP8	1	0	0	0	0	40412000	NA	NA	NA	NA	NA	1.34707e+07
Q05397;Q05397-5;Q05397-2;Q05397-6	PTK2	4	40374000	0	0	0	0	NA	NA	NA	NA	NA	13458000
Q08209-3;Q08209-2;Q08209;P16298-2;P16298-3;P16298;P16298-4	PPP3CA;PPP3CB	3	0	0	40274000	0	0	NA	NA	NA	NA	NA	1.34247e+07
[truncated: 1,460 more rows]
