# Supplementary material for: HDLBP binds ER-targeted mRNAs by multivalent interactions to promote protein synthesis of transmembrane and secreted proteins
Source: Nat Commun. 2022 May 18;13:2727. doi: 10.1038/s41467-022-30322-7 (PMC9117268; doi:10.1038/s41467-022-30322-7)
Supplement: Supplementary file 8 — Supplementary Data 5 [file 41467_2022_30322_MOESM8_ESM.xls]

## Sheet: tableS5_riboseq
gene_id	gene_name	log2FoldChange.ribo.rna.guide1.293	padj.ribo.rna.guide1.293	log2FoldChange.ribo.rna.guide2.293	padj.ribo.rna.guide2.293	log2FoldChange.ribo.rna.KO.WT	padj.ribo.rna.KO.WT
ENSG00000000003.10	TSPAN6	-0.0765893	1	-0.138665	1	-0.107482	0.999967
ENSG00000000005.5	TNMD	2.54845	NA	5.30062	NA	4.64069	NA
ENSG00000000419.8	DPM1	0.0333539	1	-0.0590931	1	-0.0143862	0.999967
ENSG00000000457.9	SCYL3	-0.0278175	1	-0.0918174	1	-0.0586617	0.999967
ENSG00000000460.12	C1orf112	-0.0140979	1	-0.0309191	1	-0.0228003	0.999967
ENSG00000000971.11	CFH	-3.91201	NA	-2.33142	NA	-3.13503	NA
ENSG00000001036.9	FUCA2	-0.25269	1	-0.182209	1	-0.211762	0.999967
ENSG00000001084.6	GCLC	0.131554	1	0.0787139	1	0.107975	0.999967
ENSG00000001167.10	NFYA	0.00051419	1	0.0796493	1	0.0401411	0.999967
ENSG00000001460.13	STPG1	-0.070967	1	-0.0360268	1	-0.0543298	0.999967
ENSG00000001461.12	NIPAL3	0.153084	1	-0.124029	1	0.0255323	0.999967
ENSG00000001497.12	LAS1L	-0.0703461	1	-0.0372001	1	-0.0544	0.999967
ENSG00000001561.6	ENPP4	-0.1101	1	-0.234955	1	-0.168768	0.999967
ENSG00000001617.7	SEMA3F	0.493815	1	0.321569	1	0.397777	0.999967
ENSG00000001626.10	CFTR	0.338115	NA	2.09249	NA	1.0494	NA
ENSG00000001629.5	ANKIB1	-0.224941	1	-0.378309	1	-0.295542	0.999967
ENSG00000001630.11	CYP51A1	-0.170571	1	-0.103529	1	-0.137569	0.999967
ENSG00000001631.10	KRIT1	-0.161852	1	-0.216961	1	-0.191834	0.999967
ENSG00000002016.12	RAD52	-0.243608	1	-0.0980765	1	-0.174689	0.999967
ENSG00000002079.8	MYH16	-0.514535	NA	-1.29129	NA	-0.864662	NA
ENSG00000002330.9	BAD	0.170283	1	0.112619	1	0.142962	0.999967
ENSG00000002549.8	LAP3	0.0831048	1	0.101741	1	0.0922859	0.999967
ENSG00000002586.13	CD99	0.170652	1	0.0660357	1	0.119839	0.999967
ENSG00000002587.5	HS3ST1	0.585108	NA	0.429005	NA	0.498867	NA
ENSG00000002726.15	AOC1	-0.513312	NA	1.1574	NA	0.287198	NA
ENSG00000002745.8	WNT16	-0.414963	1	0.428886	1	0.0102364	0.999967
ENSG00000002746.10	HECW1	-0.806883	1	0.190402	1	-0.316092	0.999967
ENSG00000002822.11	MAD1L1	0.268507	1	-0.00794273	1	0.117319	0.999967
ENSG00000002834.13	LASP1	0.15214	1	0.036496	1	0.093742	0.999967
ENSG00000002919.10	SNX11	0.0894145	1	0.114177	1	0.103056	0.999967
ENSG00000002933.3	TMEM176A	0.356137	NA	-0.354923	NA	0.188104	NA
ENSG00000003056.3	M6PR	0.0123783	1	-0.0233361	1	-0.006222	0.999967
ENSG00000003096.9	KLHL13	0.129709	1	0.0833391	1	0.108835	0.999967
ENSG00000003137.4	CYP26B1	-0.472641	1	-0.424756	1	-0.450621	0.999967
ENSG00000003147.13	ICA1	-0.169266	1	0.0137219	1	-0.0789055	0.999967
ENSG00000003249.9	DBNDD1	0.169995	1	0.354016	1	0.260334	0.999967
ENSG00000003393.10	ALS2	-0.0359314	1	-0.0902378	1	-0.0604262	0.999967
ENSG00000003400.10	CASP10	0.699734	1	0.0594689	1	0.437679	0.999967
ENSG00000003402.15	CFLAR	-0.1205	1	-0.166097	1	-0.141478	0.999967
ENSG00000003436.10	TFPI	-0.169531	1	-0.114506	1	-0.146692	0.999967
ENSG00000003509.11	NDUFAF7	-0.0735878	1	-0.203903	1	-0.139923	0.999967
ENSG00000003756.12	RBM5	-0.521204	1	-0.243326	1	-0.388055	0.7953
ENSG00000003987.9	MTMR7	-0.00800857	1	0.0988539	1	0.0503361	0.999967
ENSG00000003989.12	SLC7A2	-0.13483	1	-0.0589932	1	-0.0907477	0.999967
ENSG00000004059.6	ARF5	-0.00936837	1	-0.115527	1	-0.0634781	0.999967
ENSG00000004139.9	SARM1	0.0749087	1	-0.0522397	1	0.0141519	0.999967
ENSG00000004142.7	POLDIP2	0.199705	1	0.115044	1	0.15588	0.999967
ENSG00000004399.8	PLXND1	-0.0659995	1	-0.30091	1	-0.177262	0.999967
ENSG00000004455.12	AK2	0.0180497	1	0.00226972	1	0.0105082	0.999967
ENSG00000004468.8	CD38	-2.93688	NA	-5.33231	NA	-4.7114	NA
ENSG00000004478.5	FKBP4	0.0812114	1	0.0449408	1	0.0614824	0.999967
ENSG00000004487.11	KDM1A	-0.0618341	1	-0.161102	1	-0.112338	0.999967
ENSG00000004534.10	RBM6	-0.0487719	1	0.0587214	1	0.00384096	0.999967
ENSG00000004660.10	CAMKK1	0.18778	1	0.0662004	1	0.138183	0.999967
ENSG00000004700.11	RECQL	-0.0692284	1	-0.11123	1	-0.0904543	0.999967
ENSG00000004766.11	CCDC132	-0.0833922	1	-0.244224	1	-0.164896	0.999967
ENSG00000004776.7	HSPB6	-1.32613	NA	-0.50684	NA	-0.863359	NA
ENSG00000004777.14	ARHGAP33	0.113042	1	-0.0781163	1	0.0243705	0.999967
ENSG00000004779.5	NDUFAB1	0.155944	1	-0.035204	1	0.0602124	0.999967
ENSG00000004799.7	PDK4	-0.237828	1	-0.0241132	1	-0.134734	0.999967
ENSG00000004809.9	SLC22A16	-0.506438	NA	-1.76538	NA	-1.12328	NA
ENSG00000004838.9	ZMYND10	-1.22646	1	0.181221	1	-0.8207	0.999967
ENSG00000004846.12	ABCB5	-6.00559	NA	-1.70465	NA	-3.0418	NA
ENSG00000004848.6	ARX	-1.56054	NA	-3.00516	NA	-2.28777	NA
ENSG00000004864.9	SLC25A13	0.0313888	1	-0.0483441	1	-0.0100729	0.999967
ENSG00000004866.14	ST7	0.0739618	1	-0.0356889	1	0.0203343	0.999967
ENSG00000004897.7	CDC27	-0.165609	1	-0.0381081	1	-0.102985	0.999967
ENSG00000004939.9	SLC4A1	5.20233	NA	3.85248	NA	4.4952	NA
ENSG00000004948.9	CALCR	2.44864	NA	1.54485	NA	2.01859	NA
ENSG00000004961.10	HCCS	-0.0675044	1	-0.162089	1	-0.115189	0.999967
ENSG00000004975.7	DVL2	-0.0579262	1	-0.178578	1	-0.123492	0.999967
ENSG00000005007.8	UPF1	-0.0364548	1	-0.09361	1	-0.0647401	0.999967
ENSG00000005020.8	SKAP2	-0.021654	1	-0.0947968	1	-0.0595554	0.999967
ENSG00000005022.5	SLC25A5	0.107725	1	-0.0291715	1	0.0401888	0.999967
ENSG00000005059.11	CCDC109B	0.127259	1	0.0409805	1	0.0861319	0.999967
ENSG00000005073.5	HOXA11	0.0250054	1	0.0418121	1	0.0334246	0.999967
ENSG00000005075.11	POLR2J	0.653743	0.0489801	0.949661	0.0489801	0.807349	0.0879396
ENSG00000005100.8	DHX33	-0.111366	1	-0.0396136	1	-0.0757361	0.999967
ENSG00000005102.8	MEOX1	-0.0818208	1	0.344945	1	0.0660143	0.999967
ENSG00000005108.11	THSD7A	-0.840356	1	-0.389913	1	-0.598859	0.999967
ENSG00000005156.7	LIG3	0.151892	1	0.019014	1	0.0820279	0.999967
ENSG00000005175.5	RPAP3	-0.194731	1	-0.169135	1	-0.18243	0.999967
ENSG00000005187.7	ACSM3	0.528724	1	0.120778	1	0.381411	0.999967
ENSG00000005189.15	AC004381.6	-0.100992	1	-0.0743219	1	-0.0876645	0.999967
ENSG00000005194.10	CIAPIN1	0.020589	1	0.0102792	1	0.015743	0.999967
ENSG00000005206.12	SPPL2B	-0.130113	1	-0.161566	1	-0.144519	0.999967
ENSG00000005238.15	FAM214B	0.167036	1	-0.117623	1	0.0917644	0.999967
ENSG00000005243.5	COPZ2	-1.14079	NA	-0.341468	NA	-0.737176	NA
ENSG00000005249.8	PRKAR2B	0.0471485	1	0.00489422	1	0.0260312	0.999967
ENSG00000005302.13	MSL3	0.00288468	1	-0.0149127	1	-0.00807669	0.999967
ENSG00000005339.8	CREBBP	-0.300818	1	-0.224305	1	-0.267076	0.999967
ENSG00000005379.11	BZRAP1	-0.404828	NA	-0.241021	NA	-0.325812	NA
ENSG00000005436.9	GCFC2	-0.106477	1	-0.146889	1	-0.127176	0.999967
ENSG00000005448.12	WDR54	0.0135322	1	-0.00760077	1	0.00198124	0.999967
ENSG00000005469.7	CROT	0.0431463	1	0.162646	1	0.101834	0.999967
ENSG00000005471.11	ABCB4	0.50746	1	0.339236	1	0.397491	0.999967
ENSG00000005483.15	KMT2E	-0.0635677	1	-0.113797	1	-0.0869443	0.999967
ENSG00000005486.12	RHBDD2	0.435299	1	0.309763	1	0.377138	0.814558
ENSG00000005513.9	SOX8	0.462315	1	0.208095	1	0.367296	0.999967
ENSG00000005700.10	IBTK	-0.264749	1	0.0137282	1	-0.124676	0.999967
ENSG00000005801.12	ZNF195	-0.164641	1	-0.226272	1	-0.196314	0.999967
ENSG00000005810.13	MYCBP2	-0.452356	0.475777	-0.27764	0.475777	-0.368974	0.371957
ENSG00000005812.6	FBXL3	0.145766	1	0.272867	1	0.206161	0.999967
ENSG00000005844.13	ITGAL	0.121535	NA	-1.79141	NA	-1.21263	NA
ENSG00000005882.7	PDK2	0.0336265	1	-0.0394441	1	-0.0024462	0.999967
ENSG00000005884.13	ITGA3	-0.658065	1	-0.732252	1	-0.688055	0.693796
ENSG00000005889.11	ZFX	-0.0649648	1	0.0562445	1	-0.0103146	0.999967
ENSG00000005893.11	LAMP2	-0.0682893	1	-0.0640841	1	-0.06632	0.999967
ENSG00000005955.8	GGNBP2	0.00264568	1	0.0533076	1	0.0262556	0.999967
ENSG00000005961.13	ITGA2B	0.114235	1	0.315439	1	0.208409	0.999967
ENSG00000005981.8	ASB4	-3.058	NA	-4.30698	NA	-3.70032	NA
ENSG00000006007.7	GDE1	0.24864	1	0.0513017	1	0.157257	0.999967
ENSG00000006015.13	C19orf60	0.427223	1	0.305201	1	0.366854	0.999967
ENSG00000006016.6	CRLF1	-0.509988	1	0.0604252	1	-0.143307	0.999967
ENSG00000006025.7	OSBPL7	-0.61515	1	-0.192504	1	-0.418339	0.999967
ENSG00000006042.7	TMEM98	0.1134	1	0.0880774	1	0.0995898	0.999967
ENSG00000006047.8	YBX2	0.0500888	NA	4.94899	NA	3.45074	NA
ENSG00000006062.9	MAP3K14	-0.0838335	1	-0.418409	1	-0.224085	0.999967
ENSG00000006071.7	ABCC8	-0.627862	1	-0.387772	1	-0.517633	0.999967
ENSG00000006114.11	SYNRG	0.0638997	1	0.0484289	1	0.0564703	0.999967
ENSG00000006118.10	TMEM132A	0.154094	1	0.168519	1	0.160307	0.999967
ENSG00000006125.12	AP2B1	-0.0291406	1	-0.181312	1	-0.103715	0.999967
ENSG00000006128.7	TAC1	-0.140835	1	0.0374507	1	-0.0139698	0.999967
ENSG00000006194.6	ZNF263	0.167706	1	0.163709	1	0.165202	0.999967
ENSG00000006210.6	CX3CL1	-0.442811	1	0.291754	1	-0.169528	0.999967
ENSG00000006282.15	SPATA20	-0.118711	1	-0.209751	1	-0.155544	0.999967
ENSG00000006283.13	CACNA1G	0.339637	1	0.498157	1	0.425306	0.999967
ENSG00000006327.9	TNFRSF12A	-0.151297	1	0.00543721	1	-0.0840879	0.999967
ENSG00000006377.9	DLX6	-0.15431	1	-0.233715	1	-0.190286	0.999967
ENSG00000006432.11	MAP3K9	-0.122628	1	-0.470366	1	-0.256775	0.999967
ENSG00000006451.3	RALA	0.0137092	1	0.198361	1	0.101211	0.999967
ENSG00000006453.9	BAIAP2L1	-0.0631704	1	-0.151055	1	-0.108523	0.999967
ENSG00000006459.6	JHDM1D	0.0245133	1	-0.0197292	1	0.00715071	0.999967
ENSG00000006468.9	ETV1	0.21024	1	0.428633	1	0.277969	0.999967
ENSG00000006530.11	AGK	0.0673101	1	0.105107	1	0.0850631	0.999967
ENSG00000006534.11	ALDH3B1	-0.804072	1	-0.373852	1	-0.656534	0.999967
ENSG00000006555.6	TTC22	0.437878	NA	-0.354925	NA	0.238204	NA
ENSG00000006576.12	PHTF2	-0.232306	1	-0.106479	1	-0.171926	0.999967
ENSG00000006606.4	CCL26	-3.40554	NA	-1.75355	NA	-2.55416	NA
ENSG00000006607.9	FARP2	-0.0153051	1	-0.129522	1	-0.0692333	0.999967
ENSG00000006611.11	USH1C	-2.1894	1	0.237307	1	0.0484707	0.999967
ENSG00000006625.13	GGCT	0.174016	1	0.204147	1	0.188748	0.999967
ENSG00000006634.3	DBF4	0.0438155	1	0.136518	1	0.0872263	0.999967
ENSG00000006638.7	TBXA2R	0.387396	1	0.365295	1	0.370691	0.999967
ENSG00000006652.9	IFRD1	0.077646	1	0.146987	1	0.112597	0.999967
ENSG00000006695.6	COX10	0.0693835	1	-0.0594905	1	0.0057267	0.999967
ENSG00000006704.6	GTF2IRD1	0.198711	1	0.0430752	1	0.121697	0.999967
ENSG00000006712.10	PAF1	0.0615594	1	-0.0430705	1	0.0112593	0.999967
ENSG00000006715.11	VPS41	-0.233212	1	-0.0450853	1	-0.143403	0.999967
ENSG00000006740.12	ARHGAP44	0.037734	1	0.205541	1	0.119355	0.999967
ENSG00000006744.14	ELAC2	0.026375	1	-0.0677755	1	-0.0207728	0.999967
ENSG00000006747.10	SCIN	0.130587	1	0.159097	1	0.141617	0.999967
ENSG00000006756.11	ARSD	-1.12003	NA	-4.71193	NA	-2.19697	NA
ENSG00000006831.9	ADIPOR2	0.263877	1	0.292566	1	0.278396	0.250675
ENSG00000006837.7	CDKL3	0.00165367	1	0.433964	1	0.228444	0.999967
ENSG00000007047.10	MARK4	-0.0576479	1	-0.0145978	1	-0.0347191	0.999967
ENSG00000007062.7	PROM1	-1.14689	1	0.151745	1	0.0573254	0.999967
ENSG00000007080.6	CCDC124	0.154306	1	0.0803931	1	0.116165	0.999967
ENSG00000007129.13	CEACAM21	2.89837	NA	2.18737	NA	2.73056	NA
ENSG00000007168.8	PAFAH1B1	-0.0556604	1	0.0282653	1	-0.0141039	0.999967
ENSG00000007171.12	NOS2	-0.0714623	1	0.162873	1	0.0376715	0.999967
ENSG00000007202.10	KIAA0100	-0.023838	1	-0.111406	1	-0.064152	0.999967
ENSG00000007216.10	SLC13A2	-0.589613	NA	-0.354895	NA	-0.434103	NA
ENSG00000007237.14	GAS7	-0.315089	1	-0.224665	1	-0.268536	0.999967
ENSG00000007255.6	TRAPPC6A	0.0700923	1	-0.0988226	1	-0.0228166	0.999967
ENSG00000007264.9	MATK	0.0332887	1	0.0591275	1	0.0532892	0.999967
ENSG00000007306.10	CEACAM7	0.99494	NA	-0.354963	NA	0.287198	NA
ENSG00000007312.8	CD79B	0.969287	NA	2.09083	NA	1.35121	NA
ENSG00000007314.7	SCN4A	-1.44335	NA	-1.285	NA	-1.36421	NA
ENSG00000007341.14	ST7L	-0.113041	1	0.152995	1	0.0211439	0.999967
ENSG00000007350.12	TKTL1	-1.17549	1	0.319453	1	-0.735081	0.999967
ENSG00000007372.16	PAX6	0.08588	1	-0.0458421	1	0.0265144	0.999967
ENSG00000007376.3	RPUSD1	0.301515	1	0.45488	1	0.375379	0.850695
ENSG00000007384.11	RHBDF1	-0.231496	1	-0.463941	1	-0.311958	0.999967
ENSG00000007392.12	LUC7L	0.62424	0.0849533	0.671272	0.0849533	0.64233	0.860778
ENSG00000007402.7	CACNA2D2	-0.00113173	1	-0.0984946	1	-0.0458794	0.999967
ENSG00000007516.9	BAIAP3	0.282114	1	-0.734137	1	-0.177114	0.999967
ENSG00000007520.3	TSR3	0.612898	0.648861	0.434863	0.648861	0.524707	0.140208
ENSG00000007541.10	PIGQ	0.0396923	1	0.159418	1	0.0852199	0.999967
ENSG00000007545.11	CRAMP1L	-0.178039	1	-0.303022	1	-0.230838	0.999967
ENSG00000007866.14	TEAD3	-0.0248912	1	-0.303669	1	-0.161181	0.999967
ENSG00000007908.11	SELE	0.912358	NA	1.05614	NA	0.977026	NA
ENSG00000007923.11	DNAJC11	-0.11731	1	-0.111872	1	-0.114457	0.999967
ENSG00000007933.8	FMO3	-0.515362	NA	1.05875	NA	0.285197	NA
ENSG00000007944.10	MYLIP	0.154229	1	0.357533	1	0.256366	0.999967
ENSG00000007968.6	E2F2	0.168681	1	0.147339	1	0.161575	0.999967
ENSG00000008018.8	PSMB1	0.0407181	1	0.00600616	1	0.0230947	0.999967
ENSG00000008056.8	SYN1	0.913275	1	1.85307	1	1.17128	0.999967
ENSG00000008083.9	JARID2	-0.134991	1	-0.10761	1	-0.121197	0.999967
ENSG00000008086.6	CDKL5	0.0834425	1	0.117227	1	0.10003	0.999967
ENSG00000008118.5	CAMK1G	-1.54452	1	0.36431	1	-0.517108	0.999967
ENSG00000008128.18	CDK11A	0.0208375	1	0.392593	1	0.197028	0.999967
ENSG00000008130.11	NADK	-0.0639708	1	-0.0655036	1	-0.0661006	0.999967
ENSG00000008226.15	DLEC1	-1.87641	NA	1.69573	NA	-0.738255	NA
ENSG00000008256.11	CYTH3	-0.209509	1	0.310522	1	0.0748679	0.999967
ENSG00000008277.10	ADAM22	-0.136265	1	0.0188637	1	-0.0629075	0.999967
ENSG00000008282.3	SYPL1	-0.0214934	1	-0.10274	1	-0.0615084	0.999967
ENSG00000008283.11	CYB561	-0.478827	1	1.29229	1	-0.22672	0.999967
ENSG00000008294.16	SPAG9	-0.14839	1	-0.00467954	1	-0.0782619	0.999967
ENSG00000008300.10	CELSR3	-1.03133	1	-0.511181	1	-0.732771	0.999967
ENSG00000008311.10	AASS	-0.32177	1	-0.156663	1	-0.245845	0.999967
ENSG00000008324.6	SS18L2	0.0214168	1	0.0296554	1	0.0233962	0.999967
ENSG00000008382.11	MPND	-0.3717	1	-0.321212	1	-0.346952	0.999967
ENSG00000008394.8	MGST1	0.0688162	1	0.0577635	1	0.0635266	0.999967
ENSG00000008405.7	CRY1	0.0222035	1	0.015288	1	0.0200703	0.999967
ENSG00000008441.12	NFIX	0.151831	1	-0.00868689	1	0.0828831	0.999967
ENSG00000008513.10	ST3GAL1	0.280459	1	0.125809	1	0.204777	0.999967
ENSG00000008516.12	MMP25	-0.541052	1	-0.684049	1	-0.591012	0.999967
ENSG00000008517.12	IL32	-0.064083	1	0.104458	1	-0.00939289	0.999967
ENSG00000008710.13	PKD1	-0.608228	1	-0.419834	1	-0.514286	0.961739
ENSG00000008735.10	MAPK8IP2	0.167945	1	-0.105368	1	0.044747	0.999967
ENSG00000008838.13	MED24	-0.0483976	1	-0.112558	1	-0.0800674	0.999967
ENSG00000008853.12	RHOBTB2	-0.288472	1	-0.296924	1	-0.300041	0.999967
ENSG00000008869.7	HEATR5B	-0.25208	1	-0.114619	1	-0.187805	0.999967
ENSG00000008952.12	SEC62	-0.150611	1	0.00331272	1	-0.0713338	0.999967
ENSG00000008988.5	RPS20	0.182846	1	0.0811278	1	0.13149	0.999967
ENSG00000009307.11	CSDE1	-0.123271	1	-0.249015	1	-0.186499	0.999967
ENSG00000009335.13	UBE3C	-0.0528804	1	-0.0664925	1	-0.0583679	0.999967
ENSG00000009413.11	REV3L	-0.239691	1	-0.100067	1	-0.174307	0.999967
ENSG00000009694.9	TENM1	-0.372448	1	-0.336356	1	-0.356193	0.999967
ENSG00000009709.7	PAX7	0.809077	NA	-4.48414	NA	-2.91138	NA
ENSG00000009724.12	MASP2	1.25393	NA	-0.801626	NA	0.434044	NA
ENSG00000009765.10	IYD	-0.461163	NA	-0.287714	NA	-0.358526	NA
ENSG00000009780.11	FAM76A	0.176553	1	0.259511	1	0.218853	0.999967
ENSG00000009790.10	TRAF3IP3	-3.52068	NA	1.06093	NA	-1.63507	NA
ENSG00000009830.7	POMT2	0.0311373	1	-0.240064	1	-0.0925766	0.999967
ENSG00000009844.11	VTA1	0.149433	1	0.194791	1	0.171686	0.999967
ENSG00000009950.11	MLXIPL	-0.258263	1	-0.198936	1	-0.230317	0.999967
ENSG00000009954.6	BAZ1B	-0.0790064	1	0.108022	1	0.0176389	0.999967
ENSG00000010017.9	RANBP9	-0.0507349	1	-0.127039	1	-0.0929615	0.999967
ENSG00000010030.9	ETV7	-4.53501	NA	-4.76248	NA	-4.69213	NA
ENSG00000010072.11	SPRTN	-0.0626187	1	-0.02404	1	-0.0441129	0.999967
ENSG00000010165.15	METTL13	-0.188633	1	-0.0952392	1	-0.144169	0.999967
ENSG00000010219.9	DYRK4	0.249436	1	0.0277255	1	0.139825	0.999967
ENSG00000010244.12	ZNF207	0.158935	1	0.0650003	1	0.113401	0.999967
ENSG00000010256.6	UQCRC1	0.141155	1	0.0500831	1	0.0955183	0.999967
ENSG00000010270.9	STARD3NL	0.15669	1	0.213886	1	0.18429	0.999967
ENSG00000010278.7	CD9	-0.0173792	1	-0.0954403	1	-0.057193	0.999967
ENSG00000010282.10	HHATL	-2.00624	NA	-0.354248	NA	-1.15477	NA
ENSG00000010292.8	NCAPD2	-0.0317907	1	-0.082599	1	-0.0574174	0.999967
ENSG00000010295.15	IFFO1	-0.221183	1	-0.171281	1	-0.196859	0.999967
ENSG00000010310.4	GIPR	-0.313313	1	1.86855	1	0.981166	0.999967
ENSG00000010318.15	PHF7	0.521818	1	0.175459	1	0.332582	0.999967
ENSG00000010319.2	SEMA3G	-0.348551	1	0.428746	1	0.0510409	0.999967
ENSG00000010322.11	NISCH	-0.136002	1	-0.0414147	1	-0.0900716	0.999967
ENSG00000010327.6	STAB1	1.52855	NA	0.156194	NA	0.850477	NA
ENSG00000010361.9	FUZ	0.00834361	1	0.0583597	1	0.032733	0.999967
ENSG00000010404.13	IDS	0.238875	1	-0.51707	1	-0.109742	0.999967
ENSG00000010438.12	PRSS3	-2.03964	NA	-1.88129	NA	-1.96058	NA
ENSG00000010539.7	ZNF200	-0.131159	1	-0.0383859	1	-0.0872249	0.999967
ENSG00000010610.5	CD4	0.687246	NA	-1.30314	NA	-0.129029	NA
ENSG00000010626.10	LRRC23	0.123531	1	-0.539096	1	-0.2612	0.999967
ENSG00000010671.11	BTK	-0.173813	1	-0.808295	1	-0.393106	0.999967
ENSG00000010704.14	HFE	-0.0697762	1	-0.938981	1	-0.145388	0.999967
ENSG00000010803.12	SCMH1	-0.0121836	1	0.131647	1	0.0588869	0.999967
ENSG00000010810.13	FYN	0.160921	1	0.0758041	1	0.121246	0.999967
ENSG00000010818.4	HIVEP2	0.0675091	1	0.00534781	1	0.0397447	0.999967
ENSG00000011007.8	TCEB3	0.0334138	1	0.081027	1	0.0558935	0.999967
ENSG00000011009.6	LYPLA2	0.343358	1	0.0793073	1	0.211553	0.999967
ENSG00000011021.17	CLCN6	-0.850016	1	-0.564527	1	-0.712473	0.293618
ENSG00000011028.9	MRC2	-0.279518	1	-0.513143	1	-0.393726	0.999967
ENSG00000011052.17	NME2	-0.0959651	1	-0.399352	1	-0.260408	0.999967
ENSG00000011105.7	TSPAN9	0.226774	1	0.248891	1	0.237515	0.999967
ENSG00000011114.10	BTBD7	-0.226139	1	-0.176224	1	-0.20248	0.999967
ENSG00000011132.7	APBA3	0.477446	1	-0.0685921	1	0.216725	0.999967
ENSG00000011143.12	MKS1	0.0123893	1	0.0176815	1	0.0143912	0.999967
ENSG00000011198.3	ABHD5	0.0226176	1	0.139353	1	0.0767977	0.999967
ENSG00000011201.6	KAL1	0.0544849	1	-0.0511803	1	0.0035791	0.999967
ENSG00000011243.13	AKAP8L	0.0278538	1	0.113368	1	0.0677734	0.999967
ENSG00000011258.11	MBTD1	-0.226915	1	0.127882	1	-0.0450033	0.999967
ENSG00000011260.9	UTP18	0.229733	1	0.0697127	1	0.144516	0.999967
ENSG00000011275.14	RNF216	-0.284262	1	-0.239719	1	-0.262575	0.99862
ENSG00000011295.11	TTC19	0.101786	1	-0.143054	1	-0.0139704	0.999967
ENSG00000011304.12	PTBP1	0.0334779	1	-0.0883157	1	-0.0277244	0.999967
ENSG00000011332.15	DPF1	0.0795665	1	0.172315	1	0.121447	0.999967
ENSG00000011347.5	SYT7	-0.335094	1	-0.0733216	1	-0.198329	0.999967
ENSG00000011376.5	LARS2	-0.120144	1	-0.222495	1	-0.16887	0.999967
ENSG00000011405.9	PIK3C2A	-0.42602	1	-0.295074	1	-0.360784	0.468378
ENSG00000011422.7	PLAUR	-0.193159	1	0.222225	1	0.00633204	0.999967
ENSG00000011426.6	ANLN	-0.178699	1	-0.0106492	1	-0.101384	0.999967
ENSG00000011451.13	WIZ	-0.165869	1	-0.315659	1	-0.239546	0.999967
ENSG00000011454.12	RABGAP1	-0.147332	1	-0.153132	1	-0.150795	0.999967
ENSG00000011465.12	DCN	-3.34638	NA	-1.78816	NA	-2.54173	NA
ENSG00000011478.7	QPCTL	0.132712	1	0.178733	1	0.154652	0.999967
ENSG00000011485.10	PPP5C	-0.0118356	1	-0.0798223	1	-0.0460574	0.999967
ENSG00000011523.9	CEP68	0.0472659	1	-0.102562	1	-0.0119231	0.999967
ENSG00000011566.10	MAP4K3	-0.216766	1	-0.172335	1	-0.195616	0.999967
ENSG00000011638.6	TMEM159	-0.111576	1	-0.0393761	1	-0.0775259	0.999967
ENSG00000012048.15	BRCA1	-0.347013	1	-0.409425	1	-0.377389	0.356426
ENSG00000012061.11	ERCC1	0.0921695	1	0.113476	1	0.102828	0.999967
ENSG00000012171.13	SEMA3B	0.697973	1	-1.88528	1	-0.231877	0.999967
ENSG00000012174.7	MBTPS2	-0.0988963	1	-0.144169	1	-0.124754	0.999967
ENSG00000012211.8	PRICKLE3	-0.0979219	1	-0.0364727	1	-0.0683912	0.999967
ENSG00000012223.8	LTF	-2.00001	NA	-1.76532	NA	-1.84458	NA
ENSG00000012232.4	EXTL3	0.114603	1	0.0541602	1	0.0773225	0.999967
ENSG00000012660.9	ELOVL5	-0.0599874	1	-0.116227	1	-0.0851976	0.999967
ENSG00000012779.6	ALOX5	-0.994921	1	-0.920042	1	-0.96075	0.999967
ENSG00000012817.11	KDM5D	-0.391414	NA	-2.18028	NA	-1.33533	NA
ENSG00000012822.11	CALCOCO1	0.0983077	1	0.176456	1	0.135798	0.999967
ENSG00000012963.9	UBR7	-0.0852796	1	-0.137183	1	-0.111986	0.999967
ENSG00000012983.7	MAP4K5	0.0812668	1	0.156484	1	0.118333	0.999967
ENSG00000013016.10	EHD3	0.139747	1	0.0537443	1	0.10291	0.999967
ENSG00000013275.3	PSMC4	0.0126505	1	0.00884068	1	0.0106927	0.999967
ENSG00000013288.4	MAN2B2	0.136741	1	-0.157493	1	0.000531212	0.999967
ENSG00000013293.5	SLC7A14	-0.595911	NA	3.99689	NA	2.35998	NA
ENSG00000013297.6	CLDN11	-0.496932	NA	0.445035	NA	0.0763582	NA
ENSG00000013306.11	SLC25A39	0.0670301	1	0.00810875	1	0.0391428	0.999967
ENSG00000013364.14	MVP	1.29714	1	0.0145331	1	0.807471	0.999967
ENSG00000013374.11	NUB1	0.0707762	1	0.108648	1	0.0893649	0.999967
ENSG00000013375.11	PGM3	-0.0228902	1	-0.113679	1	-0.070496	0.999967
ENSG00000013392.6	RWDD2A	-0.105246	1	-0.00864472	1	-0.0555079	0.999967
ENSG00000013441.11	CLK1	0.437055	0.743642	0.776514	0.743642	0.574543	0.999967
ENSG00000013503.5	POLR3B	0.0262705	1	0.0253703	1	0.0256461	0.999967
ENSG00000013523.5	ANGEL1	-0.157849	1	-0.127554	1	-0.142326	0.999967
ENSG00000013561.13	RNF14	0.0299623	1	-0.0158874	1	0.00802462	0.999967
ENSG00000013563.9	DNASE1L1	0.139015	1	-0.122458	1	-0.0186899	0.999967
ENSG00000013573.12	DDX11	-0.236426	1	-0.0962772	1	-0.168463	0.999967
ENSG00000013583.4	HEBP1	0.094358	1	0.14323	1	0.118874	0.999967
ENSG00000013588.5	GPRC5A	-0.0329906	1	-0.156017	1	-0.0864137	0.999967
ENSG00000013619.9	MAMLD1	0.0493929	1	-0.184905	1	-0.112302	0.999967
ENSG00000013725.10	CD6	-1.41207	NA	0.512862	NA	-0.421175	NA
ENSG00000013810.14	TACC3	-0.0013199	1	0.00523238	1	0.00228479	0.999967
ENSG00000014123.9	UFL1	-0.0131663	1	0.026271	1	0.005729	0.999967
ENSG00000014138.4	POLA2	0.0143844	1	0.0117689	1	0.0133893	0.999967
ENSG00000014164.6	ZC3H3	-0.129575	1	-0.165032	1	-0.147844	0.999967
ENSG00000014216.11	CAPN1	-0.00281536	1	-0.120752	1	-0.0617766	0.999967
ENSG00000014257.11	ACPP	-0.379129	1	0.612811	1	-0.0850503	0.999967
ENSG00000014641.13	MDH1	0.0698513	1	-0.0205694	1	0.0319487	0.999967
ENSG00000014824.9	SLC30A9	0.0775497	1	0.0894022	1	0.0831526	0.999967
ENSG00000014914.15	MTMR11	0.667848	1	-1.25459	1	-0.12122	0.999967
ENSG00000014919.8	COX15	0.0736	1	0.021575	1	0.0463597	0.999967
ENSG00000015133.14	CCDC88C	-0.0844893	1	-0.187708	1	-0.130109	0.999967
ENSG00000015153.10	YAF2	-0.109445	1	-0.00829832	1	-0.0600481	0.999967
ENSG00000015171.14	ZMYND11	-0.00189223	1	-0.133485	1	-0.062868	0.999967
ENSG00000015285.6	WAS	0.29118	1	-0.462794	1	-0.102345	0.999967
ENSG00000015413.5	DPEP1	-1.11003	NA	-0.355179	NA	-0.798839	NA
ENSG00000015475.14	BID	0.286755	1	0.217316	1	0.251088	0.792331
ENSG00000015479.13	MATR3	0.0167448	1	0.0740681	1	0.0463152	0.999967
ENSG00000015520.10	NPC1L1	-0.466176	1	0.000434488	1	-0.343855	0.999967
ENSG00000015532.5	XYLT2	-0.23644	1	-0.476357	1	-0.363289	0.999967
ENSG00000015568.8	RGPD5	-0.392765	1	0.908812	1	0.0937124	0.999967
ENSG00000015592.12	STMN4	0.878622	1	0.612154	1	0.802703	0.999967
ENSG00000015676.13	NUDCD3	-0.0118413	1	-0.080355	1	-0.0463231	0.999967
ENSG00000016082.10	ISL1	3.03002	NA	-0.904598	NA	0.537351	NA
ENSG00000016391.6	CHDH	0.0540715	1	0.141418	1	0.0967079	0.999967
ENSG00000016402.8	IL20RA	-0.458904	1	-2.10068	1	-0.760118	0.999967
ENSG00000016490.11	CLCA1	-0.399278	NA	-0.240929	NA	-0.320078	NA
ENSG00000016864.12	GLT8D1	-0.170191	1	-0.251848	1	-0.211527	0.999967
ENSG00000017260.15	ATP2C1	-0.226304	1	-0.0566575	1	-0.144288	0.999967
ENSG00000017373.11	SRCIN1	-0.127498	1	-0.719615	1	-0.396829	0.999967
ENSG00000017621.11	MAGIX	0.73933	1	-0.153081	1	0.315375	0.999967
ENSG00000017797.7	RALBP1	-0.223692	1	-0.0716419	1	-0.149084	0.999967
ENSG00000018189.8	RUFY3	-0.283832	1	-0.111975	1	-0.204164	0.999967
ENSG00000018236.10	CNTN1	-0.200564	1	-0.0455669	1	-0.13147	0.999967
ENSG00000018280.12	SLC11A1	0.903283	1	0.0176136	1	0.408968	0.999967
ENSG00000018408.10	WWTR1	0.0572694	1	0.0559631	1	0.0571727	0.999967
ENSG00000018510.8	AGPS	0.0764582	1	0.104877	1	0.0905621	0.999967
ENSG00000018607.5	ZNF806	0.903985	NA	-0.354961	NA	0.287198	NA
ENSG00000018610.9	CXorf56	-0.10641	1	0.091606	1	-0.00655761	0.999967
ENSG00000018625.10	ATP1A2	-1.92373	NA	-0.349622	NA	-1.12328	NA
ENSG00000018699.7	TTC27	0.0300757	1	-0.169694	1	-0.0690266	0.999967
ENSG00000018869.12	ZNF582	-0.00115108	1	0.281842	1	0.135535	0.999967
ENSG00000019144.12	PHLDB1	-0.325337	1	-0.0657274	1	-0.199944	0.999967
ENSG00000019186.5	CYP24A1	0.171947	1	-0.813663	1	-0.322739	0.999967
ENSG00000019485.8	PRDM11	0.135813	1	0.184849	1	0.166072	0.999967
ENSG00000019505.3	SYT13	-0.399278	NA	-0.240929	NA	-0.320078	NA
ENSG00000019549.4	SNAI2	2.81992	NA	2.17762	NA	2.63957	NA
ENSG00000019582.10	CD74	-1.3578	1	1.88621	1	-0.422012	0.999967
ENSG00000019991.11	HGF	-0.402811	1	-1.55238	1	-0.819072	0.999967
ENSG00000019995.6	ZRANB1	0.0444638	1	-0.199806	1	-0.0827958	0.999967
ENSG00000020129.11	NCDN	0.134609	1	0.0110776	1	0.0759825	0.999967
ENSG00000020181.13	GPR124	0.151607	1	-0.429727	1	-0.205993	0.999967
ENSG00000020256.15	ZFP64	-0.0120956	1	-0.0937931	1	-0.052996	0.999967
ENSG00000020426.6	MNAT1	0.0333934	1	0.0755223	1	0.0555108	0.999967
ENSG00000020577.9	SAMD4A	0.117464	1	0.247391	1	0.178916	0.999967
ENSG00000020633.14	RUNX3	0.323751	1	-0.0753166	1	0.139971	0.999967
ENSG00000020922.8	MRE11A	-0.0279972	1	0.170086	1	0.0761821	0.999967
ENSG00000021300.9	PLEKHB1	0.0605359	1	0.0144221	1	0.0612354	0.999967
ENSG00000021355.8	SERPINB1	0.159526	1	0.100034	1	0.125495	0.999967
ENSG00000021461.12	CYP3A43	1.82993	NA	4.5161	NA	3.51862	NA
ENSG00000021488.8	SLC7A9	1.80347	NA	4.19947	NA	3.2168	NA
ENSG00000021574.7	SPAST	0.166847	1	0.0109266	1	0.089052	0.999967
ENSG00000021645.13	NRXN3	0.0523343	1	-0.117205	1	-0.0403421	0.999967
ENSG00000021762.15	OSBPL5	-0.218683	1	-0.258183	1	-0.239065	0.999967
ENSG00000021776.6	AQR	-0.0153009	1	0.0602448	1	0.020521	0.999967
ENSG00000021826.10	CPS1	0.0904566	1	0.0203591	1	0.061554	0.999967
ENSG00000022267.12	FHL1	0.219395	1	0.0960091	1	0.144025	0.999967
ENSG00000022277.8	RTFDC1	0.054576	1	0.0165318	1	0.0349943	0.999967
ENSG00000022556.11	NLRP2	-3.27075	NA	-4.52968	NA	-3.88845	NA
ENSG00000022567.5	SLC45A4	-0.0412282	1	0.4257	1	0.194689	0.999967
ENSG00000022840.11	RNF10	-0.106978	1	0.0274832	1	-0.0369811	0.999967
ENSG00000022976.11	ZNF839	-0.304437	1	-0.134524	1	-0.221643	0.999967
ENSG00000023041.7	ZDHHC6	0.200384	1	0.236671	1	0.216154	0.999967
ENSG00000023171.10	GRAMD1B	-0.0972222	1	-0.105887	1	-0.0951365	0.999967
ENSG00000023191.12	RNH1	0.186713	1	0.0379654	1	0.109731	0.999967
ENSG00000023228.9	NDUFS1	-0.152809	1	-0.126417	1	-0.139626	0.999967
ENSG00000023287.8	RB1CC1	-0.564815	0.862585	-0.43988	0.862585	-0.501987	0.289745
ENSG00000023318.7	ERP44	-0.17791	1	-0.0888398	1	-0.133395	0.999967
ENSG00000023330.10	ALAS1	0.16444	1	0.0313364	1	0.102037	0.999967
ENSG00000023445.9	BIRC3	-0.0675879	1	-0.566713	1	-0.199711	0.999967
ENSG00000023516.7	AKAP11	-0.362148	1	-0.203641	1	-0.289166	0.99862
ENSG00000023572.4	GLRX2	0.218296	1	0.31794	1	0.268021	0.999967
ENSG00000023608.4	SNAPC1	-0.405066	1	0.102593	1	-0.159772	0.999967
ENSG00000023697.8	DERA	0.190712	1	-0.026482	1	0.0766954	0.999967
ENSG00000023734.6	STRAP	-0.0184178	1	-0.0544535	1	-0.0367676	0.999967
ENSG00000023839.6	ABCC2	-1.46292	1	-0.129614	1	-0.814666	0.999967
ENSG00000023892.9	DEF6	-0.212195	1	-2.04252	1	-0.647974	0.999967
ENSG00000023902.9	PLEKHO1	0.323646	1	0.0641656	1	0.199317	0.999967
ENSG00000023909.5	GCLM	0.0138865	1	0.00492784	1	0.010766	0.999967
ENSG00000024048.6	UBR2	-0.306269	1	-0.149771	1	-0.22986	0.999967
ENSG00000024422.7	EHD2	0.644252	NA	1.43454	NA	1.12722	NA
ENSG00000024526.12	DEPDC1	-0.146402	1	-0.00647009	1	-0.0783556	0.999967
ENSG00000024862.12	CCDC28A	0.396477	1	0.456183	1	0.425847	0.63914
ENSG00000025039.10	RRAGD	0.0923196	1	-0.0571498	1	0.0154975	0.999967
ENSG00000025156.8	HSF2	0.107261	1	0.0037005	1	0.0572128	0.999967
ENSG00000025293.11	PHF20	-0.0840316	1	0.102226	1	0.0179705	0.999967
ENSG00000025423.7	HSD17B6	0.238292	1	0.182018	1	0.208197	0.999967
ENSG00000025434.14	NR1H3	-0.00193429	1	-0.0472243	1	-0.0197154	0.999967
ENSG00000025708.8	TYMP	1.08796	NA	2.32434	NA	1.38375	NA
ENSG00000025770.14	NCAPH2	0.0100901	1	0.0255192	1	0.0176494	0.999967
ENSG00000025772.7	TOMM34	0.0709897	1	-0.117341	1	-0.0202117	0.999967
ENSG00000025796.9	SEC63	-0.216102	1	-0.134304	1	-0.173938	0.999967
ENSG00000025800.9	KPNA6	0.0563179	1	0.0238511	1	0.0409629	0.999967
ENSG00000026025.9	VIM	0.209732	0.0700951	-0.0563978	0.0700951	0.0722859	0.999967
ENSG00000026036.16	RTEL1-TNFRSF6B	0.649784	1	0.726967	1	0.669456	0.999967
ENSG00000026103.15	FAS	-0.172244	1	-0.0818703	1	-0.131338	0.999967
ENSG00000026297.11	RNASET2	0.215091	1	0.233293	1	0.224398	0.999967
ENSG00000026508.12	CD44	0.103929	1	-0.162638	1	-0.015735	0.999967
ENSG00000026559.9	KCNG1	0.679531	1	-0.032819	1	0.275237	0.999967
ENSG00000026652.9	AGPAT4	-0.258676	1	-0.101079	1	-0.194526	0.999967
ENSG00000026950.12	BTN3A1	0.17562	1	-0.28793	1	-0.0080416	0.999967
ENSG00000027001.7	MIPEP	0.141457	1	-0.0599664	1	0.0371623	0.999967
ENSG00000027075.9	PRKCH	0.138316	1	0.126105	1	0.131739	0.999967
ENSG00000027697.8	IFNGR1	0.0066243	1	0.125823	1	0.0638251	0.999967
ENSG00000027847.9	B4GALT7	-0.140803	1	-0.148207	1	-0.139479	0.999967
ENSG00000027869.7	SH2D2A	-0.924174	NA	1.94482	NA	-0.240629	NA
ENSG00000028116.12	VRK2	0.14265	1	0.183928	1	0.158067	0.999967
ENSG00000028203.13	VEZT	-0.164826	1	-0.147339	1	-0.156008	0.999967
ENSG00000028277.16	POU2F2	-0.207389	1	-1.51825	1	-0.63367	0.999967
ENSG00000028310.13	BRD9	-0.474065	1	-0.30178	1	-0.399204	0.999967
ENSG00000028528.10	SNX1	0.00657659	1	0.0341521	1	0.0196292	0.999967
ENSG00000028839.5	TBPL1	-0.0349661	1	0.0959777	1	0.0281051	0.999967
ENSG00000029153.10	ARNTL2	-0.214281	1	-0.137077	1	-0.174897	0.999967
ENSG00000029363.11	BCLAF1	-0.260971	1	-0.198457	1	-0.230381	0.967776
ENSG00000029364.7	SLC39A9	-0.0234742	1	-0.0577793	1	-0.0380884	0.999967
ENSG00000029534.15	ANK1	-0.373306	1	-0.00723113	1	-0.160867	0.999967
ENSG00000029639.6	TFB1M	-0.0176179	1	-0.201978	1	-0.109263	0.999967
ENSG00000029725.12	RABEP1	-0.00964917	1	0.0481105	1	0.0189022	0.999967
ENSG00000029993.10	HMGB3	0.109733	1	0.170853	1	0.145265	0.999967
ENSG00000030066.9	NUP160	-0.0837855	1	-0.0737608	1	-0.078844	0.999967
ENSG00000030110.8	BAK1	-0.0764692	1	-0.180389	1	-0.1327	0.999967
ENSG00000030419.12	IKZF2	-0.895591	1	-1.26299	1	-1.01482	0.999967
ENSG00000030582.12	GRN	-0.00453869	1	-0.134627	1	-0.0701339	0.999967
ENSG00000031003.6	FAM13B	0.161138	1	0.438886	1	0.29345	0.999967
ENSG00000031081.6	ARHGAP31	-0.195543	1	-0.290186	1	-0.231357	0.999967
ENSG00000031691.6	CENPQ	-0.32571	1	-0.382938	1	-0.35407	0.999967
ENSG00000031698.8	SARS	0.00201266	1	0.0449782	1	0.0237059	0.999967
ENSG00000031823.10	RANBP3	-0.0278307	1	-0.114503	1	-0.0707556	0.999967
ENSG00000032219.14	ARID4A	-0.391184	1	-0.285808	1	-0.343276	0.999967
ENSG00000032389.8	TSSC1	0.313165	1	0.218965	1	0.263721	0.999967
ENSG00000032444.11	PNPLA6	-0.0947843	1	-0.158709	1	-0.119607	0.999967
ENSG00000032742.13	IFT88	-0.314314	1	-0.364176	1	-0.339809	0.999967
ENSG00000033011.7	ALG1	0.0452299	1	0.0194624	1	0.0322282	0.999967
ENSG00000033030.9	ZCCHC8	-0.0926588	1	0.0236633	1	-0.039954	0.999967
ENSG00000033050.3	ABCF2	-0.128546	1	-0.0592048	1	-0.0948519	0.999967
ENSG00000033100.10	CHPF2	0.0932621	1	0.052487	1	0.0751623	0.999967
ENSG00000033122.14	LRRC7	0.0104264	1	0.737692	1	0.0397808	0.999967
ENSG00000033170.12	FUT8	0.252998	1	0.103835	1	0.175033	0.999967
ENSG00000033178.8	UBA6	0.00796556	1	-0.0678832	1	-0.0287772	0.999967
ENSG00000033327.8	GAB2	-0.290311	1	-0.226785	1	-0.25945	0.999967
ENSG00000033627.10	ATP6V0A1	-0.042277	1	0.000763891	1	-0.021796	0.999967
ENSG00000033800.9	PIAS1	-0.0374356	1	-0.0403239	1	-0.0397386	0.999967
ENSG00000033867.12	SLC4A7	-0.664754	0.0685698	-0.296102	0.0685698	-0.477908	0.266501
ENSG00000034053.10	APBA2	0.165105	1	-0.047909	1	0.0581145	0.999967
ENSG00000034063.9	UHRF1	0.0511849	1	0.0546135	1	0.0533194	0.999967
ENSG00000034152.14	MAP2K3	-0.125206	1	-0.278354	1	-0.201269	0.999967
ENSG00000034510.4	TMSB10	0.0515365	1	0.145384	1	0.0995818	0.999967
ENSG00000034533.7	ASTE1	0.233641	1	0.0915491	1	0.162123	0.999967
ENSG00000034677.7	RNF19A	0.135399	1	0.185923	1	0.160698	0.999967
ENSG00000034693.10	PEX3	0.169996	1	0.0414012	1	0.104577	0.999967
ENSG00000034713.3	GABARAPL2	0.0769987	1	-0.0566719	1	0.00963227	0.999967
ENSG00000035115.17	SH3YL1	-0.106273	1	0.0472206	1	-0.0301209	0.999967
ENSG00000035141.3	FAM136A	0.168003	1	0.266064	1	0.217307	0.999967
ENSG00000035403.12	VCL	-0.0165094	1	-0.0395643	1	-0.0276694	0.999967
ENSG00000035499.8	DEPDC1B	0.115039	1	0.186057	1	0.149343	0.999967
ENSG00000035664.7	DAPK2	0.252465	1	0.217066	1	0.225041	0.999967
ENSG00000035681.3	NSMAF	0.118289	1	0.182987	1	0.148723	0.999967
ENSG00000035687.9	ADSS	0.11718	1	0.138485	1	0.128192	0.999967
ENSG00000035720.3	STAP1	-0.423926	NA	-0.286472	NA	-0.355514	NA
ENSG00000035862.8	TIMP2	0.0656663	1	-0.234319	1	-0.0679343	0.999967
ENSG00000035928.10	RFC1	-0.128538	1	0.00107659	1	-0.0551667	0.999967
ENSG00000036054.8	TBC1D23	-0.261355	1	-0.0848926	1	-0.177456	0.999967
ENSG00000036257.8	CUL3	-0.0406877	1	-0.0535916	1	-0.0471037	0.999967
ENSG00000036448.5	MYOM2	-0.168305	1	-0.412299	1	-0.308918	0.999967
ENSG00000036473.6	OTC	3.86729	NA	2.29366	NA	3.45246	NA
ENSG00000036530.4	CYP46A1	-0.672269	1	0.109628	1	-0.361926	0.999967
ENSG00000036549.8	ZZZ3	-0.247531	1	-0.0195592	1	-0.133118	0.999967
ENSG00000036565.10	SLC18A1	-1.60105	NA	1.15747	NA	-0.483781	NA
ENSG00000036672.11	USP2	-0.194712	1	-0.21505	1	-0.199022	0.999967
ENSG00000037042.8	TUBG2	-0.0184078	1	-0.106816	1	-0.051924	0.999967
ENSG00000037241.3	RPL26L1	-0.0161609	1	-0.0263972	1	-0.021048	0.999967
ENSG00000037280.11	FLT4	0.0426338	1	-0.177554	1	-0.0737265	0.999967
ENSG00000037474.10	NSUN2	-0.0668464	1	-0.114158	1	-0.0901166	0.999967
ENSG00000037637.6	FBXO42	-0.0564058	1	-0.0988203	1	-0.0787569	0.999967
ENSG00000037749.7	MFAP3	0.0365598	1	0.0388879	1	0.0377556	0.999967
ENSG00000037757.9	MRI1	0.114786	1	0.0773771	1	0.097709	0.999967
ENSG00000037897.12	METTL1	0.0649966	1	0.202404	1	0.127244	0.999967
ENSG00000037965.4	HOXC8	0.409942	1	0.33836	1	0.375674	0.999967
ENSG00000038002.4	AGA	-0.0527509	1	-0.129773	1	-0.0883897	0.999967
ENSG00000038210.9	PI4K2B	-0.038962	1	0.0797247	1	0.0184456	0.999967
ENSG00000038219.8	BOD1L1	-0.419104	1	-0.0777118	1	-0.260789	0.999967
ENSG00000038274.12	MAT2B	0.121788	1	0.0561178	1	0.0872438	0.999967
ENSG00000038295.3	TLL1	-2.95932	NA	-0.355877	NA	-1.32466	NA
ENSG00000038358.10	EDC4	0.00935404	1	-0.0624962	1	-0.0252278	0.999967
ENSG00000038382.13	TRIO	-0.191389	1	-0.185504	1	-0.1877	0.968073
ENSG00000038427.11	VCAN	-0.650896	1.97233e-05	-0.576526	1.97233e-05	-0.61628	0.00019402
ENSG00000038532.10	CLEC16A	0.177102	1	0.0756959	1	0.13117	0.999967
ENSG00000038945.10	MSR1	-0.513312	NA	1.1574	NA	0.287198	NA
ENSG00000039068.14	CDH1	0.189338	1	0.74982	1	0.541102	0.999967
ENSG00000039123.11	SKIV2L2	-0.0270623	1	-0.0221055	1	-0.0245604	0.999967
ENSG00000039139.9	DNAH5	1.39132	1	-0.240067	1	0.384065	0.999967
ENSG00000039319.12	ZFYVE16	-0.129547	1	-0.0417586	1	-0.0882469	0.999967
ENSG00000039523.13	FAM65A	-0.0911316	1	-0.282808	1	-0.187425	0.999967
ENSG00000039560.9	RAI14	-0.0270429	1	-0.0601009	1	-0.0432377	0.999967
ENSG00000039600.6	SOX30	0.882322	NA	0.091902	NA	0.738153	NA
ENSG00000039650.5	PNKP	-0.202914	1	-0.110574	1	-0.156502	0.999967
ENSG00000039987.2	BEST2	3.61771	NA	2.18992	NA	3.02284	NA
ENSG00000040199.14	PHLPP2	-0.176245	1	-0.0702502	1	-0.124035	0.999967
ENSG00000040275.12	SPDL1	0.0990391	1	0.143076	1	0.120538	0.999967
ENSG00000040341.13	STAU2	0.159217	1	0.137517	1	0.147571	0.999967
ENSG00000040487.8	PQLC2	-0.129906	1	-0.200322	1	-0.161755	0.999967
ENSG00000040531.10	CTNS	0.106365	1	0.221539	1	0.165517	0.999967
ENSG00000040608.9	RTN4R	0.189313	1	-0.0243075	1	0.0806787	0.999967
ENSG00000040633.8	PHF23	0.13324	1	0.141897	1	0.137219	0.999967
ENSG00000040933.11	INPP4A	-0.245653	1	-0.038066	1	-0.144912	0.999967
ENSG00000041353.5	RAB27B	-0.116948	1	-0.148406	1	-0.124881	0.999967
ENSG00000041357.11	PSMA4	0.00410543	1	0.0204149	1	0.012309	0.999967
ENSG00000041802.6	LSG1	0.0563268	1	-0.00226971	1	0.0275775	0.999967
ENSG00000041880.10	PARP3	0.318936	1	-0.0692073	1	0.12031	0.999967
ENSG00000041982.10	TNC	-0.813918	1	-0.827282	1	-0.822687	0.999967
ENSG00000041988.11	THAP3	-0.0581076	1	0.120505	1	0.0270971	0.999967
ENSG00000042088.9	TDP1	0.143365	1	-0.0120476	1	0.0682698	0.999967
ENSG00000042286.10	AIFM2	0.31274	1	0.143365	1	0.2395	0.999967
ENSG00000042317.12	SPATA7	0.753588	1	0.770384	1	0.762553	0.904043
ENSG00000042429.6	MED17	-0.0106448	1	-0.0931577	1	-0.0512243	0.999967
ENSG00000042445.9	RETSAT	-0.142955	1	-0.155943	1	-0.147454	0.999967
ENSG00000042493.11	CAPG	-0.786307	1	-0.41721	1	-0.657553	0.999967
ENSG00000042753.7	AP2S1	0.0852917	1	0.0178479	1	0.0508383	0.999967
ENSG00000043039.5	BARX2	-0.127752	1	-0.0931921	1	-0.110882	0.999967
ENSG00000043093.9	DCUN1D1	-0.157831	1	-0.154714	1	-0.156289	0.999967
ENSG00000043143.16	PHF15	-0.0834086	1	-0.211763	1	-0.150021	0.999967
ENSG00000043355.6	ZIC2	0.0663553	1	-0.0699027	1	-0.00864781	0.999967
ENSG00000043514.11	TRIT1	-0.205105	1	0.055597	1	-0.0747568	0.999967
ENSG00000043591.4	ADRB1	0.795676	1	0.37323	1	0.608022	0.999967
ENSG00000044090.4	CUL7	0.0976981	1	0.204152	1	0.155327	0.999967
ENSG00000044115.16	CTNNA1	0.00613634	1	-0.11708	1	-0.0569559	0.999967
ENSG00000044446.7	PHKA2	-0.134693	1	-0.172446	1	-0.152683	0.999967
ENSG00000044459.10	CNTLN	-0.229299	1	-0.0517075	1	-0.143932	0.999967
ENSG00000044524.6	EPHA3	-0.230783	1	-0.22255	1	-0.22611	0.999967
ENSG00000044574.7	HSPA5	-0.101484	1	-0.211917	1	-0.157522	0.999967
ENSG00000046604.8	DSG2	-0.238817	1	-0.162415	1	-0.202114	0.952609
ENSG00000046647.9	GEMIN8	-0.181884	1	-0.05263	1	-0.121248	0.999967
ENSG00000046651.10	OFD1	-0.0312409	1	-0.0602009	1	-0.0465058	0.999967
ENSG00000046653.10	GPM6B	-0.0244841	1	-0.0591587	1	-0.0417519	0.999967
ENSG00000046774.9	MAGEC2	0.204635	1	1.84941	1	0.480249	0.999967
ENSG00000046889.14	PREX2	-0.355727	1	-0.348851	1	-0.352562	0.999967
ENSG00000047056.10	WDR37	-0.372853	1	-0.21151	1	-0.291556	0.999967
ENSG00000047188.11	YTHDC2	-0.239815	1	-0.109479	1	-0.17459	0.999967
ENSG00000047230.10	CTPS2	0.120258	1	0.122213	1	0.119875	0.999967
ENSG00000047249.12	ATP6V1H	0.0154167	1	-0.0969935	1	-0.0432543	0.999967
ENSG00000047315.10	POLR2B	-0.142801	1	-0.105619	1	-0.123891	0.999967
ENSG00000047346.8	FAM214A	-0.295654	1	0.0810234	1	-0.127107	0.999967
ENSG00000047365.7	ARAP2	-0.360254	1	-0.152918	1	-0.259426	0.999967
ENSG00000047410.9	TPR	-0.344334	0.653776	-0.40727	0.653776	-0.376061	0.40327
ENSG00000047457.9	CP	-0.513312	NA	1.1574	NA	0.287198	NA
ENSG00000047578.8	KIAA0556	-0.228156	1	-0.0686118	1	-0.149758	0.999967
ENSG00000047579.15	DTNBP1	0.0419386	1	-0.0827115	1	-0.0288947	0.999967
ENSG00000047597.5	XK	0.146775	1	0.355125	1	0.253768	0.999967
ENSG00000047617.10	ANO2	-2.29349	1	0.00427036	1	-1.61773	0.999967
ENSG00000047621.7	C12orf4	-0.0811732	1	0.0356346	1	-0.0260991	0.999967
ENSG00000047634.10	SCML1	-0.0939462	1	-0.0219067	1	-0.0551283	0.999967
ENSG00000047644.13	WWC3	-1.51001	NA	-0.354854	NA	-1.17406	NA
ENSG00000047648.17	ARHGAP6	-2.11109	NA	-4.10776	NA	-3.32364	NA
ENSG00000047662.4	FAM184B	-0.140171	1	-1.51964	1	-0.326784	0.999967
ENSG00000047849.17	MAP4	-0.0730695	1	-0.140826	1	-0.109156	0.999967
ENSG00000047932.9	GOPC	-0.0354705	1	0.0750709	1	0.015951	0.999967
ENSG00000047936.6	ROS1	0.903985	NA	-0.354961	NA	0.287198	NA
ENSG00000048028.7	USP28	-0.405482	1	-0.187915	1	-0.288017	0.999967
ENSG00000048052.17	HDAC9	0.0184358	1	0.39681	1	0.164969	0.999967
ENSG00000048140.13	TSPAN17	-0.141014	1	-0.00927487	1	-0.076205	0.999967
ENSG00000048162.15	NOP16	0.0179235	1	0.0724156	1	0.0439002	0.999967
ENSG00000048342.11	CC2D2A	-0.140894	1	-0.345404	1	-0.226372	0.999967
ENSG00000048392.7	RRM2B	0.00702869	1	0.115551	1	0.0587535	0.999967
ENSG00000048405.5	ZNF800	-0.378135	1	-0.308724	1	-0.344675	0.996517
ENSG00000048462.6	TNFRSF17	-3.05806	NA	-2.89971	NA	-2.97902	NA
ENSG00000048471.9	SNX29	0.00465109	1	0.105111	1	0.0533214	0.999967
ENSG00000048540.10	LMO3	0.23228	NA	-1.65045	NA	-0.212911	NA
ENSG00000048544.5	MRPS10	0.190901	1	0.0311512	1	0.115261	0.999967
ENSG00000048649.9	RSF1	-0.326583	1	-0.0352043	1	-0.186445	0.999967
ENSG00000048707.9	VPS13D	-0.275672	1	-0.247975	1	-0.261791	0.812143
ENSG00000048740.13	CELF2	0.0198853	1	0.14261	1	0.0790892	0.999967
ENSG00000048828.12	FAM120A	-0.00354481	1	-0.103818	1	-0.051235	0.999967
ENSG00000048991.12	R3HDM1	-0.195881	1	-0.21723	1	-0.205743	0.999967
ENSG00000049089.9	COL9A2	-0.350407	1	-0.0560604	1	-0.192723	0.999967
ENSG00000049130.9	KITLG	-0.0367577	1	0.0486529	1	0.00517859	0.999967
ENSG00000049167.9	ERCC8	-0.0214509	1	0.064618	1	0.0190323	0.999967
ENSG00000049192.10	ADAMTS6	1.2531	1	0.743441	1	0.914686	0.999967
ENSG00000049239.8	H6PD	0.0323767	1	-0.0764793	1	-0.0238713	0.999967
ENSG00000049245.8	VAMP3	0.0956987	1	0.0432012	1	0.0669991	0.999967
ENSG00000049246.10	PER3	0.226673	1	0.17169	1	0.200034	0.999967
ENSG00000049249.4	TNFRSF9	-0.710907	1	-1.2056	1	-0.804657	0.999967
ENSG00000049283.13	EPN3	-3.56441	NA	-0.830512	NA	-2.28198	NA
ENSG00000049323.11	LTBP1	-0.104286	1	-0.296102	1	-0.198981	0.999967
ENSG00000049449.4	RCN1	-0.132619	1	-0.0651304	1	-0.0995857	0.999967
ENSG00000049540.12	ELN	1.8497	NA	1.06073	NA	1.46961	NA
ENSG00000049541.6	RFC2	0.0979055	1	-0.0344139	1	0.0317085	0.999967
ENSG00000049618.17	ARID1B	-0.195309	1	-0.121953	1	-0.158535	0.999967
ENSG00000049656.9	CLPTM1L	0.203579	1	0.0824643	1	0.147738	0.999967
ENSG00000049759.12	NEDD4L	-0.0329342	1	0.0468929	1	0.00442946	0.999967
ENSG00000049769.8	PPP1R3F	0.295485	1	0.702457	1	0.490832	0.999967
ENSG00000049860.9	HEXB	-0.174224	0.900742	-0.373529	0.900742	-0.273525	0.701964
ENSG00000049883.10	PTCD2	0.0594707	1	0.111496	1	0.0872139	0.999967
ENSG00000050030.9	KIAA2022	0.803787	NA	-2.29334	NA	-0.0654019	NA
ENSG00000050130.13	JKAMP	-0.0361888	1	0.0897183	1	0.0274003	0.999967
ENSG00000050165.13	DKK3	-1.40025	1	0.040745	1	-0.673676	0.999967
ENSG00000050327.10	ARHGEF5	0.232205	1	0.0400228	1	0.149079	0.999967
ENSG00000050344.8	NFE2L3	0.109993	1	0.0629579	1	0.0883266	0.999967
ENSG00000050393.7	MCUR1	0.288831	1	0.163122	1	0.215947	0.999967
ENSG00000050405.9	LIMA1	-0.0991753	1	0.0343644	1	-0.0383901	0.999967
ENSG00000050426.11	LETMD1	-0.295314	1	-0.283506	1	-0.292469	0.999967
ENSG00000050438.12	SLC4A8	-0.505854	1	-0.563169	1	-0.521655	0.999967
ENSG00000050555.13	LAMC3	-0.0846737	1	-0.532361	1	-0.257496	0.999967
ENSG00000050628.16	PTGER3	-0.120319	NA	-2.56827	NA	-0.90981	NA
ENSG00000050730.11	TNIP3	1.33552	NA	2.63917	NA	1.67034	NA
ENSG00000050748.13	MAPK9	0.126168	1	-0.0336357	1	0.0490663	0.999967
ENSG00000050767.11	COL23A1	0.592219	1	-0.884586	1	0.104609	0.999967
ENSG00000050820.12	BCAR1	0.00888338	1	-0.100103	1	-0.0469322	0.999967
ENSG00000051009.6	FAM160A2	-0.189959	1	0.0422929	1	-0.0827271	0.999967
ENSG00000051108.10	HERPUD1	0.125322	1	0.110205	1	0.117298	0.999967
ENSG00000051128.14	HOMER3	0.813176	1	0.209095	1	0.46742	0.999967
ENSG00000051180.12	RAD51	-0.121136	1	-0.223959	1	-0.176909	0.999967
ENSG00000051341.9	POLQ	-0.600578	1	-0.307921	1	-0.457277	0.525352
ENSG00000051382.4	PIK3CB	-0.0231563	1	0.0689078	1	0.0226001	0.999967
ENSG00000051523.6	CYBA	0.162144	1	0.214657	1	0.188906	0.999967
ENSG00000051596.5	THOC3	0.254514	0.905701	0.357008	0.905701	0.305231	0.289745
ENSG00000051620.6	HEBP2	0.364762	1	0.251594	1	0.310898	0.366108
ENSG00000051825.10	MPHOSPH9	-0.351315	1	-0.107416	1	-0.22919	0.999967
ENSG00000052126.10	PLEKHA5	-0.0211956	1	-0.148658	1	-0.0810145	0.999967
ENSG00000052344.11	PRSS8	-1.04544	1	0.445824	1	-0.496597	0.999967
ENSG00000052723.7	SIKE1	-0.141018	1	0.0153588	1	-0.0637511	0.999967
ENSG00000052749.9	RRP12	-0.0315461	1	-0.105648	1	-0.0672492	0.999967
ENSG00000052795.8	FNIP2	-0.0132396	1	0.06135	1	0.0235396	0.999967
ENSG00000052802.8	MSMO1	-0.0721615	1	-0.0655726	1	-0.0691304	0.999967
ENSG00000052841.10	TTC17	-0.30071	1	-0.178104	1	-0.236329	0.999967
ENSG00000052850.5	ALX4	0.357325	1	-0.0572713	1	0.194301	0.999967
ENSG00000053108.12	FSTL4	0.0313734	1	0.0207214	1	0.0264516	0.999967
ENSG00000053254.11	FOXN3	-0.0861389	1	-0.106638	1	-0.0898669	0.999967
ENSG00000053371.8	AKR7A2	0.188067	1	0.0889995	1	0.136941	0.999967
ENSG00000053372.4	MRTO4	0.00554765	1	-0.0299473	1	-0.0123034	0.999967
ENSG00000053501.8	USE1	0.151671	1	0.200433	1	0.173567	0.999967
ENSG00000053524.7	MCF2L2	-1.14927	1	-1.03665	1	-1.1023	0.999967
ENSG00000053702.10	NRIP2	1.90894	NA	1.98838	NA	1.94038	NA
ENSG00000053747.11	LAMA3	-0.443853	1	-0.398229	1	-0.422159	0.999967
ENSG00000053770.7	AP5M1	0.150468	1	0.220144	1	0.183902	0.999967
ENSG00000053900.6	ANAPC4	-0.184937	1	-0.127951	1	-0.157857	0.999967
ENSG00000053918.11	KCNQ1	-0.997777	1	-0.656003	1	-0.799642	0.999967
ENSG00000054116.7	TRAPPC3	0.0649386	1	0.112793	1	0.0886577	0.999967
ENSG00000054118.9	THRAP3	0.0835991	1	0.110471	1	0.0973223	0.999967
ENSG00000054148.13	PHPT1	0.281068	1	0.365808	1	0.321055	0.656135
ENSG00000054179.7	ENTPD2	-1.37764	1	0.516791	1	-0.317197	0.999967
ENSG00000054267.16	ARID4B	-0.354608	1	-0.198958	1	-0.28066	0.966397
ENSG00000054277.8	OPN3	0.249376	1	0.260639	1	0.252251	0.999967
ENSG00000054282.11	SDCCAG8	-0.158697	1	-0.0148175	1	-0.0871836	0.999967
ENSG00000054392.8	HHAT	-0.369467	1	-0.200647	1	-0.288036	0.999967
ENSG00000054523.12	KIF1B	-0.186816	1	-0.0815896	1	-0.134766	0.999967
ENSG00000054598.5	FOXC1	0.243572	1	0.0385186	1	0.142408	0.999967
ENSG00000054611.9	TBC1D22A	-0.0785747	1	-0.219838	1	-0.151886	0.999967
ENSG00000054654.11	SYNE2	-0.378149	1	-0.327993	1	-0.352552	0.498492
ENSG00000054690.9	PLEKHH1	-0.611853	1	-0.220793	1	-0.402407	0.999967
ENSG00000054793.9	ATP9A	0.171992	1	0.108337	1	0.143017	0.999967
ENSG00000054938.11	CHRDL2	-0.589613	NA	-0.354895	NA	-0.434103	NA
ENSG00000054965.6	FAM168A	-0.0925919	1	-0.189489	1	-0.136003	0.999967
ENSG00000054967.8	RELT	-0.0152728	1	-0.115169	1	-0.0520838	0.999967
ENSG00000054983.12	GALC	-0.153336	1	-0.237351	1	-0.193887	0.999967
ENSG00000055044.6	NOP58	0.0176233	1	0.136094	1	0.0763822	0.999967
ENSG00000055070.12	SZRD1	0.0483872	1	0.0377319	1	0.0458178	0.999967
ENSG00000055118.10	KCNH2	-0.0176822	1	-0.341922	1	-0.174635	0.999967
ENSG00000055130.11	CUL1	-0.0465589	1	-0.00734117	1	-0.0265537	0.999967
ENSG00000055147.13	FAM114A2	0.10125	1	-0.100398	1	0.00598169	0.999967
ENSG00000055163.14	CYFIP2	-0.124585	1	-0.236172	1	-0.178509	0.974814
ENSG00000055208.13	TAB2	0.0700318	1	0.219245	1	0.141563	0.999967
ENSG00000055211.8	GINM1	0.0945548	1	0.140145	1	0.116188	0.999967
ENSG00000055332.12	EIF2AK2	-0.0224529	1	0.116001	1	0.0416494	0.999967
ENSG00000055483.15	USP36	-0.0707272	1	-0.0434788	1	-0.0581077	0.999967
ENSG00000055609.13	KMT2C	-0.42119	0.539482	-0.347667	0.539482	-0.387254	0.587248
ENSG00000055732.8	MCOLN3	-0.118689	1	0.0913957	1	-0.0133175	0.999967
ENSG00000055813.5	CCDC85A	-1.35473	NA	-1.97148	NA	-1.46378	NA
ENSG00000055917.11	PUM2	-0.0971417	1	-0.110657	1	-0.103305	0.999967
ENSG00000055950.12	MRPL43	0.14056	1	0.0946723	1	0.119189	0.999967
ENSG00000055955.11	ITIH4	-1.60095	1	-2.20054	1	-1.89999	0.999967
ENSG00000056050.6	C4orf27	0.0224731	1	0.0933125	1	0.059593	0.999967
ENSG00000056097.11	ZFR	-0.169991	1	-0.0709398	1	-0.122158	0.999967
ENSG00000056277.11	ZNF280C	-0.221883	1	-0.0918985	1	-0.156054	0.999967
ENSG00000056487.11	PHF21B	-0.208056	1	-0.411429	1	-0.307313	0.999967
ENSG00000056558.6	TRAF1	0.4933	1	0.203366	1	0.467432	0.999967
ENSG00000056586.11	RC3H2	-0.175985	1	0.0478747	1	-0.068055	0.999967
ENSG00000056661.9	PCGF2	0.0923048	1	-0.160316	1	-0.034917	0.999967
ENSG00000056736.5	IL17RB	0.30938	1	0.0762337	1	0.201233	0.999967
ENSG00000056972.14	TRAF3IP2	0.115859	1	0.178027	1	0.143187	0.999967
ENSG00000057019.11	DCBLD2	0.150562	1	0.183908	1	0.166294	0.999967
ENSG00000057252.8	SOAT1	-0.255453	1	-0.126878	1	-0.194972	0.999967
ENSG00000057294.9	PKP2	-0.10051	1	-0.11645	1	-0.107902	0.999967
ENSG00000057468.6	MSH4	1.71928	NA	4.27271	NA	2.40609	NA
ENSG00000057608.12	GDI2	0.16328	1	0.0761456	1	0.119173	0.999967
ENSG00000057657.10	PRDM1	0.314192	NA	1.93174	NA	0.652027	NA
ENSG00000057663.8	ATG5	0.0968135	1	0.118961	1	0.107578	0.999967
ENSG00000057704.6	TMCC3	0.0916237	1	-0.0648901	1	0.0135609	0.999967
ENSG00000057757.5	PITHD1	0.0943781	1	0.210744	1	0.150947	0.999967
ENSG00000057935.9	MTA3	0.149613	1	0.177513	1	0.163841	0.999967
ENSG00000058056.4	USP13	-0.059116	1	-0.155216	1	-0.110651	0.999967
ENSG00000058063.11	ATP11B	-0.297965	1	-0.0657663	1	-0.182991	0.999967
ENSG00000058085.10	LAMC2	-0.687002	1	0.242974	1	-0.170042	0.999967
ENSG00000058091.12	CDK14	0.0735662	1	-0.038934	1	0.0191286	0.999967
ENSG00000058262.5	SEC61A1	0.0502582	1	-0.0167131	1	0.0187763	0.999967
ENSG00000058272.11	PPP1R12A	-0.384748	1	-0.147612	1	-0.271318	0.999967
ENSG00000058335.11	RASGRF1	-0.475361	NA	1.27552	NA	0.642861	NA
ENSG00000058404.15	CAMK2B	0.198399	1	0.354419	1	0.281675	0.999967
ENSG00000058453.12	CROCC	-0.117521	1	0.274335	1	0.0731806	0.999967
ENSG00000058600.11	POLR3E	0.153421	1	-0.0207885	1	0.0660674	0.999967
ENSG00000058668.10	ATP2B4	-0.351075	1	-0.147929	1	-0.247646	0.999967
ENSG00000058673.11	ZC3H11A	-0.0914439	1	0.121382	1	0.0134595	0.999967
ENSG00000058729.6	RIOK2	0.0410096	1	0.0899095	1	0.0655973	0.999967
ENSG00000058799.9	YIPF1	0.0641383	1	0.012009	1	0.038735	0.999967
ENSG00000058804.10	NDC1	-0.00991753	1	0.0235317	1	0.00690224	0.999967
ENSG00000058866.10	DGKG	-1.31647	1	-2.85402	1	-1.87866	0.999967
ENSG00000059122.12	FLYWCH1	0.0675299	1	0.0385675	1	0.0538604	0.999967
ENSG00000059145.14	UNKL	-0.103967	1	0.0606611	1	-0.0265732	0.999967
ENSG00000059377.11	TBXAS1	-0.434715	1	0.0239129	1	-0.22216	0.999967
ENSG00000059378.8	PARP12	0.100396	1	0.241906	1	0.126306	0.999967
ENSG00000059573.4	ALDH18A1	0.0145982	1	-0.103673	1	-0.0439993	0.999967
ENSG00000059588.5	TARBP1	-0.0767836	1	-0.0573876	1	-0.0672706	0.999967
ENSG00000059691.7	PET112	-0.0842374	1	-0.283054	1	-0.186672	0.999967
ENSG00000059728.6	MXD1	-0.16452	1	0.150632	1	-0.014758	0.999967
ENSG00000059758.3	CDK17	-0.173973	1	-0.0671307	1	-0.122042	0.999967
ENSG00000059769.15	DNAJC25	-0.089703	1	0.081904	1	-0.00248304	0.999967
ENSG00000059804.11	SLC2A3	0.0408844	1	0.0352373	1	0.0399648	0.999967
ENSG00000059915.12	PSD	0.729399	1	-2.86326	1	-0.235079	0.999967
ENSG00000060069.12	CTDP1	-0.0549446	1	-0.0211777	1	-0.0376372	0.999967
ENSG00000060138.8	YBX3	0.0432863	1	-0.0348209	1	0.0053317	0.999967
ENSG00000060140.4	STYK1	-1.10336	1	-0.841493	1	-1.02365	0.999967
ENSG00000060237.12	WNK1	-0.1032	1	-0.164214	1	-0.135066	0.999967
ENSG00000060303.5	RPS17P5	1.07859	NA	-1.76542	NA	0.00270926	NA
ENSG00000060339.9	CCAR1	-0.250318	1	-0.115446	1	-0.183546	0.999967
ENSG00000060491.12	OGFR	-0.0917351	1	-0.158754	1	-0.12453	0.999967
ENSG00000060558.3	GNA15	-1.0088	NA	-1.91127	NA	-1.5069	NA
ENSG00000060566.9	CREB3L3	-1.92369	NA	-1.76534	NA	-1.8446	NA
ENSG00000060642.6	PIGV	-0.0961285	1	0.184115	1	0.0472102	0.999967
ENSG00000060656.15	PTPRU	0.0609572	1	-0.148964	1	-0.0444732	0.999967
ENSG00000060688.8	SNRNP40	-0.168089	1	-0.135126	1	-0.150948	0.999967
ENSG00000060709.9	RIMBP2	-0.875037	NA	2.28935	NA	0.692916	NA
ENSG00000060749.10	QSER1	-0.152468	1	-0.217781	1	-0.185225	0.999967
ENSG00000060762.14	MPC1	0.053967	1	0.00686385	1	0.0284332	0.999967
ENSG00000060971.13	ACAA1	-0.106328	1	-0.150974	1	-0.125378	0.999967
ENSG00000060982.10	BCAT1	-0.0712541	1	0.0284988	1	-0.0198797	0.999967
ENSG00000061273.13	HDAC7	-0.0753257	1	-0.174496	1	-0.116285	0.999967
ENSG00000061337.11	LZTS1	-0.229198	1	-0.440473	1	-0.326296	0.999967
ENSG00000061455.10	PRDM6	-0.0110994	1	-0.00657097	1	-0.00943276	0.999967
ENSG00000061492.7	WNT8A	0.0488801	1	0.0930262	1	0.0662448	0.999967
ENSG00000061656.5	SPAG4	0.150801	1	0.116175	1	0.135537	0.999967
ENSG00000061676.10	NCKAP1	0.0390843	1	0.0786692	1	0.059014	0.999967
ENSG00000061794.8	MRPS35	0.028434	1	0.0249232	1	0.0266489	0.999967
ENSG00000061918.8	GUCY1B3	0.0476347	1	0.0200969	1	0.0325723	0.999967
ENSG00000061936.5	SFSWAP	0.0175691	1	0.0929709	1	0.0543364	0.999967
ENSG00000061938.12	TNK2	-0.254414	1	-0.36156	1	-0.304888	0.999967
ENSG00000061987.10	MON2	-0.313987	1	-0.190258	1	-0.252475	0.900715
ENSG00000062038.9	CDH3	-0.510219	1	-0.487407	1	-0.499222	0.967299
ENSG00000062194.11	GPBP1	-0.137486	1	0.0603556	1	-0.0417572	0.999967
ENSG00000062282.10	DGAT2	0.189275	1	-0.50638	1	-0.172556	0.999967
ENSG00000062370.12	ZNF112	-0.278452	1	-0.247863	1	-0.261511	0.999967
ENSG00000062485.14	CS	0.110262	1	0.0194344	1	0.0666751	0.999967
ENSG00000062524.11	LTK	-0.366169	1	-0.0195516	1	-0.203772	0.999967
ENSG00000062582.9	MRPS24	0.204227	1	-0.00742345	1	0.100165	0.999967
ENSG00000062598.13	ELMO2	-0.224115	1	-0.478399	1	-0.355565	0.99862
ENSG00000062650.13	WAPAL	-0.116261	1	-0.0200369	1	-0.0692407	0.999967
ENSG00000062716.6	VMP1	-0.0277912	1	-0.102922	1	-0.0669911	0.999967
ENSG00000062725.5	APPBP2	-0.0221342	1	-0.0582336	1	-0.0394449	0.999967
ENSG00000062822.8	POLD1	0.184359	1	0.0503702	1	0.111122	0.999967
ENSG00000063015.15	SEZ6	-1.57116	NA	-0.558802	NA	-1.09684	NA
ENSG00000063046.13	EIF4B	0.451748	0.00176891	0.284243	0.00176891	0.365009	0.146621
ENSG00000063127.11	SLC6A16	-0.219251	1	-0.586331	1	-0.405268	0.999967
ENSG00000063169.6	GLTSCR1	-0.206352	1	-0.045732	1	-0.129089	0.999967
ENSG00000063176.11	SPHK2	0.0391211	1	0.0056713	1	0.0268431	0.999967
ENSG00000063177.8	RPL18	0.38079	0.0735659	0.273922	0.0735659	0.324038	0.67632
ENSG00000063180.4	CA11	0.0211274	1	0.297155	1	0.153574	0.999967
ENSG00000063241.3	ISOC2	0.229892	1	0.301934	1	0.268058	0.999967
ENSG00000063244.8	U2AF2	0.107568	1	0.0928214	1	0.100081	0.999967
ENSG00000063245.10	EPN1	0.113359	1	-0.0185171	1	0.0494155	0.999967
ENSG00000063322.9	MED29	0.0140311	1	0.00835757	1	0.0109301	0.999967
ENSG00000063438.12	AHRR	-0.107286	1	0.0421099	1	-0.0387996	0.999967
ENSG00000063587.12	ZNF275	0.244042	1	0.20494	1	0.215132	0.999967
ENSG00000063601.12	MTMR1	0.0393704	1	-0.0445479	1	-0.0107803	0.999967
ENSG00000063660.4	GPC1	-0.070322	1	-0.106239	1	-0.0875298	0.999967
ENSG00000063761.11	ADCK1	-0.0886709	1	-0.473713	1	-0.288796	0.999967
ENSG00000063854.8	HAGH	0.280132	1	0.176356	1	0.226951	0.999967
ENSG00000063978.11	RNF4	0.0668187	1	0.122065	1	0.0931946	0.999967
ENSG00000064012.17	CASP8	-0.102235	1	-0.0136789	1	-0.0728935	0.999967
ENSG00000064042.13	LIMCH1	0.174613	1	0.116152	1	0.15126	0.999967
ENSG00000064102.10	ASUN	-0.00435888	1	0.0845292	1	0.0394156	0.999967
ENSG00000064115.6	TM7SF3	0.0997354	1	-0.0978287	1	0.00567384	0.999967
ENSG00000064195.7	DLX3	0.227534	1	-0.0464476	1	0.145339	0.999967
ENSG00000064199.2	SPA17	-0.0562632	1	0.0216296	1	-0.0195145	0.999967
ENSG00000064205.6	WISP2	-0.00207612	NA	-0.277963	NA	-0.0558158	NA
ENSG00000064218.4	DMRT3	0.181249	1	0.563511	1	0.343257	0.999967
ENSG00000064225.8	ST3GAL6	-0.326228	1	-0.0830302	1	-0.20202	0.999967
ENSG00000064270.8	ATP2C2	-0.390451	NA	-2.60137	NA	-1.35689	NA
ENSG00000064300.4	NGFR	0.292783	1	1.4277	1	0.762302	0.999967
ENSG00000064309.10	CDON	-0.244385	1	-0.238504	1	-0.241021	0.999967
ENSG00000064313.7	TAF2	0.0229354	1	0.106086	1	0.063711	0.999967
ENSG00000064393.11	HIPK2	-0.168269	1	-0.0683436	1	-0.119525	0.999967
ENSG00000064419.9	TNPO3	0.0288766	1	-0.024377	1	0.00179549	0.999967
ENSG00000064489.17	MEF2BNB-MEF2B	0.31935	1	0.310202	1	0.314617	0.999967
ENSG00000064490.9	RFXANK	0.0255313	1	0.192113	1	0.107167	0.999967
ENSG00000064545.10	TMEM161A	0.0472989	1	-0.159527	1	-0.0629832	0.999967
ENSG00000064547.9	LPAR2	0.739161	1	0.749554	1	0.744817	0.999967
ENSG00000064601.12	CTSA	-0.185468	1	-0.206663	1	-0.195634	0.999967
ENSG00000064607.12	SUGP2	-0.355199	1	-0.182329	1	-0.268157	0.966397
ENSG00000064651.9	SLC12A2	-0.292707	1	-0.234667	1	-0.265341	0.773972
ENSG00000064652.6	SNX24	0.16214	1	-0.13984	1	0.0132692	0.999967
ENSG00000064655.14	EYA2	0.165176	1	0.0915588	1	0.12248	0.999967
ENSG00000064666.10	CNN2	0.20961	1	0.129638	1	0.164501	0.999967
ENSG00000064687.8	ABCA7	-0.058469	1	-0.0567731	1	-0.0569315	0.999967
ENSG00000064692.14	SNCAIP	0.00820036	1	0.167085	1	0.0924917	0.999967
ENSG00000064703.7	DDX20	0.0318977	1	0.0948131	1	0.0615991	0.999967
ENSG00000064726.5	BTBD1	0.167608	1	0.153301	1	0.160709	0.999967
ENSG00000064763.6	FAR2	0.0769036	1	-0.0482675	1	0.0168614	0.999967
ENSG00000064787.8	BCAS1	-0.668595	NA	-0.0207633	NA	-0.334133	NA
ENSG00000064886.9	CHI3L2	-3.52064	NA	-0.354788	NA	-2.35639	NA
ENSG00000064932.11	SBNO2	-0.0249809	1	-0.101187	1	-0.0633073	0.999967
ENSG00000064933.12	PMS1	-0.290471	1	0.0724194	1	-0.104875	0.999967
ENSG00000064961.14	HMG20B	0.0307139	1	-0.164401	1	-0.0667048	0.999967
ENSG00000064989.8	CALCRL	-0.89131	1	-1.17835	1	-0.987791	0.999967
ENSG00000064995.12	TAF11	-0.0479815	1	0.111692	1	0.0288785	0.999967
ENSG00000064999.12	ANKS1A	-0.047768	1	0.0106764	1	-0.0199902	0.999967
ENSG00000065000.11	AP3D1	0.0158262	1	-0.158997	1	-0.0678861	0.999967
ENSG00000065029.10	ZNF76	-0.278922	1	-0.515371	1	-0.39929	0.850695
ENSG00000065054.9	SLC9A3R2	-0.015527	1	-0.0101226	1	-0.0144052	0.999967
ENSG00000065057.3	NTHL1	0.175436	1	0.113534	1	0.142476	0.999967
ENSG00000065060.12	UHRF1BP1	-0.215625	1	-0.0558674	1	-0.138737	0.999967
ENSG00000065135.7	GNAI3	0.0664597	1	-0.0794713	1	-0.00436418	0.999967
ENSG00000065150.14	IPO5	0.185753	1	0.121338	1	0.153265	0.999967
ENSG00000065154.7	OAT	0.0416911	1	-0.112737	1	-0.034562	0.999967
ENSG00000065183.11	WDR3	-0.114397	1	-0.113174	1	-0.113818	0.999967
ENSG00000065243.14	PKN2	-0.217667	1	-0.0438427	1	-0.129168	0.999967
ENSG00000065268.6	WDR18	0.181496	1	0.118335	1	0.148753	0.999967
ENSG00000065308.4	TRAM2	0.00938348	1	-0.0452881	1	-0.0112308	0.999967
ENSG00000065320.4	NTN1	0.0938111	1	0.0187109	1	0.053855	0.999967
ENSG00000065328.12	MCM10	-0.08183	1	-0.145402	1	-0.113702	0.999967
ENSG00000065357.15	DGKA	-0.335257	1	-0.300652	1	-0.321022	0.999967
ENSG00000065361.10	ERBB3	-0.111647	1	-0.218508	1	-0.168369	0.999967
ENSG00000065371.13	ROPN1	-1.54982	NA	-2.89975	NA	-2.2577	NA
ENSG00000065413.12	ANKRD44	-0.0274165	1	0.0468735	1	0.00428926	0.999967
ENSG00000065427.10	KARS	0.00634602	1	-0.0850978	1	-0.0399149	0.999967
ENSG00000065457.6	ADAT1	-0.0353095	1	0.0140076	1	-0.0113298	0.999967
ENSG00000065485.13	PDIA5	-0.225549	1	-0.319301	1	-0.259172	0.999967
ENSG00000065491.8	TBC1D22B	-0.0229638	1	0.117398	1	0.0445799	0.999967
ENSG00000065518.7	NDUFB4	0.00309869	1	-0.0258843	1	-0.0117701	0.999967
ENSG00000065526.6	SPEN	-0.00600191	0.87548	0.274919	0.87548	0.119657	0.999967
ENSG00000065534.14	MYLK	-0.130886	1	-0.197576	1	-0.152017	0.999967
ENSG00000065548.13	ZC3H15	-0.111491	1	0.0726547	1	-0.0199696	0.999967
ENSG00000065559.10	MAP2K4	0.0328166	1	0.0888648	1	0.06012	0.999967
ENSG00000065600.8	TMEM206	0.0401304	1	0.0964864	1	0.0687027	0.999967
ENSG00000065609.10	SNAP91	-0.20324	1	-0.137712	1	-0.168813	0.999967
ENSG00000065613.9	SLK	-0.236422	1	-0.117392	1	-0.176662	0.999967
ENSG00000065615.9	CYB5R4	0.09573	1	0.107817	1	0.1014	0.999967
ENSG00000065618.12	COL17A1	-0.141114	1	-0.113127	1	-0.117362	0.999967
ENSG00000065621.10	GSTO2	-0.141883	1	0.0311175	1	-0.103685	0.999967
ENSG00000065665.16	SEC61A2	-0.188448	1	-0.418749	1	-0.301357	0.999967
ENSG00000065675.10	PRKCQ	-0.365117	1	-0.139458	1	-0.251193	0.999967
ENSG00000065717.10	TLE2	-0.0661058	1	0.113446	1	0.0199224	0.999967
ENSG00000065802.7	ASB1	0.141528	1	0.147958	1	0.147631	0.999967
ENSG00000065809.9	FAM107B	0.360179	1	0.479462	1	0.42022	0.960244
ENSG00000065833.7	ME1	0.0181898	1	-0.019547	1	0.000146588	0.999967
ENSG00000065882.11	TBC1D1	0.0561564	1	-0.300113	1	-0.120506	0.999967
ENSG00000065883.10	CDK13	-0.0855487	1	-0.209071	1	-0.150339	0.999967
ENSG00000065911.7	MTHFD2	0.073983	1	0.0435723	1	0.0579992	0.999967
ENSG00000065923.5	SLC9A7	0.226738	1	0.239048	1	0.232999	0.999967
ENSG00000065970.4	FOXJ2	0.0250295	1	-0.0686902	1	-0.0196838	0.999967
ENSG00000065978.13	YBX1	0.155387	1	0.0918839	1	0.122934	0.999967
ENSG00000065989.11	PDE4A	0.14279	1	-0.0300997	1	0.0509312	0.999967
ENSG00000066027.7	PPP2R5A	0.176773	1	0.0994598	1	0.139728	0.999967
ENSG00000066044.9	ELAVL1	0.0916139	1	-0.0132676	1	0.0388201	0.999967
ENSG00000066084.8	DIP2B	-0.22487	1	-0.259556	1	-0.240349	0.676127
ENSG00000066117.10	SMARCD1	0.12475	1	0.139468	1	0.132327	0.999967
ENSG00000066135.8	KDM4A	0.0231804	1	-0.0931524	1	-0.0342421	0.999967
ENSG00000066136.15	NFYC	0.118203	1	0.156177	1	0.136973	0.999967
ENSG00000066185.8	ZMYND12	-3.28693	NA	0.537862	NA	-0.816594	NA
ENSG00000066230.6	SLC9A3	1.71854	1	-0.957036	1	-0.643622	0.999967
ENSG00000066248.10	NGEF	0.21227	1	0.0250977	1	0.116677	0.999967
ENSG00000066279.12	ASPM	-0.385499	1	-0.230985	1	-0.307605	0.999967
ENSG00000066322.8	ELOVL1	0.0403755	1	-0.000491166	1	0.0220255	0.999967
ENSG00000066336.7	SPI1	-1.62771	NA	0.768506	NA	-0.292632	NA
ENSG00000066379.10	ZNRD1	0.0729288	1	0.0839433	1	0.0778375	0.999967
ENSG00000066382.12	MPPED2	0.136539	1	0.0355748	1	0.0692607	0.999967
ENSG00000066405.8	CLDN18	-3.90657	NA	-0.302995	NA	-1.23202	NA
ENSG00000066422.4	ZBTB11	-0.290973	1	-0.185533	1	-0.240099	0.999967
ENSG00000066427.17	ATXN3	-0.217746	1	-0.00533353	1	-0.115226	0.999967
ENSG00000066455.8	GOLGA5	-0.112531	1	0.0330815	1	-0.0407228	0.999967
ENSG00000066468.16	FGFR2	0.0415211	1	-0.0287663	1	0.0024455	0.999967
ENSG00000066557.5	LRRC40	-0.0405525	1	-0.0402882	1	-0.0402887	0.999967
ENSG00000066583.7	ISOC1	0.255311	1	0.149889	1	0.202099	0.966397
ENSG00000066629.12	EML1	0.119665	1	-0.107289	1	0.00869337	0.999967
ENSG00000066651.13	TRMT11	0.00524494	1	-0.0619103	1	-0.0274427	0.999967
ENSG00000066654.8	THUMPD1	-0.13336	1	-0.0378234	1	-0.0868474	0.999967
ENSG00000066697.10	MSANTD3	-0.0443058	1	0.272141	1	0.111181	0.999967
ENSG00000066735.10	KIF26A	-0.0738704	1	-0.152704	1	-0.118349	0.999967
ENSG00000066739.7	ATG2B	-0.158722	1	-0.00495123	1	-0.0878003	0.999967
ENSG00000066777.4	ARFGEF1	-0.186385	1	-0.169673	1	-0.178674	0.999967
ENSG00000066813.10	ACSM2B	0.9039	NA	2.58573	NA	2.01279	NA
ENSG00000066827.11	ZFAT	-0.199367	1	-0.0451701	1	-0.121661	0.999967
ENSG00000066855.11	MTFR1	-0.091147	1	-0.0771501	1	-0.0855644	0.999967
ENSG00000066923.13	STAG3	1.4173	1	1.68895	1	1.53022	0.999967
ENSG00000066926.6	FECH	0.107944	1	-0.0463734	1	0.0351106	0.999967
ENSG00000066933.11	MYO9A	-0.0721843	1	-0.0148185	1	-0.0431012	0.999967
ENSG00000067048.12	DDX3Y	-2.30705	NA	-4.59336	NA	-3.27349	NA
ENSG00000067057.12	PFKP	0.0873495	1	-0.0333402	1	0.0291215	0.999967
ENSG00000067064.6	IDI1	0.0581435	1	0.0834433	1	0.0703799	0.999967
ENSG00000067066.12	SP100	-0.500889	1	-2.59249	1	-1.14411	0.999967
ENSG00000067082.10	KLF6	-0.012145	1	0.0260594	1	0.00844103	0.999967
ENSG00000067113.12	PPAP2A	0.151886	1	-0.128005	1	0.00255866	0.999967
ENSG00000067141.12	NEO1	-0.145779	1	-0.223074	1	-0.179808	0.999967
ENSG00000067167.3	TRAM1	-0.0301516	1	0.0626623	1	0.0180887	0.999967
ENSG00000067177.10	PHKA1	-0.00940321	1	-0.169682	1	-0.086927	0.999967
ENSG00000067182.3	TNFRSF1A	-0.183538	1	-0.229739	1	-0.204882	0.999967
ENSG00000067191.11	CACNB1	-0.436707	1	-0.61776	1	-0.511159	0.999967
ENSG00000067208.10	EVI5	-0.150857	1	0.0569123	1	-0.0522643	0.999967
ENSG00000067221.9	STOML1	0.358275	1	0.559098	1	0.45335	0.999967
ENSG00000067225.13	PKM	0.0210812	1	-0.155782	1	-0.0687067	0.999967
ENSG00000067248.5	DHX29	-0.0976869	1	0.19308	1	0.0373432	0.999967
ENSG00000067334.9	DNTTIP2	-0.0611445	1	-0.154072	1	-0.108791	0.999967
ENSG00000067365.10	METTL22	-0.237969	1	-0.382097	1	-0.303443	0.999967
ENSG00000067369.9	TP53BP1	0.0134816	1	0.118801	1	0.0660696	0.999967
ENSG00000067445.16	TRO	-0.195106	1	-0.109209	1	-0.152532	0.999967
ENSG00000067533.5	RRP15	-0.0171435	1	0.0448462	1	0.0134467	0.999967
ENSG00000067560.6	RHOA	0.0961199	1	0.0775282	1	0.0864519	0.999967
ENSG00000067596.6	DHX8	-0.182092	1	-0.0992248	1	-0.142387	0.999967
ENSG00000067601.6	PMS2P4	0.0624597	1	0.256079	1	0.159632	0.999967
ENSG00000067606.11	PRKCZ	0.0627227	1	-0.139893	1	-0.0304808	0.999967
ENSG00000067646.7	ZFY	0.174005	NA	1.15423	NA	0.684131	NA
ENSG00000067704.8	IARS2	-0.028053	1	-0.0646033	1	-0.0469093	0.999967
ENSG00000067715.9	SYT1	-2.68203	NA	-2.01573	NA	-2.6408	NA
ENSG00000067798.9	NAV3	0.40248	NA	0.931246	NA	0.556695	NA
ENSG00000067829.14	IDH3G	0.138196	1	0.093671	1	0.114846	0.999967
ENSG00000067836.8	ROGDI	0.154442	1	0.538063	1	0.326112	0.999967
ENSG00000067840.8	PDZD4	-0.495393	1	-0.243831	1	-0.347174	0.999967
ENSG00000067842.13	ATP2B3	0.214714	1	-0.34652	1	-0.2275	0.999967
ENSG00000067900.6	ROCK1	-0.26457	1	-0.139575	1	-0.200167	0.999967
ENSG00000067955.9	CBFB	0.122966	1	0.136056	1	0.130159	0.999967
ENSG00000067992.8	PDK3	-0.0247419	1	0.228972	1	0.0973049	0.999967
ENSG00000068001.9	HYAL2	-0.0766724	1	-0.525031	1	-0.26794	0.999967
ENSG00000068024.12	HDAC4	0.139408	1	0.00782388	1	0.0639136	0.999967
ENSG00000068028.13	RASSF1	0.192537	1	-0.100975	1	0.0620917	0.999967
ENSG00000068078.13	FGFR3	-0.0807438	1	0.0269577	1	-0.0277006	0.999967
ENSG00000068079.3	IFI35	-0.00345733	1	0.379092	1	0.0940059	0.999967
ENSG00000068097.10	HEATR6	0.0529895	1	-0.0180825	1	0.019494	0.999967
ENSG00000068120.10	COASY	0.10567	1	0.145465	1	0.125633	0.999967
ENSG00000068137.10	PLEKHH3	0.337103	1	0.337583	1	0.335174	0.999967
ENSG00000068305.13	MEF2A	-0.0532675	1	0.0576588	1	-0.000435936	0.999967
ENSG00000068308.9	OTUD5	0.000157042	1	-0.173108	1	-0.0823961	0.999967
ENSG00000068323.12	TFE3	-0.152241	1	-0.330046	1	-0.244006	0.999967
ENSG00000068354.11	TBC1D25	-0.226299	1	-0.236072	1	-0.228025	0.999967
ENSG00000068366.15	ACSL4	-0.158625	1	-0.0431666	1	-0.0957062	0.999967
ENSG00000068383.14	INPP5A	0.275613	1	0.0499	1	0.163026	0.999967
ENSG00000068394.9	GPKOW	0.0652349	1	0.103635	1	0.082629	0.999967
ENSG00000068400.9	GRIPAP1	-0.187565	1	-0.12728	1	-0.157383	0.999967
ENSG00000068438.10	FTSJ1	0.0346499	1	0.0336167	1	0.0352577	0.999967
ENSG00000068489.8	PRR11	-0.156988	1	-0.204063	1	-0.18122	0.999967
ENSG00000068615.12	REEP1	0.43411	1	0.15365	1	0.292452	0.999967
ENSG00000068650.14	ATP11A	0.0469251	1	0.140628	1	0.0927924	0.999967
ENSG00000068654.11	POLR1A	-0.122318	1	-0.166775	1	-0.144457	0.999967
ENSG00000068697.6	LAPTM4A	0.0739135	1	0.0875974	1	0.0806077	0.999967
ENSG00000068724.11	TTC7A	0.064229	1	0.190603	1	0.123492	0.999967
ENSG00000068745.10	IP6K2	0.427472	1	0.198188	1	0.325084	0.999967
ENSG00000068781.16	STON1-GTF2A1L	0.0867273	1	-0.473429	1	-0.230959	0.999967
ENSG00000068784.8	SRBD1	-0.0366302	1	0.0382728	1	0.00261818	0.999967
ENSG00000068793.13	CYFIP1	0.0527956	1	-0.0669528	1	-0.00594434	0.999967
ENSG00000068796.12	KIF2A	-0.14371	1	-0.117725	1	-0.131452	0.999967
ENSG00000068831.14	RASGRP2	0.353665	1	0.927715	1	0.70991	0.999967
ENSG00000068878.10	PSME4	-0.0757801	1	0.0155982	1	-0.0391897	0.999967
ENSG00000068885.10	IFT80	-0.446408	1	0.0832635	1	-0.169681	0.999967
ENSG00000068903.15	SIRT2	-0.198838	1	-0.0968119	1	-0.148602	0.999967
ENSG00000068912.9	ERLEC1	0.102134	1	0.0839024	1	0.0949161	0.999967
ENSG00000068971.9	PPP2R5B	0.150366	1	0.212922	1	0.178244	0.999967
ENSG00000068976.9	PYGM	-2.95957	NA	-3.10536	NA	-3.05088	NA
ENSG00000068985.4	PAGE1	1.09124	NA	-0.258658	NA	0.380386	NA
ENSG00000069011.11	PITX1	0.457754	1	0.386104	1	0.424951	0.930221
ENSG00000069018.13	TRPC7	0.439264	NA	0.679638	NA	0.571771	NA
ENSG00000069020.14	MAST4	-0.167835	1	-0.248506	1	-0.202057	0.999967
ENSG00000069122.14	GPR116	-0.0170942	NA	2.62973	NA	0.445289	NA
ENSG00000069188.12	SDK2	-0.230451	1	-0.139288	1	-0.182905	0.999967
ENSG00000069248.9	NUP133	0.0359164	1	-0.00246909	1	0.0163455	0.999967
ENSG00000069275.12	NUCKS1	0.0429251	1	0.178743	1	0.113452	0.999967
ENSG00000069329.11	VPS35	0.0561394	1	0.100069	1	0.0787954	0.999967
ENSG00000069345.7	DNAJA2	0.0157489	1	-0.0148145	1	0.000459411	0.999967
ENSG00000069399.8	BCL3	-0.391433	1	-0.164323	1	-0.281931	0.999967
ENSG00000069424.10	KCNAB2	0.230091	1	-0.224671	1	-0.00326268	0.999967
ENSG00000069431.6	ABCC9	-1.44537	1	-0.747735	1	-1.07794	0.999967
ENSG00000069493.10	CLEC2D	0.0978702	1	0.658708	1	0.343269	0.999967
ENSG00000069509.5	FUNDC1	0.160848	1	0.105747	1	0.132796	0.999967
ENSG00000069535.12	MAOB	-0.78991	1	0.996476	1	1.0042	0.999967
ENSG00000069667.11	RORA	-0.0280724	1	-0.00119192	1	-0.0197841	0.999967
ENSG00000069696.6	DRD4	-2.17555	NA	-0.592865	NA	-1.55431	NA
ENSG00000069702.6	TGFBR3	-0.0810289	1	-0.0201276	1	-0.0489338	0.999967
ENSG00000069712.9	KIAA1107	-0.253386	1	0.291058	1	-0.0464853	0.999967
ENSG00000069764.5	PLA2G10	0.303556	NA	0.461904	NA	0.382794	NA
ENSG00000069812.7	HES2	0.826137	1	0.296987	1	0.631383	0.999967
ENSG00000069849.6	ATP1B3	0.0414747	1	-0.0975802	1	-0.0278203	0.999967
ENSG00000069869.11	NEDD4	-0.258827	1	-0.340265	1	-0.296749	0.999967
ENSG00000069943.5	PIGB	-0.0382303	1	0.236588	1	0.0842299	0.999967
ENSG00000069956.7	MAPK6	-0.321669	1	-0.11648	1	-0.21807	0.999967
ENSG00000069966.14	GNB5	0.365285	1	0.103106	1	0.232963	0.999967
ENSG00000069974.11	RAB27A	-0.294718	1	0.0570452	1	-0.133064	0.999967
ENSG00000069998.8	CECR5	0.15487	1	0.159969	1	0.156722	0.999967
ENSG00000070010.14	UFD1L	0.162081	1	0.187171	1	0.173777	0.999967
ENSG00000070018.4	LRP6	-0.122856	1	-0.129432	1	-0.125038	0.999967
ENSG00000070019.3	GUCY2C	-0.214472	NA	2.08062	NA	0.540074	NA
ENSG00000070047.7	PHRF1	-0.174823	1	-0.183599	1	-0.178725	0.999967
ENSG00000070061.10	IKBKAP	-0.0422553	1	0.00183182	1	-0.020607	0.999967
ENSG00000070081.11	NUCB2	-0.296611	1	-0.210364	1	-0.252485	0.999967
ENSG00000070087.9	PFN2	0.255719	1	0.162912	1	0.21063	0.933971
ENSG00000070159.9	PTPN3	-0.0565647	1	0.145221	1	0.041583	0.999967
ENSG00000070182.13	SPTB	0.198322	1	0.0918789	1	0.141355	0.999967
ENSG00000070190.8	DAPP1	0.399346	NA	-0.453963	NA	0.00826493	NA
ENSG00000070214.11	SLC44A1	-0.0116524	1	0.0319426	1	0.00965552	0.999967
ENSG00000070269.9	TMEM260	-0.520529	1	-0.452108	1	-0.485476	0.967299
ENSG00000070366.9	SMG6	0.286659	1	0.130835	1	0.204775	0.999967
ENSG00000070367.11	EXOC5	-0.207302	1	-0.0372145	1	-0.124413	0.999967
ENSG00000070371.11	CLTCL1	-0.350569	1	-0.0925973	1	-0.209495	0.999967
ENSG00000070388.7	FGF22	-1.74802	NA	-0.969223	NA	-1.69732	NA
ENSG00000070404.5	FSTL3	-0.557224	1	-0.15811	1	-0.377476	0.999967
ENSG00000070413.14	DGCR2	0.094797	1	-0.0158744	1	0.0407597	0.999967
ENSG00000070423.13	RNF126	0.415164	1	0.20207	1	0.305154	0.999967
ENSG00000070444.10	MNT	-0.0132847	1	0.0376807	1	0.0113137	0.999967
ENSG00000070476.10	ZXDC	0.0988766	1	0.0505267	1	0.0765458	0.999967
ENSG00000070495.10	JMJD6	0.0827684	1	0.0729194	1	0.07693	0.999967
ENSG00000070501.7	POLB	-0.279952	1	-0.201642	1	-0.234518	0.999967
ENSG00000070526.10	ST6GALNAC1	-3.16972	NA	-1.38012	NA	-2.71717	NA
ENSG00000070540.8	WIPI1	0.461769	1	0.180988	1	0.343175	0.999967
ENSG00000070601.5	FRMPD1	0.100364	1	-0.618491	1	-0.262966	0.999967
ENSG00000070610.10	GBA2	-0.0344139	1	0.12737	1	0.0450116	0.999967
ENSG00000070614.10	NDST1	0.402589	1	0.307262	1	0.356594	0.65474
ENSG00000070669.12	ASNS	-0.13491	1	-0.0949192	1	-0.111065	0.999967
ENSG00000070718.7	AP3M2	0.0620473	1	-0.0319443	1	0.0061015	0.999967
ENSG00000070729.9	CNGB1	-3.3464	NA	-1.76529	NA	-2.5659	NA
ENSG00000070731.5	ST6GALNAC2	-0.00526825	1	-2.32728	1	-0.848492	0.999967
ENSG00000070756.9	PABPC1	-0.172687	1	-0.219623	1	-0.197512	0.999967
ENSG00000070759.12	TESK2	-0.12079	1	-0.0850621	1	-0.102754	0.999967
ENSG00000070761.3	C16orf80	0.0957224	1	0.112579	1	0.104251	0.999967
ENSG00000070770.4	CSNK2A2	0.0245835	1	-0.0848449	1	-0.0289758	0.999967
ENSG00000070778.8	PTPN21	-0.318292	1	-0.188266	1	-0.249767	0.999967
ENSG00000070785.12	EIF2B3	-0.121548	1	-0.0565678	1	-0.0893995	0.999967
ENSG00000070814.13	TCOF1	-0.0251084	1	-0.0641285	1	-0.0457153	0.999967
ENSG00000070831.11	CDC42	0.0715564	1	0.0513318	1	0.0613356	0.999967
ENSG00000070882.8	OSBPL3	-0.0347266	1	-0.00878695	1	-0.0225237	0.999967
ENSG00000070886.6	EPHA8	0.595655	1	0.283959	1	0.40923	0.999967
ENSG00000070950.5	RAD18	0.0189668	1	0.0158688	1	0.0169917	0.999967
ENSG00000070961.10	ATP2B1	-0.34788	1	-0.216533	1	-0.281005	0.966398
ENSG00000071051.9	NCK2	0.268662	1	0.145689	1	0.198959	0.999967
ENSG00000071054.11	MAP4K4	-0.181105	1	-0.103545	1	-0.143859	0.999967
ENSG00000071073.8	MGAT4A	-0.150208	1	0.0459252	1	-0.0516187	0.999967
ENSG00000071082.6	RPL31	0.185452	1	-0.0123011	1	0.086527	0.999967
ENSG00000071127.12	WDR1	0.114737	1	-0.0613885	1	0.027917	0.999967
ENSG00000071189.17	SNX13	-0.103238	1	-0.0354554	1	-0.0705172	0.999967
ENSG00000071205.7	ARHGAP10	0.294137	1	0.0675858	1	0.178294	0.999967
ENSG00000071242.7	RPS6KA2	-0.0285542	1	-0.635978	1	-0.382739	0.999967
ENSG00000071243.11	ING3	0.0543807	1	0.0602169	1	0.0570726	0.999967
ENSG00000071246.6	VASH1	0.0588957	1	-0.293264	1	-0.133464	0.999967
ENSG00000071282.7	LMCD1	-0.0615533	1	0.142021	1	0.0246426	0.999967
ENSG00000071462.7	WBSCR22	0.0782381	1	-0.0295594	1	0.0253295	0.999967
ENSG00000071537.9	SEL1L	-0.116161	1	-0.184524	1	-0.148469	0.999967
ENSG00000071539.9	TRIP13	0.0703819	1	-0.0341816	1	0.0179727	0.999967
ENSG00000071553.12	ATP6AP1	0.0173013	1	-0.0585757	1	-0.0273993	0.999967
ENSG00000071564.10	TCF3	0.232398	1	0.0539286	1	0.137815	0.999967
ENSG00000071575.7	TRIB2	0.203332	1	0.0667979	1	0.132649	0.999967
ENSG00000071626.12	DAZAP1	0.160224	1	0.0382187	1	0.0980231	0.999967
ENSG00000071655.13	MBD3	0.481684	1	0.472835	1	0.475904	0.78733
ENSG00000071794.11	HLTF	-0.200693	1	-0.0737213	1	-0.133163	0.999967
ENSG00000071859.10	FAM50A	-0.0195917	1	0.0161589	1	0.0026327	0.999967
ENSG00000071889.12	FAM3A	0.117943	1	0.187238	1	0.15754	0.999967
ENSG00000071894.10	CPSF1	-0.0710392	1	-0.203321	1	-0.137833	0.999967
ENSG00000071909.14	MYO3B	-1.05429	NA	-0.349622	NA	-0.658193	NA
ENSG00000071967.7	CYBRD1	0.16752	1	0.230706	1	0.196875	0.999967
ENSG00000071994.6	PDCD2	-0.0488252	1	-0.0650856	1	-0.058569	0.999967
ENSG00000072041.12	SLC6A15	-0.148151	1	-0.13521	1	-0.141459	0.999967
ENSG00000072042.8	RDH11	0.0395489	1	-0.0491685	1	-0.00486936	0.999967
ENSG00000072062.9	PRKACA	0.116318	1	0.00249289	1	0.058512	0.999967
ENSG00000072071.12	LPHN1	-0.258217	1	-0.27759	1	-0.270734	0.999967
ENSG00000072080.6	SPP2	-0.228108	NA	0.899398	NA	0.346462	NA
ENSG00000072110.9	ACTN1	-0.0253252	1	-0.0780153	1	-0.0510502	0.999967
ENSG00000072121.11	ZFYVE26	-0.153162	1	-0.0158048	1	-0.0895394	0.999967
ENSG00000072133.6	RPS6KA6	0.43895	1	0.465405	1	0.451354	0.999967
ENSG00000072134.11	EPN2	-0.00133081	1	-0.0477045	1	-0.0240873	0.999967
ENSG00000072135.8	PTPN18	0.168551	1	0.17047	1	0.163329	0.999967
ENSG00000072163.14	LIMS2	-1.08916	1	1.75627	1	0.632345	0.999967
ENSG00000072182.8	ASIC4	-0.303552	NA	-1.45402	NA	-1.05058	NA
ENSG00000072195.10	SPEG	-0.0414685	1	-0.336457	1	-0.162773	0.999967
ENSG00000072201.9	LNX1	0.500612	1	-0.3702	1	-0.11233	0.999967
ENSG00000072210.14	ALDH3A2	0.158981	1	0.0853639	1	0.123628	0.999967
ENSG00000072274.8	TFRC	-0.131129	1	-0.117981	1	-0.123671	0.999967
ENSG00000072310.12	SREBF1	-0.104306	1	-0.187488	1	-0.142901	0.999967
ENSG00000072315.3	TRPC5	-2.03964	NA	-1.88129	NA	-1.96058	NA
ENSG00000072364.8	AFF4	-0.19996	1	-0.0507126	1	-0.127761	0.999967
ENSG00000072401.10	UBE2D1	-0.0560236	1	0.216771	1	0.0558124	0.999967
ENSG00000072415.4	MPP5	-0.0697065	1	0.0707251	1	-0.000352498	0.999967
ENSG00000072422.12	RHOBTB1	-0.210828	1	-0.33895	1	-0.258155	0.999967
ENSG00000072444.10	ASAH2C	-0.137043	1	-3.15468	1	-1.47654	0.999967
ENSG00000072501.13	SMC1A	0.0192436	1	0.0115707	1	0.0153266	0.999967
ENSG00000072506.8	HSD17B10	0.208317	1	0.131509	1	0.170733	0.999967
ENSG00000072518.16	MARK2	-0.0881716	1	-0.00280686	1	-0.0478772	0.999967
ENSG00000072571.15	HMMR	-0.25653	1	-0.174352	1	-0.215254	0.999967
ENSG00000072609.13	CHFR	0.00903648	1	0.230559	1	0.11675	0.999967
ENSG00000072657.4	TRHDE	0.419609	NA	0.577957	NA	0.498846	NA
ENSG00000072682.14	P4HA2	0.0529668	1	-0.0904396	1	-0.0118067	0.999967
ENSG00000072694.14	FCGR2B	-1.90907	NA	-0.252977	NA	-1.08665	NA
ENSG00000072736.14	NFATC3	0.126242	1	0.0922164	1	0.110576	0.999967
ENSG00000072756.12	TRNT1	-0.320352	1	-0.187559	1	-0.254522	0.999967
ENSG00000072778.15	ACADVL	-0.00410282	1	-0.0557164	1	-0.0316081	0.999967
ENSG00000072786.8	STK10	0.0168062	1	-0.0326107	1	-0.00392713	0.999967
ENSG00000072803.13	FBXW11	0.176563	1	0.0893012	1	0.13151	0.999967
ENSG00000072818.7	ACAP1	-2.1557	NA	1.19075	NA	-1.30991	NA
ENSG00000072832.10	CRMP1	0.223715	1	-0.0647326	1	0.0779721	0.999967
ENSG00000072840.8	EVC	0.0169269	1	-0.165762	1	-0.0604958	0.999967
ENSG00000072849.6	DERL2	0.245101	1	0.228435	1	0.235906	0.999967
ENSG00000072858.6	SIDT1	-0.383352	1	-1.30457	1	-0.68171	0.999967
ENSG00000072864.8	NDE1	-0.0778584	1	0.0252377	1	-0.0244354	0.999967
ENSG00000072952.14	MRVI1	1.75369	NA	0.581139	NA	1.17195	NA
ENSG00000072954.2	TMEM38A	0.60786	1	0.409702	1	0.501434	0.999967
ENSG00000072958.4	AP1M1	0.260712	1	0.123195	1	0.192969	0.913995
ENSG00000073008.10	PVR	0.0949252	1	0.128189	1	0.111454	0.999967
ENSG00000073009.8	IKBKG	0.0558418	1	-0.330951	1	-0.161523	0.999967
ENSG00000073050.7	XRCC1	-0.483326	0.910429	-0.209482	0.910429	-0.344571	0.767399
ENSG00000073060.11	SCARB1	0.0874456	1	-0.0286616	1	0.0310157	0.999967
ENSG00000073111.9	MCM2	0.17066	1	0.0671933	1	0.116478	0.999967
ENSG00000073146.11	MOV10L1	-3.56234	NA	-1.76243	NA	-2.82672	NA
ENSG00000073150.9	PANX2	0.176373	1	-0.823984	1	-0.287018	0.999967
ENSG00000073169.9	SELO	0.00685486	1	0.122466	1	0.0608431	0.999967
ENSG00000073282.8	TP63	-2.44006	NA	0.774981	NA	-1.00314	NA
ENSG00000073331.13	ALPK1	0.164093	1	-0.0351563	1	0.0679756	0.999967
ENSG00000073350.9	LLGL2	0.102337	1	0.0373111	1	0.0699961	0.999967
ENSG00000073417.10	PDE8A	0.109054	1	-0.0870306	1	0.00973319	0.999967
ENSG00000073464.7	CLCN4	1.84974	NA	-0.354988	NA	0.909406	NA
ENSG00000073536.13	NLE1	0.0538728	1	-0.237931	1	-0.0876213	0.999967
ENSG00000073578.12	SDHA	-0.0278151	1	-0.00558683	1	-0.0164991	0.999967
ENSG00000073584.14	SMARCE1	-0.0305085	1	-0.137324	1	-0.0848796	0.999967
ENSG00000073605.14	GSDMB	-0.325402	1	0.265849	1	-0.0264205	0.999967
ENSG00000073614.7	KDM5A	-0.149953	1	0.0219183	1	-0.0638321	0.999967
ENSG00000073670.9	ADAM11	-0.234859	1	0.11409	1	-0.0610994	0.999967
ENSG00000073711.6	PPP2R3A	-0.0627266	1	-0.297511	1	-0.147807	0.999967
ENSG00000073712.9	FERMT2	0.0417703	1	0.172487	1	0.105832	0.999967
ENSG00000073734.8	ABCB11	0.521068	NA	-1.7654	NA	-0.450969	NA
ENSG00000073737.12	DHRS9	-1.02555	NA	-1.47885	NA	-1.03727	NA
ENSG00000073756.7	PTGS2	-0.516891	1	-0.395565	1	-0.466919	0.999967
ENSG00000073792.11	IGF2BP2	0.132237	1	-0.00778702	1	0.063142	0.999967
ENSG00000073803.9	MAP3K13	-0.286224	1	-0.0666023	1	-0.172479	0.999967
ENSG00000073849.10	ST6GAL1	0.0121742	1	-0.0463361	1	-0.0240405	0.999967
ENSG00000073861.2	TBX21	0.348542	NA	-2.96156	NA	-1.49755	NA
ENSG00000073905.8	VDAC1P1	0.87598	NA	0.870537	NA	0.882813	NA
ENSG00000073910.15	FRY	-0.0777932	1	0.0336024	1	-0.0268981	0.999967
ENSG00000073921.13	PICALM	-0.0782834	1	-0.084465	1	-0.0812166	0.999967
ENSG00000073969.14	NSF	0.0308737	1	-0.0418051	1	-0.00413081	0.999967
ENSG00000074047.16	GLI2	0.0652127	1	-0.297855	1	-0.127136	0.999967
ENSG00000074054.13	CLASP1	-0.283153	1	-0.223794	1	-0.254335	0.968073
ENSG00000074071.9	MRPS34	0.241216	1	0.125125	1	0.179345	0.999967
ENSG00000074181.4	NOTCH3	-0.376782	1	-0.530933	1	-0.474446	0.999967
ENSG00000074201.4	CLNS1A	0.257823	1	0.134737	1	0.197613	0.856789
ENSG00000074211.9	PPP2R2C	-0.347819	1	0.0493047	1	-0.119437	0.999967
ENSG00000074219.9	TEAD2	0.0171937	1	0.38293	1	0.190204	0.999967
ENSG00000074266.13	EED	-0.314383	1	-0.141885	1	-0.228441	0.999967
ENSG00000074276.6	CDHR2	0.489555	NA	-3.36152	NA	-1.95428	NA
ENSG00000074317.6	SNCB	0.424023	1	0.14882	1	0.269934	0.999967
ENSG00000074319.8	TSG101	0.039446	1	0.0433951	1	0.0414031	0.999967
ENSG00000074356.12	C17orf85	0.117751	1	0.392824	1	0.250217	0.999967
ENSG00000074370.13	ATP2A3	0.229069	1	0.301033	1	0.268263	0.999967
ENSG00000074410.9	CA12	0.00230813	1	0.0539915	1	0.0278725	0.999967
ENSG00000074416.9	MGLL	-0.336992	1	0.643257	1	0.134778	0.999967
ENSG00000074527.7	NTN4	0.0309827	1	0.128608	1	0.0797563	0.999967
ENSG00000074582.8	BCS1L	-0.205482	1	-0.190858	1	-0.198701	0.999967
ENSG00000074590.9	NUAK1	0.00554318	1	0.0254212	1	0.0129013	0.999967
ENSG00000074603.14	DPP8	0.0502162	1	0.199121	1	0.123028	0.999967
ENSG00000074621.9	SLC24A1	-0.0547319	1	0.0633457	1	0.00290067	0.999967
ENSG00000074657.9	ZNF532	0.52105	NA	0.108894	NA	0.274182	NA
ENSG00000074660.11	SCARF1	-1.21612	NA	-0.138629	NA	-0.630797	NA
ENSG00000074695.5	LMAN1	-0.237767	1	-0.0986757	1	-0.168302	0.999967
ENSG00000074696.8	PTPLAD1	-0.0350313	1	-0.0957724	1	-0.0671143	0.999967
ENSG00000074706.9	IPCEF1	0.682805	1	-0.138169	1	0.469928	0.999967
ENSG00000074755.10	ZZEF1	-0.187876	1	-0.104664	1	-0.148196	0.999967
ENSG00000074800.9	ENO1	-0.0259704	1	-0.136727	1	-0.0830503	0.999967
ENSG00000074803.13	SLC12A1	-4.36753	NA	-1.76525	NA	-3.25972	NA
ENSG00000074842.3	C19orf10	0.426783	0.522915	0.177572	0.522915	0.306758	0.688941
ENSG00000074855.6	ANO8	0.294895	1	-0.215479	1	0.0577302	0.999967
ENSG00000074935.9	TUBE1	-0.252937	1	-0.0431476	1	-0.145045	0.999967
ENSG00000074964.12	ARHGEF10L	-0.194731	1	-0.365518	1	-0.268841	0.999967
ENSG00000074966.6	TXK	-0.507642	NA	-2.30152	NA	-1.21739	NA
ENSG00000075035.5	WSCD2	-2.86639	NA	-1.66825	NA	-2.16113	NA
ENSG00000075043.13	KCNQ2	-0.358237	1	-0.152947	1	-0.258222	0.999967
ENSG00000075073.10	TACR2	-1.92915	NA	-1.76532	NA	-1.84458	NA
ENSG00000075089.5	ACTR6	-0.121478	1	0.0585977	1	-0.0294042	0.999967
ENSG00000075131.5	TIPIN	0.041619	1	0.0849172	1	0.0633831	0.999967
ENSG00000075142.9	SRI	0.0143583	1	-0.0508546	1	-0.0184799	0.999967
ENSG00000075151.15	EIF4G3	-0.16035	1	-0.139598	1	-0.149904	0.999967
ENSG00000075188.4	NUP37	0.142021	1	0.0966202	1	0.118886	0.999967
ENSG00000075213.6	SEMA3A	-0.789786	1	-0.553613	1	-0.689308	0.860778
ENSG00000075218.14	GTSE1	0.042047	1	0.0599401	1	0.0504755	0.999967
ENSG00000075223.9	SEMA3C	-0.545594	1	-0.402602	1	-0.480454	0.800771
ENSG00000075234.12	TTC38	0.0462517	1	0.0297445	1	0.0362584	0.999967
ENSG00000075239.9	ACAT1	0.0673933	1	0.0273111	1	0.045053	0.999967
ENSG00000075240.12	GRAMD4	0.200833	1	0.15912	1	0.182646	0.999967
ENSG00000075275.12	CELSR1	-0.101667	1	-0.166656	1	-0.128975	0.999967
ENSG00000075290.7	WNT8B	0.503546	1	0.747532	1	0.621402	0.999967
ENSG00000075292.14	ZNF638	-0.552434	0.900742	-0.326021	0.900742	-0.437061	0.648995
ENSG00000075303.8	SLC25A40	-0.0810607	1	-0.0488633	1	-0.0641254	0.999967
ENSG00000075336.7	TIMM21	-0.0173972	1	0.164666	1	0.073655	0.999967
ENSG00000075340.18	ADD2	0.171405	1	0.200748	1	0.186912	0.999967
ENSG00000075391.12	RASAL2	-0.251531	1	-0.0111829	1	-0.131221	0.999967
ENSG00000075399.8	VPS9D1	-0.399751	1	-0.253702	1	-0.325479	0.999967
ENSG00000075407.13	ZNF37A	-0.297073	1	-0.220723	1	-0.259173	0.999967
ENSG00000075413.13	MARK3	-0.0351881	1	0.000612045	1	-0.0179969	0.999967
ENSG00000075415.8	SLC25A3	0.0762039	1	-0.04613	1	0.0144396	0.999967
ENSG00000075420.8	FNDC3B	-0.278585	1	-0.131512	1	-0.212137	0.999967
ENSG00000075426.7	FOSL2	-0.220366	1	-0.00577508	1	-0.119003	0.999967
ENSG00000075429.4	CACNG5	-3.43667	NA	-0.835918	NA	-1.89535	NA
ENSG00000075461.5	CACNG4	-0.325987	1	0.506004	1	0.158485	0.999967
ENSG00000075539.9	FRYL	-0.428066	1	-0.206523	1	-0.320144	0.981491
ENSG00000075568.12	TMEM131	-0.474257	1	-0.352822	1	-0.413952	0.371957
ENSG00000075618.13	FSCN1	0.217894	1	0.10575	1	0.150239	0.999967
ENSG00000075624.9	ACTB	0.0157673	1	-0.115044	1	-0.0523624	0.999967
ENSG00000075643.5	MOCOS	-0.188768	1	-0.0808866	1	-0.136066	0.999967
ENSG00000075651.11	PLD1	-0.148825	1	-0.0894723	1	-0.118022	0.999967
ENSG00000075673.7	ATP12A	0.734255	1	0.130638	1	0.429555	0.999967
ENSG00000075702.12	WDR62	-0.238284	1	-0.292851	1	-0.262918	0.832112
ENSG00000075711.16	DLG1	-0.27216	1	-0.00871249	1	-0.139233	0.999967
ENSG00000075785.8	RAB7A	0.284984	1	0.0584667	1	0.168613	0.999967
ENSG00000075790.6	BCAP29	-0.151478	1	-0.0749386	1	-0.113559	0.999967
ENSG00000075826.12	SEC31B	-0.200838	1	-0.785481	1	-0.42614	0.999967
ENSG00000075856.7	SART3	-0.120585	1	-0.0273818	1	-0.0746634	0.999967
ENSG00000075884.8	ARHGAP15	-0.415461	NA	-1.76538	NA	-1.12328	NA
ENSG00000075886.10	TUBA3D	2.42832	NA	1.16937	NA	1.81166	NA
ENSG00000075891.17	PAX2	-0.672605	1	-0.247236	1	-0.453286	0.999967
ENSG00000075914.8	EXOSC7	-0.0403646	1	0.00252639	1	-0.0201993	0.999967
ENSG00000075945.8	KIFAP3	0.0197114	1	-0.108193	1	-0.047219	0.999967
ENSG00000075975.11	MKRN2	0.0572504	1	-0.0803504	1	-0.0101791	0.999967
ENSG00000076003.4	MCM6	0.0759426	1	-0.0517368	1	0.00927918	0.999967
ENSG00000076043.5	REXO2	0.187087	1	0.337227	1	0.258347	0.999967
ENSG00000076053.6	RBM7	-0.122555	1	-0.0941643	1	-0.108561	0.999967
ENSG00000076067.7	RBMS2	-0.489245	1	-0.428737	1	-0.460088	0.910068
ENSG00000076108.7	BAZ2A	-0.205131	1	-0.198241	1	-0.201353	0.913995
ENSG00000076201.10	PTPN23	-0.0416513	1	-0.180573	1	-0.108399	0.999967
ENSG00000076242.10	MLH1	0.0483299	1	-0.00868471	1	0.0186092	0.999967
ENSG00000076248.6	UNG	0.0266805	1	-0.0503757	1	-0.0158033	0.999967
ENSG00000076258.5	FMO4	-0.61003	1	0.0731739	1	-0.377008	0.999967
ENSG00000076321.6	KLHL20	-0.0561777	1	0.0459877	1	-0.00803578	0.999967
ENSG00000076344.11	RGS11	2.88237	NA	0.0958345	NA	1.55837	NA
ENSG00000076351.8	SLC46A1	0.195482	1	0.243023	1	0.218911	0.999967
ENSG00000076356.6	PLXNA2	-0.00541943	1	-0.274595	1	-0.129354	0.999967
ENSG00000076382.12	SPAG5	-0.0274807	1	-0.128972	1	-0.0767342	0.999967
ENSG00000076513.12	ANKRD13A	0.1446	1	0.144162	1	0.142687	0.999967
ENSG00000076554.11	TPD52	0.276957	1	0.0784684	1	0.179947	0.999967
ENSG00000076555.11	ACACB	-0.307049	1	-0.627292	1	-0.454391	0.999967
ENSG00000076604.10	TRAF4	0.113206	1	0.0484633	1	0.0862226	0.999967
ENSG00000076641.4	PAG1	0.177212	1	-0.0315785	1	0.0661208	0.999967
ENSG00000076650.2	GPATCH1	0.143324	1	0.0920902	1	0.119789	0.999967
ENSG00000076662.5	ICAM3	-0.10612	1	0.14435	1	0.0307188	0.999967
ENSG00000076685.14	NT5C2	-0.0841695	1	-0.0878118	1	-0.0862645	0.999967
ENSG00000076706.10	MCAM	0.00918569	1	-0.0512305	1	-0.0162038	0.999967
ENSG00000076716.7	GPC4	-0.121151	1	-0.141841	1	-0.134277	0.999967
ENSG00000076770.10	MBNL3	0.0332177	1	0.0434131	1	0.0385674	0.999967
ENSG00000076826.5	CAMSAP3	-0.222474	1	-0.207748	1	-0.216211	0.999967
ENSG00000076864.15	RAP1GAP	-0.0833449	1	-0.367204	1	-0.216221	0.999967
ENSG00000076924.7	XAB2	0.00405366	1	-0.0413089	1	-0.0184334	0.999967
ENSG00000076928.13	ARHGEF1	0.0578907	1	0.0942713	1	0.0754146	0.999967
ENSG00000076944.10	STXBP2	-0.225594	1	0.0286678	1	-0.102022	0.999967
ENSG00000076984.13	MAP2K7	-0.194474	1	-0.219583	1	-0.20795	0.999967
ENSG00000077009.9	NMRK2	3.77953	NA	0.921028	NA	2.35933	NA
ENSG00000077044.5	DGKD	-0.149283	1	-0.383875	1	-0.252777	0.999967
ENSG00000077063.6	CTTNBP2	-0.337393	1	-0.0816777	1	-0.214885	0.999967
ENSG00000077080.5	ACTL6B	0.292502	NA	-1.2848	NA	-0.459871	NA
ENSG00000077092.14	RARB	0.190166	1	-0.157208	1	0.0206036	0.999967
ENSG00000077097.9	TOP2B	-0.056996	1	-0.0802361	1	-0.0688607	0.999967
ENSG00000077147.10	TM9SF3	-0.16249	1	-0.0337976	1	-0.0964722	0.999967
ENSG00000077150.13	NFKB2	-0.0615043	1	0.068602	1	-0.00542665	0.999967
ENSG00000077152.5	UBE2T	0.00695062	1	-0.0525433	1	-0.0246143	0.999967
ENSG00000077157.16	PPP1R12B	0.172111	1	0.0901362	1	0.136995	0.999967
ENSG00000077232.12	DNAJC10	-0.12887	1	0.0267059	1	-0.0512499	0.999967
ENSG00000077235.13	GTF3C1	-0.0591569	1	-0.180006	1	-0.117952	0.999967
ENSG00000077238.9	IL4R	0.0437258	1	0.108217	1	0.0739743	0.999967
ENSG00000077254.10	USP33	-0.0950711	1	-0.0458982	1	-0.0702345	0.999967
ENSG00000077264.10	PAK3	-0.938566	1	-0.868579	1	-0.909931	0.999967
ENSG00000077274.7	CAPN6	2.48896	NA	1.15731	NA	1.94262	NA
ENSG00000077312.4	SNRPA	0.148844	1	-0.0353559	1	0.0527171	0.999967
ENSG00000077327.11	SPAG6	0.765029	NA	0.419574	NA	0.520984	NA
ENSG00000077348.4	EXOSC5	0.206216	1	0.161349	1	0.182935	0.999967
ENSG00000077380.11	DYNC1I2	-0.107868	1	-0.132465	1	-0.120182	0.999967
ENSG00000077420.11	APBB1IP	1.19736	NA	1.42195	NA	1.28113	NA
ENSG00000077454.11	LRCH4	0.00134342	1	-0.214415	1	-0.0986899	0.999967
ENSG00000077458.8	FAM76B	0.159571	1	0.549773	1	0.339232	0.999967
ENSG00000077463.10	SIRT6	-0.176918	1	-0.054315	1	-0.120717	0.999967
ENSG00000077498.8	TYR	-2.03964	NA	-1.88129	NA	-1.96058	NA
ENSG00000077514.4	POLD3	0.103703	1	0.0359669	1	0.0685446	0.999967
ENSG00000077522.8	ACTN2	-0.799659	1	-0.21498	1	-0.531301	0.999967
ENSG00000077549.13	CAPZB	0.17106	1	0.136514	1	0.153638	0.999967
ENSG00000077585.9	GPR137B	0.00895097	1	0.0434554	1	0.02896	0.999967
ENSG00000077616.6	NAALAD2	-0.440976	1	-0.188789	1	-0.350286	0.999967
ENSG00000077684.11	PHF17	-0.157727	1	-0.0269225	1	-0.0943779	0.999967
ENSG00000077713.14	SLC25A43	-1.56698	NA	0.588954	NA	-0.78943	NA
ENSG00000077721.11	UBE2A	-0.051858	1	-0.113764	1	-0.0813366	0.999967
ENSG00000077782.15	FGFR1	0.113852	1	0.0881258	1	0.0964314	0.999967
ENSG00000077800.7	FKBP6	0.903985	NA	-0.354961	NA	0.287198	NA
ENSG00000077809.8	GTF2I	0.0347785	1	0.021065	1	0.0277785	0.999967
ENSG00000077935.12	SMC1B	-4.48071	NA	-4.30691	NA	-4.39483	NA
ENSG00000077942.13	FBLN1	-0.0446629	1	-0.152435	1	-0.0913536	0.999967
ENSG00000077943.7	ITGA8	0.00532973	1	-0.0322286	1	-0.0111669	0.999967
ENSG00000078018.15	MAP2	-0.223065	1	-0.573835	1	-0.355994	0.999967
ENSG00000078043.11	PIAS2	-0.0271359	1	0.0901292	1	0.0288123	0.999967
ENSG00000078053.12	AMPH	-0.126161	1	-0.0946315	1	-0.110836	0.999967
ENSG00000078061.8	ARAF	-0.0191637	1	-0.154787	1	-0.0843686	0.999967
ENSG00000078070.7	MCCC1	-0.015978	1	0.136463	1	0.0635986	0.999967
ENSG00000078081.3	LAMP3	-0.443885	1	-1.02637	1	-0.699172	0.999967
ENSG00000078114.14	NEBL	-0.0305264	1	0.133775	1	0.0520964	0.999967
ENSG00000078124.7	ACER3	-0.195765	1	-0.0614127	1	-0.131415	0.999967
ENSG00000078140.9	UBE2K	0.109779	1	0.146227	1	0.128179	0.999967
ENSG00000078142.7	PIK3C3	-0.0998885	1	-0.0409031	1	-0.0695767	0.999967
ENSG00000078177.9	N4BP2	-0.452257	1	-0.218115	1	-0.340387	0.999967
ENSG00000078237.4	C12orf5	-0.0298867	1	0.0875004	1	0.0214677	0.999967
ENSG00000078246.11	TULP3	0.138497	1	0.098502	1	0.120175	0.999967
ENSG00000078269.9	SYNJ2	-0.445233	1	-0.412476	1	-0.428166	0.999967
ENSG00000078304.15	PPP2R5C	0.252245	1	0.0938395	1	0.171371	0.999967
ENSG00000078319.7	PMS2P1	-0.363778	1	0.0338343	1	-0.156106	0.999967
ENSG00000078369.13	GNB1	0.17755	1	0.113992	1	0.145125	0.999967
ENSG00000078399.11	HOXA9	-0.0430671	1	0.0337611	1	-0.00696982	0.999967
ENSG00000078401.6	EDN1	2.51476	NA	1.01837	NA	1.77423	NA
ENSG00000078403.12	MLLT10	-0.258192	1	-0.11037	1	-0.183202	0.999967
ENSG00000078487.13	ZCWPW1	0.154506	1	0.0560344	1	0.108094	0.999967
ENSG00000078549.10	ADCYAP1R1	0.423984	1	-0.459212	1	0.138765	0.999967
ENSG00000078579.8	FGF20	3.15762	NA	1.06814	NA	1.90332	NA
ENSG00000078596.6	ITM2A	1.08624	NA	1.23079	NA	1.15012	NA
ENSG00000078618.15	NRD1	0.0323564	1	0.0811539	1	0.0573406	0.999967
ENSG00000078668.9	VDAC3	0.0868046	1	-0.0129227	1	0.0278504	0.999967
ENSG00000078674.13	PCM1	-0.243184	1	-0.172767	1	-0.198211	0.999967
ENSG00000078687.12	TNRC6C	-0.0407515	1	-0.147232	1	-0.0880433	0.999967
ENSG00000078699.17	CBFA2T2	-0.110336	1	0.26019	1	0.0556781	0.999967
ENSG00000078747.8	ITCH	0.0551311	1	0.101124	1	0.0739274	0.999967
ENSG00000078795.12	PKD2L2	-0.519615	NA	0.577187	NA	0.189713	NA
ENSG00000078804.8	TP53INP2	-0.17821	1	-0.0792167	1	-0.126784	0.999967
ENSG00000078808.12	SDF4	0.100391	1	0.154781	1	0.126483	0.999967
ENSG00000078814.11	MYH7B	-0.806321	NA	3.93831	NA	1.07357	NA
ENSG00000078900.10	TP73	0.000704014	1	-0.107462	1	-0.0472207	0.999967
ENSG00000078902.11	TOLLIP	0.132719	1	0.0497849	1	0.0962537	0.999967
ENSG00000078967.8	UBE2D4	0.30263	1	0.273239	1	0.299317	0.999967
ENSG00000079101.12	CLUL1	-0.0498729	1	-1.01475	1	-0.548429	0.999967
ENSG00000079102.12	RUNX1T1	-0.637455	1	-0.451861	1	-0.550476	0.968073
ENSG00000079112.5	CDH17	-0.531428	NA	-1.88135	NA	-1.23927	NA
ENSG00000079134.7	THOC1	-0.0671115	1	0.0793479	1	0.00357213	0.999967
ENSG00000079150.13	FKBP7	-0.378605	1	-0.0903841	1	-0.2382	0.999967
ENSG00000079156.12	OSBPL6	-0.253113	1	-0.171363	1	-0.211534	0.999967
ENSG00000079215.9	SLC1A3	-0.204414	1	-0.173637	1	-0.190305	0.999967
ENSG00000079246.11	XRCC5	0.0437005	1	-0.00426127	1	0.0195523	0.999967
ENSG00000079257.3	LXN	0.241246	1	0.0750998	1	0.163839	0.999967
ENSG00000079263.14	SP140	1.01797	NA	-0.240981	NA	0.401233	NA
ENSG00000079277.15	MKNK1	-0.0958496	1	-0.128568	1	-0.110513	0.999967
ENSG00000079308.12	TNS1	-0.354818	1	-1.24521	1	-0.639266	0.999967
ENSG00000079313.7	REXO1	-0.0348554	1	-0.218573	1	-0.117476	0.999967
ENSG00000079332.10	SAR1A	0.100601	1	0.0525888	1	0.0768529	0.999967
ENSG00000079335.13	CDC14A	-0.219333	1	-0.194451	1	-0.206619	0.999967
ENSG00000079337.11	RAPGEF3	-0.151388	1	0.176431	1	0.00959765	0.999967
ENSG00000079385.17	CEACAM1	-0.763991	NA	0.595513	NA	-0.70989	NA
ENSG00000079387.9	SENP1	-0.201028	1	-0.270881	1	-0.234555	0.999967
ENSG00000079393.16	DUSP13	-3.4622	NA	-4.21196	NA	-3.9255	NA
ENSG00000079432.3	CIC	-0.130379	1	-0.123491	1	-0.126388	0.999967
ENSG00000079435.5	LIPE	-0.352655	NA	-1.88133	NA	-0.733317	NA
ENSG00000079459.8	FDFT1	0.138544	1	0.0108578	1	0.0560913	0.999967
ENSG00000079462.3	PAFAH1B3	0.260703	1	0.307845	1	0.28361	0.999967
ENSG00000079482.11	OPHN1	-0.182933	1	-0.00694081	1	-0.0868838	0.999967
ENSG00000079616.8	KIF22	-0.0623078	1	-0.0728332	1	-0.0676026	0.999967
ENSG00000079689.9	SCGN	1.01102	NA	2.68172	NA	1.81166	NA
ENSG00000079691.15	LRRC16A	0.0520611	1	0.10351	1	0.081437	0.999967
ENSG00000079739.11	PGM1	0.0168191	1	-0.0537586	1	-0.0188187	0.999967
ENSG00000079785.10	DDX1	0.0408534	1	0.085827	1	0.063706	0.999967
ENSG00000079805.12	DNM2	-0.0902951	1	-0.0820175	1	-0.086191	0.999967
ENSG00000079819.12	EPB41L2	-0.0274697	1	0.0148089	1	-0.00667715	0.999967
ENSG00000079841.14	RIMS1	-1.16922	1	-0.224307	1	-0.799482	0.999967
ENSG00000079931.10	MOXD1	0.0134286	1	0.0113025	1	0.0118577	0.999967
ENSG00000079950.9	STX7	0.0416221	1	0.206225	1	0.123881	0.999967
ENSG00000079974.13	RABL2B	0.406894	1	0.193285	1	0.31378	0.999967
ENSG00000079999.9	KEAP1	0.169734	1	0.156379	1	0.16468	0.999967
ENSG00000080007.6	DDX43	0.904047	NA	-1.76222	NA	-0.434103	NA
ENSG00000080031.5	PTPRH	-0.139005	NA	0.948498	NA	0.34716	NA
ENSG00000080166.11	DCT	-0.129156	NA	-1.83735	NA	-0.646108	NA
ENSG00000080189.10	SLC35C2	0.158463	1	0.11746	1	0.139462	0.999967
ENSG00000080200.5	CRYBG3	0.145067	1	0.20133	1	0.171849	0.999967
ENSG00000080224.13	EPHA6	-0.534984	NA	0.547469	NA	0.140915	NA
ENSG00000080293.5	SCTR	-1.92915	NA	-1.76532	NA	-1.84458	NA
ENSG00000080298.11	RFX3	-0.365344	1	-0.630737	1	-0.48442	0.999967
ENSG00000080345.13	RIF1	-0.434904	0.537585	-0.396357	0.537585	-0.415915	0.215657
ENSG00000080371.4	RAB21	0.229746	1	0.157267	1	0.193401	0.999967
ENSG00000080493.9	SLC4A4	-0.0786054	1	-0.204822	1	-0.136788	0.999967
ENSG00000080503.15	SMARCA2	-0.166475	1	-0.157104	1	-0.162547	0.999967
ENSG00000080511.2	RDH8	0.99494	NA	-0.354963	NA	0.287198	NA
ENSG00000080546.9	SESN1	0.0188088	1	0.0389305	1	0.0288924	0.999967
ENSG00000080561.9	MID2	0.141877	1	0.052117	1	0.0990674	0.999967
ENSG00000080572.8	PIH1D3	4.39163	NA	6.21414	NA	5.61466	NA
ENSG00000080573.6	COL5A3	1.63985	NA	-0.204775	NA	1.13832	NA
ENSG00000080603.12	SRCAP	-0.277324	1	-0.221563	1	-0.249726	0.557728
ENSG00000080608.9	KIAA0020	-0.108754	1	0.105356	1	-0.00661416	0.999967
ENSG00000080644.11	CHRNA3	-0.135745	1	0.264787	1	0.160558	0.999967
ENSG00000080709.10	KCNN2	6.22776	1	3.39635	1	5.35628	0.999967
ENSG00000080802.14	CNOT4	-0.308413	1	-0.165004	1	-0.241423	0.999967
ENSG00000080815.14	PSEN1	-0.00389821	1	-0.0481144	1	-0.0242768	0.999967
ENSG00000080819.2	CPOX	0.133184	1	0.0251018	1	0.0804598	0.999967
ENSG00000080822.12	CLDND1	0.103013	1	0.114817	1	0.108179	0.999967
ENSG00000080823.17	MOK	-0.160777	1	-0.0767905	1	-0.118825	0.999967
ENSG00000080824.14	HSP90AA1	-0.0460751	1	-0.05116	1	-0.0486132	0.999967
ENSG00000080839.7	RBL1	-0.244991	1	-0.124642	1	-0.184137	0.999967
ENSG00000080845.13	DLGAP4	0.155072	1	-0.178104	1	-0.0171984	0.999967
ENSG00000080854.10	IGSF9B	-0.86228	1	-0.487962	1	-0.681368	0.966398
ENSG00000080947.10	CROCCP3	0.337161	1	0.235508	1	0.28695	0.999967
ENSG00000080986.8	NDC80	-0.117337	1	0.0776253	1	-0.0265855	0.999967
ENSG00000081014.6	AP4E1	-0.0865933	1	0.0627375	1	-0.0138826	0.999967
ENSG00000081019.9	RSBN1	0.183309	1	0.082366	1	0.13711	0.999967
ENSG00000081026.14	MAGI3	-0.298826	1	-0.339023	1	-0.316876	0.860778
ENSG00000081041.8	CXCL2	1.06869	1	0.770328	1	0.945668	0.999967
ENSG00000081051.3	AFP	-1.92369	NA	-1.76534	NA	-1.84459	NA
ENSG00000081052.10	COL4A4	-0.442372	1	-0.388133	1	-0.415054	0.975168
ENSG00000081059.15	TCF7	-0.0248283	1	-0.161386	1	-0.0968134	0.999967
ENSG00000081087.10	OSTM1	0.0782335	1	0.0772901	1	0.0780755	0.999967
ENSG00000081138.9	CDH7	-0.146732	1	-0.27878	1	-0.221017	0.999967
ENSG00000081148.11	IMPG2	-1.67734	NA	-0.491909	NA	-1.1666	NA
ENSG00000081154.7	PCNP	-0.0345228	1	-0.036586	1	-0.0360707	0.999967
ENSG00000081177.14	EXD2	-0.0208055	1	-0.0930915	1	-0.0554557	0.999967
ENSG00000081181.3	ARG2	0.126275	1	0.125036	1	0.125473	0.999967
ENSG00000081189.9	MEF2C	-0.265223	1	-0.243498	1	-0.254418	0.999967
ENSG00000081237.14	PTPRC	-0.491364	NA	-2.69609	NA	-1.4318	NA
ENSG00000081248.6	CACNA1S	-0.584513	NA	-0.420977	NA	-0.496623	NA
ENSG00000081307.8	UBA5	0.0328463	1	0.159667	1	0.0941944	0.999967
ENSG00000081320.6	STK17B	0.0855723	1	0.120807	1	0.103007	0.999967
ENSG00000081377.12	CDC14B	-0.422787	1	-0.2329	1	-0.330802	0.999967
ENSG00000081386.8	ZNF510	0.0105924	1	-0.052281	1	-0.0235006	0.999967
ENSG00000081479.8	LRP2	-0.114063	1	0.114967	1	0.0158753	0.999967
ENSG00000081665.9	ZNF506	0.296392	1	0.378818	1	0.337649	0.999967
ENSG00000081692.8	JMJD4	0.0772488	1	0.00509075	1	0.0446574	0.999967
ENSG00000081721.7	DUSP12	0.100563	1	0.195751	1	0.146405	0.999967
ENSG00000081760.12	AACS	0.05515	1	-0.0552151	1	0.00199898	0.999967
ENSG00000081791.4	KIAA0141	0.119625	1	0.210677	1	0.163209	0.999967
ENSG00000081803.11	CADPS2	-0.259966	1	-0.204741	1	-0.23251	0.999967
ENSG00000081853.13	PCDHGA2	2.93249	NA	5.61866	NA	4.61838	NA
ENSG00000081870.7	HSPB11	0.0332895	1	0.118421	1	0.0792002	0.999967
ENSG00000081913.9	PHLPP1	-0.0611268	1	-0.127512	1	-0.0962686	0.999967
ENSG00000081923.6	ATP8B1	-0.556765	1	-0.790945	1	-0.659513	0.999967
ENSG00000081985.6	IL12RB2	0.0933377	1	0.0281602	1	0.0658545	0.999967
ENSG00000082014.12	SMARCD3	-0.227671	1	-0.143086	1	-0.18756	0.999967
ENSG00000082068.4	WDR70	-0.135833	1	-0.043027	1	-0.0889539	0.999967
ENSG00000082074.11	FYB	0.99494	NA	-0.354963	NA	0.287198	NA
ENSG00000082126.13	MPP4	0.551835	NA	-0.206058	NA	0.20495	NA
ENSG00000082146.8	STRADB	0.0760182	1	-0.0205297	1	0.0186051	0.999967
ENSG00000082153.13	BZW1	0.0053705	1	-0.0352972	1	-0.0147289	0.999967
ENSG00000082175.10	PGR	-2.85184	NA	-3.16501	NA	-3.06955	NA
ENSG00000082196.16	C1QTNF3	0.894479	1	0.95505	1	0.907863	0.999967
ENSG00000082212.7	ME2	0.193897	1	0.17482	1	0.184681	0.999967
ENSG00000082213.13	C5orf22	0.0623784	1	0.129616	1	0.0956373	0.999967
ENSG00000082258.8	CCNT2	-0.571209	1	-0.49762	1	-0.536232	0.250675
ENSG00000082269.12	FAM135A	-0.144917	1	0.00272284	1	-0.0737785	0.999967
ENSG00000082293.8	COL19A1	-0.00201362	1	0.0563075	1	0.0196496	0.999967
ENSG00000082397.11	EPB41L3	-0.0486841	1	-0.128565	1	-0.0873829	0.999967
ENSG00000082438.11	COBLL1	0.096366	1	-0.144415	1	-0.0162588	0.999967
ENSG00000082458.7	DLG3	-0.00412346	1	0.00249525	1	-0.000854988	0.999967
ENSG00000082497.7	SERTAD4	0.0660142	1	0.088133	1	0.0769214	0.999967
ENSG00000082512.10	TRAF5	-0.0627679	1	0.201318	1	0.0619707	0.999967
ENSG00000082515.12	MRPL22	0.00711517	1	-0.10796	1	-0.0515709	0.999967
ENSG00000082516.8	GEMIN5	-0.119876	1	-0.255372	1	-0.187215	0.999967
ENSG00000082641.11	NFE2L1	-0.146522	1	-0.1339	1	-0.140007	0.999967
ENSG00000082684.10	SEMA5B	-0.408423	1	0.126524	1	-0.109677	0.999967
ENSG00000082701.10	GSK3B	0.17651	1	0.236069	1	0.205962	0.999967
ENSG00000082781.7	ITGB5	0.336405	1	-0.0526737	1	0.139198	0.999967
ENSG00000082805.15	ERC1	-0.294755	1	-0.14221	1	-0.216992	0.999967
ENSG00000082898.12	XPO1	-0.133616	1	-0.0138127	1	-0.0787283	0.999967
ENSG00000082996.15	RNF13	0.114854	1	-0.104835	1	0.000261093	0.999967
ENSG00000083067.18	TRPM3	0.490759	1	0.716689	1	0.577138	0.999967
ENSG00000083093.5	PALB2	-0.269045	1	-0.136654	1	-0.203807	0.999967
ENSG00000083097.10	DOPEY1	-0.295725	1	-0.190577	1	-0.245389	0.999967
ENSG00000083099.6	LYRM2	0.0141496	1	0.0382905	1	0.025373	0.999967
ENSG00000083123.10	BCKDHB	0.0953972	1	-0.0153297	1	0.0382353	0.999967
ENSG00000083168.5	KAT6A	-0.166457	1	0.0237122	1	-0.0530374	0.999967
ENSG00000083223.13	ZCCHC6	-0.549595	0.682048	0.0944333	0.682048	-0.244128	0.999967
ENSG00000083290.15	ULK2	0.15775	1	-0.0482922	1	0.00494162	0.999967
ENSG00000083307.6	GRHL2	-0.51518	NA	-1.76414	NA	-1.15738	NA
ENSG00000083312.13	TNPO1	-0.138636	1	-0.0540893	1	-0.0981055	0.999967
ENSG00000083444.12	PLOD1	-0.000657276	1	-0.201497	1	-0.0937419	0.999967
ENSG00000083454.17	P2RX5	-0.274844	1	-0.502961	1	-0.366621	0.999967
ENSG00000083457.7	ITGAE	-0.121643	1	0.0132391	1	-0.055341	0.999967
ENSG00000083520.10	DIS3	-0.0963896	1	0.0694037	1	-0.0135053	0.999967
ENSG00000083535.11	PIBF1	-0.506417	1	-0.292666	1	-0.401715	0.999967
ENSG00000083544.9	TDRD3	0.222185	1	0.068201	1	0.143829	0.999967
ENSG00000083635.7	NUFIP1	0.0209474	1	-0.0449902	1	-0.0117663	0.999967
ENSG00000083642.14	PDS5B	-0.308629	1	-0.0406203	1	-0.181759	0.999967
ENSG00000083720.8	OXCT1	-0.0552793	1	-0.0435134	1	-0.0496534	0.999967
ENSG00000083750.8	RRAGB	0.387013	1	0.727782	1	0.552171	0.999967
ENSG00000083799.13	CYLD	-0.109387	1	-0.0687369	1	-0.0893169	0.999967
ENSG00000083807.5	SLC27A5	-0.0241336	1	0.353597	1	0.163486	0.999967
ENSG00000083812.7	ZNF324	0.0821485	1	0.229618	1	0.154923	0.999967
ENSG00000083814.8	ZNF671	0.903985	NA	-0.354961	NA	0.287198	NA
ENSG00000083817.8	ZNF416	-0.0930822	1	0.0178767	1	-0.0396751	0.999967
ENSG00000083828.11	ZNF586	0.347786	1	0.286044	1	0.323895	0.999967
ENSG00000083838.11	ZNF446	-0.0202526	1	-0.0586725	1	-0.0466595	0.999967
ENSG00000083842.8	ZNF8	1.03402	1	1.21735	1	1.16018	0.999967
ENSG00000083844.6	ZNF264	0.190219	1	0.192851	1	0.192553	0.999967
ENSG00000083845.4	RPS5	0.278293	1	0.137373	1	0.204979	0.999967
ENSG00000083857.9	FAT1	-0.274903	1	-0.122029	1	-0.224133	0.999967
ENSG00000083896.8	YTHDC1	-0.0300634	1	0.164655	1	0.0648874	0.999967
ENSG00000083937.4	CHMP2B	-0.000281104	1	0.0666674	1	0.0329729	0.999967
ENSG00000084070.7	SMAP2	0.0756642	1	0.118783	1	0.0971085	0.999967
ENSG00000084072.12	PPIE	-0.031562	1	0.00313822	1	-0.0145446	0.999967
ENSG00000084073.4	ZMPSTE24	-0.0431079	1	0.0181634	1	-0.0117491	0.999967
ENSG00000084090.9	STARD7	0.126005	1	0.169076	1	0.147391	0.999967
ENSG00000084092.6	NOA1	0.41564	1	0.255159	1	0.337326	0.814558
ENSG00000084093.11	REST	-0.0976164	1	0.17154	1	0.0317305	0.999967
ENSG00000084110.6	HAL	-0.550663	1	-2.08067	1	-1.31725	0.999967
ENSG00000084112.10	SSH1	-0.162289	1	-0.469913	1	-0.296061	0.999967
ENSG00000084207.11	GSTP1	0.0402046	1	3.23792	1	0.0441659	0.999967
ENSG00000084234.12	APLP2	-0.0386871	1	-0.110163	1	-0.0749179	0.999967
ENSG00000084444.9	KIAA1467	-0.106395	1	-0.0132383	1	-0.062339	0.999967
ENSG00000084453.12	SLCO1A2	-1.28346	NA	2.30319	NA	1.31758	NA
ENSG00000084463.3	WBP11	0.0230498	1	-0.0129412	1	0.00621224	0.999967
ENSG00000084623.7	EIF3I	-0.00691451	1	-0.0829612	1	-0.0445987	0.999967
ENSG00000084628.5	NKAIN1	0.0853355	1	-0.423504	1	-0.257756	0.999967
ENSG00000084636.13	COL16A1	-0.0286077	NA	0.966636	NA	0.186821	NA
ENSG00000084652.11	TXLNA	0.178549	1	0.256165	1	0.216208	0.571052
ENSG00000084676.11	NCOA1	-0.0907476	1	0.030119	1	-0.035742	0.999967
ENSG00000084693.11	AGBL5	-0.132758	1	-0.0708523	1	-0.106148	0.999967
ENSG00000084710.9	EFR3B	0.360942	1	0.11583	1	0.251896	0.999967
ENSG00000084731.9	KIF3C	0.205005	1	0.0181325	1	0.13174	0.999967
ENSG00000084733.6	RAB10	0.0745391	1	0.0976713	1	0.0859664	0.999967
ENSG00000084734.4	GCKR	0.99494	NA	-0.354963	NA	0.287198	NA
ENSG00000084754.6	HADHA	0.190665	1	0.0142465	1	0.101439	0.999967
ENSG00000084764.6	MAPRE3	0.0715569	1	0.0970921	1	0.0832093	0.999967
ENSG00000084774.9	CAD	-0.265991	0.230698	-0.332978	0.230698	-0.295627	0.999967
ENSG00000085063.10	CD59	-0.0495356	1	-0.127202	1	-0.086152	0.999967
ENSG00000085117.7	CD82	-0.108918	1	0.294391	1	0.0674925	0.999967
ENSG00000085185.11	BCORL1	-0.314839	1	-0.175011	1	-0.244063	0.999967
ENSG00000085224.16	ATRX	-0.183989	1	-0.152228	1	-0.166348	0.999967
ENSG00000085231.9	TAF9	-0.0705042	1	-0.0355548	1	-0.0531746	0.999967
ENSG00000085274.11	MYNN	-0.434009	1	-0.307739	1	-0.371147	0.999967
ENSG00000085276.13	MECOM	-0.16031	1	-0.0951086	1	-0.128011	0.999967
ENSG00000085365.13	SCAMP1	-0.0849678	1	0.00835883	1	-0.0390755	0.999967
ENSG00000085377.9	PREP	-0.0469139	1	-0.114158	1	-0.0797185	0.999967
ENSG00000085382.7	HACE1	0.282266	1	0.290224	1	0.284887	0.999967
ENSG00000085415.11	SEH1L	0.00303635	1	0.112231	1	0.0595808	0.999967
ENSG00000085433.11	WDR47	-0.123163	1	-0.0842623	1	-0.104334	0.999967
ENSG00000085449.10	WDFY1	-0.00775296	1	-0.0846901	1	-0.0424037	0.999967
ENSG00000085465.11	OVGP1	-0.794907	1	-0.509645	1	-0.665465	0.999967
ENSG00000085491.11	SLC25A24	0.0606124	1	0.159243	1	0.110881	0.999967
ENSG00000085511.15	MAP3K4	0.147078	1	0.166431	1	0.156931	0.999967
ENSG00000085514.11	PILRA	-0.20034	1	-1.80326	1	-0.696003	0.999967
ENSG00000085552.12	IGSF9	-0.809553	1	-0.808463	1	-0.808196	0.999967
ENSG00000085563.10	ABCB1	-0.248632	1	-0.223944	1	-0.237144	0.999967
ENSG00000085644.9	ZNF213	0.071852	1	0.122849	1	0.0918074	0.999967
ENSG00000085662.9	AKR1B1	-0.00432718	1	0.00730551	1	0.00149607	0.999967
ENSG00000085719.7	CPNE3	-0.0765994	1	-0.0700243	1	-0.0731504	0.999967
ENSG00000085721.8	RRN3	0.00782287	1	-0.0337064	1	-0.0116447	0.999967
ENSG00000085733.11	CTTN	0.0430843	1	0.01404	1	0.0282911	0.999967
ENSG00000085741.8	WNT11	0.0526598	1	-0.116537	1	-0.0647755	0.999967
ENSG00000085760.10	MTIF2	-0.112311	1	-0.0527532	1	-0.0870753	0.999967
ENSG00000085788.9	DDHD2	0.0869702	1	0.123802	1	0.105181	0.999967
ENSG00000085831.11	TTC39A	-0.0859999	1	-0.159625	1	-0.118795	0.999967
ENSG00000085832.12	EPS15	-0.188088	1	-0.0849586	1	-0.137455	0.999967
ENSG00000085840.8	ORC1	0.240852	1	0.0302886	1	0.137535	0.999967
ENSG00000085871.4	MGST2	-0.0838319	1	0.127916	1	0.0113973	0.999967
ENSG00000085872.10	CHERP	-0.118582	1	-0.135433	1	-0.126931	0.999967
ENSG00000085978.17	ATG16L1	-0.171378	1	-0.158955	1	-0.164245	0.999967
ENSG00000085982.9	USP40	0.13531	1	0.318437	1	0.230069	0.999967
ENSG00000085998.9	POMGNT1	0.0218681	1	-0.200537	1	-0.082519	0.999967
ENSG00000085999.7	RAD54L	-0.328124	1	-0.36553	1	-0.347014	0.691129
ENSG00000086015.16	MAST2	-0.101012	1	-0.27408	1	-0.185971	0.999967
ENSG00000086061.11	DNAJA1	0.027501	1	0.0592278	1	0.0433491	0.999967
ENSG00000086062.8	B4GALT1	0.383604	1	0.139254	1	0.267477	0.999967
ENSG00000086065.9	CHMP5	0.0282674	1	-0.151352	1	-0.0624025	0.999967
ENSG00000086102.14	NFX1	-0.222971	1	-0.222377	1	-0.222509	0.999967
ENSG00000086159.8	AQP6	-0.746399	NA	0.234571	NA	-0.306264	NA
ENSG00000086189.5	DIMT1	0.233536	1	0.190668	1	0.212674	0.999967
ENSG00000086200.12	IPO11	-0.14185	1	-0.030483	1	-0.0852365	0.999967
ENSG00000086205.12	FOLH1	-0.513309	NA	1.0608	NA	0.287198	NA
ENSG00000086232.8	EIF2AK1	0.00408953	1	-0.0248529	1	-0.0120236	0.999967
ENSG00000086289.7	EPDR1	0.341359	1	0.0629691	1	0.216912	0.999967
ENSG00000086300.11	SNX10	0.211301	1	0.253049	1	0.23114	0.999967
ENSG00000086475.10	SEPHS1	0.291741	1	0.183855	1	0.236916	0.731084
ENSG00000086504.11	MRPL28	0.0647118	1	0.0101082	1	0.0430154	0.999967
ENSG00000086506.2	HBQ1	0.0723603	1	0.0447945	1	0.0522008	0.999967
ENSG00000086544.2	ITPKC	0.12178	1	-0.0253915	1	0.0515529	0.999967
ENSG00000086548.8	CEACAM6	1.00173	NA	1.16008	NA	1.081	NA
ENSG00000086589.7	RBM22	0.0282792	1	-0.0495635	1	-0.00858282	0.999967
ENSG00000086598.6	TMED2	0.286833	0.710367	0.289045	0.710367	0.287784	0.767023
ENSG00000086619.9	ERO1LB	-0.281202	1	-0.342354	1	-0.309968	0.492808
ENSG00000086666.14	ZFAND6	0.228508	1	0.0952613	1	0.162705	0.999967
ENSG00000086712.8	TXLNG	-0.0281936	1	-0.00911091	1	-0.0182758	0.999967
ENSG00000086717.14	PPEF1	1.02839	1	0.0142191	1	0.740876	0.999967
ENSG00000086730.12	LAT2	-2.93621	NA	-2.87301	NA	-3.01741	NA
ENSG00000086758.11	HUWE1	-0.279351	0.900742	-0.132518	0.900742	-0.20382	0.988032
ENSG00000086827.4	ZW10	0.0920203	1	0.0576555	1	0.0745291	0.999967
ENSG00000086848.10	ALG9	-0.124837	1	-0.0486762	1	-0.0876852	0.999967
ENSG00000086967.9	MYBPC2	-3.05104	NA	-0.93348	NA	-2.24235	NA
ENSG00000086991.8	NOX4	-1.30108	NA	-1.29679	NA	-1.29229	NA
ENSG00000087008.11	ACOX3	-0.340467	1	-0.0627769	1	-0.212176	0.999967
ENSG00000087053.14	MTMR2	0.108977	1	0.135576	1	0.121667	0.999967
ENSG00000087074.7	PPP1R15A	-0.16112	1	-0.186834	1	-0.167888	0.999967
ENSG00000087076.4	HSD17B14	0.610342	1	-0.353069	1	0.12786	0.999967
ENSG00000087077.7	TRIP6	0.0867899	1	-0.117797	1	-0.00369358	0.999967
ENSG00000087085.9	ACHE	-0.0200394	1	0.168387	1	0.0604961	0.999967
ENSG00000087086.9	FTL	-0.332804	0.783909	-0.429608	0.783909	-0.376294	0.883097
ENSG00000087087.14	SRRT	-0.0506222	1	-0.0936478	1	-0.0720218	0.999967
ENSG00000087088.15	BAX	0.305821	1	0.401655	1	0.353808	0.638066
ENSG00000087095.8	NLK	-0.296911	1	-0.127065	1	-0.216424	0.999967
ENSG00000087111.16	PIGS	-0.024984	1	-0.264307	1	-0.13803	0.999967
ENSG00000087116.9	ADAMTS2	0.323288	1	-0.139005	1	0.0584863	0.999967
ENSG00000087152.11	ATXN7L3	0.230006	1	0.351849	1	0.288398	0.999967
ENSG00000087157.14	PGS1	0.0463266	1	0.160707	1	0.102372	0.999967
ENSG00000087191.8	PSMC5	0.166966	1	0.0903488	1	0.129301	0.999967
ENSG00000087206.12	UIMC1	0.149347	1	0.074971	1	0.116179	0.999967
ENSG00000087245.8	MMP2	-0.0702488	1	-0.28129	1	-0.151407	0.999967
ENSG00000087250.4	MT3	-0.513312	NA	1.1574	NA	0.287198	NA
ENSG00000087253.7	LPCAT2	-0.0784353	1	-0.0127499	1	-0.0466928	0.999967
ENSG00000087258.9	GNAO1	-0.0854231	1	0.0276982	1	-0.0173169	0.999967
ENSG00000087263.12	OGFOD1	0.05816	1	-0.0746561	1	-0.00668309	0.999967
ENSG00000087266.11	SH3BP2	-0.138088	1	-0.177988	1	-0.156146	0.999967
ENSG00000087269.11	NOP14	0.0767084	1	0.0260822	1	0.0509241	0.999967
ENSG00000087274.12	ADD1	0.0667873	1	0.0842333	1	0.0748512	0.999967
ENSG00000087299.7	L2HGDH	-0.00579413	1	-0.0946969	1	-0.0486609	0.999967
ENSG00000087301.4	TXNDC16	-0.244348	1	-0.184732	1	-0.216143	0.980408
ENSG00000087302.4	C14orf166	0.0603606	1	-0.0458819	1	0.00660626	0.999967
ENSG00000087303.12	NID2	-0.510028	0.905306	-0.371353	0.905306	-0.43519	0.803967
ENSG00000087338.4	GMCL1	0.0399199	1	-0.128221	1	-0.03686	0.999967
ENSG00000087365.10	SF3B2	0.151188	1	0.0339406	1	0.0929735	0.999967
ENSG00000087448.5	KLHL42	0.089496	1	0.0511129	1	0.0728751	0.999967
ENSG00000087460.19	GNAS	0.069065	1	-0.0871307	1	-0.0120737	0.999967
ENSG00000087470.13	DNM1L	0.0392582	1	-0.0557687	1	-0.00843578	0.999967
ENSG00000087494.11	PTHLH	-0.248258	1	0.136957	1	-0.078944	0.999967
ENSG00000087495.12	PHACTR3	-0.824691	1	-0.189298	1	-0.5448	0.999967
ENSG00000087502.13	ERGIC2	-0.241331	1	-0.0788416	1	-0.159443	0.999967
ENSG00000087510.5	TFAP2C	-0.169052	1	-0.453839	1	-0.304559	0.999967
ENSG00000087586.13	AURKA	-0.0178764	1	-0.0522281	1	-0.0350741	0.999967
ENSG00000087589.12	CASS4	0.154909	NA	1.73129	NA	0.363684	NA
ENSG00000087842.6	PIR	-0.274607	1	-0.243808	1	-0.261799	0.999967
ENSG00000087884.10	AAMDC	0.0749358	1	0.200098	1	0.13637	0.999967
ENSG00000087903.8	RFX2	-0.363758	1	-0.238085	1	-0.304271	0.999967
ENSG00000087916.7	SLC6A14	0.99494	NA	-0.354963	NA	0.287198	NA
ENSG00000087995.11	METTL2A	-0.0361877	1	-0.216087	1	-0.124677	0.999967
ENSG00000088002.7	SULT2B1	0.359703	1	-0.385281	1	-0.00465207	0.999967
ENSG00000088035.11	ALG6	-0.401473	1	-0.210792	1	-0.297431	0.999967
ENSG00000088038.13	CNOT3	-0.0242808	1	0.00226342	1	-0.0114828	0.999967
ENSG00000088053.7	GP6	0.256498	NA	2.5216	NA	1.0914	NA
ENSG00000088179.4	PTPN4	-0.319535	1	-0.512863	1	-0.403671	0.999967
ENSG00000088205.8	DDX18	-0.142133	1	-0.0689463	1	-0.105858	0.999967
ENSG00000088247.11	KHSRP	0.0277495	1	-0.0586766	1	-0.0163073	0.999967
ENSG00000088256.4	GNA11	0.246063	1	0.243036	1	0.244696	0.7953
ENSG00000088280.14	ASAP3	-0.386627	1	-0.443535	1	-0.410292	0.999967
ENSG00000088298.8	EDEM2	-0.0164439	1	0.0107708	1	-0.00179811	0.999967
ENSG00000088305.14	DNMT3B	-0.119544	1	-0.0258061	1	-0.0793785	0.999967
ENSG00000088325.11	TPX2	-0.0452333	1	-0.0406567	1	-0.0433619	0.999967
ENSG00000088340.11	FER1L4	-0.831728	1	-0.590973	1	-0.718322	0.999967
ENSG00000088356.4	PDRG1	0.051101	1	0.0685108	1	0.0598522	0.999967
ENSG00000088367.16	EPB41L1	0.310418	1	0.156326	1	0.228368	0.999967
ENSG00000088386.11	SLC15A1	0.142314	1	0.33622	1	0.332341	0.999967
ENSG00000088387.13	DOCK9	-0.077619	1	-0.059424	1	-0.0690104	0.999967
ENSG00000088448.10	ANKRD10	0.262688	1	0.134326	1	0.196654	0.999967
ENSG00000088451.6	TGDS	0.132431	1	0.0597653	1	0.0965337	0.999967
ENSG00000088538.12	DOCK3	-0.0430976	1	-0.0458252	1	-0.0413784	0.999967
ENSG00000088543.10	C3orf18	-1.10793	1	-1.3411	1	-1.24045	0.999967
ENSG00000088682.9	COQ9	-0.0730543	1	-0.122975	1	-0.0987331	0.999967
ENSG00000088726.11	TMEM40	0.758552	1	2.26128	1	1.23104	0.999967
ENSG00000088727.8	KIF9	0.251986	1	0.0703097	1	0.166569	0.999967
ENSG00000088756.8	ARHGAP28	-0.18906	1	-0.233971	1	-0.206989	0.999967
ENSG00000088766.7	CRLS1	0.181891	1	0.141274	1	0.166881	0.999967
ENSG00000088808.12	PPP1R13B	-0.119466	1	-0.141017	1	-0.126607	0.999967
ENSG00000088812.13	ATRN	-0.388103	0.998466	-0.401968	0.998466	-0.394158	0.999967
ENSG00000088826.13	SMOX	-0.100039	1	-0.329522	1	-0.193591	0.999967
ENSG00000088827.8	SIGLEC1	-1.92736	NA	-1.66743	NA	-2.0122	NA
ENSG00000088832.10	FKBP1A	-0.10255	1	0.0351686	1	-0.0430001	0.999967
ENSG00000088833.13	NSFL1C	0.0685776	1	-0.0924327	1	0.00672053	0.999967
ENSG00000088836.8	SLC4A11	-0.363344	1	-0.361478	1	-0.358297	0.999967
ENSG00000088854.11	C20orf194	-0.241405	1	-0.156381	1	-0.203435	0.999967
ENSG00000088876.7	ZNF343	-0.0301458	1	0.0653826	1	0.0154049	0.999967
ENSG00000088881.16	EBF4	-0.0632407	1	-0.529768	1	-0.239471	0.999967
ENSG00000088882.7	CPXM1	-3.34634	NA	-3.3005	NA	-3.26042	NA
ENSG00000088888.13	MAVS	0.120269	1	-0.00997256	1	0.0715466	0.999967
ENSG00000088899.10	LZTS3	0.248496	1	0.317257	1	0.286174	0.999967
ENSG00000088930.6	XRN2	0.0389975	1	0.0169721	1	0.0296204	0.999967
ENSG00000088970.11	PLK1S1	0.0761395	1	0.207309	1	0.129619	0.999967
ENSG00000088986.6	DYNLL1	0.220305	1	0.178618	1	0.199142	0.999967
ENSG00000088992.13	TESC	0.0373147	1	0.138339	1	0.0854633	0.999967
ENSG00000089006.12	SNX5	0.00688587	1	0.092849	1	0.0367015	0.999967
ENSG00000089009.11	RPL6	0.292617	0.913451	0.127747	0.913451	0.206234	0.999967
ENSG00000089022.9	MAPKAPK5	0.204088	1	0.114541	1	0.16556	0.999967
ENSG00000089041.12	P2RX7	1.05717	1	0.391561	1	0.579304	0.999967
ENSG00000089048.10	ESF1	-0.418928	1	-0.285925	1	-0.368409	0.999967
ENSG00000089050.10	RBBP9	0.146206	1	0.0446583	1	0.102485	0.999967
ENSG00000089053.8	ANAPC5	0.14418	1	0.12174	1	0.132034	0.999967
ENSG00000089057.10	SLC23A2	-0.0819637	1	-0.134645	1	-0.100939	0.999967
ENSG00000089060.7	SLC8B1	-0.244378	1	-0.344004	1	-0.280412	0.999967
ENSG00000089063.10	TMEM230	-0.0100471	1	-0.0458906	1	-0.0246269	0.999967
ENSG00000089091.12	DZANK1	-0.197855	1	0.0659269	1	-0.0876417	0.999967
ENSG00000089094.12	KDM2B	-0.0781098	1	-0.0418708	1	-0.0603836	0.999967
ENSG00000089101.13	C20orf26	0.0633761	1	0.00897707	1	0.0420435	0.999967
ENSG00000089116.3	LHX5	-2.03964	NA	-1.88129	NA	-1.96058	NA
ENSG00000089123.11	TASP1	-0.379063	1	-0.394934	1	-0.380657	0.999967
ENSG00000089154.6	GCN1L1	-0.128875	1	-0.130277	1	-0.129685	0.999967
ENSG00000089157.11	RPLP0	0.420855	0.000497863	0.285868	0.000497863	0.350642	0.129093
ENSG00000089159.11	PXN	-0.0200435	1	-0.0762475	1	-0.0469829	0.999967
ENSG00000089163.4	SIRT4	0.788762	1	-0.102134	1	0.36822	0.999967
ENSG00000089169.10	RPH3A	-2.54215	NA	-2.38532	NA	-2.46609	NA
ENSG00000089177.13	KIF16B	-0.243202	1	-0.145882	1	-0.208158	0.999967
ENSG00000089195.10	TRMT6	0.0280689	1	0.0710154	1	0.0427089	0.999967
ENSG00000089199.5	CHGB	-0.218063	1	-0.0779183	1	-0.173514	0.999967
ENSG00000089220.4	PEBP1	0.140581	1	0.0888135	1	0.114328	0.999967
ENSG00000089234.11	BRAP	0.0529043	1	-0.0958318	1	-0.0206268	0.999967
ENSG00000089248.6	ERP29	0.0321318	1	0.0416243	1	0.036726	0.999967
ENSG00000089250.14	NOS1	-2.30984	1	0.706614	1	-0.146021	0.999967
ENSG00000089280.14	FUS	0.120245	1	0.0892171	1	0.104738	0.999967
ENSG00000089289.11	IGBP1	0.299908	1	0.210486	1	0.258378	0.711789
ENSG00000089327.10	FXYD5	-0.0501518	1	-0.153767	1	-0.103555	0.999967
ENSG00000089335.16	ZNF302	-0.184877	1	-0.0784476	1	-0.126795	0.999967
ENSG00000089351.10	GRAMD1A	0.144377	1	0.0557098	1	0.0988717	0.999967
ENSG00000089356.12	FXYD3	1.70191	NA	1.1325	NA	1.82144	NA
ENSG00000089472.12	HEPH	-2.03956	NA	-3.28853	NA	-2.68187	NA
ENSG00000089486.12	CDIP1	0.105389	1	-0.184668	1	-0.0282746	0.999967
ENSG00000089505.13	CMTM1	0.810333	1	0.323667	1	0.554793	0.999967
ENSG00000089558.4	KCNH4	-1.14316	1	-0.73101	1	-1.00579	0.999967
ENSG00000089597.12	GANAB	-0.246095	0.178141	-0.205227	0.178141	-0.225088	0.443686
ENSG00000089639.6	GMIP	0.254656	1	-0.0505774	1	0.140605	0.999967
ENSG00000089682.12	RBM41	-0.478716	1	-0.27914	1	-0.389257	0.999967
ENSG00000089685.10	BIRC5	0.0746596	1	0.0458453	1	0.0596769	0.999967
ENSG00000089692.4	LAG3	-1.45978	NA	0.636485	NA	-0.659848	NA
ENSG00000089693.6	MLF2	0.0642045	1	0.0992702	1	0.0819424	0.999967
ENSG00000089723.5	OTUB2	0.120044	1	0.204942	1	0.162634	0.999967
ENSG00000089737.11	DDX24	-0.0426397	1	-0.0359641	1	-0.0393441	0.999967
ENSG00000089775.7	ZBTB25	0.082218	1	-0.305582	1	-0.110626	0.999967
ENSG00000089818.12	NECAP1	0.00950655	1	-0.0193819	1	-0.00411368	0.999967
ENSG00000089820.11	ARHGAP4	-1.69456	1	-0.548584	1	-1.02261	0.999967
ENSG00000089847.8	ANKRD24	0.300732	1	1.37833	1	0.829892	0.999967
ENSG00000089876.7	DHX32	-0.126362	1	-0.130848	1	-0.128634	0.999967
ENSG00000089902.8	RCOR1	-0.0511866	1	-0.0868534	1	-0.0678561	0.999967
ENSG00000089916.13	GPATCH2L	-0.209159	1	-0.00897606	1	-0.114507	0.999967
ENSG00000090006.13	LTBP4	-0.312575	1	-0.266719	1	-0.28724	0.999967
ENSG00000090013.5	BLVRB	0.0600336	1	0.163437	1	0.110023	0.999967
ENSG00000090020.6	SLC9A1	-0.119223	1	0.000130789	1	-0.0632279	0.999967
ENSG00000090054.9	SPTLC1	-0.0448366	1	0.0824741	1	0.0145575	0.999967
ENSG00000090060.13	PAPOLA	-0.0286663	1	0.00327255	1	-0.0127734	0.999967
ENSG00000090061.13	CCNK	-0.284542	1	-0.276479	1	-0.28049	0.436601
ENSG00000090097.16	PCBP4	0.20764	1	-0.10204	1	0.080965	0.999967
ENSG00000090238.7	YPEL3	0.370069	1	0.165799	1	0.28459	0.999967
ENSG00000090263.11	MRPS33	0.00782637	1	0.00526795	1	0.00721977	0.999967
ENSG00000090266.8	NDUFB2	0.117476	1	0.2774	1	0.196981	0.999967
ENSG00000090273.9	NUDC	0.033536	1	-0.105942	1	-0.0374046	0.999967
ENSG00000090316.11	MAEA	-0.013294	1	-0.0593078	1	-0.0354269	0.999967
ENSG00000090339.4	ICAM1	-0.628589	NA	-1.87755	NA	-1.27079	NA
ENSG00000090372.10	STRN4	-0.0675396	1	-0.148252	1	-0.10612	0.999967
ENSG00000090376.4	IRAK3	-1.09384	1	-0.473359	1	-0.756057	0.999967
ENSG00000090382.2	LYZ	-3.56088	NA	-2.3693	NA	-3.02712	NA
ENSG00000090432.5	MUL1	0.166489	1	0.0941853	1	0.130394	0.999967
ENSG00000090447.7	TFAP4	0.0586137	1	0.172398	1	0.119576	0.999967
ENSG00000090470.10	PDCD7	-0.0526852	1	-0.0589839	1	-0.0556017	0.999967
ENSG00000090487.6	SPG21	0.343161	1	0.332145	1	0.336553	0.436401
ENSG00000090520.6	DNAJB11	-0.0254373	1	-0.0739101	1	-0.0486172	0.999967
ENSG00000090530.5	LEPREL1	0.0315425	1	-0.180608	1	-0.05931	0.999967
ENSG00000090534.13	THPO	0.362054	NA	-1.44621	NA	-0.892469	NA
ENSG00000090539.11	CHRD	-0.0769044	1	-0.451043	1	-0.284181	0.999967
ENSG00000090554.8	FLT3LG	0.336311	1	0.523448	1	0.382565	0.999967
ENSG00000090565.11	RAB11FIP3	-0.043304	1	0.00378885	1	-0.0172793	0.999967
ENSG00000090581.5	GNPTG	0.0602104	1	0.109855	1	0.0835779	0.999967
ENSG00000090612.16	ZNF268	-0.352418	1	-0.202051	1	-0.282718	0.999967
ENSG00000090615.8	GOLGA3	0.0526488	1	-0.0921931	1	-0.0154306	0.999967
ENSG00000090621.9	PABPC4	0.00129259	1	-0.12081	1	-0.0628045	0.999967
ENSG00000090659.13	CD209	-3.3464	NA	-1.76529	NA	-2.5659	NA
ENSG00000090661.7	CERS4	0.073105	1	-0.031935	1	0.0207097	0.999967
ENSG00000090674.11	MCOLN1	-0.110861	1	-0.0252185	1	-0.0718854	0.999967
ENSG00000090686.11	USP48	-0.087522	1	-0.0628203	1	-0.0750922	0.999967
ENSG00000090776.5	EFNB1	0.135219	1	0.0411562	1	0.0826185	0.999967
ENSG00000090857.9	PDPR	-0.358307	1	-0.245203	1	-0.303777	0.904043
ENSG00000090861.11	AARS	0.0568593	1	-0.000932351	1	0.0241772	0.999967
ENSG00000090863.7	GLG1	-0.236572	1	-0.324381	1	-0.279428	0.617415
ENSG00000090889.10	KIF4A	-0.018596	1	-0.0532643	1	-0.0358608	0.999967
ENSG00000090905.13	TNRC6A	-0.131015	1	0.0528049	1	-0.0442279	0.999967
ENSG00000090920.9	FCGBP	-0.562733	1	0.504392	1	-0.127302	0.999967
ENSG00000090924.10	PLEKHG2	-0.309716	1	-0.159797	1	-0.238216	0.999967
ENSG00000090932.6	DLL3	0.230488	1	0.186665	1	0.204662	0.999967
ENSG00000090971.4	NAT14	0.354043	1	0.412784	1	0.382221	0.966398
ENSG00000090975.8	PITPNM2	-0.647215	1	-0.104962	1	-0.372984	0.999967
ENSG00000090989.13	EXOC1	0.0483003	1	-6.54836e-05	1	0.0238697	0.999967
ENSG00000091009.6	RBM27	-0.148719	1	-0.0257053	1	-0.0892103	0.999967
ENSG00000091010.4	POU4F3	2.86526	NA	1.99511	NA	2.46745	NA
ENSG00000091039.12	OSBPL8	-0.213956	1	-0.0759669	1	-0.145187	0.999967
ENSG00000091073.15	DTX2	-0.377006	1	0.0229775	1	-0.174899	0.999967
ENSG00000091127.9	PUS7	0.0998634	1	0.0874843	1	0.0935824	0.999967
ENSG00000091128.8	LAMB4	-2.95645	NA	-1.88675	NA	-2.47268	NA
ENSG00000091129.15	NRCAM	-0.344237	1	-0.272125	1	-0.307717	0.727327
ENSG00000091136.9	LAMB1	-0.436925	0.00441874	-0.380629	0.00441874	-0.409323	0.00019402
ENSG00000091137.7	SLC26A4	-0.106397	1	0.730415	1	0.235627	0.999967
ENSG00000091140.8	DLD	-0.0385831	1	0.00432028	1	-0.0178695	0.999967
ENSG00000091157.9	WDR7	-0.0786548	1	-0.152057	1	-0.114404	0.999967
ENSG00000091164.8	TXNL1	0.225001	1	0.102689	1	0.16329	0.999967
ENSG00000091181.15	IL5RA	-1.56932	NA	0.489542	NA	-1.04657	NA
ENSG00000091262.10	ABCC6	-0.280295	1	-0.608395	1	-0.513952	0.999967
ENSG00000091317.7	CMTM6	0.174115	1	0.253028	1	0.212454	0.999967
ENSG00000091409.10	ITGA6	-0.104086	1	-0.119178	1	-0.111132	0.999967
ENSG00000091428.13	RAPGEF4	-0.030442	1	0.235467	1	0.0847969	0.999967
ENSG00000091436.12	MLTK	0.0191778	1	0.0626382	1	0.0398174	0.999967
ENSG00000091483.6	FH	0.0975104	1	-0.104001	1	-0.00925685	0.999967
ENSG00000091490.6	SEL1L3	-0.334238	1	-0.162962	1	-0.25081	0.999967
ENSG00000091513.10	TF	0.852545	NA	2.51489	NA	1.53569	NA
ENSG00000091527.11	CDV3	-0.13209	1	0.0518628	1	-0.038058	0.999967
ENSG00000091536.12	MYO15A	-1.37545	1	-0.88252	1	-1.10198	0.999967
ENSG00000091542.8	ALKBH5	0.240293	1	0.134696	1	0.185586	0.999967
ENSG00000091583.6	APOH	-1.92369	NA	-1.76534	NA	-1.84459	NA
ENSG00000091592.11	NLRP1	0.187342	1	0.36119	1	0.271432	0.999967
ENSG00000091622.11	PITPNM3	-0.965968	1	-0.968428	1	-0.978078	0.999967
ENSG00000091640.3	SPAG7	0.206222	1	0.254251	1	0.229641	0.999967
ENSG00000091651.4	ORC6	0.107921	1	0.0653906	1	0.0876328	0.999967
ENSG00000091656.11	ZFHX4	-0.308176	1	0.0331442	1	-0.13155	0.999967
ENSG00000091732.11	ZC3HC1	-0.0651957	1	0.0347673	1	-0.017473	0.999967
ENSG00000091831.17	ESR1	-3.56234	NA	-1.76243	NA	-2.82672	NA
ENSG00000091844.3	RGS17	-0.766795	1	0.0387198	1	-0.12773	0.999967
ENSG00000091879.9	ANGPT2	-0.580596	1	0.0796635	1	-0.353084	0.999967
ENSG00000091947.5	TMEM101	0.313417	1	0.238217	1	0.280697	0.999967
ENSG00000091972.14	CD200	0.195248	NA	-2.00948	NA	-0.736913	NA
ENSG00000091986.11	CCDC80	-0.214494	1	-0.182014	1	-0.200916	0.999967
ENSG00000092010.10	PSME1	-0.0593271	1	-0.103473	1	-0.076677	0.999967
ENSG00000092020.6	PPP2R3C	0.0664621	1	0.0466491	1	0.0559724	0.999967
ENSG00000092036.12	HAUS4	0.183354	1	0.0112208	1	0.103606	0.999967
ENSG00000092051.12	JPH4	-3.56216	NA	-2.68889	NA	-3.1537	NA
ENSG00000092054.12	MYH7	0.903944	NA	1.06076	NA	0.977476	NA
ENSG00000092067.5	CEBPE	4.02283	NA	2.6911	NA	3.34181	NA
ENSG00000092068.14	SLC7A8	0.123436	1	0.2126	1	0.159691	0.999967
ENSG00000092094.6	OSGEP	-0.0624286	1	-0.0928604	1	-0.0760396	0.999967
ENSG00000092096.10	SLC22A17	0.117706	1	-0.24662	1	-0.0315117	0.999967
ENSG00000092098.12	RNF31	-0.179537	1	-0.0871361	1	-0.134117	0.999967
ENSG00000092108.16	SCFD1	-0.0641197	1	0.0223847	1	-0.0214933	0.999967
ENSG00000092140.10	G2E3	-0.39858	1	-0.219681	1	-0.309255	0.968073
ENSG00000092148.8	HECTD1	-0.23865	1	-0.172381	1	-0.205774	0.999967
ENSG00000092199.13	HNRNPC	0.101355	1	0.0934276	1	0.0972241	0.999967
ENSG00000092200.8	RPGRIP1	3.79109	NA	2.99622	NA	3.42791	NA
ENSG00000092201.5	SUPT16H	0.0458498	1	0.00150196	1	0.0231426	0.999967
ENSG00000092203.9	TOX4	-0.0138766	1	0.0375354	1	0.0109338	0.999967
ENSG00000092208.12	GEMIN2	0.0300906	1	0.0998036	1	0.0630215	0.999967
ENSG00000092295.7	TGM1	0.479216	1	-0.175408	1	0.291012	0.999967
ENSG00000092330.11	TINF2	0.166267	1	0.121238	1	0.146358	0.999967
ENSG00000092377.9	TBL1Y	-0.513312	NA	1.1574	NA	0.287198	NA
ENSG00000092421.12	SEMA6A	-0.201964	1	-0.134648	1	-0.168571	0.999967
ENSG00000092439.9	TRPM7	-0.37082	1	-0.287207	1	-0.3302	0.687571
ENSG00000092445.7	TYRO3	-0.219602	1	-0.32774	1	-0.274885	0.967697
ENSG00000092470.7	WDR76	-0.0127594	1	-0.108185	1	-0.0586998	0.999967
ENSG00000092529.18	CAPN3	0.232276	NA	-3.03996	NA	-1.29557	NA
ENSG00000092531.5	SNAP23	0.0471638	1	0.0562414	1	0.0515456	0.999967
ENSG00000092607.9	TBX15	0.553325	1	0.478392	1	0.493837	0.999967
ENSG00000092621.7	PHGDH	-0.0307263	1	-0.057441	1	-0.046149	0.999967
ENSG00000092758.11	COL9A3	-0.430174	1	-1.17226	1	-0.678975	0.999967
ENSG00000092820.13	EZR	0.13273	1	-0.0243741	1	0.052095	0.999967
ENSG00000092841.14	MYL6	-0.0170494	1	-0.0235014	1	-0.0201642	0.999967
ENSG00000092847.6	AGO1	0.0583316	1	0.209965	1	0.135203	0.999967
ENSG00000092850.7	TEKT2	-0.949906	1	0.994134	1	0.256958	0.999967
ENSG00000092853.9	CLSPN	-0.112317	1	-0.0565478	1	-0.0825566	0.999967
ENSG00000092871.12	RFFL	0.139076	1	-0.14995	1	0.0296018	0.999967
ENSG00000092929.7	UNC13D	1.00216	NA	-1.72932	NA	0.380463	NA
ENSG00000092931.7	MFSD11	-0.1162	1	-0.256442	1	-0.184243	0.999967
ENSG00000092964.12	DPYSL2	0.134878	1	0.0508152	1	0.088849	0.999967
ENSG00000092969.7	TGFB2	-0.364944	1	0.0887207	1	-0.164609	0.999967
ENSG00000092978.6	GPATCH2	-0.0468079	1	-0.0208536	1	-0.0342218	0.999967
ENSG00000093000.14	NUP50	0.102427	1	0.153247	1	0.126594	0.999967
ENSG00000093009.5	CDC45	-0.00538643	1	-0.19935	1	-0.0974518	0.999967
ENSG00000093010.7	COMT	0.208497	1	0.200011	1	0.20433	0.999967
ENSG00000093072.11	CECR1	-0.595386	NA	-0.180119	NA	-0.304117	NA
ENSG00000093134.9	VNN3	-0.524954	NA	2.47191	NA	0.977027	NA
ENSG00000093144.14	ECHDC1	0.0101531	1	0.0484835	1	0.0284628	0.999967
ENSG00000093167.13	LRRFIP2	0.305198	1	0.00954659	1	0.145781	0.999967
ENSG00000093183.9	SEC22C	-0.158788	1	-0.199803	1	-0.180945	0.999967
ENSG00000093217.5	XYLB	0.109215	1	0.126032	1	0.117266	0.999967
ENSG00000094631.14	HDAC6	-0.0582982	1	-0.0974042	1	-0.0800392	0.999967
ENSG00000094755.12	GABRP	2.59447	NA	-1.33061	NA	1.42839	NA
ENSG00000094804.5	CDC6	0.0694617	1	0.0311997	1	0.0499274	0.999967
ENSG00000094841.9	UPRT	0.103387	1	0.0990876	1	0.100949	0.999967
ENSG00000094880.6	CDC23	0.0219625	1	-0.0193858	1	0.00051429	0.999967
ENSG00000094914.8	AAAS	0.0285754	1	-0.0575688	1	-0.0153046	0.999967
ENSG00000094916.9	CBX5	0.0788084	1	0.23407	1	0.156983	0.999967
ENSG00000094975.9	SUCO	-0.0923366	1	0.190808	1	0.0426686	0.999967
ENSG00000095002.8	MSH2	0.0327768	1	0.0270202	1	0.0302678	0.999967
ENSG00000095015.5	MAP3K1	-0.140342	1	-0.117785	1	-0.129468	0.999967
ENSG00000095059.11	DHPS	-0.0402341	1	-0.0109943	1	-0.026213	0.999967
ENSG00000095066.7	HOOK2	0.0969872	1	-0.0347304	1	0.0115735	0.999967
ENSG00000095110.3	NXPE1	1.84974	NA	-0.354988	NA	0.909406	NA
ENSG00000095139.9	ARCN1	0.0630637	1	0.0532784	1	0.0582996	0.999967
ENSG00000095203.10	EPB41L4B	-0.0908382	1	0.22074	1	0.0638464	0.999967
ENSG00000095209.7	TMEM38B	0.0356134	1	0.228668	1	0.135407	0.999967
ENSG00000095261.9	PSMD5	-0.518653	NA	-1.76215	NA	-1.12862	NA
ENSG00000095303.10	PTGS1	0.358997	NA	0.233336	NA	0.317773	NA
ENSG00000095319.10	NUP188	-0.124385	1	-0.159778	1	-0.142095	0.967776
ENSG00000095321.12	CRAT	-0.260955	1	-0.216215	1	-0.236492	0.999967
ENSG00000095370.15	SH2D3C	-0.146395	1	0.541324	1	0.188898	0.999967
ENSG00000095380.10	NANS	0.0293375	1	-0.104571	1	-0.0378927	0.999967
ENSG00000095383.15	TBC1D2	-0.440854	1	-0.114745	1	-0.292921	0.999967
ENSG00000095397.9	DFNB31	0.152501	1	0.0116475	1	0.10858	0.999967
ENSG00000095485.12	CWF19L1	-0.0188242	1	-0.0761728	1	-0.0488361	0.999967
ENSG00000095539.11	SEMA4G	0.123244	1	-0.183947	1	-0.0172468	0.999967
ENSG00000095564.9	BTAF1	0.051773	1	0.254298	1	0.149664	0.999967
ENSG00000095574.7	IKZF5	-0.0179138	1	0.0148115	1	-6.20992e-05	0.999967
ENSG00000095585.12	BLNK	-0.109016	1	-0.121739	1	-0.103837	0.999967
ENSG00000095587.8	TLL2	0.513394	1	0.534639	1	0.527017	0.999967
ENSG00000095596.7	CYP26A1	-0.222285	1	-0.140036	1	-0.182287	0.999967
ENSG00000095627.5	TDRD1	-2.85444	NA	-0.168279	NA	-1.16594	NA
ENSG00000095637.16	SORBS1	-0.240235	1	-0.121117	1	-0.186039	0.999967
ENSG00000095713.9	CRTAC1	0.190291	1	-0.289785	1	-0.065059	0.999967
ENSG00000095739.7	BAMBI	0.0874791	1	0.0160877	1	0.0552843	0.999967
ENSG00000095752.2	IL11	-1.4223	NA	1.41249	NA	-0.135566	NA
ENSG00000095777.10	MYO3A	-0.675842	1	-0.0886601	1	-0.363598	0.999967
ENSG00000095787.17	WAC	-0.0459125	1	0.0112531	1	-0.0177681	0.999967
ENSG00000095794.15	CREM	0.154085	1	0.146571	1	0.148425	0.999967
ENSG00000095906.12	NUBP2	0.160727	1	0.0653903	1	0.11282	0.999967
ENSG00000095917.9	TPSD1	-1.92369	NA	-1.76534	NA	-1.84459	NA
ENSG00000095951.12	HIVEP1	-0.0992846	1	-0.166599	1	-0.134074	0.999967
ENSG00000096060.10	FKBP5	0.185365	1	0.170429	1	0.178609	0.968073
ENSG00000096063.10	SRPK1	-0.159019	1	-0.014887	1	-0.0858486	0.999967
ENSG00000096070.15	BRPF3	-0.118415	1	-0.0873295	1	-0.101365	0.999967
ENSG00000096080.7	MRPS18A	0.110021	1	0.0184316	1	0.0665609	0.999967
ENSG00000096088.12	PGC	1.02263	NA	-1.27994	NA	-0.282535	NA
ENSG00000096092.5	TMEM14A	0.132316	1	0.0730065	1	0.100372	0.999967
ENSG00000096093.10	EFHC1	-0.255441	1	-0.0608373	1	-0.160568	0.999967
ENSG00000096384.15	HSP90AB1	0.10689	1	-0.0131428	1	0.0447078	0.999967
ENSG00000096401.7	CDC5L	-0.0374841	1	0.0570818	1	0.00993014	0.999967
ENSG00000096433.6	ITPR3	0.0157445	1	-0.12029	1	-0.0550914	0.999967
ENSG00000096654.11	ZNF184	-0.0601866	1	0.109008	1	0.0280688	0.999967
ENSG00000096696.9	DSP	-0.072356	1	-0.0100444	1	-0.0369132	0.999967
ENSG00000096717.7	SIRT1	0.0455902	1	0.0578688	1	0.0517106	0.999967
ENSG00000096746.13	HNRNPH3	-0.137425	1	0.140948	1	0.0170238	0.999967
ENSG00000096872.11	IFT74	-0.72591	1	-0.444731	1	-0.584481	0.804994
ENSG00000096968.8	JAK2	0.0634323	1	-0.0980537	1	-0.0129434	0.999967
ENSG00000096996.11	IL12RB1	1.40116	NA	4.68668	NA	3.68106	NA
ENSG00000097007.13	ABL1	0.273704	1	0.0573862	1	0.174764	0.999967
ENSG00000097021.15	ACOT7	0.0753606	1	-0.0664083	1	0.00583089	0.999967
ENSG00000097033.10	SH3GLB1	0.143829	1	0.155165	1	0.1495	0.999967
ENSG00000097046.8	CDC7	-0.0766581	1	-0.0509935	1	-0.0638529	0.999967
ENSG00000097096.8	SYDE2	-0.16198	1	-0.0556939	1	-0.108989	0.999967
ENSG00000099139.9	PCSK5	0.108502	1	0.0549599	1	0.0819014	0.999967
ENSG00000099194.5	SCD	-0.0295839	1	-0.0613671	1	-0.0451719	0.999967
ENSG00000099203.2	TMED1	0.0356012	1	-0.00961732	1	0.0133079	0.999967
ENSG00000099204.14	ABLIM1	-0.00530675	1	0.0188633	1	0.00795155	0.999967
ENSG00000099219.9	ERMP1	-0.0790634	1	-0.0809044	1	-0.0799399	0.999967
ENSG00000099246.12	RAB18	0.166404	1	0.211263	1	0.188773	0.999967
ENSG00000099250.13	NRP1	-0.220591	1	-0.267819	1	-0.242154	0.999967
ENSG00000099251.10	HSD17B7P2	-0.473899	1	-0.103483	1	-0.285328	0.999967
ENSG00000099256.14	PRTFDC1	-1.06795	1	-0.261583	1	-0.895031	0.999967
ENSG00000099260.6	PALMD	-0.963424	NA	-0.890379	NA	-0.924927	NA
ENSG00000099282.5	TSPAN15	0.156195	1	-0.124893	1	0.0351867	0.999967
ENSG00000099284.9	H2AFY2	0.264593	1	0.0533013	1	0.160014	0.999967
ENSG00000099290.11	FAM21A	-0.242802	1	-0.0870892	1	-0.180298	0.999967
ENSG00000099308.6	MAST3	-0.110101	1	-0.107111	1	-0.110259	0.999967
ENSG00000099326.4	MZF1	-0.0199795	1	0.223492	1	0.0956668	0.999967
ENSG00000099330.4	OCEL1	0.166004	1	0.00448291	1	0.0845798	0.999967
ENSG00000099331.9	MYO9B	-0.0801383	1	-0.0721198	1	-0.0749289	0.999967
ENSG00000099337.3	KCNK6	-0.538915	1	-0.165975	1	-0.33206	0.999967
ENSG00000099338.18	CATSPERG	-0.368975	1	0.623124	1	0.0152618	0.999967
ENSG00000099341.7	PSMD8	0.062999	1	0.00533385	1	0.0354642	0.999967
ENSG00000099364.12	FBXL19	0.17037	1	-0.024924	1	0.0717025	0.999967
ENSG00000099365.5	STX1B	-1.06909	1	0.772199	1	-0.0112453	0.999967
ENSG00000099377.9	HSD3B7	0.255381	1	0.32818	1	0.284257	0.999967
ENSG00000099381.12	SETD1A	-0.0502122	1	-0.0393463	1	-0.0446776	0.999967
ENSG00000099385.7	BCL7C	-0.0174149	1	-0.00399656	1	-0.0127229	0.999967
ENSG00000099617.2	EFNA2	-1.09573	1	-0.214725	1	-0.529689	0.999967
ENSG00000099622.9	CIRBP	0.106415	1	0.205955	1	0.15426	0.999967
ENSG00000099624.3	ATP5D	0.214606	1	0.12825	1	0.169855	0.999967
ENSG00000099625.8	C19orf26	-0.419253	1	-0.0537336	1	-0.232382	0.999967
ENSG00000099725.10	PRKY	-1.92377	NA	1.29351	NA	0.372656	NA
ENSG00000099769.5	IGFALS	-0.406761	NA	-0.34728	NA	-0.598536	NA
ENSG00000099783.7	HNRNPM	0.107205	1	0.0885526	1	0.0978505	0.999967
ENSG00000099785.6	MARCH2	0.784691	1	0.857357	1	0.82367	0.999967
ENSG00000099795.2	NDUFB7	-0.039648	1	0.117494	1	0.0401841	0.999967
ENSG00000099797.7	TECR	0.0701544	1	-0.0702163	1	-0.00144873	0.999967
ENSG00000099800.3	TIMM13	0.266889	1	0.211797	1	0.241192	0.996575
ENSG00000099804.4	CDC34	0.277481	1	0.271917	1	0.273112	0.999967
ENSG00000099810.14	MTAP	-0.16592	1	-0.0665693	1	-0.116263	0.999967
ENSG00000099812.6	MISP	1.95149	NA	2.96195	NA	2.23438	NA
ENSG00000099814.11	CEP170B	-0.174077	1	-0.19088	1	-0.181877	0.999967
ENSG00000099817.7	POLR2E	0.114066	1	0.0247546	1	0.068094	0.999967
ENSG00000099821.9	POLRMT	0.0425103	1	-0.0568662	1	-0.00709662	0.999967
ENSG00000099822.2	HCN2	-0.195487	1	-0.0594594	1	-0.128216	0.999967
ENSG00000099840.9	IZUMO4	0.911237	1	1.48788	1	1.14656	0.999967
ENSG00000099849.10	RASSF7	0.19554	1	0.499566	1	0.353897	0.999967
ENSG00000099860.4	GADD45B	-0.190991	1	0.0518381	1	-0.105603	0.999967
ENSG00000099864.13	PALM	0.464994	1	0.234919	1	0.336775	0.999967
ENSG00000099866.10	MADCAM1	-2.23305	1	-2.00401	1	-2.09162	0.999967
ENSG00000099875.10	MKNK2	0.00472791	1	-0.0125238	1	-0.00211655	0.999967
ENSG00000099889.9	ARVCF	0.413374	1	0.20704	1	0.301945	0.999967
ENSG00000099899.10	TRMT2A	0.0998953	1	0.0784272	1	0.0896943	0.999967
ENSG00000099901.12	RANBP1	0.165139	1	0.116126	1	0.139975	0.999967
ENSG00000099904.11	ZDHHC8	-0.345299	1	-0.381704	1	-0.363543	0.999967
ENSG00000099910.12	KLHL22	0.0120483	1	-0.163287	1	-0.0777478	0.999967
ENSG00000099917.13	MED15	-0.34155	1	-0.240229	1	-0.29211	0.999967
[truncated: 27,959 more rows]
