# Supplementary material for: HDLBP binds ER-targeted mRNAs by multivalent interactions to promote protein synthesis of transmembrane and secreted proteins
Source: Nat Commun. 2022 May 18;13:2727. doi: 10.1038/s41467-022-30322-7 (PMC9117268; doi:10.1038/s41467-022-30322-7)
Supplement: Supplementary file 9 — Supplementary Data 6 [file 41467_2022_30322_MOESM9_ESM.xls]

## Sheet: tableS6_psilac
Symbol	gene_id	localization	tarsig	Majority.protein.IDs	iBAQ.L.Memb_4h_Forward_1	iBAQ.M.Memb_4h_Forward_1	iBAQ.H.Memb_4h_Forward_1	iBAQ.L.Memb_4h_Forward_2	iBAQ.M.Memb_4h_Forward_2	iBAQ.H.Memb_4h_Forward_2	iBAQ.L.Memb_4h_Reverse_1	iBAQ.M.Memb_4h_Reverse_1	iBAQ.H.Memb_4h_Reverse_1	iBAQ.L.Memb_4h_Reverse_2	iBAQ.M.Memb_4h_Reverse_2	iBAQ.H.Memb_4h_Reverse_2	Ratio.H.M.normalized.Memb_4h_Forward_1	Ratio.H.M.normalized.Memb_4h_Forward_2	Ratio.H.M.normalized.Memb_4h_Reverse_1	Ratio.H.M.normalized.Memb_4h_Reverse_2	mean.Ratio.H.M.normalized.Memb_4h	hdlbp.target.yes.no
AAAS	ENSG00000094914.8	cytosolic	cyt_notsig	Q9NRG9	26.0472	23.8725	23.706	26.0875	24.3731	24.0483	25.6723	23.5382	23.7956	25.463	23.4466	23.5386	0.0220482	0.0533894	-0.246104	-0.188401	-0.0897668	target
AACS	ENSG00000081760.12	cytosolic	cyt_notsig	Q86V21	22.1295	20.0577	19.5576	18.6676	15.1122	15.4016	23.1545	20.0044	20.7744	NA	NA	NA	NA	NA	-0.0913952	NA	NA	nontarget
AADAT	ENSG00000109576.9	cytosolic	MitoCarta	NA	NA	NA	NA	NA	NA	NA	NA	NA	NA	NA	NA	NA	NA	NA	NA	NA	NA	NA
AAGAB	ENSG00000103591.8	cytosolic	cyt_notsig	Q6PD74	22.9421	20.175	19.8511	NA	NA	NA	25.0095	23.0154	21.8877	NA	NA	NA	NA	NA	0.615375	NA	NA	nontarget
AAK1	ENSG00000115977.14	cytosolic	cyt_notsig	A0A096LP25	NA	NA	NA	NA	NA	NA	NA	NA	NA	NA	NA	NA	NA	NA	NA	NA	NA	NA
AAMDC	ENSG00000087884.10	cytosolic	cyt_notsig	Q9H7C9	22.685	19.6127	20.5336	17.6282	17.7835	21.1926	24.0248	21.2197	21.6729	NA	NA	23.3745	1.00569	NA	NA	NA	NA	nontarget
AAMP	ENSG00000127837.5	cytosolic	cyt_notsig	C9JG97	23.3652	21.6348	20.7015	20.768	20.2104	20.2982	24.9547	22.5863	22.6567	16.7746	14.1126	14.5612	-0.00875482	0.0357647	-0.0489336	NA	NA	target
AAR2	ENSG00000131043.7	cytosolic	cyt_notsig	Q9Y312	24.492	22.666	22.0998	24.4828	22.0281	22.3701	24.5525	22.5783	21.3736	23.9227	21.3942	21.7341	-0.29297	NA	0.553257	NA	NA	target
AARD	ENSG00000205002.3	cytosolic	cyt_notsig	NA	NA	NA	NA	NA	NA	NA	NA	NA	NA	NA	NA	NA	NA	NA	NA	NA	NA	NA
AARS	ENSG00000090861.11	cytosolic	cyt_notsig	P49588	25.5217	22.6019	22.2413	18.7984	13.8064	15.7001	26.6987	23.6723	23.2081	15.6357	NA	NA	-0.106591	NA	-0.026021	NA	NA	target
AARS2	ENSG00000124608.4	cytosolic	MitoCarta	Q5JTZ9	25.7579	23.3251	23.7155	25.8048	23.6219	24.6712	25.6305	23.566	23.4401	25.4937	22.9268	24.1306	0.467175	-0.390132	0.365555	0.0292494	0.117962	nontarget
AARSD1	ENSG00000266967.2	cytosolic	cyt_notsig	Q9BTE6	21.6116	18.4048	19.1077	NA	NA	NA	23.2777	20.8777	21.0748	NA	NA	NA	0.232661	NA	NA	NA	NA	nontarget
AASDH	ENSG00000157426.9	cytosolic	cyt_notsig	NA	NA	NA	NA	NA	NA	NA	NA	NA	NA	NA	NA	NA	NA	NA	NA	NA	NA	NA
AASDHPPT	ENSG00000149313.6	cytosolic	cyt_notsig	Q9NRN7	25.6261	22.5946	23.7815	23.7413	22.0332	22.687	26.3208	23.0802	24.3167	20.785	17.7123	16.9204	-0.0377842	0.487898	0.0628666	NA	NA	target
AASS	ENSG00000008311.10	cytosolic	MitoCarta	Q9UDR5	26.4097	24.5073	25.4639	26.1832	24.8309	24.4967	26.0201	24.8782	23.2691	25.7163	23.4863	23.5469	0.0908534	0.0560285	0.442791	0.195021	0.196174	nontarget
AATF	ENSG00000108270.6	cytosolic	cyt_notsig	NA	NA	NA	NA	NA	NA	NA	NA	NA	NA	NA	NA	NA	NA	NA	NA	NA	NA	target
ABAT	ENSG00000183044.7	cytosolic	MitoCarta	H3BRN4	24.9037	22.6144	23.8886	24.7673	22.7701	22.4356	24.8164	22.219	22.0603	24.0706	22.1865	21.8998	-0.245557	0.304161	0.521225	0.507829	0.271914	NA
ABC7-42389800N19.1	ENSG00000226210.3	cytosolic	cyt_notsig	NA	NA	NA	NA	NA	NA	NA	NA	NA	NA	NA	NA	NA	NA	NA	NA	NA	NA	nontarget
ABCA11P	ENSG00000251595.3	cytosolic	cyt_notsig	NA	NA	NA	NA	NA	NA	NA	NA	NA	NA	NA	NA	NA	NA	NA	NA	NA	NA	NA
ABCA17P	ENSG00000238098.4	cytosolic	cyt_notsig	NA	NA	NA	NA	NA	NA	NA	NA	NA	NA	NA	NA	NA	NA	NA	NA	NA	NA	NA
ABCA2	ENSG00000107331.12	membrane	mem_notsig	NA	NA	NA	NA	NA	NA	NA	NA	NA	NA	NA	NA	NA	NA	NA	NA	NA	NA	target
ABCA3	ENSG00000167972.9	membrane	TMhelix-only	H0Y3H2	19.1837	17.2679	17.213	19.2774	17.5603	19.4501	18.8531	16.3149	15.5725	16.4711	13.6821	13.4392	NA	1.1915	NA	NA	NA	target
ABCA7	ENSG00000064687.8	membrane	TMhelix-only	NA	NA	NA	NA	NA	NA	NA	NA	NA	NA	NA	NA	NA	NA	NA	NA	NA	NA	NA
ABCB1	ENSG00000085563.10	membrane	TMhelix-only	P08183	22.2691	21.7372	21.2057	23.0674	22.8326	23.1346	22.5198	21.0702	22.9268	22.4932	22.4893	22.7314	NA	0.28889	NA	-0.285225	NA	target
ABCB10	ENSG00000135776.4	NA	cytANDmem_notsig	Q9NRK6	25.6307	22.5013	23.7119	25.9696	23.4382	22.9854	24.7505	22.1342	21.6946	25.6157	24.4112	23.5624	0.570463	0.340619	NA	0.390188	NA	target
ABCB6	ENSG00000115657.8	membrane	TMhelix-only	Q9NP58	22.3418	19.8253	21.0238	21.4366	19.8234	20.0327	22.0057	20.3803	22.5223	21.1373	18.7802	19.2036	NA	NA	NA	NA	NA	NA
ABCB7	ENSG00000131269.11	cytosolic	TMhelix-only	O75027	26.1056	22.6182	22.8222	26.4119	23.2265	23.2604	25.6622	22.4016	22.6764	25.9299	22.7831	22.7507	-0.218195	-0.0605628	0.206762	0.258977	0.0467452	nontarget
ABCB8	ENSG00000197150.8	NA	cytANDmem_notsig	Q9NUT2	22.6484	22.1338	19.968	22.7392	22.28	23.4616	22.4155	21.5117	19.5916	21.1242	18.2016	21.01	NA	NA	NA	NA	NA	nontarget
ABCB9	ENSG00000150967.13	membrane	TMhelix-only	NA	NA	NA	NA	NA	NA	NA	NA	NA	NA	NA	NA	NA	NA	NA	NA	NA	NA	NA
ABCC1	ENSG00000103222.14	membrane	TMhelix-only	P33527	21.8136	20.5599	21.1125	22.7865	22.1008	22.7539	22.3145	21.1293	21.8309	22.4344	20.7828	21.3855	NA	NA	NA	0.442536	NA	target
ABCC10	ENSG00000124574.10	membrane	TMhelix-only	NA	NA	NA	NA	NA	NA	NA	NA	NA	NA	NA	NA	NA	NA	NA	NA	NA	NA	NA
ABCC4	ENSG00000125257.9	membrane	TMhelix-only	O15439	24.1631	22.4949	24.4485	24.0331	23.2083	22.2071	24.2581	22.8322	22.192	23.6196	22.4911	22.2499	0.611078	0.206018	-0.29901	-0.135404	0.0956706	target
ABCC5	ENSG00000114770.12	membrane	TMhelix-only	O15440	18.2878	NA	NA	16.243	17.6566	16.164	NA	NA	NA	16.6565	13.5504	12.8589	NA	NA	NA	NA	NA	target
ABCC6	ENSG00000091262.10	NA	TMhelix-only	NA	NA	NA	NA	NA	NA	NA	NA	NA	NA	NA	NA	NA	NA	NA	NA	NA	NA	NA
ABCD3	ENSG00000117528.7	cytosolic	TMhelix-only	P28288	27.3011	23.9725	24.7239	27.2916	24.0744	24.2636	27.0495	24.0663	24.0365	27.2443	24.2206	23.6363	-0.594356	0.231801	0.159863	0.232566	0.00746839	nontarget
ABCE1	ENSG00000164163.6	cytosolic	cyt_notsig	P61221	28.304	25.1962	25.3184	27.949	24.9322	24.9162	28.1928	24.831	24.9376	27.0548	23.7908	24.1575	-0.0491285	-0.036807	-0.167101	0.359916	0.0267198	target
ABCF1	ENSG00000204574.8	cytosolic	cyt_notsig	Q8NE71	27.2965	24.1489	24.2738	27.651	24.3123	24.1255	27.0011	24.0777	23.7911	26.9055	24.1517	23.8336	0.235237	0.254957	0.111399	0.378588	0.245045	nontarget
ABCF2	ENSG00000033050.3	cytosolic	MitoCarta	Q9UG63	27.3752	24.9708	25.1485	27.4152	24.9093	24.3983	27.2932	25.0896	24.7204	26.4521	24.0378	24.1576	0.0611541	0.0380147	-0.366924	0.0394735	-0.0570704	target
ABCF3	ENSG00000161204.7	cytosolic	cyt_notsig	Q9NUQ8	22.317	21.4195	20.2736	22.0334	20.7099	22.5336	22.3955	22.4504	22.3789	21.1522	19.9676	18.3277	NA	-0.0337024	0.40295	0.444635	NA	nontarget
ABCG1	ENSG00000160179.14	membrane	TMhelix-only	NA	NA	NA	NA	NA	NA	NA	NA	NA	NA	NA	NA	NA	NA	NA	NA	NA	NA	NA
ABHD10	ENSG00000144827.4	cytosolic	SignalP-noTM-only	Q9NUJ1	27.3862	23.6825	25.3819	27.0485	24.3527	24.3444	27.5111	23.9668	25.6449	26.7273	24.1012	23.3753	-0.0831412	0.296546	0.217608	0.437135	0.217037	target
ABHD11	ENSG00000106077.14	cytosolic	MitoCarta	Q8NFV4	25.6875	22.8371	24.1645	24.9197	22.4088	22.3701	24.8041	22.8478	22.6566	24.3881	22.5382	22.6683	-0.164496	0.103397	NA	0.463887	NA	nontarget
ABHD12	ENSG00000100997.14	membrane	TMhelix-only	Q8N2K0	26.2212	24.1075	24.3348	24.8123	23.0304	23.1331	25.3628	22.7669	23.0054	23.8572	23.7383	22.6606	-0.357529	-0.0448509	0.106948	-0.181039	-0.119118	target
ABHD13	ENSG00000139826.5	membrane	TMhelix-only	Q7L211	20.856	19.4307	18.9134	20.9192	18.0415	18.5491	NA	NA	NA	20.5511	20.9906	18.4016	NA	NA	NA	NA	NA	NA
ABHD14A	ENSG00000248487.4	membrane	mem_notsig	NA	NA	NA	NA	NA	NA	NA	NA	NA	NA	NA	NA	NA	NA	NA	NA	NA	NA	NA
ABHD14B	ENSG00000114779.15	cytosolic	cyt_notsig	Q96IU4	23.4464	20.538	19.9389	NA	NA	NA	23.6546	20.7945	20.5057	19.0343	19.721	21.2302	-0.224722	NA	0.206545	NA	NA	nontarget
ABHD15	ENSG00000168792.4	membrane	SignalP-TM	NA	NA	NA	NA	NA	NA	NA	NA	NA	NA	NA	NA	NA	NA	NA	NA	NA	NA	NA
ABHD16A	ENSG00000204427.7	membrane	TMhelix-only	A0A0G2JJD3	23.2848	21.1594	19.683	24.028	22.2595	23.1238	23.3033	22.1952	22.3389	23.2269	20.4764	21.8813	NA	NA	NA	NA	NA	nontarget
ABHD17A	ENSG00000129968.11	cytosolic	cyt_notsig	NA	NA	NA	NA	NA	NA	NA	NA	NA	NA	NA	NA	NA	NA	NA	NA	NA	NA	nontarget
ABHD17B	ENSG00000107362.9	cytosolic	cyt_notsig	Q5VST6	23.1854	21.7714	20.4611	23.2172	22.177	20.2699	23.2088	20.2281	20.3579	22.1399	16.2326	15.8285	NA	-0.450163	NA	NA	NA	nontarget
ABHD17C	ENSG00000136379.7	cytosolic	cyt_notsig	NA	NA	NA	NA	NA	NA	NA	NA	NA	NA	NA	NA	NA	NA	NA	NA	NA	NA	target
ABHD2	ENSG00000140526.12	membrane	mem_notsig	P08910	18.0348	18.7803	19.5963	NA	NA	NA	NA	NA	NA	NA	NA	NA	NA	NA	NA	NA	NA	NA
ABHD3	ENSG00000158201.5	membrane	TMhelix-only	NA	NA	NA	NA	NA	NA	NA	NA	NA	NA	NA	NA	NA	NA	NA	NA	NA	NA	target
ABHD4	ENSG00000100439.6	cytosolic	cyt_notsig	NA	NA	NA	NA	NA	NA	NA	NA	NA	NA	NA	NA	NA	NA	NA	NA	NA	NA	NA
ABHD5	ENSG00000011198.3	cytosolic	cyt_notsig	NA	NA	NA	NA	NA	NA	NA	NA	NA	NA	NA	NA	NA	NA	NA	NA	NA	NA	nontarget
ABHD6	ENSG00000163686.9	membrane	TMhelix-only	Q9BV23	23.0993	20.3707	21.2881	22.6815	20.6654	21.406	23.0685	22.9271	21.3445	23.4201	22.3632	22.8642	NA	NA	NA	NA	NA	NA
ABHD8	ENSG00000127220.5	cytosolic	cyt_notsig	NA	NA	NA	NA	NA	NA	NA	NA	NA	NA	NA	NA	NA	NA	NA	NA	NA	NA	nontarget
ABI1	ENSG00000136754.12	cytosolic	cyt_notsig	B6VEX4	24.2574	27.3879	23.3202	24.6226	27.7918	23.1293	24.3016	27.3015	23.5581	23.8528	21.023	21.1748	NA	NA	NA	NA	NA	target
ABI2	ENSG00000138443.11	cytosolic	cyt_notsig	E7EW77	22.5826	19.3118	19.9045	22.9911	20.2104	20.3511	22.7493	19.5275	18.2766	18.0406	17.9867	17.499	0.985355	NA	NA	NA	NA	target
ABL1	ENSG00000097007.13	cytosolic	cyt_notsig	P00519	NA	NA	NA	NA	NA	NA	17.6824	18.0163	20.7737	17.8913	13.6997	12.9997	NA	NA	NA	NA	NA	nontarget
ABL2	ENSG00000143322.15	cytosolic	cyt_notsig	P42684	16.704	16.6604	12.013	19.9082	17.4302	19.5322	20.4538	18.7343	20.2069	17.6531	15.4891	16.2296	NA	NA	NA	NA	NA	nontarget
ABLIM1	ENSG00000099204.14	cytosolic	cyt_notsig	J3QSX6	15.5507	NA	NA	18.0475	NA	NA	19.6543	14.2317	15.1614	NA	NA	16.3827	NA	NA	NA	NA	NA	target
ABR	ENSG00000159842.10	cytosolic	cyt_notsig	A0A1C7CYZ0	21.3853	21.5562	22.0092	20.3934	18.3905	21.9375	22.2245	21.0784	22.4604	19.0306	17.328	16.1626	NA	NA	NA	NA	NA	target
ABRACL	ENSG00000146386.7	cytosolic	cyt_notsig	Q9P1F3	25.3038	21.212	21.0685	NA	NA	NA	27.1991	23.4564	23.5146	NA	NA	NA	NA	NA	0.145127	NA	NA	target
ABT1	ENSG00000146109.3	cytosolic	cyt_notsig	Q9ULW3	NA	NA	NA	18.8408	19.5237	16.4832	20.6918	18.5548	19.5267	18.1762	16.0752	16.6736	NA	NA	NA	NA	NA	nontarget
ABTB1	ENSG00000114626.13	cytosolic	cyt_notsig	NA	NA	NA	NA	NA	NA	NA	NA	NA	NA	NA	NA	NA	NA	NA	NA	NA	NA	NA
ABTB2	ENSG00000166016.4	cytosolic	cyt_notsig	NA	NA	NA	NA	NA	NA	NA	NA	NA	NA	NA	NA	NA	NA	NA	NA	NA	NA	NA
AC002055.4	ENSG00000184319.11	cytosolic	cyt_notsig	NA	NA	NA	NA	NA	NA	NA	NA	NA	NA	NA	NA	NA	NA	NA	NA	NA	NA	nontarget
AC002116.7	ENSG00000267698.1	cytosolic	cyt_notsig	NA	NA	NA	NA	NA	NA	NA	NA	NA	NA	NA	NA	NA	NA	NA	NA	NA	NA	NA
AC002310.12	ENSG00000235560.3	cytosolic	cyt_notsig	NA	NA	NA	NA	NA	NA	NA	NA	NA	NA	NA	NA	NA	NA	NA	NA	NA	NA	NA
AC002398.9	ENSG00000188223.9	cytosolic	TailAnchored	NA	NA	NA	NA	NA	NA	NA	NA	NA	NA	NA	NA	NA	NA	NA	NA	NA	NA	NA
AC002456.2	ENSG00000223969.1	cytosolic	cyt_notsig	NA	NA	NA	NA	NA	NA	NA	NA	NA	NA	NA	NA	NA	NA	NA	NA	NA	NA	NA
AC002467.7	ENSG00000241764.3	cytosolic	cyt_notsig	NA	NA	NA	NA	NA	NA	NA	NA	NA	NA	NA	NA	NA	NA	NA	NA	NA	NA	NA
AC003002.6	ENSG00000269533.1	cytosolic	cyt_notsig	NA	NA	NA	NA	NA	NA	NA	NA	NA	NA	NA	NA	NA	NA	NA	NA	NA	NA	NA
AC003005.4	ENSG00000268107.1	cytosolic	cyt_notsig	NA	NA	NA	NA	NA	NA	NA	NA	NA	NA	NA	NA	NA	NA	NA	NA	NA	NA	NA
AC003006.7	ENSG00000269026.2	membrane	mem_notsig	NA	NA	NA	NA	NA	NA	NA	NA	NA	NA	NA	NA	NA	NA	NA	NA	NA	NA	NA
AC004057.1	ENSG00000196656.6	cytosolic	cyt_notsig	NA	NA	NA	NA	NA	NA	NA	NA	NA	NA	NA	NA	NA	NA	NA	NA	NA	NA	nontarget
AC004069.2	ENSG00000251259.1	cytosolic	cyt_notsig	NA	NA	NA	NA	NA	NA	NA	NA	NA	NA	NA	NA	NA	NA	NA	NA	NA	NA	NA
AC004381.6	ENSG00000005189.15	cytosolic	cyt_notsig	NA	NA	NA	NA	NA	NA	NA	NA	NA	NA	NA	NA	NA	NA	NA	NA	NA	NA	nontarget
AC004540.4	ENSG00000225792.1	cytosolic	cyt_notsig	NA	NA	NA	NA	NA	NA	NA	NA	NA	NA	NA	NA	NA	NA	NA	NA	NA	NA	NA
AC004540.5	ENSG00000214870.4	cytosolic	cyt_notsig	NA	NA	NA	NA	NA	NA	NA	NA	NA	NA	NA	NA	NA	NA	NA	NA	NA	NA	NA
AC004706.1	ENSG00000256806.1	cytosolic	cyt_notsig	NA	NA	NA	NA	NA	NA	NA	NA	NA	NA	NA	NA	NA	NA	NA	NA	NA	NA	NA
AC004797.1	ENSG00000229944.2	cytosolic	cyt_notsig	NA	NA	NA	NA	NA	NA	NA	NA	NA	NA	NA	NA	NA	NA	NA	NA	NA	NA	nontarget
AC004951.6	ENSG00000228434.1	membrane	mem_notsig	NA	NA	NA	NA	NA	NA	NA	NA	NA	NA	NA	NA	NA	NA	NA	NA	NA	NA	NA
AC004980.7	ENSG00000205485.9	cytosolic	cyt_notsig	NA	NA	NA	NA	NA	NA	NA	NA	NA	NA	NA	NA	NA	NA	NA	NA	NA	NA	NA
AC005003.1	ENSG00000213888.2	cytosolic	cyt_notsig	NA	NA	NA	NA	NA	NA	NA	NA	NA	NA	NA	NA	NA	NA	NA	NA	NA	NA	NA
AC005076.5	ENSG00000224046.1	cytosolic	cyt_notsig	NA	NA	NA	NA	NA	NA	NA	NA	NA	NA	NA	NA	NA	NA	NA	NA	NA	NA	NA
AC005280.1	ENSG00000170468.5	cytosolic	cyt_notsig	NA	NA	NA	NA	NA	NA	NA	NA	NA	NA	NA	NA	NA	NA	NA	NA	NA	NA	nontarget
AC005307.3	ENSG00000267243.1	cytosolic	cyt_notsig	NA	NA	NA	NA	NA	NA	NA	NA	NA	NA	NA	NA	NA	NA	NA	NA	NA	NA	NA
AC005329.7	ENSG00000248015.2	cytosolic	cyt_notsig	NA	NA	NA	NA	NA	NA	NA	NA	NA	NA	NA	NA	NA	NA	NA	NA	NA	NA	NA
AC005363.9	ENSG00000255513.1	cytosolic	cyt_notsig	NA	NA	NA	NA	NA	NA	NA	NA	NA	NA	NA	NA	NA	NA	NA	NA	NA	NA	NA
AC005562.1	ENSG00000214719.7	cytosolic	cyt_notsig	NA	NA	NA	NA	NA	NA	NA	NA	NA	NA	NA	NA	NA	NA	NA	NA	NA	NA	NA
AC005618.1	ENSG00000255729.1	cytosolic	cyt_notsig	NA	NA	NA	NA	NA	NA	NA	NA	NA	NA	NA	NA	NA	NA	NA	NA	NA	NA	nontarget
AC005682.5	ENSG00000228649.4	cytosolic	cyt_notsig	NA	NA	NA	NA	NA	NA	NA	NA	NA	NA	NA	NA	NA	NA	NA	NA	NA	NA	NA
AC005943.5	ENSG00000267161.1	cytosolic	cyt_notsig	NA	NA	NA	NA	NA	NA	NA	NA	NA	NA	NA	NA	NA	NA	NA	NA	NA	NA	NA
AC006011.4	ENSG00000244563.1	cytosolic	cyt_notsig	NA	NA	NA	NA	NA	NA	NA	NA	NA	NA	NA	NA	NA	NA	NA	NA	NA	NA	NA
AC006014.7	ENSG00000242073.2	cytosolic	cyt_notsig	NA	NA	NA	NA	NA	NA	NA	NA	NA	NA	NA	NA	NA	NA	NA	NA	NA	NA	NA
AC006132.1	ENSG00000267757.1	cytosolic	cyt_notsig	NA	NA	NA	NA	NA	NA	NA	NA	NA	NA	NA	NA	NA	NA	NA	NA	NA	NA	NA
AC006509.7	ENSG00000224058.2	cytosolic	cyt_notsig	NA	NA	NA	NA	NA	NA	NA	NA	NA	NA	NA	NA	NA	NA	NA	NA	NA	NA	NA
AC006538.1	ENSG00000261342.1	membrane	mem_notsig	NA	NA	NA	NA	NA	NA	NA	NA	NA	NA	NA	NA	NA	NA	NA	NA	NA	NA	NA
AC006538.4	ENSG00000267001.1	cytosolic	TMhelix-only	NA	NA	NA	NA	NA	NA	NA	NA	NA	NA	NA	NA	NA	NA	NA	NA	NA	NA	NA
AC006539.2	ENSG00000240673.1	cytosolic	cyt_notsig	NA	NA	NA	NA	NA	NA	NA	NA	NA	NA	NA	NA	NA	NA	NA	NA	NA	NA	NA
AC006978.6	ENSG00000235859.4	cytosolic	cyt_notsig	NA	NA	NA	NA	NA	NA	NA	NA	NA	NA	NA	NA	NA	NA	NA	NA	NA	NA	NA
AC007040.7	ENSG00000239322.1	cytosolic	cyt_notsig	NA	NA	NA	NA	NA	NA	NA	NA	NA	NA	NA	NA	NA	NA	NA	NA	NA	NA	NA
AC007229.3	ENSG00000267544.1	cytosolic	cyt_notsig	NA	NA	NA	NA	NA	NA	NA	NA	NA	NA	NA	NA	NA	NA	NA	NA	NA	NA	NA
AC007246.3	ENSG00000231312.2	cytosolic	cyt_notsig	NA	NA	NA	NA	NA	NA	NA	NA	NA	NA	NA	NA	NA	NA	NA	NA	NA	NA	NA
AC007255.8	ENSG00000223813.2	cytosolic	cyt_notsig	NA	NA	NA	NA	NA	NA	NA	NA	NA	NA	NA	NA	NA	NA	NA	NA	NA	NA	NA
AC007347.1	ENSG00000214696.3	cytosolic	cyt_notsig	NA	NA	NA	NA	NA	NA	NA	NA	NA	NA	NA	NA	NA	NA	NA	NA	NA	NA	NA
AC007383.3	ENSG00000227946.1	cytosolic	cyt_notsig	NA	NA	NA	NA	NA	NA	NA	NA	NA	NA	NA	NA	NA	NA	NA	NA	NA	NA	NA
AC007390.5	ENSG00000218739.5	NA	cytANDmem_notsig	NA	NA	NA	NA	NA	NA	NA	NA	NA	NA	NA	NA	NA	NA	NA	NA	NA	NA	nontarget
AC007405.6	ENSG00000239467.1	cytosolic	cyt_notsig	NA	NA	NA	NA	NA	NA	NA	NA	NA	NA	NA	NA	NA	NA	NA	NA	NA	NA	NA
AC007566.10	ENSG00000244055.1	membrane	mem_notsig	NA	NA	NA	NA	NA	NA	NA	NA	NA	NA	NA	NA	NA	NA	NA	NA	NA	NA	NA
AC007773.2	ENSG00000267213.3	cytosolic	cyt_notsig	NA	NA	NA	NA	NA	NA	NA	NA	NA	NA	NA	NA	NA	NA	NA	NA	NA	NA	NA
AC008443.1	ENSG00000268397.1	membrane	mem_notsig	NA	NA	NA	NA	NA	NA	NA	NA	NA	NA	NA	NA	NA	NA	NA	NA	NA	NA	NA
AC008738.1	ENSG00000230259.2	cytosolic	cyt_notsig	NA	NA	NA	NA	NA	NA	NA	NA	NA	NA	NA	NA	NA	NA	NA	NA	NA	NA	nontarget
AC008865.1	ENSG00000213702.2	membrane	mem_notsig	NA	NA	NA	NA	NA	NA	NA	NA	NA	NA	NA	NA	NA	NA	NA	NA	NA	NA	NA
AC009005.2	ENSG00000267751.1	cytosolic	cyt_notsig	NA	NA	NA	NA	NA	NA	NA	NA	NA	NA	NA	NA	NA	NA	NA	NA	NA	NA	NA
AC009060.1	ENSG00000269746.1	membrane	mem_notsig	NA	NA	NA	NA	NA	NA	NA	NA	NA	NA	NA	NA	NA	NA	NA	NA	NA	NA	NA
AC009133.14	ENSG00000238045.5	cytosolic	cyt_notsig	NA	NA	NA	NA	NA	NA	NA	NA	NA	NA	NA	NA	NA	NA	NA	NA	NA	NA	NA
AC009299.3	ENSG00000227403.1	cytosolic	cyt_notsig	NA	NA	NA	NA	NA	NA	NA	NA	NA	NA	NA	NA	NA	NA	NA	NA	NA	NA	NA
AC009403.2	ENSG00000216895.4	cytosolic	cyt_notsig	NA	NA	NA	NA	NA	NA	NA	NA	NA	NA	NA	NA	NA	NA	NA	NA	NA	NA	nontarget
AC009506.1	ENSG00000224152.1	cytosolic	cyt_notsig	NA	NA	NA	NA	NA	NA	NA	NA	NA	NA	NA	NA	NA	NA	NA	NA	NA	NA	NA
AC009948.5	ENSG00000223960.2	cytosolic	cyt_notsig	NA	NA	NA	NA	NA	NA	NA	NA	NA	NA	NA	NA	NA	NA	NA	NA	NA	NA	nontarget
AC010441.1	ENSG00000269636.1	cytosolic	cyt_notsig	NA	NA	NA	NA	NA	NA	NA	NA	NA	NA	NA	NA	NA	NA	NA	NA	NA	NA	nontarget
AC010504.2	ENSG00000267219.1	cytosolic	cyt_notsig	NA	NA	NA	NA	NA	NA	NA	NA	NA	NA	NA	NA	NA	NA	NA	NA	NA	NA	NA
AC010980.2	ENSG00000237732.5	cytosolic	cyt_notsig	NA	NA	NA	NA	NA	NA	NA	NA	NA	NA	NA	NA	NA	NA	NA	NA	NA	NA	NA
AC011242.6	ENSG00000223658.5	membrane	mem_notsig	NA	NA	NA	NA	NA	NA	NA	NA	NA	NA	NA	NA	NA	NA	NA	NA	NA	NA	NA
AC011933.1	ENSG00000257073.1	cytosolic	cyt_notsig	NA	NA	NA	NA	NA	NA	NA	NA	NA	NA	NA	NA	NA	NA	NA	NA	NA	NA	nontarget
AC012146.7	ENSG00000234327.3	cytosolic	cyt_notsig	NA	NA	NA	NA	NA	NA	NA	NA	NA	NA	NA	NA	NA	NA	NA	NA	NA	NA	nontarget
AC012307.3	ENSG00000204685.5	cytosolic	cyt_notsig	NA	NA	NA	NA	NA	NA	NA	NA	NA	NA	NA	NA	NA	NA	NA	NA	NA	NA	NA
AC012309.5	ENSG00000226686.3	cytosolic	cyt_notsig	NA	NA	NA	NA	NA	NA	NA	NA	NA	NA	NA	NA	NA	NA	NA	NA	NA	NA	nontarget
AC012615.1	ENSG00000198683.2	membrane	mem_notsig	NA	NA	NA	NA	NA	NA	NA	NA	NA	NA	NA	NA	NA	NA	NA	NA	NA	NA	NA
AC013268.5	ENSG00000204588.5	cytosolic	cyt_notsig	NA	NA	NA	NA	NA	NA	NA	NA	NA	NA	NA	NA	NA	NA	NA	NA	NA	NA	NA
AC013394.2	ENSG00000272888.1	cytosolic	cyt_notsig	NA	NA	NA	NA	NA	NA	NA	NA	NA	NA	NA	NA	NA	NA	NA	NA	NA	NA	nontarget
AC015849.16	ENSG00000266999.1	cytosolic	cyt_notsig	NA	NA	NA	NA	NA	NA	NA	NA	NA	NA	NA	NA	NA	NA	NA	NA	NA	NA	NA
AC016629.8	ENSG00000267858.1	cytosolic	cyt_notsig	NA	NA	NA	NA	NA	NA	NA	NA	NA	NA	NA	NA	NA	NA	NA	NA	NA	NA	NA
AC016725.4	ENSG00000224043.3	cytosolic	cyt_notsig	NA	NA	NA	NA	NA	NA	NA	NA	NA	NA	NA	NA	NA	NA	NA	NA	NA	NA	NA
AC016747.3	ENSG00000212978.5	cytosolic	cyt_notsig	NA	NA	NA	NA	NA	NA	NA	NA	NA	NA	NA	NA	NA	NA	NA	NA	NA	NA	nontarget
AC017048.3	ENSG00000163364.5	cytosolic	cyt_notsig	NA	NA	NA	NA	NA	NA	NA	NA	NA	NA	NA	NA	NA	NA	NA	NA	NA	NA	NA
AC017081.1	ENSG00000269633.1	cytosolic	cyt_notsig	NA	NA	NA	NA	NA	NA	NA	NA	NA	NA	NA	NA	NA	NA	NA	NA	NA	NA	NA
AC018730.1	ENSG00000233639.1	cytosolic	cyt_notsig	NA	NA	NA	NA	NA	NA	NA	NA	NA	NA	NA	NA	NA	NA	NA	NA	NA	NA	nontarget
AC018737.1	ENSG00000236859.2	cytosolic	cyt_notsig	NA	NA	NA	NA	NA	NA	NA	NA	NA	NA	NA	NA	NA	NA	NA	NA	NA	NA	NA
AC018755.16	ENSG00000269388.1	cytosolic	cyt_notsig	NA	NA	NA	NA	NA	NA	NA	NA	NA	NA	NA	NA	NA	NA	NA	NA	NA	NA	NA
AC020663.1	ENSG00000256599.1	cytosolic	cyt_notsig	NA	NA	NA	NA	NA	NA	NA	NA	NA	NA	NA	NA	NA	NA	NA	NA	NA	NA	nontarget
AC020910.2	ENSG00000256383.1	cytosolic	cyt_notsig	NA	NA	NA	NA	NA	NA	NA	NA	NA	NA	NA	NA	NA	NA	NA	NA	NA	NA	NA
AC021224.1	ENSG00000262477.1	cytosolic	cyt_notsig	NA	NA	NA	NA	NA	NA	NA	NA	NA	NA	NA	NA	NA	NA	NA	NA	NA	NA	NA
AC023347.1	ENSG00000235774.1	cytosolic	cyt_notsig	NA	NA	NA	NA	NA	NA	NA	NA	NA	NA	NA	NA	NA	NA	NA	NA	NA	NA	NA
AC024592.12	ENSG00000267740.1	cytosolic	cyt_notsig	NA	NA	NA	NA	NA	NA	NA	NA	NA	NA	NA	NA	NA	NA	NA	NA	NA	NA	NA
AC025335.1	ENSG00000179859.7	cytosolic	cyt_notsig	NA	NA	NA	NA	NA	NA	NA	NA	NA	NA	NA	NA	NA	NA	NA	NA	NA	NA	NA
AC027307.3	ENSG00000268798.1	cytosolic	SignalP-noTM-only	NA	NA	NA	NA	NA	NA	NA	NA	NA	NA	NA	NA	NA	NA	NA	NA	NA	NA	NA
AC027612.6	ENSG00000143429.5	cytosolic	cyt_notsig	NA	NA	NA	NA	NA	NA	NA	NA	NA	NA	NA	NA	NA	NA	NA	NA	NA	NA	nontarget
AC034102.1	ENSG00000255990.1	cytosolic	cyt_notsig	NA	NA	NA	NA	NA	NA	NA	NA	NA	NA	NA	NA	NA	NA	NA	NA	NA	NA	nontarget
AC037459.4	ENSG00000248235.2	cytosolic	cyt_notsig	NA	NA	NA	NA	NA	NA	NA	NA	NA	NA	NA	NA	NA	NA	NA	NA	NA	NA	nontarget
AC040173.1	ENSG00000257026.1	cytosolic	cyt_notsig	NA	NA	NA	NA	NA	NA	NA	NA	NA	NA	NA	NA	NA	NA	NA	NA	NA	NA	NA
AC062017.1	ENSG00000222020.2	cytosolic	cyt_notsig	NA	NA	NA	NA	NA	NA	NA	NA	NA	NA	NA	NA	NA	NA	NA	NA	NA	NA	NA
AC064872.1	ENSG00000214429.3	cytosolic	cyt_notsig	NA	NA	NA	NA	NA	NA	NA	NA	NA	NA	NA	NA	NA	NA	NA	NA	NA	NA	NA
AC068039.4	ENSG00000228389.1	cytosolic	cyt_notsig	NA	NA	NA	NA	NA	NA	NA	NA	NA	NA	NA	NA	NA	NA	NA	NA	NA	NA	NA
AC069278.4	ENSG00000267242.1	cytosolic	cyt_notsig	NA	NA	NA	NA	NA	NA	NA	NA	NA	NA	NA	NA	NA	NA	NA	NA	NA	NA	NA
AC073331.2	ENSG00000225918.1	cytosolic	cyt_notsig	NA	NA	NA	NA	NA	NA	NA	NA	NA	NA	NA	NA	NA	NA	NA	NA	NA	NA	nontarget
AC074138.3	ENSG00000225975.2	cytosolic	cyt_notsig	NA	NA	NA	NA	NA	NA	NA	NA	NA	NA	NA	NA	NA	NA	NA	NA	NA	NA	nontarget
AC079807.2	ENSG00000233230.1	cytosolic	cyt_notsig	NA	NA	NA	NA	NA	NA	NA	NA	NA	NA	NA	NA	NA	NA	NA	NA	NA	NA	NA
AC083799.1	ENSG00000203644.2	cytosolic	cyt_notsig	NA	NA	NA	NA	NA	NA	NA	NA	NA	NA	NA	NA	NA	NA	NA	NA	NA	NA	NA
AC084018.1	ENSG00000212694.4	cytosolic	cyt_notsig	NA	NA	NA	NA	NA	NA	NA	NA	NA	NA	NA	NA	NA	NA	NA	NA	NA	NA	nontarget
AC084219.4	ENSG00000186019.10	cytosolic	cyt_notsig	NA	NA	NA	NA	NA	NA	NA	NA	NA	NA	NA	NA	NA	NA	NA	NA	NA	NA	NA
AC090616.2	ENSG00000214708.4	cytosolic	cyt_notsig	NA	NA	NA	NA	NA	NA	NA	NA	NA	NA	NA	NA	NA	NA	NA	NA	NA	NA	NA
AC091633.2	ENSG00000236844.1	cytosolic	cyt_notsig	NA	NA	NA	NA	NA	NA	NA	NA	NA	NA	NA	NA	NA	NA	NA	NA	NA	NA	NA
AC092295.7	ENSG00000233527.4	cytosolic	cyt_notsig	NA	NA	NA	NA	NA	NA	NA	NA	NA	NA	NA	NA	NA	NA	NA	NA	NA	NA	NA
AC092610.12	ENSG00000213935.3	cytosolic	cyt_notsig	NA	NA	NA	NA	NA	NA	NA	NA	NA	NA	NA	NA	NA	NA	NA	NA	NA	NA	NA
AC093323.3	ENSG00000170846.11	cytosolic	cyt_notsig	NA	NA	NA	NA	NA	NA	NA	NA	NA	NA	NA	NA	NA	NA	NA	NA	NA	NA	nontarget
AC093616.4	ENSG00000234231.2	cytosolic	cyt_notsig	NA	NA	NA	NA	NA	NA	NA	NA	NA	NA	NA	NA	NA	NA	NA	NA	NA	NA	nontarget
AC093642.5	ENSG00000220804.4	cytosolic	cyt_notsig	NA	NA	NA	NA	NA	NA	NA	NA	NA	NA	NA	NA	NA	NA	NA	NA	NA	NA	NA
AC093673.5	ENSG00000232533.1	cytosolic	cyt_notsig	NA	NA	NA	NA	NA	NA	NA	NA	NA	NA	NA	NA	NA	NA	NA	NA	NA	NA	NA
AC096664.1	ENSG00000234488.1	cytosolic	cyt_notsig	NA	NA	NA	NA	NA	NA	NA	NA	NA	NA	NA	NA	NA	NA	NA	NA	NA	NA	NA
AC096772.6	ENSG00000244567.1	cytosolic	cyt_notsig	NA	NA	NA	NA	NA	NA	NA	NA	NA	NA	NA	NA	NA	NA	NA	NA	NA	NA	NA
AC098614.2	ENSG00000213846.3	cytosolic	cyt_notsig	NA	NA	NA	NA	NA	NA	NA	NA	NA	NA	NA	NA	NA	NA	NA	NA	NA	NA	NA
AC098820.3	ENSG00000232485.2	cytosolic	cyt_notsig	NA	NA	NA	NA	NA	NA	NA	NA	NA	NA	NA	NA	NA	NA	NA	NA	NA	NA	NA
AC099522.1	ENSG00000183900.4	cytosolic	cyt_notsig	NA	NA	NA	NA	NA	NA	NA	NA	NA	NA	NA	NA	NA	NA	NA	NA	NA	NA	nontarget
AC099850.1	ENSG00000224738.1	cytosolic	cyt_notsig	NA	NA	NA	NA	NA	NA	NA	NA	NA	NA	NA	NA	NA	NA	NA	NA	NA	NA	NA
AC104655.3	ENSG00000226508.1	cytosolic	cyt_notsig	NA	NA	NA	NA	NA	NA	NA	NA	NA	NA	NA	NA	NA	NA	NA	NA	NA	NA	NA
AC107983.4	ENSG00000227077.2	cytosolic	cyt_notsig	NA	NA	NA	NA	NA	NA	NA	NA	NA	NA	NA	NA	NA	NA	NA	NA	NA	NA	nontarget
AC108488.3	ENSG00000234171.1	cytosolic	cyt_notsig	NA	NA	NA	NA	NA	NA	NA	NA	NA	NA	NA	NA	NA	NA	NA	NA	NA	NA	NA
AC112229.7	ENSG00000175772.10	cytosolic	cyt_notsig	NA	NA	NA	NA	NA	NA	NA	NA	NA	NA	NA	NA	NA	NA	NA	NA	NA	NA	NA
AC113189.5	ENSG00000233223.2	cytosolic	cyt_notsig	NA	NA	NA	NA	NA	NA	NA	NA	NA	NA	NA	NA	NA	NA	NA	NA	NA	NA	nontarget
AC116614.1	ENSG00000235688.1	cytosolic	cyt_notsig	NA	NA	NA	NA	NA	NA	NA	NA	NA	NA	NA	NA	NA	NA	NA	NA	NA	NA	NA
AC123886.2	ENSG00000231536.1	cytosolic	cyt_notsig	NA	NA	NA	NA	NA	NA	NA	NA	NA	NA	NA	NA	NA	NA	NA	NA	NA	NA	NA
AC125232.1	ENSG00000231259.3	cytosolic	cyt_notsig	NA	NA	NA	NA	NA	NA	NA	NA	NA	NA	NA	NA	NA	NA	NA	NA	NA	NA	NA
AC129492.6	ENSG00000214999.3	cytosolic	cyt_notsig	NA	NA	NA	NA	NA	NA	NA	NA	NA	NA	NA	NA	NA	NA	NA	NA	NA	NA	NA
AC132192.1	ENSG00000268403.1	cytosolic	SignalP-noTM-only	NA	NA	NA	NA	NA	NA	NA	NA	NA	NA	NA	NA	NA	NA	NA	NA	NA	NA	NA
AC133528.2	ENSG00000228989.1	cytosolic	cyt_notsig	NA	NA	NA	NA	NA	NA	NA	NA	NA	NA	NA	NA	NA	NA	NA	NA	NA	NA	nontarget
AC138969.4	ENSG00000183889.8	cytosolic	cyt_notsig	NA	NA	NA	NA	NA	NA	NA	NA	NA	NA	NA	NA	NA	NA	NA	NA	NA	NA	nontarget
AC139099.3	ENSG00000232938.2	cytosolic	cyt_notsig	NA	NA	NA	NA	NA	NA	NA	NA	NA	NA	NA	NA	NA	NA	NA	NA	NA	NA	NA
AC144652.1	ENSG00000273117.1	cytosolic	cyt_notsig	NA	NA	NA	NA	NA	NA	NA	NA	NA	NA	NA	NA	NA	NA	NA	NA	NA	NA	NA
AC156455.1	ENSG00000256546.1	cytosolic	cyt_notsig	NA	NA	NA	NA	NA	NA	NA	NA	NA	NA	NA	NA	NA	NA	NA	NA	NA	NA	nontarget
ACAA1	ENSG00000060971.13	cytosolic	MitoCarta	P09110	26.5872	23.8671	23.8758	26.5898	24.0288	24.5234	25.9903	23.6934	24.093	25.708	23.8423	22.8046	-0.22334	0.234011	0.211181	0.128346	0.0875492	nontarget
ACAA2	ENSG00000167315.13	cytosolic	MitoCarta	P42765	29.4011	25.7352	26.1297	29.2178	25.8863	26.8727	28.9828	25.6648	25.7717	28.6719	25.2022	25.8626	0.136848	0.386921	0.494637	-0.0255958	0.248203	target
ACACA	ENSG00000132142.15	cytosolic	MitoCarta	Q13085	22.5549	20.3069	21.2756	19.2732	17.4209	18.0299	24.1534	21.0523	22.4042	18.2001	16.986	17.9892	0.0807941	NA	0.127794	NA	NA	target
ACACB	ENSG00000076555.11	cytosolic	MitoCarta	NA	NA	NA	NA	NA	NA	NA	NA	NA	NA	NA	NA	NA	NA	NA	NA	NA	NA	NA
ACAD10	ENSG00000111271.10	cytosolic	MitoCarta	F8W1I9	19.1273	NA	NA	19.9268	17.4851	21.6672	18.7353	16.9157	21.5314	19.5089	20.3823	21.9385	NA	NA	NA	NA	NA	NA
ACAD11	ENSG00000240303.3	cytosolic	MitoCarta	Q709F0	24.4741	23.9161	22.2443	24.028	24.1093	23.4959	23.8503	23.9946	22.9551	23.6017	22.9888	22.94	NA	0.246469	NA	0.279074	NA	nontarget
ACAD8	ENSG00000151498.7	cytosolic	MitoCarta	Q9UKU7	22.8297	22.6175	22.3544	22.3663	21.0566	22.346	22.2775	19.502	21.8648	21.0227	19.8481	21.1475	NA	NA	NA	NA	NA	nontarget
ACAD9	ENSG00000177646.13	cytosolic	MitoCarta	Q9H845	26.4306	22.732	23.4563	26.382	23.727	23.3826	25.6296	22.3518	22.0609	25.9887	22.9645	23.0513	0.138683	0.00762609	-0.0816123	-0.0313952	0.0083255	nontarget
ACADL	ENSG00000115361.3	cytosolic	MitoCarta	NA	NA	NA	NA	NA	NA	NA	NA	NA	NA	NA	NA	NA	NA	NA	NA	NA	NA	NA
ACADM	ENSG00000117054.9	cytosolic	MitoCarta	Q5T4U5	28.184	25.6304	24.8202	28.1795	25.2333	25.0134	27.9991	25.2302	24.6849	27.6643	24.7299	24.9924	-0.339126	0.0258793	0.318506	-0.145873	-0.0351535	nontarget
ACADS	ENSG00000122971.4	cytosolic	MitoCarta	P16219	23.5053	21.0311	24.564	22.737	21.4277	20.8796	23.4073	20.2882	23.1124	22.3685	20.0083	19.4226	NA	NA	NA	NA	NA	nontarget
ACADSB	ENSG00000196177.8	cytosolic	MitoCarta	P45954	27.538	23.9476	24.1035	27.7794	25.2855	25.8754	27.4156	24.2533	24.8645	27.0016	24.35	24.6142	0.0601858	-0.132673	0.0967457	0.412309	0.109142	nontarget
ACADVL	ENSG00000072778.15	cytosolic	MitoCarta	P49748	25.6909	23.9215	24.6571	25.963	24.0851	24.2652	25.4994	23.8771	24.6866	25.6175	22.8127	24.1622	0.529271	0.498251	-0.318461	-0.270947	0.109528	nontarget
ACAP2	ENSG00000114331.8	cytosolic	cyt_notsig	Q15057	17.8686	16.5837	15.8539	NA	NA	NA	20.1254	19.1298	17.1708	NA	NA	NA	NA	NA	NA	NA	NA	NA
ACAP3	ENSG00000131584.14	cytosolic	cyt_notsig	NA	NA	NA	NA	NA	NA	NA	NA	NA	NA	NA	NA	NA	NA	NA	NA	NA	NA	nontarget
ACAT1	ENSG00000075239.9	cytosolic	MitoCarta	P24752	30.5311	26.8693	27.4503	30.3747	26.6951	27.2985	30.0089	26.2901	26.6057	29.7911	26.0514	26.0649	0.171591	0.251204	0.225801	0.169079	0.204419	target
ACAT2	ENSG00000120437.7	cytosolic	cyt_notsig	Q9BWD1	26.5116	23.6737	23.2964	22.6317	19.8652	19.4432	28.1239	24.9721	23.9857	20.7197	17.7816	16.617	0.345169	0.217355	0.219606	NA	NA	nontarget
ACBD3	ENSG00000182827.8	cytosolic	cyt_notsig	Q9H3P7	26.9038	24.4335	24.8657	27.2356	24.2764	24.1969	26.8352	23.4031	25.2968	26.4492	23.7675	23.2959	-0.32791	-0.180888	-0.0333701	0.357382	-0.0461965	nontarget
ACBD4	ENSG00000181513.10	cytosolic	TailAnchored	NA	NA	NA	NA	NA	NA	NA	NA	NA	NA	NA	NA	NA	NA	NA	NA	NA	NA	NA
ACBD5	ENSG00000107897.14	cytosolic	TailAnchored	B7Z2R7	23.7615	24.2201	22.1654	24.3705	24.0637	22.5044	23.917	23.8551	22.1138	23.7089	23.4348	22.3407	NA	NA	NA	NA	NA	nontarget
ACBD6	ENSG00000135847.5	cytosolic	cyt_notsig	Q9BR61	21.489	19.5553	19.2986	NA	NA	NA	22.9747	21.1847	21.5276	NA	NA	NA	-0.0304129	NA	0.0355496	NA	NA	nontarget
ACBD7	ENSG00000176244.6	cytosolic	cyt_notsig	Q8N6N7	23.114	19.7121	19.5036	NA	NA	NA	24.6168	22.1482	20.8937	NA	NA	NA	-1.00231	NA	NA	NA	NA	nontarget
ACD	ENSG00000102977.9	cytosolic	cyt_notsig	NA	NA	NA	NA	NA	NA	NA	NA	NA	NA	NA	NA	NA	NA	NA	NA	NA	NA	nontarget
ACE	ENSG00000159640.10	membrane	SignalP-TM	NA	NA	NA	NA	NA	NA	NA	NA	NA	NA	NA	NA	NA	NA	NA	NA	NA	NA	NA
ACER3	ENSG00000078124.7	membrane	TMhelix-only	B7Z2V2	22.1854	NA	NA	NA	NA	NA	NA	NA	NA	NA	NA	NA	NA	NA	NA	NA	NA	NA
ACIN1	ENSG00000100813.10	cytosolic	cyt_notsig	S4R3H4	22.7227	23.0745	20.1917	22.523	20.2493	19.872	23.2448	21.4353	19.8562	22.1705	21.9284	19.0721	NA	0.0874628	NA	NA	NA	target
ACLY	ENSG00000131473.12	cytosolic	MitoCarta	P53396	27.5502	25.5671	24.5185	26.4144	24.7009	24.6643	28.2741	25.7811	25.0915	25.8411	24.2184	24.4332	0.123269	0.14952	0.0717244	0.0891139	0.108407	target
ACN9	ENSG00000196636.7	cytosolic	MitoCarta	NA	NA	NA	NA	NA	NA	NA	NA	NA	NA	NA	NA	NA	NA	NA	NA	NA	NA	nontarget
ACO1	ENSG00000122729.14	cytosolic	MitoCarta	P21399	22.9802	19.9062	20.1845	NA	NA	NA	23.9618	22.0492	21.5343	NA	NA	NA	0.325502	NA	0.299915	NA	NA	target
ACO2	ENSG00000100412.11	cytosolic	MitoCarta	Q99798	28.6411	25.1268	25.2208	28.6927	26.1923	26.1472	28.5795	25.1987	25.3553	28.1599	25.004	24.919	0.244887	0.0582472	0.300964	-0.0177794	0.14658	target
ACOT1	ENSG00000184227.3	cytosolic	cyt_notsig	Q86TX2	26.4429	23.8226	23.9634	26.4099	25.1194	24.2452	26.433	25.3159	24.6577	25.5427	23.3457	24.186	-0.115379	0.276913	0.243301	-0.0882773	0.0791397	NA
ACOT13	ENSG00000112304.6	cytosolic	MitoCarta	Q9NPJ3	28.813	26.684	25.9622	28.2177	24.9088	26.2823	27.8724	24.2532	24.2554	28.3456	25.5227	24.8782	0.294782	3.41116	0.0694973	0.302546	1.0195	nontarget
ACOT2	ENSG00000119673.10	cytosolic	MitoCarta	A0A087X0W7	NA	NA	NA	22.3881	19.0881	18.1182	NA	NA	NA	23.039	19.9241	19.6792	NA	NA	NA	1.08369	NA	target
ACOT7	ENSG00000097021.15	cytosolic	MitoCarta	O00154	26.4656	23.3926	23.7432	22.008	20.4439	21.024	27.5809	23.9586	23.8645	20.5073	20.6047	20.4525	-0.156884	NA	0.147681	NA	NA	target
ACOT8	ENSG00000101473.12	cytosolic	cyt_notsig	O14734	25.1485	22.8165	23.6927	24.2537	22.8461	23.3859	24.7998	22.9886	24.9407	24.2168	22.6044	22.8359	NA	NA	NA	NA	NA	target
ACOT9	ENSG00000123130.12	cytosolic	MitoCarta	Q9Y305	26.0765	22.8417	23.2197	25.5516	22.5758	22.2549	26.0475	26.357	24.1047	25.5781	25.7462	23.0843	NA	0.363788	0.332299	0.000909184	NA	nontarget
ACOX1	ENSG00000161533.7	cytosolic	MitoCarta	Q15067	26.7883	25.6219	23.9746	26.5007	25.1038	24.0837	26.2709	24.3373	23.4336	25.773	23.7478	23.1261	-0.164205	0.353888	0.411138	0.278671	0.219873	NA
ACOX3	ENSG00000087008.11	cytosolic	MitoCarta	O15254	20.4549	17.0494	16.7016	20.2156	NA	NA	20.3306	20.0095	20.7099	18.0003	NA	NA	NA	NA	NA	NA	NA	NA
ACOXL	ENSG00000153093.14	cytosolic	cyt_notsig	NA	NA	NA	NA	NA	NA	NA	NA	NA	NA	NA	NA	NA	NA	NA	NA	NA	NA	NA
ACP1	ENSG00000143727.11	cytosolic	cyt_notsig	P24666	26.0394	26.2253	24.0118	22.4867	25.7073	22.9342	26.8647	25.6912	24.3103	20.618	15.8901	NA	-0.354335	NA	-0.00561557	NA	NA	target
ACP2	ENSG00000134575.5	membrane	SignalP-TM	P11117	24.6673	22.9964	24.4444	24.3481	24.1545	23.8518	24.4971	24.3629	24.1876	23.6565	24.0066	23.0617	NA	NA	NA	NA	NA	NA
ACP6	ENSG00000162836.7	cytosolic	MitoCarta	Q9NPH0	23.4466	20.956	21.5986	22.8273	21.376	22.7927	23.1105	21.4959	20.547	23.591	21.3067	20.4843	NA	NA	NA	NA	NA	nontarget
ACPL2	ENSG00000155893.7	membrane	mem_notsig	NA	NA	NA	NA	NA	NA	NA	NA	NA	NA	NA	NA	NA	NA	NA	NA	NA	NA	NA
ACSF2	ENSG00000167107.8	cytosolic	MitoCarta	Q96CM8	24.0288	22.398	22.6234	22.6623	20.2266	20.1229	23.1226	20.7579	20.4451	23.6781	21.7437	21.3499	NA	NA	NA	NA	NA	nontarget
ACSF3	ENSG00000176715.11	cytosolic	MitoCarta	Q4G176	24.9435	23.3742	24.0499	25.1384	22.9372	22.9327	24.187	22.5736	23.7608	24.7752	21.9087	22.8485	NA	NA	NA	NA	NA	nontarget
ACSL1	ENSG00000151726.9	cytosolic	TMhelix-only	P33121	25.2364	23.3781	22.9617	24.856	23.5105	23.2816	25.17	22.898	23.016	24.2383	22.3168	22.3721	NA	-0.00994552	-0.189666	NA	NA	nontarget
ACSL3	ENSG00000123983.9	membrane	mem_notsig	O95573	28.6585	25.849	26.3962	28.7516	25.9081	26.3036	28.7288	25.8355	26.3651	27.902	25.1204	25.6355	-0.436803	-0.233227	-0.247198	-0.200002	-0.279308	target
ACSL4	ENSG00000068366.15	cytosolic	MitoCarta	O60488	26.612	24.5634	24.1713	26.4811	24.4026	23.9619	26.2974	24.3593	23.8973	25.7222	23.4946	24.0669	0.140517	-0.0102216	0.221152	0.266698	0.154536	target
ACSL6	ENSG00000164398.8	membrane	TMhelix-only	E7ERD7	18.6977	17.2458	15.3341	17.5718	18.1959	16.5897	NA	NA	NA	18.5388	16.299	14.6491	NA	NA	NA	NA	NA	NA
ACSM3	ENSG00000005187.7	cytosolic	MitoCarta	NA	NA	NA	NA	NA	NA	NA	NA	NA	NA	NA	NA	NA	NA	NA	NA	NA	NA	NA
ACSS1	ENSG00000154930.10	cytosolic	MitoCarta	Q9NUB1	24.8548	22.6261	22.3777	24.8349	23.0352	22.9245	24.9629	21.9865	22.3346	24.149	22.6594	22.5268	-0.00154451	NA	NA	NA	NA	nontarget
ACSS2	ENSG00000131069.15	cytosolic	cyt_notsig	Q9NR19	16.9549	14.0332	13.3379	NA	NA	NA	19.2853	15.9565	17.1924	NA	NA	NA	NA	NA	NA	NA	NA	NA
ACSS3	ENSG00000111058.3	cytosolic	MitoCarta	A0A0B4J1R2	19.038	16.6796	17.4784	20.4242	18.5804	20.3131	20.4117	18.0713	18.8496	20.0203	16.3044	14.6151	NA	NA	NA	NA	NA	NA
ACTA2	ENSG00000107796.8	cytosolic	cyt_notsig	NA	NA	NA	NA	NA	NA	NA	NA	NA	NA	NA	NA	NA	NA	NA	NA	NA	NA	NA
ACTB	ENSG00000075624.9	cytosolic	cyt_notsig	P60709	NA	NA	NA	NA	NA	NA	NA	NA	NA	NA	NA	NA	NA	NA	NA	NA	NA	target
ACTG1	ENSG00000184009.5	cytosolic	cyt_notsig	P63261	32.1821	28.2501	28.1885	32.0905	28.3126	28.0824	32.2413	28.243	28.3802	31.6589	27.7588	28.0103	-0.00238241	-0.0134216	0.0985055	0.104496	0.0467993	nontarget
ACTL6A	ENSG00000136518.12	cytosolic	cyt_notsig	O96019	27.46	24.9785	25.4877	26.6143	24.2515	24.2444	26.5968	24.3591	24.4234	26.3075	23.5099	24.0092	-0.0998655	-0.343458	0.141096	0.792207	0.122495	target
ACTN1	ENSG00000072110.9	cytosolic	cyt_notsig	P12814	24.0593	22.5569	22.1215	24.566	23.5406	23.5635	24.3003	23.8107	22.798	24.0551	22.8132	23.4456	NA	NA	NA	NA	NA	nontarget
ACTN2	ENSG00000077522.8	cytosolic	cyt_notsig	P35609	NA	NA	NA	20.0147	18.7748	19.3125	20.3844	18.5206	18.9723	NA	NA	NA	NA	NA	NA	NA	NA	NA
ACTN4	ENSG00000130402.7	cytosolic	cyt_notsig	K7EJH8	NA	NA	NA	NA	NA	NA	19.0375	NA	NA	NA	NA	NA	NA	NA	NA	NA	NA	target
ACTR10	ENSG00000131966.9	cytosolic	cyt_notsig	Q9NZ32	23.3292	21.8157	21.7677	21.5213	23.848	20.0035	24.1092	22.1374	22.6566	21.3813	18.7257	19.5567	NA	0.313594	NA	NA	NA	target
ACTR1A	ENSG00000138107.7	cytosolic	cyt_notsig	P61163	27.0601	25.0537	24.2899	26.4243	24.8943	24.2623	27.9138	25.9638	24.7	25.7095	23.9112	24.1299	-0.158011	-0.0897739	0.0452826	-0.111966	-0.0786171	target
ACTR1B	ENSG00000115073.6	cytosolic	cyt_notsig	P42025	23.0438	21.6127	21.7222	22.2055	23.4529	21.6762	23.1577	20.8238	21.788	22.0044	20.9711	21.1806	NA	NA	NA	NA	NA	target
ACTR2	ENSG00000138071.9	cytosolic	cyt_notsig	P61160	26.181	24.8604	23.3034	24.7995	23.8019	23.7548	27.3438	25.183	24.6145	26.6161	23.4996	23.6624	-0.0843644	NA	0.0475621	0.216418	NA	target
ACTR3	ENSG00000115091.7	cytosolic	cyt_notsig	P61158	25.4507	26.5637	24.2003	24.7184	23.458	24.4151	26.6335	26.4355	23.6901	23.357	22.5173	23.1918	0.113034	-0.16968	0.439422	-0.0561673	0.0816521	target
ACTR3B	ENSG00000133627.13	cytosolic	cyt_notsig	NA	NA	NA	NA	NA	NA	NA	NA	NA	NA	NA	NA	NA	NA	NA	NA	NA	NA	target
ACTR5	ENSG00000101442.8	cytosolic	cyt_notsig	Q9H9F9	20.0752	18.0325	15.8809	19.699	17.4109	17.9317	22.967	19.5383	19.5176	20.2982	15.7941	18.5887	NA	NA	0.746325	NA	NA	NA
ACTR6	ENSG00000075089.5	cytosolic	cyt_notsig	Q9GZN1	22.2252	20.192	21.7688	22.3382	21.5406	22.6178	22.2321	21.725	20.5712	20.8636	19.723	20.6011	0.791606	NA	NA	NA	NA	target
ACTR8	ENSG00000113812.9	cytosolic	cyt_notsig	Q9H981	20.5455	19.6053	19.3238	19.5417	16.9029	17.9951	20.6845	19.3782	20.6084	19.7303	19.8478	18.7126	-0.0918635	NA	0.277569	NA	NA	nontarget
ACTRT3	ENSG00000184378.2	cytosolic	cyt_notsig	NA	NA	NA	NA	NA	NA	NA	NA	NA	NA	NA	NA	NA	NA	NA	NA	NA	NA	NA
ACVR1	ENSG00000115170.9	membrane	SignalP-TM	NA	NA	NA	NA	NA	NA	NA	NA	NA	NA	NA	NA	NA	NA	NA	NA	NA	NA	NA
ACVR1B	ENSG00000135503.8	membrane	SignalP-TM	NA	NA	NA	NA	NA	NA	NA	NA	NA	NA	NA	NA	NA	NA	NA	NA	NA	NA	target
ACVR2A	ENSG00000121989.10	membrane	SignalP-TM	NA	NA	NA	NA	NA	NA	NA	NA	NA	NA	NA	NA	NA	NA	NA	NA	NA	NA	NA
ACVR2B	ENSG00000114739.9	NA	SignalP-TM	NA	NA	NA	NA	NA	NA	NA	NA	NA	NA	NA	NA	NA	NA	NA	NA	NA	NA	NA
ACVRL1	ENSG00000139567.8	membrane	SignalP-TM	NA	NA	NA	NA	NA	NA	NA	NA	NA	NA	NA	NA	NA	NA	NA	NA	NA	NA	NA
ACY1	ENSG00000243989.3	cytosolic	cyt_notsig	NA	NA	NA	NA	NA	NA	NA	NA	NA	NA	NA	NA	NA	NA	NA	NA	NA	NA	nontarget
ACYP1	ENSG00000119640.4	cytosolic	cyt_notsig	P07311	23.1279	20.9308	22.2891	NA	NA	NA	25.3796	22.0234	22.2301	NA	NA	NA	NA	NA	-0.0892269	NA	NA	nontarget
ACYP2	ENSG00000170634.8	cytosolic	MitoCarta	P14621	NA	NA	NA	NA	NA	NA	19.0419	19.0195	18.6433	NA	NA	NA	NA	NA	NA	NA	NA	NA
AD000091.3	ENSG00000267135.2	cytosolic	cyt_notsig	NA	NA	NA	NA	NA	NA	NA	NA	NA	NA	NA	NA	NA	NA	NA	NA	NA	NA	NA
AD000092.3	ENSG00000240616.1	cytosolic	cyt_notsig	NA	NA	NA	NA	NA	NA	NA	NA	NA	NA	NA	NA	NA	NA	NA	NA	NA	NA	NA
ADA	ENSG00000196839.8	cytosolic	cyt_notsig	P00813	19.6257	16.1731	13.3806	NA	NA	NA	20.1071	16.7926	15.9816	NA	NA	NA	NA	NA	NA	NA	NA	nontarget
ADAL	ENSG00000168803.10	cytosolic	cyt_notsig	NA	NA	NA	NA	NA	NA	NA	NA	NA	NA	NA	NA	NA	NA	NA	NA	NA	NA	NA
ADAM10	ENSG00000137845.10	membrane	SignalP-TM	O14672	23.8355	22.1856	21.8986	24.0206	23.0298	23.1392	23.3691	22.6571	22.4652	22.3088	20.5081	21.0734	-0.631846	-0.151811	0.199355	-0.0504669	-0.158692	target
ADAM11	ENSG00000073670.9	membrane	SignalP-TM	NA	NA	NA	NA	NA	NA	NA	NA	NA	NA	NA	NA	NA	NA	NA	NA	NA	NA	NA
ADAM15	ENSG00000143537.9	membrane	SignalP-TM	Q13444	19.9696	18.3682	18.4943	20.1657	18.9952	18.5433	18.8314	16.9576	16.9435	17.2971	15.9137	15.2011	NA	0.118493	NA	NA	NA	target
ADAM17	ENSG00000151694.8	membrane	SignalP-TM	P78536	20.9227	22.6206	19.6916	19.9662	17.871	18.7917	21.425	20.8462	20.5453	19.8941	18.9687	18.3969	NA	NA	NA	NA	NA	NA
ADAM19	ENSG00000135074.11	membrane	SignalP-TM	NA	NA	NA	NA	NA	NA	NA	NA	NA	NA	NA	NA	NA	NA	NA	NA	NA	NA	NA
ADAM21	ENSG00000139985.5	membrane	SignalP-TM	NA	NA	NA	NA	NA	NA	NA	NA	NA	NA	NA	NA	NA	NA	NA	NA	NA	NA	NA
ADAM22	ENSG00000008277.10	membrane	SignalP-TM	F8WAD8	19.2946	17.1579	15.6705	NA	NA	NA	NA	NA	NA	NA	NA	NA	NA	NA	NA	NA	NA	NA
ADAM23	ENSG00000114948.8	membrane	SignalP-TM	NA	NA	NA	NA	NA	NA	NA	NA	NA	NA	NA	NA	NA	NA	NA	NA	NA	NA	NA
ADAM9	ENSG00000168615.7	membrane	SignalP-TM	Q13443	21.8936	20.6253	19.8311	22.9006	21.4039	22.1294	21.4947	19.6067	19.872	16.2659	13.3099	17.9034	NA	0.517326	NA	NA	NA	target
ADAMTS1	ENSG00000154734.10	membrane	SignalP-noTM-only	Q9UHI8	17.0273	17.8022	18.2358	18.9267	19.2536	19.1129	17.1817	17.7251	17.4517	16.2458	17.1555	17.4706	NA	-0.0385841	0.334844	NA	NA	target
ADAMTS13	ENSG00000160323.14	cytosolic	cyt_notsig	NA	NA	NA	NA	NA	NA	NA	NA	NA	NA	NA	NA	NA	NA	NA	NA	NA	NA	NA
ADAMTS15	ENSG00000166106.2	membrane	SignalP-noTM-only	NA	NA	NA	NA	NA	NA	NA	NA	NA	NA	NA	NA	NA	NA	NA	NA	NA	NA	NA
ADAMTS17	ENSG00000140470.9	membrane	SignalP-noTM-only	NA	NA	NA	NA	NA	NA	NA	NA	NA	NA	NA	NA	NA	NA	NA	NA	NA	NA	NA
ADAMTS19	ENSG00000145808.4	NA	SignalP-noTM-only	NA	NA	NA	NA	NA	NA	NA	NA	NA	NA	NA	NA	NA	NA	NA	NA	NA	NA	NA
ADAMTS2	ENSG00000087116.9	membrane	SignalP-noTM-only	NA	NA	NA	NA	NA	NA	NA	NA	NA	NA	NA	NA	NA	NA	NA	NA	NA	NA	NA
ADAMTS20	ENSG00000173157.12	membrane	SignalP-noTM-only	NA	NA	NA	NA	NA	NA	NA	NA	NA	NA	NA	NA	NA	NA	NA	NA	NA	NA	NA
ADAMTS3	ENSG00000156140.4	membrane	SignalP-noTM-only	NA	NA	NA	NA	NA	NA	NA	NA	NA	NA	NA	NA	NA	NA	NA	NA	NA	NA	NA
ADAMTS8	ENSG00000134917.9	membrane	mem_notsig	NA	NA	NA	NA	NA	NA	NA	NA	NA	NA	NA	NA	NA	NA	NA	NA	NA	NA	NA
ADAP1	ENSG00000105963.9	cytosolic	cyt_notsig	NA	NA	NA	NA	NA	NA	NA	NA	NA	NA	NA	NA	NA	NA	NA	NA	NA	NA	NA
ADAP2	ENSG00000184060.6	cytosolic	cyt_notsig	NA	NA	NA	NA	NA	NA	NA	NA	NA	NA	NA	NA	NA	NA	NA	NA	NA	NA	NA
ADAR	ENSG00000160710.11	cytosolic	cyt_notsig	P55265	22.5429	22.6996	21.5556	22.1499	22.7685	21.2542	22.0061	22.6885	20.9654	20.7253	20.1471	20.0938	NA	0.100843	NA	NA	NA	target
ADARB1	ENSG00000197381.11	cytosolic	cyt_notsig	NA	NA	NA	NA	NA	NA	NA	NA	NA	NA	NA	NA	NA	NA	NA	NA	NA	NA	NA
ADAT1	ENSG00000065457.6	cytosolic	cyt_notsig	H3BV89	NA	NA	NA	NA	NA	NA	NA	NA	NA	NA	NA	NA	NA	NA	NA	NA	NA	nontarget
ADAT2	ENSG00000189007.11	cytosolic	cyt_notsig	Q7Z6V5	19.0475	17.6976	15.1042	NA	NA	NA	21.5452	22.7531	20.9211	NA	NA	NA	NA	NA	NA	NA	NA	nontarget
ADCK1	ENSG00000063761.11	cytosolic	MitoCarta	Q86TW2	20.3736	18.4649	15.9462	NA	NA	NA	20.4744	17.8659	16.1285	16.6512	NA	NA	NA	NA	NA	NA	NA	NA
ADCK2	ENSG00000133597.5	membrane	mem_notsig	NA	NA	NA	NA	NA	NA	NA	NA	NA	NA	NA	NA	NA	NA	NA	NA	NA	NA	nontarget
ADCK3	ENSG00000163050.12	cytosolic	MitoCarta	Q8NI60	27.0258	25.9284	25.7354	27.599	26.2571	26.1971	26.5746	25.2431	25.6193	26.5151	25.0126	24.9953	-0.0748817	0.0951818	-0.0966667	0.00971311	-0.0166634	target
ADCK4	ENSG00000123815.7	cytosolic	MitoCarta	Q96D53	24.9603	24.4151	23.041	24.2713	22.3342	22.5378	24.2884	23.3516	22.9301	24.2764	21.7559	21.7282	NA	0.0164963	1.34523	0.160669	NA	nontarget
ADCY1	ENSG00000164742.10	NA	TMhelix-only	NA	NA	NA	NA	NA	NA	NA	NA	NA	NA	NA	NA	NA	NA	NA	NA	NA	NA	NA
ADCY3	ENSG00000138031.10	membrane	mem_notsig	NA	NA	NA	NA	NA	NA	NA	NA	NA	NA	NA	NA	NA	NA	NA	NA	NA	NA	target
ADCY6	ENSG00000174233.7	membrane	TMhelix-only	NA	NA	NA	NA	NA	NA	NA	NA	NA	NA	NA	NA	NA	NA	NA	NA	NA	NA	target
ADCY7	ENSG00000121281.8	membrane	TMhelix-only	NA	NA	NA	NA	NA	NA	NA	NA	NA	NA	NA	NA	NA	NA	NA	NA	NA	NA	NA
ADCY9	ENSG00000162104.5	membrane	TMhelix-only	O60503	NA	NA	NA	18.0682	15.2177	15.7977	NA	NA	NA	16.7515	16.647	18.557	NA	NA	NA	NA	NA	NA
ADD1	ENSG00000087274.12	cytosolic	cyt_notsig	E7ENY0	23.7391	21.9401	24.0272	22.7185	20.2892	21.5064	24.3292	22.3523	22.8368	22.6802	19.324	21.5529	0.151079	NA	-0.0180644	NA	NA	target
ADD2	ENSG00000075340.18	cytosolic	cyt_notsig	P35612	16.474	13.9795	13.3652	NA	NA	NA	19.6952	17.6937	17.3921	NA	NA	NA	NA	NA	NA	NA	NA	nontarget
ADD3	ENSG00000148700.9	cytosolic	cyt_notsig	Q9UEY8	22.7398	19.6291	20.1801	22.4476	20.8797	20.6868	22.9348	22.6903	21.3975	20.7944	19.4902	20.0307	1.37507	NA	NA	NA	NA	target
ADH5	ENSG00000197894.6	cytosolic	cyt_notsig	P11766	24.7337	21.1005	21.2792	19.5201	NA	NA	26.1871	24.1666	23.7786	NA	NA	NA	0.209141	NA	0.764714	NA	NA	nontarget
ADI1	ENSG00000182551.9	cytosolic	cyt_notsig	Q9BV57	23.9529	20.5649	19.8105	NA	NA	NA	26.3233	24.1855	23.8583	NA	NA	NA	-0.204931	NA	0.216971	NA	NA	nontarget
ADIPOR1	ENSG00000159346.8	NA	cytANDmem_notsig	NA	NA	NA	NA	NA	NA	NA	NA	NA	NA	NA	NA	NA	NA	NA	NA	NA	NA	target
ADIPOR2	ENSG00000006831.9	membrane	TMhelix-only	Q86V24	21.5026	20.3567	21.3153	19.2531	17.1387	16.9385	21.143	20.2158	21.0383	18.442	17.213	16.557	NA	NA	NA	NA	NA	target
ADK	ENSG00000156110.9	cytosolic	cyt_notsig	P55263	24.2005	22.1421	20.6706	21.4712	20.7059	22.8612	25.298	22.9156	23.6915	NA	NA	NA	-0.162493	NA	0.324816	NA	NA	target
ADM	ENSG00000148926.5	membrane	SignalP-noTM-only	NA	NA	NA	NA	NA	NA	NA	NA	NA	NA	NA	NA	NA	NA	NA	NA	NA	NA	nontarget
ADM5	ENSG00000224420.3	cytosolic	SignalP-noTM-only	NA	NA	NA	NA	NA	NA	NA	NA	NA	NA	NA	NA	NA	NA	NA	NA	NA	NA	NA
ADNP	ENSG00000101126.11	cytosolic	cyt_notsig	Q9H2P0	21.5836	19.8123	21.1814	22.5933	21.3925	21.6726	23.0087	23.3704	21.643	21.7386	19.5748	20.4455	NA	NA	NA	NA	NA	nontarget
ADNP2	ENSG00000101544.4	cytosolic	cyt_notsig	NA	NA	NA	NA	NA	NA	NA	NA	NA	NA	NA	NA	NA	NA	NA	NA	NA	NA	nontarget
ADO	ENSG00000181915.3	cytosolic	cyt_notsig	Q96SZ5	21.1275	19.6812	21.2679	NA	NA	NA	22.1363	20.8573	21.8967	NA	NA	NA	NA	NA	NA	NA	NA	nontarget
ADORA2A	ENSG00000128271.15	NA	TMhelix-only	NA	NA	NA	NA	NA	NA	NA	NA	NA	NA	NA	NA	NA	NA	NA	NA	NA	NA	NA
ADORA2B	ENSG00000170425.3	membrane	TMhelix-only	NA	NA	NA	NA	NA	NA	NA	NA	NA	NA	NA	NA	NA	NA	NA	NA	NA	NA	target
ADPGK	ENSG00000159322.13	membrane	SignalP-noTM-only	Q9BRR6	26.3574	23.2193	23.3556	27.0405	23.8059	23.1866	26.8845	23.9327	24.9389	26.4537	22.6729	22.6305	NA	0.0439044	NA	-0.182057	NA	target
ADPRHL1	ENSG00000153531.8	cytosolic	cyt_notsig	NA	NA	NA	NA	NA	NA	NA	NA	NA	NA	NA	NA	NA	NA	NA	NA	NA	NA	NA
ADPRHL2	ENSG00000116863.10	cytosolic	cyt_notsig	Q9NX46	24.1088	21.0112	21.7068	23.703	20.8265	21.1612	24.6696	21.6055	20.6579	22.9346	23.1056	21.6323	0.290542	NA	0.0542425	NA	NA	nontarget
ADPRM	ENSG00000170222.11	cytosolic	cyt_notsig	V9GYR6	19.2714	17.1807	NA	NA	NA	NA	NA	NA	NA	NA	NA	NA	NA	NA	NA	NA	NA	nontarget
ADRA2C	ENSG00000184160.6	NA	TMhelix-only	NA	NA	NA	NA	NA	NA	NA	NA	NA	NA	NA	NA	NA	NA	NA	NA	NA	NA	NA
ADRB2	ENSG00000169252.4	membrane	TMhelix-only	NA	NA	NA	NA	NA	NA	NA	NA	NA	NA	NA	NA	NA	NA	NA	NA	NA	NA	NA
ADRBK1	ENSG00000173020.6	cytosolic	cyt_notsig	P25098	20.5548	18.6235	19.014	18.0153	15.5869	14.4912	21.2261	19.257	17.9968	18.7761	16.8235	17.265	0.550211	NA	-0.0150693	NA	NA	nontarget
ADRBK2	ENSG00000100077.10	cytosolic	cyt_notsig	NA	NA	NA	NA	NA	NA	NA	NA	NA	NA	NA	NA	NA	NA	NA	NA	NA	NA	NA
ADRM1	ENSG00000130706.8	cytosolic	cyt_notsig	Q16186	25.5065	22.1202	23.126	25.2066	22.274	24.2311	26.4082	24.3022	25.2486	24.5537	23.3508	23.6516	-0.156161	0.153287	-0.243913	NA	NA	target
ADSL	ENSG00000239900.7	cytosolic	cyt_notsig	A0A1B0GWJ0	25.7911	23.2183	22.3443	20.3376	18.124	19.7029	26.9621	24.2229	23.2351	20.5834	18.3591	20.2299	-0.158896	NA	-0.0250288	NA	NA	target
ADSS	ENSG00000035687.9	cytosolic	cyt_notsig	P30520	26.5945	23.4082	23.032	21.2919	18.7058	18.1579	27.6952	23.7851	24.3965	21.517	21.8174	18.8598	0.0387171	NA	-0.0167816	NA	NA	target
AEBP2	ENSG00000139154.10	cytosolic	cyt_notsig	G5EA50	21.084	19.0151	23.5613	20.5497	18.6706	22.5896	NA	NA	NA	17.0893	14.2017	17.1651	NA	4.92951	NA	NA	NA	nontarget
AEN	ENSG00000181026.13	cytosolic	cyt_notsig	NA	NA	NA	NA	NA	NA	NA	NA	NA	NA	NA	NA	NA	NA	NA	NA	NA	NA	nontarget
AES	ENSG00000104964.10	cytosolic	cyt_notsig	Q08117	19.2554	16.1022	NA	21.1418	16.3205	15.988	24.0633	21.6787	21.5766	22.3443	18.4055	18.3381	NA	NA	0.266941	NA	NA	target
AFAP1	ENSG00000196526.6	cytosolic	cyt_notsig	NA	NA	NA	NA	NA	NA	NA	NA	NA	NA	NA	NA	NA	NA	NA	NA	NA	NA	NA
AFAP1L1	ENSG00000157510.9	cytosolic	cyt_notsig	NA	NA	NA	NA	NA	NA	NA	NA	NA	NA	NA	NA	NA	NA	NA	NA	NA	NA	NA
AFF1	ENSG00000172493.16	cytosolic	cyt_notsig	P51825	18.9086	17.4899	19.0342	NA	NA	NA	NA	NA	NA	NA	NA	NA	NA	NA	NA	NA	NA	NA
AFF3	ENSG00000144218.14	cytosolic	cyt_notsig	NA	NA	NA	NA	NA	NA	NA	NA	NA	NA	NA	NA	NA	NA	NA	NA	NA	NA	NA
AFF4	ENSG00000072364.8	cytosolic	cyt_notsig	Q9UHB7	23.3218	21.568	22.7198	23.138	22.0863	21.1533	23.3378	22.1453	21.7474	21.7515	20.2581	19.9324	0.152768	0.274172	0.375796	-0.0448837	0.189463	target
AFG3L1P	ENSG00000223959.4	cytosolic	cyt_notsig	NA	NA	NA	NA	NA	NA	NA	NA	NA	NA	NA	NA	NA	NA	NA	NA	NA	NA	nontarget
AFG3L2	ENSG00000141385.5	cytosolic	TMhelix-only	Q9Y4W6	26.3614	24.493	24.3971	27.0066	24.7209	24.5846	26.577	23.5216	24.7201	26.7136	23.9308	24.4022	0.197236	0.0532504	0.0925401	-0.00705194	0.0839937	nontarget
AFMID	ENSG00000183077.11	cytosolic	cyt_notsig	NA	NA	NA	NA	NA	NA	NA	NA	NA	NA	NA	NA	NA	NA	NA	NA	NA	NA	target
AFTPH	ENSG00000119844.10	cytosolic	cyt_notsig	Q6ULP2	17.7808	17.1175	17.9233	NA	NA	NA	19.7046	18.4965	17.9041	NA	NA	NA	NA	NA	NA	NA	NA	NA
AGA	ENSG00000038002.4	membrane	SignalP-noTM-only	P20933	22.5646	21.3918	19.3035	23.8999	21.5648	22.1775	23.9612	22.0832	21.4526	22.7159	19.3852	21.1164	NA	NA	NA	NA	NA	target
AGAP1	ENSG00000157985.13	cytosolic	cyt_notsig	A0A087X1U1	20.164	18.7298	17.8946	20.498	NA	NA	16.217	NA	NA	18.5406	17.0432	17.4852	NA	NA	NA	NA	NA	NA
AGAP2	ENSG00000135439.7	cytosolic	cyt_notsig	NA	NA	NA	NA	NA	NA	NA	NA	NA	NA	NA	NA	NA	NA	NA	NA	NA	NA	NA
AGAP2-AS1	ENSG00000255737.2	cytosolic	cyt_notsig	NA	NA	NA	NA	NA	NA	NA	NA	NA	NA	NA	NA	NA	NA	NA	NA	NA	NA	NA
AGAP3	ENSG00000133612.14	cytosolic	cyt_notsig	Q96P47	22.1092	18.2301	19.3598	22.1667	19.0075	19.3779	22.6694	19.5118	20.696	22.0229	19.5869	19.2132	NA	NA	NA	NA	NA	target
AGAP4	ENSG00000188234.9	membrane	mem_notsig	NA	NA	NA	NA	NA	NA	NA	NA	NA	NA	NA	NA	NA	NA	NA	NA	NA	NA	NA
AGBL3	ENSG00000146856.10	cytosolic	cyt_notsig	NA	NA	NA	NA	NA	NA	NA	NA	NA	NA	NA	NA	NA	NA	NA	NA	NA	NA	NA
AGBL5	ENSG00000084693.11	cytosolic	cyt_notsig	NA	NA	NA	NA	NA	NA	NA	NA	NA	NA	NA	NA	NA	NA	NA	NA	NA	NA	nontarget
AGFG1	ENSG00000173744.13	cytosolic	cyt_notsig	P52594	23.1763	20.4072	19.4433	23.126	20.8404	22.524	24.3354	20.4054	21.244	21.1776	18.7225	18.5301	-0.418736	NA	-0.0388576	NA	NA	nontarget
AGFG2	ENSG00000106351.8	cytosolic	cyt_notsig	O95081	NA	NA	NA	NA	NA	NA	19.8218	21.409	20.2549	NA	NA	NA	NA	NA	0.493621	NA	NA	NA
AGGF1	ENSG00000164252.8	cytosolic	cyt_notsig	Q8N302	NA	NA	NA	18.9871	17.2271	16.3074	19.4879	18.0448	NA	18.6326	NA	NA	NA	NA	NA	NA	NA	nontarget
AGK	ENSG00000006530.11	cytosolic	MitoCarta	Q53H12	28.5486	25.4558	25.1987	28.7878	25.8663	25.531	28.1727	25.1444	24.8968	28.06	25.036	25.653	-0.0869517	-0.207744	0.621022	-0.00934717	0.0792448	nontarget
AGL	ENSG00000162688.11	cytosolic	cyt_notsig	P35573	21.4269	21.0053	20.3793	NA	NA	NA	22.9304	21.5384	20.8082	NA	NA	NA	-0.0981503	NA	0.219892	NA	NA	NA
AGO1	ENSG00000092847.6	cytosolic	cyt_notsig	NA	NA	NA	NA	NA	NA	NA	NA	NA	NA	NA	NA	NA	NA	NA	NA	NA	NA	nontarget
AGO2	ENSG00000123908.7	cytosolic	cyt_notsig	Q9UKV8	20.9225	20.6144	22.0554	20.3937	20.4262	21.0628	19.6659	20.1824	19.5066	22.776	20.7312	21.1503	NA	NA	1.23399	NA	NA	target
AGO4	ENSG00000134698.10	cytosolic	cyt_notsig	NA	NA	NA	NA	NA	NA	NA	NA	NA	NA	NA	NA	NA	NA	NA	NA	NA	NA	NA
AGPAT1	ENSG00000204310.6	membrane	TMhelix-only	Q99943	26.7186	22.9474	23.1249	26.024	22.2968	22.6293	25.4342	21.7798	22.2575	25.9503	22.686	23.8559	0.290542	0.456701	0.203951	0.0933095	0.261126	nontarget
AGPAT2	ENSG00000169692.8	membrane	SignalP-TM	O15120	23.1925	20.9159	19.2388	23.5563	21.0906	21.3351	23.065	19.7836	19.5466	22.4023	20.6293	20.9734	NA	NA	NA	NA	NA	target
AGPAT3	ENSG00000160216.14	membrane	TMhelix-only	Q9NRZ7	24.8353	23.8874	22.777	23.6323	21.7145	22.2116	23.5407	22.3933	21.5699	24.0867	22.2013	22.1938	NA	0.325156	NA	NA	NA	target
AGPAT4	ENSG00000026652.9	membrane	TMhelix-only	Q9NRZ5	24.5381	22.4283	24.8467	23.7645	21.4431	22.2338	22.9442	20.6274	22.5005	21.9261	19.1825	21.8234	NA	-0.224924	NA	-1.11982	NA	NA
AGPAT5	ENSG00000155189.7	NA	cytANDmem_notsig	Q9NUQ2	22.4597	21.6988	21.253	23.5765	22.2359	21.6357	23.4306	22.3968	22.0567	22.6685	21.5571	21.1693	NA	NA	NA	NA	NA	target
AGPAT6	ENSG00000158669.7	membrane	TMhelix-only	Q86UL3	24.4981	23.2418	21.7936	24.5343	24.4501	24.9496	24.2185	23.3652	24.4897	22.7531	22.4434	22.9749	NA	-0.193189	NA	0.302262	NA	target
AGPAT9	ENSG00000138678.6	membrane	TMhelix-only	Q53EU6	22.401	20.3083	19.7095	23.3539	21.8605	22.5644	23.5707	21.7329	21.8157	21.7528	20.9896	23.1324	NA	NA	NA	NA	NA	NA
AGPS	ENSG00000018510.8	cytosolic	cyt_notsig	O00116	27.34	24.3417	24.6655	27.5295	25.5338	25.1901	26.9847	24.8272	24.1758	27.0703	24.8938	24.6377	-0.386751	0.103397	0.22233	-0.262313	-0.0808343	nontarget
AGRN	ENSG00000188157.9	membrane	SignalP-noTM-only	NA	NA	NA	NA	NA	NA	NA	NA	NA	NA	NA	NA	NA	NA	NA	NA	NA	NA	target
AGTPBP1	ENSG00000135049.11	cytosolic	cyt_notsig	J3KNS1	20.1571	18.7668	19.8624	20.3182	19.9679	20.0343	20.4921	19.3972	19.1928	19.0516	16.1478	19.1065	NA	-0.958589	-0.090447	-2.75828	NA	target
AGTRAP	ENSG00000177674.11	membrane	TMhelix-only	Q6RW13	25.286	22.423	22.4254	24.5086	22.3642	22.5918	25.1991	21.771	22.665	24.5587	21.9927	22.5524	NA	NA	NA	NA	NA	target
AHCTF1	ENSG00000153207.10	cytosolic	cyt_notsig	Q8WYP5	17.5889	15.3699	16.1021	20.4355	17.4348	17.6689	18.1706	15.865	19.5874	16.0086	13.122	15.9291	NA	NA	NA	NA	NA	NA
AHCY	ENSG00000101444.8	cytosolic	cyt_notsig	P23526	27.6711	24.6435	24.135	23.1966	21.3645	22.3381	28.8819	24.8222	25.5369	22.8291	20.6946	20.454	-0.601803	NA	-0.63988	NA	NA	target
AHCYL1	ENSG00000168710.13	cytosolic	MitoCarta	O43865	25.1312	23.6903	22.46	23.5886	22.4932	20.9371	26.403	25.7003	24.4369	22.7254	20.9749	22.1455	0.127633	NA	0.184211	NA	NA	target
AHCYL2	ENSG00000158467.12	cytosolic	cyt_notsig	Q96HN2	19.0559	18.3201	16.1876	17.5234	18.1218	20.2702	21.3145	22.8338	20.4105	NA	NA	NA	NA	0.706818	0.0480393	NA	NA	nontarget
AHDC1	ENSG00000126705.9	cytosolic	cyt_notsig	NA	NA	NA	NA	NA	NA	NA	NA	NA	NA	NA	NA	NA	NA	NA	NA	NA	NA	NA
AHI1	ENSG00000135541.16	cytosolic	cyt_notsig	NA	NA	NA	NA	NA	NA	NA	NA	NA	NA	NA	NA	NA	NA	NA	NA	NA	NA	nontarget
AHR	ENSG00000106546.8	cytosolic	cyt_notsig	NA	NA	NA	NA	NA	NA	NA	NA	NA	NA	NA	NA	NA	NA	NA	NA	NA	NA	NA
AHSA1	ENSG00000100591.3	cytosolic	cyt_notsig	O95433	25.9824	22.7481	22.6639	22.0676	20.9202	21.7029	27.3792	24.5454	24.2334	20.6414	22.9616	19.4668	-0.144552	NA	0.111976	NA	NA	nontarget
AIDA	ENSG00000186063.8	cytosolic	cyt_notsig	Q96BJ3	23.8906	23.2801	24.0309	23.7139	23.2399	22.2142	23.657	22.7664	22.6723	22.9024	20.3543	19.8712	NA	NA	NA	NA	NA	nontarget
AIF1L	ENSG00000126878.8	cytosolic	cyt_notsig	Q9BQI0	23.2231	20.4743	20.2403	22.7713	21.273	21.8158	24.5103	21.9895	22.0115	21.5623	19.5335	19.9056	0.0601858	NA	-0.0900404	NA	NA	target
AIFM1	ENSG00000156709.9	cytosolic	MitoCarta	O95831	29.6026	25.9898	26.6351	29.6619	26.3418	26.4141	29.3912	25.997	26.0266	29.2286	25.909	26.3214	0.10742	0.028852	0.25324	0.155839	0.136338	nontarget
AIFM2	ENSG00000042286.10	cytosolic	TMhelix-only	Q9BRQ8	22.785	20.0696	20.7177	23.0946	21.4385	23.4527	22.8769	20.7994	19.8245	22.1436	19.8712	18.5122	NA	NA	NA	NA	NA	NA
AIG1	ENSG00000146416.12	membrane	TMhelix-only	Q5THU2	NA	NA	NA	24.1875	24.0784	24.5572	24.4679	24.5931	24.4748	NA	NA	NA	NA	NA	NA	NA	NA	target
AIM1	ENSG00000112297.10	cytosolic	cyt_notsig	NA	NA	NA	NA	NA	NA	NA	NA	NA	NA	NA	NA	NA	NA	NA	NA	NA	NA	NA
AIM1L	ENSG00000176092.9	cytosolic	cyt_notsig	NA	NA	NA	NA	NA	NA	NA	NA	NA	NA	NA	NA	NA	NA	NA	NA	NA	NA	NA
AIMP1	ENSG00000164022.12	cytosolic	cyt_notsig	Q12904	27.1406	24.4541	25.0524	26.7884	24.032	24.4509	27.3557	24.4368	25.1891	25.7965	23.465	23.0179	-0.108052	0.238053	-0.239887	-0.0669502	-0.044209	nontarget
AIMP2	ENSG00000106305.5	cytosolic	cyt_notsig	Q13155	26.6002	23.1772	23.686	26.9762	23.9116	23.7732	27.2238	23.6375	25.4407	26.2032	22.7942	23.1627	-0.065159	0.0363275	-0.0130692	0.517276	0.118844	nontarget
AIP	ENSG00000110711.5	cytosolic	cyt_notsig	O00170	24.7789	23.5274	23.8513	23.4732	21.5768	20.5389	25.5336	23.034	22.2884	22.7562	21.1053	21.7311	-0.0526854	NA	-0.0224743	NA	NA	nontarget
AJ271736.10	ENSG00000270726.1	cytosolic	cyt_notsig	NA	NA	NA	NA	NA	NA	NA	NA	NA	NA	NA	NA	NA	NA	NA	NA	NA	NA	NA
AJ271736.10	ENSGR0000270726.1	cytosolic	cyt_notsig	NA	NA	NA	NA	NA	NA	NA	NA	NA	NA	NA	NA	NA	NA	NA	NA	NA	NA	NA
AJUBA	ENSG00000129474.11	cytosolic	cyt_notsig	NA	NA	NA	NA	NA	NA	NA	NA	NA	NA	NA	NA	NA	NA	NA	NA	NA	NA	NA
AK1	ENSG00000106992.13	cytosolic	cyt_notsig	Q5T9B7	24.6467	24.4698	24.8236	20.4468	16.6408	16.4349	25.9206	23.7901	25.7894	NA	NA	NA	-0.0716941	NA	1.25729	NA	NA	nontarget
AK2	ENSG00000004455.12	cytosolic	MitoCarta	F8W1A4	30.2878	26.6747	26.9539	30.2623	26.6144	26.7577	30.0996	26.6094	26.7103	29.6615	25.9604	26.4753	-0.0904189	-0.177555	0.0455059	-0.0124972	-0.0587414	target
AK3	ENSG00000147853.12	cytosolic	MitoCarta	Q9UIJ7	26.1552	25.1733	23.2061	26.7329	25.4093	24.6438	26.8171	25.1168	25.577	26.1181	24.9804	23.8479	-0.997405	0.0622599	NA	0.441674	NA	nontarget
AK4	ENSG00000162433.10	cytosolic	MitoCarta	P27144	27.122	24.3422	24.3073	27.2738	25.0457	25.1713	26.7236	24.5925	23.4054	27.0477	24.6581	23.8576	0.212632	0.153546	0.41448	0.223879	0.251134	target
AK9	ENSG00000155085.11	cytosolic	cyt_notsig	NA	NA	NA	NA	NA	NA	NA	NA	NA	NA	NA	NA	NA	NA	NA	NA	NA	NA	NA
AKAP1	ENSG00000121057.8	membrane	TMhelix-only	Q92667	24.8687	22.1307	22.2019	24.2358	24.1279	23.8739	24.8622	22.4263	22.8229	24.4856	22.4158	22.8097	-0.258339	0.0972062	0.128424	-0.256165	-0.0722184	target
AKAP10	ENSG00000108599.10	cytosolic	MitoCarta	O43572	19.3273	16.4429	20.6459	NA	NA	NA	20.9293	20.291	17.0488	NA	NA	NA	NA	NA	NA	NA	NA	nontarget
AKAP13	ENSG00000170776.15	cytosolic	cyt_notsig	Q12802	15.2513	12.7563	14.5409	NA	NA	NA	18.8701	16.0436	15.7277	NA	NA	NA	NA	NA	NA	NA	NA	nontarget
AKAP17A	ENSG00000197976.6	cytosolic	cyt_notsig	Q02040	21.5305	18.7855	19.2757	21.792	19.8119	19.4429	21.1122	18.7151	19.0399	20.0226	16.3745	17.2654	NA	NA	NA	NA	NA	NA
AKAP17A	ENSGR0000197976.6	cytosolic	cyt_notsig	Q02040	21.5305	18.7855	19.2757	21.792	19.8119	19.4429	21.1122	18.7151	19.0399	20.0226	16.3745	17.2654	NA	NA	NA	NA	NA	NA
AKAP2	ENSG00000241978.5	cytosolic	cyt_notsig	Q9Y2D5	19.4547	NA	NA	NA	NA	NA	18.5445	16.5342	NA	NA	NA	NA	NA	NA	NA	NA	NA	nontarget
AKAP3	ENSG00000111254.3	cytosolic	cyt_notsig	NA	NA	NA	NA	NA	NA	NA	NA	NA	NA	NA	NA	NA	NA	NA	NA	NA	NA	NA
AKAP5	ENSG00000179841.8	cytosolic	cyt_notsig	P24588	19.2296	16.2059	NA	NA	NA	NA	18.3481	16.3351	15.6848	NA	NA	NA	NA	NA	NA	NA	NA	NA
AKAP7	ENSG00000118507.11	cytosolic	cyt_notsig	NA	NA	NA	NA	NA	NA	NA	NA	NA	NA	NA	NA	NA	NA	NA	NA	NA	NA	NA
AKAP8	ENSG00000105127.4	cytosolic	cyt_notsig	O43823	22.4189	20.4488	21.3858	22.0248	21.3458	20.7955	21.9758	19.5478	19.7343	20.9965	16.2805	16.8225	NA	NA	NA	NA	NA	nontarget
AKAP8L	ENSG00000011243.13	cytosolic	cyt_notsig	Q9ULX6	24.1257	22.3677	21.8532	22.9772	21.3856	20.2016	23.5973	21.262	21.0993	22.3726	21.6007	19.04	NA	NA	NA	1.14618	NA	nontarget
AKIP1	ENSG00000166452.7	cytosolic	cyt_notsig	NA	NA	NA	NA	NA	NA	NA	NA	NA	NA	NA	NA	NA	NA	NA	NA	NA	NA	nontarget
AKIRIN1	ENSG00000174574.11	cytosolic	cyt_notsig	NA	NA	NA	NA	NA	NA	NA	NA	NA	NA	NA	NA	NA	NA	NA	NA	NA	NA	nontarget
AKIRIN2	ENSG00000135334.8	cytosolic	cyt_notsig	Q53H80	14.685	18.1086	17.5729	NA	NA	NA	19.3394	20.5509	20.9965	NA	NA	NA	-0.245301	NA	-0.202512	NA	NA	target
AKR1A1	ENSG00000117448.9	cytosolic	cyt_notsig	P14550	25.6651	21.7434	22.1181	23.2772	21.2801	20.5064	26.6963	23.2065	23.0612	19.8863	15.2983	19.0201	0.15069	NA	0.183654	NA	NA	target
AKR1B1	ENSG00000085662.9	cytosolic	cyt_notsig	P15121	27.0603	23.9861	22.8111	24.085	22.5739	22.9107	28.3819	25.0453	25.5476	21.6936	20.7398	20.0757	-0.000187563	0.384271	0.0688767	NA	NA	target
AKR7A2	ENSG00000053371.8	cytosolic	MitoCarta	O43488	26.1473	24.2205	24.3763	25.3476	22.5449	22.5939	26.9393	25.14	24.5873	24.9656	24.3622	22.5679	0.224658	NA	0.535624	NA	NA	target
AKT1	ENSG00000142208.11	cytosolic	cyt_notsig	P31749	20.4517	20.3814	19.3663	NA	NA	NA	21.7904	20.268	21.2474	NA	NA	NA	NA	NA	-0.493545	NA	NA	target
AKT1S1	ENSG00000204673.6	cytosolic	cyt_notsig	Q96B36	23.2736	21.5577	22.5902	NA	NA	NA	24.1566	22.3045	23.3467	NA	NA	NA	NA	NA	-0.909274	NA	NA	target
AKT2	ENSG00000105221.12	cytosolic	cyt_notsig	P31751	24.1096	21.549	21.1096	18.9422	16.332	14.0458	25.1317	22.1356	22.5526	19.127	14.7521	12.4277	-0.0206477	NA	0.281614	NA	NA	target
AKT3	ENSG00000117020.12	cytosolic	cyt_notsig	Q9Y243	20.6297	17.6661	16.0142	NA	NA	NA	21.9102	21.5755	19.6476	NA	NA	NA	0.0805212	NA	NA	NA	NA	target
AKTIP	ENSG00000166971.12	cytosolic	cyt_notsig	Q9H8T0	21.1689	19.4261	22.7362	19.7715	NA	NA	22.6155	22.3956	24.0603	NA	NA	NA	NA	NA	NA	NA	NA	nontarget
AL021707.1	ENSG00000203583.2	cytosolic	cyt_notsig	NA	NA	NA	NA	NA	NA	NA	NA	NA	NA	NA	NA	NA	NA	NA	NA	NA	NA	NA
AL023807.1	ENSG00000203518.1	cytosolic	cyt_notsig	NA	NA	NA	NA	NA	NA	NA	NA	NA	NA	NA	NA	NA	NA	NA	NA	NA	NA	NA
AL034548.1	ENSG00000247315.2	cytosolic	cyt_notsig	NA	NA	NA	NA	NA	NA	NA	NA	NA	NA	NA	NA	NA	NA	NA	NA	NA	NA	nontarget
AL133168.3	ENSG00000258825.1	cytosolic	cyt_notsig	NA	NA	NA	NA	NA	NA	NA	NA	NA	NA	NA	NA	NA	NA	NA	NA	NA	NA	NA
AL133493.2	ENSG00000233922.1	cytosolic	cyt_notsig	NA	NA	NA	NA	NA	NA	NA	NA	NA	NA	NA	NA	NA	NA	NA	NA	NA	NA	NA
AL138764.1	ENSG00000226209.1	cytosolic	cyt_notsig	NA	NA	NA	NA	NA	NA	NA	NA	NA	NA	NA	NA	NA	NA	NA	NA	NA	NA	nontarget
AL139385.1	ENSG00000255831.1	cytosolic	cyt_notsig	NA	NA	NA	NA	NA	NA	NA	NA	NA	NA	NA	NA	NA	NA	NA	NA	NA	NA	NA
AL161915.1	ENSG00000212670.1	cytosolic	cyt_notsig	NA	NA	NA	NA	NA	NA	NA	NA	NA	NA	NA	NA	NA	NA	NA	NA	NA	NA	NA
AL162407.1	ENSG00000234631.1	NA	TMhelix-only	NA	NA	NA	NA	NA	NA	NA	NA	NA	NA	NA	NA	NA	NA	NA	NA	NA	NA	NA
AL163636.6	ENSG00000259171.1	cytosolic	TailAnchored	NA	NA	NA	NA	NA	NA	NA	NA	NA	NA	NA	NA	NA	NA	NA	NA	NA	NA	NA
AL353791.1	ENSG00000227921.1	NA	TailAnchored	NA	NA	NA	NA	NA	NA	NA	NA	NA	NA	NA	NA	NA	NA	NA	NA	NA	NA	NA
AL354718.1	ENSG00000268578.1	cytosolic	cyt_notsig	NA	NA	NA	NA	NA	NA	NA	NA	NA	NA	NA	NA	NA	NA	NA	NA	NA	NA	NA
AL357673.1	ENSG00000248835.2	cytosolic	cyt_notsig	NA	NA	NA	NA	NA	NA	NA	NA	NA	NA	NA	NA	NA	NA	NA	NA	NA	NA	NA
AL358813.2	ENSG00000203815.2	cytosolic	cyt_notsig	NA	NA	NA	NA	NA	NA	NA	NA	NA	NA	NA	NA	NA	NA	NA	NA	NA	NA	NA
AL513327.1	ENSG00000256142.1	cytosolic	cyt_notsig	NA	NA	NA	NA	NA	NA	NA	NA	NA	NA	NA	NA	NA	NA	NA	NA	NA	NA	NA
AL590710.1	ENSG00000256225.1	cytosolic	cyt_notsig	NA	NA	NA	NA	NA	NA	NA	NA	NA	NA	NA	NA	NA	NA	NA	NA	NA	NA	NA
AL592284.1	ENSG00000231360.2	cytosolic	cyt_notsig	NA	NA	NA	NA	NA	NA	NA	NA	NA	NA	NA	NA	NA	NA	NA	NA	NA	NA	NA
AL645728.1	ENSG00000215014.3	cytosolic	cyt_notsig	NA	NA	NA	NA	NA	NA	NA	NA	NA	NA	NA	NA	NA	NA	NA	NA	NA	NA	NA
AL645728.2	ENSG00000215791.2	cytosolic	cyt_notsig	NA	NA	NA	NA	NA	NA	NA	NA	NA	NA	NA	NA	NA	NA	NA	NA	NA	NA	NA
ALAD	ENSG00000148218.11	cytosolic	cyt_notsig	P13716	20.508	17.3094	19.1877	NA	NA	NA	22.0347	20.3069	18.0991	NA	NA	NA	NA	NA	NA	NA	NA	NA
ALAS1	ENSG00000023330.10	cytosolic	MitoCarta	P13196	22.2117	20.2954	20.8191	22.0309	21.1912	21.1887	21.4817	19.8732	19.3698	21.3857	20.9779	20.3006	NA	NA	0.387072	NA	NA	target
ALCAM	ENSG00000170017.8	membrane	SignalP-TM	Q13740	24.9783	25.0587	22.8842	25.024	23.5846	22.9906	24.109	21.7655	21.7317	24.2665	24.6722	22.1489	NA	NA	NA	NA	NA	target
ALDH16A1	ENSG00000161618.5	cytosolic	cyt_notsig	Q8IZ83	22.3264	18.6481	19.5131	19.8172	18.9295	19.8058	22.9639	21.628	20.7972	NA	NA	NA	0.457121	NA	0.85692	NA	NA	nontarget
ALDH18A1	ENSG00000059573.4	cytosolic	MitoCarta	P54886	29.3651	26.1038	26.8451	29.3802	26.189	25.9702	29.2487	26.3399	26.6206	28.7444	25.4832	25.3983	0.0094905	0.0244615	0.187296	0.0503829	0.0679078	target
ALDH1A2	ENSG00000128918.10	cytosolic	cyt_notsig	O94788	26.5152	23.3689	23.3129	25.8057	21.8356	22.7267	27.2594	24.0734	23.7419	25.734	21.3325	21.5478	0.073409	0.952334	0.0530296	-0.68724	0.0978831	target
ALDH1A3	ENSG00000184254.12	cytosolic	cyt_notsig	P47895	NA	NA	NA	NA	NA	NA	NA	NA	NA	NA	NA	NA	NA	NA	NA	NA	NA	NA
ALDH1B1	ENSG00000137124.6	cytosolic	MitoCarta	P30837	28.074	26.1685	25.3201	28.2658	26.3879	25.5176	28.0526	25.6715	25.0421	27.7354	25.7261	24.8208	0.090718	-0.0364667	0.107834	0.292016	0.113525	nontarget
ALDH1L2	ENSG00000136010.9	cytosolic	MitoCarta	Q3SY69	22.5002	21.3897	20.6235	23.1552	21.9347	21.2196	23.3769	20.9896	21.0578	21.3596	21.8549	20.8244	NA	NA	-0.483364	NA	NA	NA
ALDH2	ENSG00000111275.8	cytosolic	MitoCarta	P05091	29.1262	25.9048	25.9662	29.3018	26.131	25.7737	28.9535	25.6865	25.9684	28.6879	25.6191	25.2372	0.228973	0.111031	0.0574968	0.111757	0.127315	nontarget
ALDH3A2	ENSG00000072210.14	cytosolic	MitoCarta	P51648	27.5729	24.1349	23.8836	27.7895	26.5613	24.8899	27.6585	26.9075	24.8167	27.1495	26.2867	24.2213	-0.132341	-0.1202	0.317535	0.343861	0.102214	target
ALDH4A1	ENSG00000159423.12	cytosolic	MitoCarta	P30038	26.9175	23.3884	24.5542	27.0884	24.4643	23.8682	24.6109	22.3433	23.657	26.3413	23.0312	23.2938	0.957617	0.457016	NA	0.164981	NA	nontarget
ALDH5A1	ENSG00000112294.8	cytosolic	MitoCarta	P51649	27.6469	25.1992	24.4148	27.4911	25.0246	25.9039	27.5407	24.7941	26.7152	26.7964	25.1654	23.8718	0.35321	0.294782	0.35999	0.567575	0.393889	target
ALDH6A1	ENSG00000119711.8	cytosolic	TMhelix-only	Q02252	25.9367	23.9957	23.504	26.109	23.9964	23.5716	25.7392	23.449	23.3969	25.1094	23.2792	22.9695	NA	0.228973	0.853944	0.311614	NA	NA
ALDH7A1	ENSG00000164904.11	cytosolic	MitoCarta	A0A1B0GTG2	27.6669	25.0165	24.8544	28.0301	25.1993	25.0555	28.2195	27.3808	25.2727	27.5359	26.4401	24.7741	0.188021	-0.121471	-0.320196	-0.0720372	-0.0814207	nontarget
ALDH9A1	ENSG00000143149.8	cytosolic	MitoCarta	P49189	26.862	24.9219	24.481	26.8452	25.0598	24.9131	27.1963	24.8133	24.1766	25.9825	23.8751	24.2249	-0.0522665	0.156008	-0.174918	0.0248247	-0.0115878	target
ALDOA	ENSG00000149925.12	cytosolic	cyt_notsig	P04075	29.7013	26.3959	26.1828	28.6099	25.3627	25.2106	30.5314	27.0901	27.1907	27.8165	24.2728	25.2285	-0.086538	-0.0099891	-0.0666748	0.0225076	-0.0351736	target
ALDOC	ENSG00000109107.9	cytosolic	cyt_notsig	P09972	25.2053	22.3556	21.8068	22.8144	19.2625	18.8807	25.6996	22.081	24.5366	22.3708	16.7251	16.967	-0.0174901	NA	-0.0629506	0.258908	NA	NA
ALG1	ENSG00000033011.7	membrane	SignalP-TM	Q9BT22	26.3192	23.9943	24.1253	26.2794	23.7257	22.9102	25.8418	22.8216	22.2516	24.5927	22.6675	22.8205	-0.851912	-0.452827	0.857861	0.27174	-0.0437844	target
ALG10	ENSG00000139133.2	membrane	TMhelix-only	Q5BKT4	24.0777	22.772	23.7304	23.9049	23.6535	23.1627	22.3738	18.6408	23.3986	23.1579	22.1661	22.0119	NA	NA	NA	NA	NA	NA
ALG10B	ENSG00000175548.4	membrane	TMhelix-only	NA	NA	NA	NA	NA	NA	NA	NA	NA	NA	NA	NA	NA	NA	NA	NA	NA	NA	target
ALG11	ENSG00000253710.1	membrane	TMhelix-only	Q2TAA5	24.772	23.7009	22.5002	24.9009	22.8112	24.288	24.4912	22.6797	23.7185	24.0998	22.3851	23.5713	NA	0.0167816	NA	0.511691	NA	NA
ALG12	ENSG00000182858.9	membrane	TMhelix-only	Q9BV10	23.6484	19.8186	19.6508	22.5622	20.8879	21.4346	22.8988	19.3025	19.2202	21.7581	19.8519	23.4927	NA	NA	NA	NA	NA	target
ALG13	ENSG00000101901.6	cytosolic	cyt_notsig	A0A096LP10	21.5392	20.1768	22.4731	21.0143	18.8529	21.4904	21.3428	20.3821	19.0111	20.1	17.8368	17.7416	NA	NA	NA	NA	NA	target
ALG14	ENSG00000172339.9	membrane	TMhelix-only	Q96F25	22.7095	18.6364	18.8833	23.4486	21.7847	25.7882	18.4441	NA	NA	23.407	21.8595	25.3286	NA	NA	NA	NA	NA	NA
ALG1L	ENSG00000189366.5	cytosolic	cyt_notsig	NA	NA	NA	NA	NA	NA	NA	NA	NA	NA	NA	NA	NA	NA	NA	NA	NA	NA	NA
ALG2	ENSG00000119523.8	membrane	mem_notsig	Q9H553	24.6079	24.482	24.5098	24.6709	23.0198	24.0703	24.7189	24.4314	24.1879	24.0383	23.8834	23.4823	-0.371777	-0.0243992	NA	0.162799	NA	nontarget
ALG3	ENSG00000214160.5	membrane	TMhelix-only	H7C0X4	NA	NA	NA	23.5912	22.2458	21.7644	23.6564	22.329	21.657	22.9417	20.8451	22.4346	NA	NA	NA	NA	NA	target
ALG5	ENSG00000120697.4	membrane	TMhelix-only	Q9Y673	27.5358	26.3547	25.685	27.5782	26.6975	26.1352	27.2918	25.5304	25.0059	26.4652	25.6408	24.989	-0.723753	0.127765	0.192101	0.286621	-0.0293165	target
ALG6	ENSG00000088035.11	membrane	SignalP-TM	A2A2G4	25.4181	24.331	21.882	25.6374	23.3952	22.0322	25.6323	23.1867	22.7361	24.6145	23.2421	21.7385	NA	-0.196211	0.352326	0.315917	NA	target
ALG8	ENSG00000159063.8	membrane	TMhelix-only	Q9BVK2	26.1208	22.4698	22.2708	24.8049	22.3393	22.7238	26.0171	22.5364	22.646	25.4354	21.8304	22.1748	0.00129784	0.464773	NA	0.0976562	NA	target
ALG9	ENSG00000086848.10	membrane	mem_notsig	A0A087WZ62	24.0843	23.646	23.4296	24.2867	25.2989	22.812	24.0381	22.0247	22.9835	23.342	24.7881	21.7712	NA	NA	NA	NA	NA	target
ALKBH1	ENSG00000100601.5	cytosolic	MitoCarta	Q13686	23.1081	21.3094	23.6244	22.7107	21.4123	23.5721	21.7309	19.3555	23.2539	21.5285	19.4012	22.6597	NA	NA	NA	NA	NA	NA
ALKBH2	ENSG00000189046.6	cytosolic	cyt_notsig	NA	NA	NA	NA	NA	NA	NA	NA	NA	NA	NA	NA	NA	NA	NA	NA	NA	NA	nontarget
ALKBH3	ENSG00000166199.8	cytosolic	MitoCarta	E9PSA5	NA	NA	NA	NA	NA	NA	19.7178	17.7058	16.4406	NA	NA	NA	NA	NA	NA	NA	NA	nontarget
ALKBH4	ENSG00000160993.3	cytosolic	cyt_notsig	Q9NXW9	21.0597	20.5041	18.062	NA	NA	NA	23.1204	23.1303	22.2937	NA	NA	NA	NA	NA	1.53613	NA	NA	nontarget
ALKBH5	ENSG00000091542.8	cytosolic	cyt_notsig	Q6P6C2	26.0051	24.2282	23.5565	26.1885	23.8914	24.0164	25.5325	23.834	23.2072	25.16	23.8567	23.4133	0.410341	-0.0272779	NA	0.28179	NA	nontarget
ALKBH6	ENSG00000239382.6	cytosolic	cyt_notsig	E9PI76	18.711	18.5923	14.6934	NA	NA	NA	21.3853	16.9358	22.0623	NA	NA	NA	NA	NA	NA	NA	NA	target
ALKBH7	ENSG00000125652.3	cytosolic	MitoCarta	Q9BT30	NA	NA	NA	20.4696	19.6611	20.6954	NA	NA	NA	17.4485	16.5216	16.5853	NA	0.650489	NA	NA	NA	nontarget
ALKBH8	ENSG00000137760.10	cytosolic	cyt_notsig	Q96BT7	18.8389	15.5736	16.7592	NA	NA	NA	20.3798	16.5026	17.6646	NA	NA	NA	NA	NA	NA	NA	NA	NA
ALMS1	ENSG00000116127.13	cytosolic	cyt_notsig	NA	NA	NA	NA	NA	NA	NA	NA	NA	NA	NA	NA	NA	NA	NA	NA	NA	NA	NA
ALOX12B	ENSG00000179477.5	cytosolic	cyt_notsig	NA	NA	NA	NA	NA	NA	NA	NA	NA	NA	NA	NA	NA	NA	NA	NA	NA	NA	NA
ALPK1	ENSG00000073331.13	cytosolic	cyt_notsig	NA	NA	NA	NA	NA	NA	NA	NA	NA	NA	NA	NA	NA	NA	NA	NA	NA	NA	NA
ALPP	ENSG00000163283.6	cytosolic	SignalP-noTM-only	NA	NA	NA	NA	NA	NA	NA	NA	NA	NA	NA	NA	NA	NA	NA	NA	NA	NA	NA
ALS2	ENSG00000003393.10	cytosolic	cyt_notsig	NA	NA	NA	NA	NA	NA	NA	NA	NA	NA	NA	NA	NA	NA	NA	NA	NA	NA	nontarget
ALX1	ENSG00000180318.3	cytosolic	cyt_notsig	NA	NA	NA	NA	NA	NA	NA	NA	NA	NA	NA	NA	NA	NA	NA	NA	NA	NA	NA
ALX4	ENSG00000052850.5	cytosolic	cyt_notsig	NA	NA	NA	NA	NA	NA	NA	NA	NA	NA	NA	NA	NA	NA	NA	NA	NA	NA	NA
ALYREF	ENSG00000183684.6	cytosolic	cyt_notsig	E9PB61	29.065	25.9253	25.4551	29.1227	25.9533	25.717	29.1721	25.7004	25.4477	28.8868	25.9905	25.9564	-0.208994	-0.0241204	0.0762803	0.111461	-0.0113433	target
AMACR	ENSG00000242110.3	cytosolic	MitoCarta	NA	NA	NA	NA	NA	NA	NA	NA	NA	NA	NA	NA	NA	NA	NA	NA	NA	NA	NA
AMBN	ENSG00000178522.10	membrane	SignalP-noTM-only	NA	NA	NA	NA	NA	NA	NA	NA	NA	NA	NA	NA	NA	NA	NA	NA	NA	NA	NA
AMBRA1	ENSG00000110497.10	cytosolic	cyt_notsig	Q9C0C7	NA	NA	NA	NA	NA	15.7952	NA	NA	NA	NA	NA	NA	NA	NA	NA	NA	NA	NA
AMD1	ENSG00000123505.10	cytosolic	cyt_notsig	P17707	18.3648	18.6011	17.8456	NA	NA	NA	19.5046	19.1252	21.3709	NA	NA	NA	0.263515	NA	-0.745366	NA	NA	nontarget
AMDHD2	ENSG00000162066.10	cytosolic	cyt_notsig	Q9Y303	20.0609	18.0961	17.3878	NA	NA	NA	20.5191	18.606	18.3472	NA	NA	NA	NA	NA	NA	NA	NA	nontarget
AMFR	ENSG00000159461.10	membrane	TMhelix-only	Q9UKV5	24.3318	22.4461	22.717	24.3721	23.0904	22.6461	23.4811	21.505	21.2034	23.472	21.8204	21.8732	0.519944	0.28558	0.138251	0.210646	0.288605	target
AMH	ENSG00000104899.4	NA	cytANDmem_notsig	NA	NA	NA	NA	NA	NA	NA	NA	NA	NA	NA	NA	NA	NA	NA	NA	NA	NA	nontarget
AMHR2	ENSG00000135409.6	cytosolic	cyt_notsig	NA	NA	NA	NA	NA	NA	NA	NA	NA	NA	NA	NA	NA	NA	NA	NA	NA	NA	NA
AMIGO1	ENSG00000181754.6	membrane	SignalP-TM	NA	NA	NA	NA	NA	NA	NA	NA	NA	NA	NA	NA	NA	NA	NA	NA	NA	NA	NA
AMIGO2	ENSG00000139211.5	membrane	TMhelix-only	NA	NA	NA	NA	NA	NA	NA	NA	NA	NA	NA	NA	NA	NA	NA	NA	NA	NA	NA
AMIGO3	ENSG00000176020.7	cytosolic	SignalP-TM	NA	NA	NA	NA	NA	NA	NA	NA	NA	NA	NA	NA	NA	NA	NA	NA	NA	NA	NA
AMMECR1	ENSG00000101935.5	cytosolic	cyt_notsig	Q9Y4X0	18.3488	18.3189	17.2722	NA	NA	NA	19.5384	16.6318	19.0318	NA	NA	NA	NA	NA	NA	NA	NA	NA
AMMECR1L	ENSG00000144233.5	cytosolic	cyt_notsig	NA	NA	NA	NA	NA	NA	NA	NA	NA	NA	NA	NA	NA	NA	NA	NA	NA	NA	nontarget
AMN1	ENSG00000151743.6	cytosolic	cyt_notsig	F5H3D1	19.245	NA	NA	NA	NA	NA	19.7846	NA	NA	NA	NA	NA	NA	NA	NA	NA	NA	nontarget
AMOT	ENSG00000126016.9	cytosolic	cyt_notsig	NA	NA	NA	NA	NA	NA	NA	NA	NA	NA	NA	NA	NA	NA	NA	NA	NA	NA	nontarget
AMOTL1	ENSG00000166025.13	cytosolic	cyt_notsig	NA	NA	NA	NA	NA	NA	NA	NA	NA	NA	NA	NA	NA	NA	NA	NA	NA	NA	nontarget
AMOTL2	ENSG00000114019.10	cytosolic	cyt_notsig	NA	NA	NA	NA	NA	NA	NA	NA	NA	NA	NA	NA	NA	NA	NA	NA	NA	NA	NA
AMPD2	ENSG00000116337.11	cytosolic	cyt_notsig	Q01433	21.4182	19.2525	18.7496	NA	NA	NA	23.0724	21.5456	19.934	NA	NA	NA	NA	NA	NA	NA	NA	nontarget
AMPH	ENSG00000078053.12	cytosolic	cyt_notsig	NA	NA	NA	NA	NA	NA	NA	NA	NA	NA	NA	NA	NA	NA	NA	NA	NA	NA	NA
AMZ2	ENSG00000196704.7	cytosolic	cyt_notsig	Q86W34	17.6183	15.6211	17.3691	NA	NA	NA	19.9418	NA	NA	NA	NA	NA	NA	NA	NA	NA	NA	target
AMZ2P1	ENSG00000214174.4	cytosolic	cyt_notsig	NA	NA	NA	NA	NA	NA	NA	NA	NA	NA	NA	NA	NA	NA	NA	NA	NA	NA	NA
ANAPC1	ENSG00000153107.7	cytosolic	cyt_notsig	Q9H1A4	23.8285	21.1675	22.6494	24.2161	23.6703	23.9365	23.9609	22.9917	23.8081	22.9367	21.0372	21.4988	0.865919	NA	-0.143132	NA	NA	nontarget
ANAPC10	ENSG00000164162.8	cytosolic	cyt_notsig	Q9UM13	23.0792	22.1346	21.3137	23.062	21.6611	21.2678	23.4737	22.0479	21.2396	23.7083	23.0995	22.9268	NA	NA	NA	NA	NA	nontarget
ANAPC11	ENSG00000141552.13	cytosolic	cyt_notsig	Q9NYG5	23.3065	21.5711	NA	22.6096	19.591	19.961	22.4749	21.4048	20.5337	NA	NA	NA	NA	NA	0.127873	NA	NA	nontarget
ANAPC13	ENSG00000129055.8	cytosolic	cyt_notsig	Q9BS18	21.9152	NA	NA	21.965	18.2755	18.3237	22.0721	NA	NA	20.3514	NA	NA	NA	NA	NA	NA	NA	nontarget
ANAPC15	ENSG00000110200.4	cytosolic	cyt_notsig	NA	NA	NA	NA	NA	NA	NA	NA	NA	NA	NA	NA	NA	NA	NA	NA	NA	NA	target
ANAPC16	ENSG00000166295.4	cytosolic	cyt_notsig	Q96DE5	24.7689	22.2913	22.5238	24.2431	21.2342	20.8656	23.8826	21.2585	23.1084	23.6505	21.4954	21.2911	0.0583858	0.735955	NA	NA	NA	target
ANAPC2	ENSG00000176248.7	cytosolic	cyt_notsig	Q9UJX6	24.7006	21.8631	21.7247	24.5023	22.5582	21.8468	23.0291	21.6504	20.4813	22.1371	21.2144	20.5347	-0.281018	0.136979	NA	1.10591	NA	target
ANAPC4	ENSG00000053900.6	cytosolic	cyt_notsig	Q9UJX5	24.3576	23.4948	22.6791	23.8993	22.0208	22.9346	24.024	23.818	22.4098	23.5688	21.5477	22.1714	NA	NA	NA	NA	NA	nontarget
ANAPC5	ENSG00000089053.8	cytosolic	cyt_notsig	Q9UJX4	24.6719	22.6202	22.4736	24.3523	23.5701	21.9261	24.4522	22.9514	22.1386	24.599	23.2439	21.785	0.0972062	-0.213052	0.017052	0.349364	0.0626425	target
ANAPC7	ENSG00000196510.8	cytosolic	cyt_notsig	Q9UJX3	26.4418	24.3582	23.9914	26.2689	25.5256	23.929	26.3633	24.6403	24.3507	26.0307	25.0171	23.9119	-0.165499	-0.0478156	0.0201795	0.017271	-0.043966	target
ANG	ENSG00000214274.5	membrane	SignalP-TM	NA	NA	NA	NA	NA	NA	NA	NA	NA	NA	NA	NA	NA	NA	NA	NA	NA	NA	NA
ANGEL1	ENSG00000013523.5	membrane	SignalP-noTM-only	Q9UNK9	19.138	19.0314	18.5108	20.4167	18.7489	17.9233	19.5251	17.7355	15.6901	18.3752	14.0854	14.5748	NA	NA	NA	NA	NA	nontarget
ANGEL2	ENSG00000174606.8	cytosolic	MitoCarta	Q5VTE6	22.7881	22.02	22.0763	22.6974	19.5409	18.5545	20.9545	19.1712	18.2512	21.1288	17.2348	16.4563	NA	NA	NA	NA	NA	target
ANK2	ENSG00000145362.12	cytosolic	cyt_notsig	I6L894	19.3571	21.6963	17.2055	17.8768	16.0543	16.8915	18.8637	17.4878	17.6852	18.0075	16.7326	16.3515	-3.08498	NA	0.433701	NA	NA	NA
ANK3	ENSG00000151150.16	cytosolic	cyt_notsig	Q12955	19.1307	17.1758	17.9726	17.1408	NA	NA	19.4419	17.1648	21.4014	14.3352	12.6143	12.1928	-0.0054782	NA	NA	NA	NA	NA
ANKEF1	ENSG00000132623.11	cytosolic	cyt_notsig	NA	NA	NA	NA	NA	NA	NA	NA	NA	NA	NA	NA	NA	NA	NA	NA	NA	NA	NA
ANKFY1	ENSG00000185722.12	cytosolic	cyt_notsig	Q9P2R3	24.9014	23.4554	22.3132	24.3151	23.0656	21.883	24.6577	23.1285	22.3196	23.5567	22.2722	21.7235	0.101112	-0.365184	0.0484271	0.801782	0.146535	nontarget
ANKHD1	ENSG00000131503.16	cytosolic	cyt_notsig	Q8IWZ3	24.5216	23.8834	22.8351	24.6308	23.1671	23.9801	24.3831	23.7085	23.0315	24.2126	23.0207	23.2621	-0.117443	0.31904	-0.186881	0.0784113	0.0232818	nontarget
ANKHD1-EIF4EBP3	ENSG00000254996.1	cytosolic	cyt_notsig	NA	NA	NA	NA	NA	NA	NA	NA	NA	NA	NA	NA	NA	NA	NA	NA	NA	NA	NA
ANKIB1	ENSG00000001629.5	cytosolic	cyt_notsig	NA	NA	NA	NA	NA	NA	NA	NA	NA	NA	NA	NA	NA	NA	NA	NA	NA	NA	NA
ANKLE2	ENSG00000176915.10	membrane	TMhelix-only	Q86XL3	25.2404	23.7968	25.4875	25.0373	23.8793	25.0752	25.0174	23.8767	24.9113	24.4738	23.532	23.5644	NA	0.163241	NA	0.492626	NA	nontarget
ANKMY1	ENSG00000144504.11	cytosolic	cyt_notsig	NA	NA	NA	NA	NA	NA	NA	NA	NA	NA	NA	NA	NA	NA	NA	NA	NA	NA	NA
ANKMY2	ENSG00000106524.4	cytosolic	cyt_notsig	Q8IV38	20.8062	22.9294	20.7018	NA	NA	NA	21.3446	23.7763	21.1539	NA	NA	NA	NA	NA	1.92265	NA	NA	NA
ANKRA2	ENSG00000164331.5	cytosolic	cyt_notsig	NA	NA	NA	NA	NA	NA	NA	NA	NA	NA	NA	NA	NA	NA	NA	NA	NA	NA	target
ANKRD10	ENSG00000088448.10	cytosolic	cyt_notsig	Q9NXR5	19.2769	15.4949	17.5856	NA	NA	NA	20.8749	19.2272	21.4671	NA	NA	NA	NA	NA	-0.239398	NA	NA	nontarget
ANKRD10-IT1	ENSG00000229152.1	membrane	mem_notsig	NA	NA	NA	NA	NA	NA	NA	NA	NA	NA	NA	NA	NA	NA	NA	NA	NA	NA	NA
ANKRD11	ENSG00000167522.10	cytosolic	cyt_notsig	Q6UB99	19.2958	17.6427	18.3353	17.7937	15.5391	11.1419	18.2117	15.7958	13.8206	17.5312	16.1144	16.9681	NA	NA	NA	-0.675455	NA	nontarget
ANKRD13A	ENSG00000076513.12	cytosolic	cyt_notsig	Q8IZ07	20.08	20.0407	19.3638	NA	NA	NA	19.9579	21.8372	19.2173	18.8611	16.7519	16.1555	NA	NA	NA	NA	NA	nontarget
ANKRD13B	ENSG00000198720.8	cytosolic	cyt_notsig	NA	NA	NA	NA	NA	NA	NA	NA	NA	NA	NA	NA	NA	NA	NA	NA	NA	NA	nontarget
ANKRD13C	ENSG00000118454.8	cytosolic	cyt_notsig	Q8N6S4	NA	NA	NA	19.861	18.1298	17.9288	19.4276	18.8678	17.1089	NA	NA	NA	NA	NA	NA	NA	NA	nontarget
ANKRD13D	ENSG00000172932.10	cytosolic	cyt_notsig	NA	NA	NA	NA	NA	NA	NA	NA	NA	NA	NA	NA	NA	NA	NA	NA	NA	NA	NA
ANKRD16	ENSG00000134461.11	cytosolic	cyt_notsig	Q6P6B7	17.6439	NA	NA	NA	NA	NA	19.2346	17.3929	NA	NA	NA	NA	NA	NA	NA	NA	NA	NA
ANKRD17	ENSG00000132466.13	cytosolic	cyt_notsig	O75179	22.1708	20.237	21.0622	22.5144	20.6099	21.0421	21.985	19.0914	20.9043	21.9866	19.3742	21.508	-0.00662272	0.141694	-0.65764	-0.194087	-0.179164	target
ANKRD18A	ENSG00000180071.14	cytosolic	cyt_notsig	NA	NA	NA	NA	NA	NA	NA	NA	NA	NA	NA	NA	NA	NA	NA	NA	NA	NA	NA
ANKRD18A	ENSG00000273170.1	cytosolic	cyt_notsig	NA	NA	NA	NA	NA	NA	NA	NA	NA	NA	NA	NA	NA	NA	NA	NA	NA	NA	NA
ANKRD18B	ENSG00000230453.5	cytosolic	cyt_notsig	NA	NA	NA	NA	NA	NA	NA	NA	NA	NA	NA	NA	NA	NA	NA	NA	NA	NA	NA
ANKRD20A5P	ENSG00000186481.11	membrane	mem_notsig	NA	NA	NA	NA	NA	NA	NA	NA	NA	NA	NA	NA	NA	NA	NA	NA	NA	NA	NA
ANKRD26	ENSG00000107890.12	cytosolic	cyt_notsig	E7ESJ3	NA	NA	NA	15.9622	12.5217	11.8663	NA	13.5729	NA	18.5025	12.2706	12.3851	NA	NA	NA	NA	NA	NA
ANKRD27	ENSG00000105186.10	cytosolic	cyt_notsig	Q96NW4	21.7175	21.6049	19.8386	22.1304	20.9854	21.7504	21.4455	20.2567	18.9789	21.3743	19.4365	19.2656	NA	NA	NA	NA	NA	nontarget
ANKRD28	ENSG00000206560.6	cytosolic	cyt_notsig	O15084	21.7397	19.3069	21.7221	20.8769	18.265	19.8839	22.6187	21.9173	20.8564	19.4544	16.96	16.1193	NA	1.413	NA	NA	NA	nontarget
ANKRD29	ENSG00000154065.12	cytosolic	TailAnchored	NA	NA	NA	NA	NA	NA	NA	NA	NA	NA	NA	NA	NA	NA	NA	NA	NA	NA	NA
ANKRD32	ENSG00000133302.8	cytosolic	cyt_notsig	NA	NA	NA	NA	NA	NA	NA	NA	NA	NA	NA	NA	NA	NA	NA	NA	NA	NA	NA
ANKRD34B	ENSG00000189127.3	cytosolic	cyt_notsig	NA	NA	NA	NA	NA	NA	NA	NA	NA	NA	NA	NA	NA	NA	NA	NA	NA	NA	NA
ANKRD39	ENSG00000213337.4	cytosolic	cyt_notsig	Q53RE8	20.4782	18.0636	18.4622	NA	NA	NA	22.2891	20.9419	20.186	NA	NA	NA	-0.233108	NA	-0.0745054	NA	NA	nontarget
ANKRD40	ENSG00000154945.6	cytosolic	cyt_notsig	Q6AI12	NA	NA	NA	NA	NA	NA	NA	NA	NA	NA	NA	NA	NA	NA	NA	NA	NA	target
ANKRD42	ENSG00000137494.9	cytosolic	cyt_notsig	NA	NA	NA	NA	NA	NA	NA	NA	NA	NA	NA	NA	NA	NA	NA	NA	NA	NA	NA
ANKRD46	ENSG00000186106.7	cytosolic	TailAnchored	J3KP26	24.6545	23.5151	23.6989	22.7643	21.8428	22.0406	25.0676	22.7653	22.1483	22.3482	21.629	21.6503	-0.47907	0.271904	NA	0.132072	NA	target
ANKRD50	ENSG00000151458.7	cytosolic	cyt_notsig	NA	NA	NA	NA	NA	NA	NA	NA	NA	NA	NA	NA	NA	NA	NA	NA	NA	NA	NA
ANKRD52	ENSG00000139645.9	cytosolic	cyt_notsig	Q8NB46	21.3584	19.1158	19.2209	20.9643	19.6926	19.935	21.8525	19.6949	21.9879	19.0204	18.6749	17.1937	NA	NA	-0.0723116	NA	NA	target
ANKRD54	ENSG00000100124.8	cytosolic	cyt_notsig	B5MCX7	18.9569	16.9407	16.2492	NA	NA	NA	21.2512	17.3589	17.0837	NA	NA	NA	NA	NA	NA	NA	NA	nontarget
ANKRD6	ENSG00000135299.12	cytosolic	cyt_notsig	NA	NA	NA	NA	NA	NA	NA	NA	NA	NA	NA	NA	NA	NA	NA	NA	NA	NA	nontarget
ANKRD7	ENSG00000106013.8	cytosolic	cyt_notsig	NA	NA	NA	NA	NA	NA	NA	NA	NA	NA	NA	NA	NA	NA	NA	NA	NA	NA	NA
ANKS1A	ENSG00000064999.12	cytosolic	cyt_notsig	A0A3B3ISP1	19.7493	19.6376	20.4904	NA	NA	NA	21.6528	19.0778	21.1321	NA	NA	NA	0.22404	NA	0.423004	NA	NA	nontarget
ANKS3	ENSG00000168096.10	cytosolic	cyt_notsig	NA	NA	NA	NA	NA	NA	NA	NA	NA	NA	NA	NA	NA	NA	NA	NA	NA	NA	nontarget
ANKS6	ENSG00000165138.12	cytosolic	cyt_notsig	NA	NA	NA	NA	NA	NA	NA	NA	NA	NA	NA	NA	NA	NA	NA	NA	NA	NA	nontarget
ANKZF1	ENSG00000163516.9	cytosolic	cyt_notsig	Q9H8Y5	21.921	22.8689	21.3547	21.394	21.0679	19.2443	21.4853	22.0099	20.2732	20.8817	20.3734	16.1473	NA	NA	NA	NA	NA	target
ANO10	ENSG00000160746.8	membrane	TMhelix-only	Q9NW15	22.4032	23.8667	21.096	22.8266	21.0315	21.0829	23.8486	22.1215	21.4113	22.7375	20.9509	20.378	NA	-0.441713	1.03694	1.44242	NA	NA
ANO5	ENSG00000171714.10	membrane	TMhelix-only	NA	NA	NA	NA	NA	NA	NA	NA	NA	NA	NA	NA	NA	NA	NA	NA	NA	NA	NA
ANO6	ENSG00000177119.11	membrane	TMhelix-only	Q4KMQ2	22.9757	21.3342	21.6386	23.2178	21.5129	22.3223	22.6804	20.7119	20.0113	21.9925	20.4968	22.5788	NA	0.724388	NA	-0.140648	NA	target
ANO8	ENSG00000074855.6	NA	TMhelix-only	NA	NA	NA	NA	NA	NA	NA	NA	NA	NA	NA	NA	NA	NA	NA	NA	NA	NA	NA
ANP32A	ENSG00000140350.11	cytosolic	cyt_notsig	H0YN26	27.768	23.9837	24.4448	28.0643	24.171	24.2721	28.8552	25.8639	25.2631	27.798	23.999	24.6853	-0.0553064	0.179384	-0.115166	0.404726	0.103409	target
ANP32B	ENSG00000136938.8	cytosolic	cyt_notsig	Q92688	28.2682	24.5444	25.674	27.9242	24.0308	27.0255	29.0506	24.8347	25.4263	27.454	23.4073	23.4343	-0.215245	-0.0274103	-0.0760117	0.262659	-0.0140019	target
ANP32E	ENSG00000143401.10	cytosolic	cyt_notsig	Q9BTT0	27.0372	24.0329	23.7506	25.7103	23.9508	22.4998	27.3731	24.5318	24.3397	25.3481	23.4689	22.3759	-0.448548	0.207018	-0.409147	NA	NA	nontarget
ANTXR1	ENSG00000169604.15	membrane	SignalP-TM	Q9H6X2	21.8052	20.2572	20.8903	19.8866	18.9563	18.35	21.5554	21.0323	20.4853	20.928	19.9039	19.8864	0.541515	-0.344428	0.588379	0.433818	0.304821	NA
ANTXR2	ENSG00000163297.12	membrane	SignalP-TM	NA	NA	NA	NA	NA	NA	NA	NA	NA	NA	NA	NA	NA	NA	NA	NA	NA	NA	NA
ANXA1	ENSG00000135046.9	cytosolic	cyt_notsig	P04083	22.1402	18.9963	17.9855	NA	NA	NA	23.2344	20.6164	19.2162	NA	NA	NA	NA	NA	NA	NA	NA	NA
ANXA11	ENSG00000122359.13	cytosolic	cyt_notsig	P50995	25.3408	22.3444	22.9262	20.3509	18.5101	16.3577	26.3898	22.9844	23.7762	19.1358	19.2993	16.1648	0.0859685	NA	-0.0949116	NA	NA	target
ANXA2	ENSG00000182718.12	cytosolic	cyt_notsig	P07355	28.7897	26.3037	25.5016	27.7519	25.3247	25.7791	29.1817	26.6381	26.3143	27.5695	24.6314	25.2127	0.0236102	-0.400796	-0.233888	0.0396217	-0.142863	nontarget
ANXA2R	ENSG00000177721.3	membrane	mem_notsig	NA	NA	NA	NA	NA	NA	NA	NA	NA	NA	NA	NA	NA	NA	NA	NA	NA	NA	NA
ANXA3	ENSG00000138772.8	cytosolic	cyt_notsig	P12429	21.7382	20.4164	21.1467	NA	NA	NA	21.9288	23.6148	22.9848	NA	NA	NA	NA	NA	NA	NA	NA	NA
ANXA4	ENSG00000196975.10	cytosolic	cyt_notsig	P09525	22.5044	20.5551	19.2242	NA	NA	NA	24.071	21.2672	20.9078	NA	NA	NA	-0.115832	NA	0.586558	NA	NA	nontarget
ANXA5	ENSG00000164111.10	cytosolic	cyt_notsig	P08758	27.001	23.0272	22.4687	21.8359	19.8629	19.5044	27.7917	23.6981	23.7206	20.1732	15.6769	13.8982	0.0747794	NA	-0.0172093	NA	NA	target
ANXA6	ENSG00000197043.9	cytosolic	cyt_notsig	E5RK69	16.3745	14.456	11.9214	NA	NA	NA	18.2169	14.1365	13.1815	NA	NA	NA	NA	NA	NA	NA	NA	nontarget
ANXA7	ENSG00000138279.11	cytosolic	cyt_notsig	P20073	24.5765	22.2466	21.4639	18.2738	NA	NA	26.0684	23.3335	23.7948	NA	NA	NA	-0.149905	NA	0.0543773	NA	NA	target
AOC2	ENSG00000131480.4	NA	SignalP-TM	NA	NA	NA	NA	NA	NA	NA	NA	NA	NA	NA	NA	NA	NA	NA	NA	NA	NA	NA
AP000251.3	ENSG00000237594.2	cytosolic	cyt_notsig	NA	NA	NA	NA	NA	NA	NA	NA	NA	NA	NA	NA	NA	NA	NA	NA	NA	NA	NA
AP000254.8	ENSG00000273271.1	cytosolic	cyt_notsig	NA	NA	NA	NA	NA	NA	NA	NA	NA	NA	NA	NA	NA	NA	NA	NA	NA	NA	NA
AP000275.65	ENSG00000265590.5	cytosolic	cyt_notsig	NA	NA	NA	NA	NA	NA	NA	NA	NA	NA	NA	NA	NA	NA	NA	NA	NA	NA	NA
AP000347.2	ENSG00000272578.1	membrane	mem_notsig	NA	NA	NA	NA	NA	NA	NA	NA	NA	NA	NA	NA	NA	NA	NA	NA	NA	NA	NA
AP000525.9	ENSG00000206195.6	cytosolic	cyt_notsig	NA	NA	NA	NA	NA	NA	NA	NA	NA	NA	NA	NA	NA	NA	NA	NA	NA	NA	nontarget
AP000569.9	ENSG00000273102.1	cytosolic	cyt_notsig	NA	NA	NA	NA	NA	NA	NA	NA	NA	NA	NA	NA	NA	NA	NA	NA	NA	NA	NA
AP000580.1	ENSG00000219529.2	cytosolic	cyt_notsig	NA	NA	NA	NA	NA	NA	NA	NA	NA	NA	NA	NA	NA	NA	NA	NA	NA	NA	NA
AP000783.1	ENSG00000254667.1	cytosolic	cyt_notsig	NA	NA	NA	NA	NA	NA	NA	NA	NA	NA	NA	NA	NA	NA	NA	NA	NA	NA	NA
AP000974.1	ENSG00000215504.2	membrane	mem_notsig	NA	NA	NA	NA	NA	NA	NA	NA	NA	NA	NA	NA	NA	NA	NA	NA	NA	NA	NA
AP001258.4	ENSG00000245571.2	cytosolic	cyt_notsig	NA	NA	NA	NA	NA	NA	NA	NA	NA	NA	NA	NA	NA	NA	NA	NA	NA	NA	NA
AP001468.1	ENSG00000235878.4	cytosolic	cyt_notsig	NA	NA	NA	NA	NA	NA	NA	NA	NA	NA	NA	NA	NA	NA	NA	NA	NA	NA	NA
AP001816.1	ENSG00000254531.1	cytosolic	cyt_notsig	NA	NA	NA	NA	NA	NA	NA	NA	NA	NA	NA	NA	NA	NA	NA	NA	NA	NA	NA
AP003068.23	ENSG00000254614.1	cytosolic	cyt_notsig	NA	NA	NA	NA	NA	NA	NA	NA	NA	NA	NA	NA	NA	NA	NA	NA	NA	NA	NA
AP005482.1	ENSG00000215527.3	cytosolic	cyt_notsig	NA	NA	NA	NA	NA	NA	NA	NA	NA	NA	NA	NA	NA	NA	NA	NA	NA	NA	NA
AP006222.2	ENSG00000228463.4	cytosolic	cyt_notsig	NA	NA	NA	NA	NA	NA	NA	NA	NA	NA	NA	NA	NA	NA	NA	NA	NA	NA	NA
AP006621.5	ENSG00000255284.1	cytosolic	cyt_notsig	NA	NA	NA	NA	NA	NA	NA	NA	NA	NA	NA	NA	NA	NA	NA	NA	NA	NA	nontarget
AP1AR	ENSG00000138660.7	cytosolic	cyt_notsig	Q63HQ0	NA	NA	NA	NA	NA	NA	NA	NA	NA	NA	NA	NA	NA	NA	NA	NA	NA	nontarget
AP1B1	ENSG00000100280.12	cytosolic	cyt_notsig	Q10567	26.872	23.9926	24.745	26.6711	24.6003	24.8028	26.7626	25.1021	25.8595	25.8656	23.9185	24.2676	0.00963382	0.200253	0.066926	0.524168	0.200245	target
AP1G1	ENSG00000166747.8	cytosolic	cyt_notsig	O43747	25.2573	23.0255	24.5204	25.4736	22.7569	22.824	25.7001	23.0647	23.6481	24.1427	23.9072	22.3404	-0.0476963	-0.130318	-0.141956	-0.0560285	-0.0939997	target
AP1G2	ENSG00000213983.7	cytosolic	cyt_notsig	O75843	20.9832	20.2455	22.9589	19.1103	16.7688	15.9332	19.6436	16.206	15.5749	17.1006	13.0405	13.6113	NA	NA	NA	NA	NA	nontarget
AP1M1	ENSG00000072958.4	cytosolic	cyt_notsig	Q9BXS5	25.3838	23.5025	26.3034	24.8805	23.515	22.5046	25.7947	24.2058	23.3556	23.879	22.1576	21.8431	-0.0121553	-0.615	-0.0411028	NA	NA	target
AP1S1	ENSG00000106367.9	cytosolic	cyt_notsig	A0A2R8YGH5	23.8297	21.1915	20.9549	21.9123	23.9606	21.4699	22.5215	20.8001	20.0812	19.4221	22.6585	17.1749	0.0429244	NA	0.393008	2.76611	NA	target
AP1S2	ENSG00000182287.9	cytosolic	cyt_notsig	P56377	23.7165	21.3335	21.0494	23.745	21.945	20.487	23.9255	22.0064	21.0222	21.2667	20.0474	14.5669	NA	-0.400758	-0.331017	NA	NA	target
AP1S3	ENSG00000152056.12	cytosolic	cyt_notsig	NA	NA	NA	NA	NA	NA	NA	NA	NA	NA	NA	NA	NA	NA	NA	NA	NA	NA	nontarget
AP2A1	ENSG00000196961.8	cytosolic	cyt_notsig	O95782	24.6599	23.561	23.465	25.1589	23.7974	22.7817	24.9437	24.4027	22.6816	24.6374	22.5342	23.5844	-0.0465336	-0.000909184	0.249171	0.241185	0.110728	target
AP2A2	ENSG00000183020.9	cytosolic	cyt_notsig	O94973	24.2828	22.3454	23.1132	24.5275	23.933	23.7662	23.9502	23.6626	22.7058	23.4871	21.8245	22.4589	0.256528	NA	0.58167	NA	NA	nontarget
AP2B1	ENSG00000006125.12	cytosolic	cyt_notsig	P63010	24.908	23.2223	23.7391	25.4007	23.2397	24.2181	25.3328	23.9958	24.2965	24.2116	21.2536	22.7358	0.187388	0.36614	-0.243669	NA	NA	target
AP2M1	ENSG00000161203.9	cytosolic	cyt_notsig	A0A087WY71	25.8179	23.8162	23.5669	25.4588	24.7094	24.1235	25.8647	23.9932	23.6888	24.9726	25.8404	23.5398	-0.433682	0.342669	-0.232047	NA	NA	nontarget
AP2S1	ENSG00000042753.7	cytosolic	cyt_notsig	M0R0N4	24.9883	23.199	22.9626	24.5354	21.4799	21.9668	25.0712	23.032	23.0792	24.2893	20.6487	20.7159	0.120086	0.706641	0.0809727	0.192085	0.274946	target
AP3B1	ENSG00000132842.9	cytosolic	cyt_notsig	O00203	25.172	22.4424	25.7239	24.876	22.4263	25.5702	26.1343	23.0077	25.9879	24.441	22.3599	24.5078	-0.00434906	0.329181	-0.00676478	0.187346	0.126353	target
AP3D1	ENSG00000065000.11	cytosolic	cyt_notsig	O14617	26.3613	24.4569	24.6165	25.933	24.9387	24.9249	26.4686	24.5419	23.8051	25.2184	23.5804	24.2608	-0.0742588	-0.0415359	0.286691	-0.203389	-0.00812312	target
AP3M1	ENSG00000185009.8	cytosolic	cyt_notsig	Q9Y2T2	25.5532	23.4256	22.9871	25.2158	23.5975	22.8569	25.9154	24.0949	23.0371	24.4453	22.5219	22.5984	0.325732	0.0343566	0.309324	NA	NA	target
AP3M2	ENSG00000070718.7	cytosolic	cyt_notsig	P53677	16.0146	12.6491	11.7681	NA	NA	NA	20.6231	20.5483	18.341	NA	NA	NA	NA	NA	NA	NA	NA	target
AP3S1	ENSG00000177879.10	cytosolic	cyt_notsig	Q92572	25.5152	25.6341	24.3243	24.598	23.8389	22.0817	25.2664	25.136	23.5449	24.7806	22.8253	23.3635	NA	NA	NA	NA	NA	nontarget
AP3S2	ENSG00000157823.12	cytosolic	cyt_notsig	NA	NA	NA	NA	NA	NA	NA	NA	NA	NA	NA	NA	NA	NA	NA	NA	NA	NA	nontarget
AP4B1	ENSG00000134262.8	cytosolic	cyt_notsig	Q9Y6B7	16.529	13.124	NA	NA	NA	NA	18.7879	19.798	17.4662	NA	NA	NA	NA	NA	NA	NA	NA	NA
AP4E1	ENSG00000081014.6	cytosolic	cyt_notsig	Q9UPM8	18.4661	18.5462	16.7908	NA	NA	NA	20.8777	21.1649	19.0117	18.8404	16.8387	NA	NA	NA	NA	NA	NA	NA
AP4M1	ENSG00000221838.5	cytosolic	cyt_notsig	C9JC87	16.9024	NA	NA	NA	NA	NA	16.5148	12.3089	16.7229	NA	NA	NA	NA	NA	NA	NA	NA	nontarget
AP4S1	ENSG00000100478.10	cytosolic	cyt_notsig	Q9Y587	21.3508	15.1373	15.8174	NA	NA	NA	22.0804	22.1469	18.1241	NA	NA	NA	NA	NA	NA	NA	NA	NA
AP5B1	ENSG00000254470.2	cytosolic	cyt_notsig	Q2VPB7	17.7563	NA	NA	16.9946	NA	NA	17.2447	NA	NA	18.2384	17.032	17.378	NA	NA	NA	NA	NA	NA
AP5M1	ENSG00000053770.7	cytosolic	cyt_notsig	NA	NA	NA	NA	NA	NA	NA	NA	NA	NA	NA	NA	NA	NA	NA	NA	NA	NA	nontarget
AP5S1	ENSG00000125843.6	cytosolic	cyt_notsig	Q9NUS5	NA	NA	NA	17.9147	18.6814	19.9049	NA	NA	NA	17.5	16.9835	14.5072	NA	NA	NA	NA	NA	NA
AP5Z1	ENSG00000242802.2	cytosolic	cyt_notsig	O43299	NA	NA	NA	16.7529	13.6258	12.1685	NA	NA	NA	NA	NA	NA	NA	NA	NA	NA	NA	NA
APAF1	ENSG00000120868.9	cytosolic	cyt_notsig	O14727	19.8294	18.4686	18.0786	NA	NA	NA	21.1769	18.6661	20.3875	NA	NA	NA	NA	NA	NA	NA	NA	nontarget
APBA2	ENSG00000034053.10	cytosolic	cyt_notsig	Q99767	18.9355	17.607	20.0921	NA	NA	NA	20.7479	17.7796	17.3071	NA	NA	NA	NA	NA	NA	NA	NA	nontarget
APBA3	ENSG00000011132.7	cytosolic	cyt_notsig	NA	NA	NA	NA	NA	NA	NA	NA	NA	NA	NA	NA	NA	NA	NA	NA	NA	NA	nontarget
APBB1	ENSG00000166313.14	cytosolic	cyt_notsig	A0A075B7G8	19.0682	17.0178	16.8114	16.8177	14.5454	NA	19.4474	19.4975	19.2206	17.832	13.9497	13.8155	0.316841	NA	0.726401	NA	NA	nontarget
APBB2	ENSG00000163697.12	cytosolic	cyt_notsig	NA	NA	NA	NA	NA	NA	NA	NA	NA	NA	NA	NA	NA	NA	NA	NA	NA	NA	nontarget
APC	ENSG00000134982.12	cytosolic	cyt_notsig	P25054	16.4932	12.453	12.0492	17.1534	20.2983	15.6445	NA	NA	NA	14.7975	9.65755	10.1356	NA	0.735782	NA	NA	NA	NA
APCDD1	ENSG00000154856.8	membrane	SignalP-TM	NA	NA	NA	NA	NA	NA	NA	NA	NA	NA	NA	NA	NA	NA	NA	NA	NA	NA	NA
APEH	ENSG00000164062.8	cytosolic	cyt_notsig	C9JIF9	22.8537	20.4994	18.8415	NA	NA	NA	24.2455	20.8616	20.8178	NA	NA	NA	-0.130997	NA	0.202572	NA	NA	target
APEX1	ENSG00000100823.7	cytosolic	cyt_notsig	G3V5Q1	NA	NA	NA	NA	NA	NA	NA	NA	NA	NA	NA	NA	NA	NA	NA	NA	NA	target
APEX2	ENSG00000169188.4	cytosolic	MitoCarta	NA	NA	NA	NA	NA	NA	NA	NA	NA	NA	NA	NA	NA	NA	NA	NA	NA	NA	nontarget
APH1A	ENSG00000117362.8	membrane	TMhelix-only	Q96BI3	23.0953	22.4069	23.6178	22.5716	21.7613	22.879	24.2833	22.0614	23.8763	21.1707	NA	NA	NA	NA	NA	NA	NA	nontarget
APH1B	ENSG00000138613.9	membrane	TMhelix-only	NA	NA	NA	NA	NA	NA	NA	NA	NA	NA	NA	NA	NA	NA	NA	NA	NA	NA	NA
API5	ENSG00000166181.8	cytosolic	cyt_notsig	Q9BZZ5	28.5658	25.2622	25.1582	28.6877	25.6287	25.1941	28.4969	25.2488	25.1319	27.7992	24.5431	24.4786	-0.0610293	0.16877	-0.329181	-0.104605	-0.0815112	nontarget
APIP	ENSG00000149089.8	cytosolic	cyt_notsig	Q96GX9	21.1392	18.0496	17.7909	NA	NA	NA	22.5529	20.5721	23.8408	NA	NA	NA	NA	NA	-0.300182	NA	NA	nontarget
APITD1	ENSG00000175279.17	cytosolic	cyt_notsig	NA	NA	NA	NA	NA	NA	NA	NA	NA	NA	NA	NA	NA	NA	NA	NA	NA	NA	nontarget
APITD1-CORT	ENSG00000251503.3	cytosolic	cyt_notsig	NA	NA	NA	NA	NA	NA	NA	NA	NA	NA	NA	NA	NA	NA	NA	NA	NA	NA	NA
APLN	ENSG00000171388.9	NA	SignalP-TM	NA	NA	NA	NA	NA	NA	NA	NA	NA	NA	NA	NA	NA	NA	NA	NA	NA	NA	NA
APLP1	ENSG00000105290.7	membrane	TMhelix-only	NA	NA	NA	NA	NA	NA	NA	NA	NA	NA	NA	NA	NA	NA	NA	NA	NA	NA	target
APLP2	ENSG00000084234.12	membrane	SignalP-TM	Q06481	20.8304	20.6175	20.5121	23.0065	22.3917	21.958	20.2001	20.8822	20.8114	20.9031	21.4533	22.4759	-0.132657	-0.0169061	0.188184	-0.298424	-0.0649508	target
APMAP	ENSG00000101474.7	membrane	TMhelix-only	Q9HDC9	28.3661	25.0237	24.6051	27.7247	24.5889	24.5684	28.2003	24.6095	24.4239	27.507	23.9823	24.8291	-0.074593	-0.56811	0.190964	-0.477366	-0.232276	target
APOA1BP	ENSG00000163382.7	NA	cytANDmem_notsig	Q8NCW5	26.8882	23.534	22.8508	26.7111	23.7675	24.3959	27.4126	24.1674	24.7023	25.7679	22.7099	23.1762	-0.251109	0.111833	0.242652	0.679111	0.195622	target
APOBEC3B	ENSG00000179750.11	cytosolic	cyt_notsig	NA	NA	NA	NA	NA	NA	NA	NA	NA	NA	NA	NA	NA	NA	NA	NA	NA	NA	NA
APOBEC3C	ENSG00000244509.3	cytosolic	cyt_notsig	Q9NRW3	23.1691	21.1447	21.3852	22.5702	20.1456	22.9607	23.4291	21.4161	22.874	21.2529	14.919	22.8179	NA	NA	NA	NA	NA	nontarget
APOBEC3F	ENSG00000128394.12	cytosolic	cyt_notsig	NA	NA	NA	NA	NA	NA	NA	NA	NA	NA	NA	NA	NA	NA	NA	NA	NA	NA	NA
APOC1	ENSG00000130208.5	membrane	SignalP-noTM-only	NA	NA	NA	NA	NA	NA	NA	NA	NA	NA	NA	NA	NA	NA	NA	NA	NA	NA	nontarget
APOE	ENSG00000130203.5	membrane	SignalP-noTM-only	NA	NA	NA	NA	NA	NA	NA	NA	NA	NA	NA	NA	NA	NA	NA	NA	NA	NA	nontarget
APOL2	ENSG00000128335.9	cytosolic	TMhelix-only	Q9BQE5	24.8296	23.4214	22.4852	22.3662	22.7977	21.4168	23.4584	23.0066	21.5933	21.8051	21.4009	19.822	NA	NA	NA	NA	NA	nontarget
APOLD1	ENSG00000178878.8	cytosolic	TMhelix-only	NA	NA	NA	NA	NA	NA	NA	NA	NA	NA	NA	NA	NA	NA	NA	NA	NA	NA	NA
APOM	ENSG00000204444.6	cytosolic	cyt_notsig	NA	NA	NA	NA	NA	NA	NA	NA	NA	NA	NA	NA	NA	NA	NA	NA	NA	NA	NA
APOO	ENSG00000184831.9	cytosolic	TMhelix-only	H7C1U8	27.8032	24.9334	24.3894	27.7971	25.0152	23.9308	27.7674	24.7324	24.1802	26.8513	22.9455	23.206	-0.333716	-0.156772	0.208011	0.112709	-0.0424421	target
APOOL	ENSG00000155008.9	cytosolic	MitoCarta	A0A087WYF7	25.0536	23.0638	22.6963	25.3278	23.6252	22.4836	24.5864	22.4344	21.8259	25.1007	23.0521	22.934	NA	-1.33399	NA	NA	NA	NA
APOPT1	ENSG00000256053.3	cytosolic	MitoCarta	NA	NA	NA	NA	NA	NA	NA	NA	NA	NA	NA	NA	NA	NA	NA	NA	NA	NA	nontarget
APP	ENSG00000142192.16	membrane	SignalP-TM	P05067	22.9321	23.8186	23.6129	22.8421	24.1255	23.8492	22.0738	23.3008	23.5965	22.2559	22.5904	22.8991	-0.0907722	-0.050622	-0.164143	-0.180021	-0.121389	target
APPBP2	ENSG00000062725.5	cytosolic	cyt_notsig	NA	NA	NA	NA	NA	NA	NA	NA	NA	NA	NA	NA	NA	NA	NA	NA	NA	NA	nontarget
APPL1	ENSG00000157500.6	cytosolic	cyt_notsig	Q9UKG1	21.3359	19.6902	18.6331	NA	NA	NA	22.9363	19.8206	20.4518	NA	NA	NA	NA	NA	NA	NA	NA	nontarget
APPL2	ENSG00000136044.7	cytosolic	cyt_notsig	Q8NEU8	17.2874	14.0776	NA	NA	NA	NA	19.9991	17.4086	22.0711	NA	NA	NA	NA	NA	NA	NA	NA	nontarget
APRT	ENSG00000198931.6	cytosolic	cyt_notsig	P07741	27.1344	23.3668	23.0641	21.2431	16.4081	20.1382	28.7694	25.9029	25.7756	21.1782	NA	NA	-0.103643	NA	0.00592721	NA	NA	target
APTX	ENSG00000137074.14	cytosolic	cyt_notsig	Q7Z2E3	24.2238	23.8425	22.0044	23.5348	22.6399	22.4479	23.5844	23.4811	21.7172	22.8598	20.1582	20.5519	NA	NA	NA	NA	NA	nontarget
AQP3	ENSG00000165272.10	membrane	TMhelix-only	NA	NA	NA	NA	NA	NA	NA	NA	NA	NA	NA	NA	NA	NA	NA	NA	NA	NA	NA
AQR	ENSG00000021776.6	cytosolic	cyt_notsig	O60306	24.1836	24.5748	24.1931	23.8996	24.3518	24.0207	23.6967	22.2911	22.9567	23.1899	22.3887	21.9266	NA	NA	NA	NA	NA	target
ARAP1	ENSG00000186635.10	cytosolic	cyt_notsig	Q96P48	15.6797	NA	NA	NA	NA	NA	18.0437	14.9281	16.2508	NA	NA	NA	NA	NA	NA	NA	NA	nontarget
ARAP2	ENSG00000047365.7	cytosolic	cyt_notsig	NA	NA	NA	NA	NA	NA	NA	NA	NA	NA	NA	NA	NA	NA	NA	NA	NA	NA	NA
ARAP3	ENSG00000120318.11	cytosolic	cyt_notsig	NA	NA	NA	NA	NA	NA	NA	NA	NA	NA	NA	NA	NA	NA	NA	NA	NA	NA	NA
ARC	ENSG00000198576.2	cytosolic	cyt_notsig	NA	NA	NA	NA	NA	NA	NA	NA	NA	NA	NA	NA	NA	NA	NA	NA	NA	NA	NA
ARCN1	ENSG00000095139.9	cytosolic	cyt_notsig	P48444	29.1908	25.7799	25.8551	28.9936	26.1066	25.698	29.0684	25.5421	26.1608	28.5825	25.5093	25.3675	0.0354832	0.119024	0.0288519	0.239226	0.105646	target
AREL1	ENSG00000119682.12	NA	cytANDmem_notsig	NA	NA	NA	NA	NA	NA	NA	NA	NA	NA	NA	NA	NA	NA	NA	NA	NA	NA	nontarget
ARF1	ENSG00000143761.9	cytosolic	cyt_notsig	P84077	23.502	20.7424	20.5334	23.0674	19.4763	18.4308	25.149	20.1996	20.4629	20.8155	15.5929	15.0573	0.0713508	NA	NA	NA	NA	target
ARF3	ENSG00000134287.5	cytosolic	cyt_notsig	P61204	29.4364	26.505	26.2399	29.0472	26.0839	26.1367	29.5918	26.6964	27.1218	28.3564	25.3078	25.596	-0.0814458	0.0187766	-0.0954519	-0.0304067	-0.047132	target
ARF4	ENSG00000168374.6	cytosolic	cyt_notsig	P18085	26.1044	22.6115	24.7897	25.389	23.0588	23.7662	26.6999	25.7346	23.8223	25.5237	22.2418	22.5901	-0.0582927	-0.0853283	-0.0758749	0.0346627	-0.0462083	target
ARF5	ENSG00000004059.6	cytosolic	MitoCarta	P84085	25.9585	23.5385	22.6688	25.8384	24.4357	23.7206	25.122	23.595	22.6722	25.2754	22.3909	22.4939	0.0783366	0.104337	0.201394	0.0557262	0.109948	nontarget
ARF6	ENSG00000165527.5	cytosolic	cyt_notsig	P62330	25.896	24.2486	24.2196	26.13	23.5721	24.154	26.0027	24.1895	24.0271	25.2704	22.3312	21.7874	0.369383	0.0450235	NA	0.167507	NA	nontarget
ARFGAP1	ENSG00000101199.8	cytosolic	cyt_notsig	Q8N6T3	26.3777	23.0557	22.8402	26.0862	23.2236	22.7395	26.5311	23.1441	22.9994	25.7024	22.9238	23.3744	NA	-0.216418	0.32081	0.188266	NA	nontarget
ARFGAP2	ENSG00000149182.10	cytosolic	cyt_notsig	A0A0D9SF70	23.0882	21.3866	21.3701	21.8652	23.6723	21.8789	23.1741	23.45	21.8926	21.8996	22.5989	21.521	NA	-0.121314	NA	0.34727	NA	nontarget
ARFGAP3	ENSG00000242247.6	cytosolic	cyt_notsig	Q9NP61	20.9441	21.3093	17.7331	20.7255	20.6967	19.7958	21.3293	21.4798	19.7098	20.4555	17.4863	18.2633	NA	NA	NA	NA	NA	nontarget
ARFGEF1	ENSG00000066777.4	cytosolic	cyt_notsig	Q9Y6D6	18.8567	17.1126	16.7077	NA	NA	NA	20.7014	19.5894	21.6362	NA	NA	NA	NA	NA	NA	NA	NA	NA
ARFGEF2	ENSG00000124198.8	cytosolic	cyt_notsig	Q9Y6D5	20.2293	18.5059	21.0893	NA	NA	NA	21.7474	20.9094	21.655	17.5859	15.2916	14.7545	NA	NA	0.0193897	NA	NA	NA
ARFIP1	ENSG00000164144.10	cytosolic	cyt_notsig	P53367	23.9536	21.2946	24.3672	21.7397	22.5002	20.1751	25.1734	22.3035	26.5194	20.7621	21.9404	21.3827	0.177344	-0.153784	-0.0333701	NA	NA	nontarget
ARFIP2	ENSG00000132254.8	cytosolic	cyt_notsig	A0A087X1E4	21.9204	20.7609	18.9697	20.9852	19.1914	18.2108	22.5069	25.3924	22.8118	18.2097	15.9989	NA	-0.404477	NA	NA	NA	NA	nontarget
ARFRP1	ENSG00000101246.15	cytosolic	cyt_notsig	Q13795	23.812	20.4183	21.2689	24.3468	21.6098	22.243	24.233	23.025	22.8194	23.453	21.2629	25.3419	NA	NA	NA	NA	NA	nontarget
ARG2	ENSG00000081181.3	cytosolic	MitoCarta	P78540	26.2224	24.5467	26.2792	25.8907	23.5993	22.999	25.2807	23.1986	23.5008	25.4407	23.2041	25.3498	0.688583	0.0926134	0.22457	0.205929	0.302924	nontarget
ARGLU1	ENSG00000134884.9	cytosolic	cyt_notsig	Q9NWB6	23.1562	20.4997	20.1918	19.4412	16.8763	17.5908	22.8796	20.3353	20.776	23.8282	19.7191	21.0309	NA	NA	NA	-0.887213	NA	nontarget
ARHGAP1	ENSG00000175220.7	cytosolic	cyt_notsig	Q07960	22.8025	19.4637	18.7275	19.0616	17.4251	16.4767	24.2676	21.219	22.3216	NA	NA	NA	-0.161363	NA	0.519239	NA	NA	nontarget
ARHGAP10	ENSG00000071205.7	cytosolic	cyt_notsig	A1A4S6	20.2456	14.4029	16.9671	19.0909	17.4232	16.4992	18.735	14.4788	15.5515	15.0999	16.2576	15.8526	NA	NA	NA	NA	NA	NA
ARHGAP11A	ENSG00000198826.6	cytosolic	cyt_notsig	NA	NA	NA	NA	NA	NA	NA	NA	NA	NA	NA	NA	NA	NA	NA	NA	NA	NA	nontarget
ARHGAP11B	ENSG00000187951.6	cytosolic	cyt_notsig	NA	NA	NA	NA	NA	NA	NA	NA	NA	NA	NA	NA	NA	NA	NA	NA	NA	NA	nontarget
ARHGAP12	ENSG00000165322.13	cytosolic	cyt_notsig	Q1RLN5	20.7706	19.0138	19.2622	20.9979	20.3132	18.8722	20.4796	19.2073	19.0283	20.3725	19.7674	18.0935	NA	NA	NA	NA	NA	NA
ARHGAP17	ENSG00000140750.12	cytosolic	cyt_notsig	Q68EM7	24.0126	24.134	23.8776	23.2565	24.1929	22.5954	24.7224	24.556	23.3388	22.3282	22.2998	22.3546	0.517024	NA	NA	NA	NA	nontarget
ARHGAP18	ENSG00000146376.6	cytosolic	cyt_notsig	Q8N392	NA	NA	NA	NA	NA	NA	19.4961	17.0747	18.2264	NA	NA	NA	NA	NA	NA	NA	NA	NA
ARHGAP19	ENSG00000213390.6	cytosolic	cyt_notsig	Q14CB8	20.6929	19.7261	20.2309	20.3079	19.7422	18.8434	19.6639	18.461	19.1019	20.871	18.9811	19.5915	0.229711	0.248292	-0.584963	0.405757	0.0746994	target
ARHGAP20	ENSG00000137727.8	cytosolic	cyt_notsig	NA	NA	NA	NA	NA	NA	NA	NA	NA	NA	NA	NA	NA	NA	NA	NA	NA	NA	NA
ARHGAP21	ENSG00000107863.12	cytosolic	cyt_notsig	NA	NA	NA	NA	NA	NA	NA	NA	NA	NA	NA	NA	NA	NA	NA	NA	NA	NA	nontarget
ARHGAP22	ENSG00000128805.10	cytosolic	cyt_notsig	NA	NA	NA	NA	NA	NA	NA	NA	NA	NA	NA	NA	NA	NA	NA	NA	NA	NA	nontarget
ARHGAP23	ENSG00000225485.3	cytosolic	cyt_notsig	NA	NA	NA	NA	NA	NA	NA	NA	NA	NA	NA	NA	NA	NA	NA	NA	NA	NA	NA
ARHGAP26	ENSG00000145819.11	cytosolic	cyt_notsig	Q9UNA1	NA	NA	NA	15.2814	12.6612	12.8383	NA	NA	NA	18.8849	16.272	16.873	NA	NA	NA	NA	NA	NA
ARHGAP27	ENSG00000159314.7	cytosolic	cyt_notsig	NA	NA	NA	NA	NA	NA	NA	NA	NA	NA	NA	NA	NA	NA	NA	NA	NA	NA	NA
ARHGAP28	ENSG00000088756.8	cytosolic	cyt_notsig	NA	NA	NA	NA	NA	NA	NA	NA	NA	NA	NA	NA	NA	NA	NA	NA	NA	NA	NA
ARHGAP29	ENSG00000137962.8	cytosolic	cyt_notsig	NA	NA	NA	NA	NA	NA	NA	NA	NA	NA	NA	NA	NA	NA	NA	NA	NA	NA	NA
ARHGAP32	ENSG00000134909.14	cytosolic	cyt_notsig	NA	NA	NA	NA	NA	NA	NA	NA	NA	NA	NA	NA	NA	NA	NA	NA	NA	NA	NA
ARHGAP33	ENSG00000004777.14	cytosolic	cyt_notsig	NA	NA	NA	NA	NA	NA	NA	NA	NA	NA	NA	NA	NA	NA	NA	NA	NA	NA	NA
ARHGAP35	ENSG00000160007.13	cytosolic	cyt_notsig	Q9NRY4	19.7656	18.0013	18.656	NA	NA	NA	21.1068	18.2604	20.1459	14.8404	16.0986	13.7189	NA	NA	NA	NA	NA	nontarget
ARHGAP39	ENSG00000147799.7	cytosolic	cyt_notsig	NA	NA	NA	NA	NA	NA	NA	NA	NA	NA	NA	NA	NA	NA	NA	NA	NA	NA	NA
ARHGAP44	ENSG00000006740.12	cytosolic	cyt_notsig	NA	NA	NA	NA	NA	NA	NA	NA	NA	NA	NA	NA	NA	NA	NA	NA	NA	NA	NA
ARHGAP5	ENSG00000100852.8	cytosolic	cyt_notsig	A0A0A0MSK6	19.2423	20.4479	18.4277	18.8273	16.3694	19.1479	20.3144	19.4705	21.5566	15.7977	14.1509	17.4115	NA	NA	NA	NA	NA	nontarget
ARHGAP5-AS1	ENSG00000258655.1	cytosolic	cyt_notsig	NA	NA	NA	NA	NA	NA	NA	NA	NA	NA	NA	NA	NA	NA	NA	NA	NA	NA	NA
ARHGAP8	ENSG00000241484.5	cytosolic	cyt_notsig	P85298	16.0259	NA	NA	NA	NA	NA	NA	NA	NA	NA	NA	NA	NA	NA	NA	NA	NA	nontarget
ARHGDIA	ENSG00000141522.7	cytosolic	cyt_notsig	P52565	27.477	23.84	24.925	23.8205	21.6576	23.7787	28.7436	25.1212	25.6461	21.6574	18.662	20.318	0.208018	NA	0.224334	NA	NA	target
ARHGDIG	ENSG00000242173.4	cytosolic	SignalP-noTM-only	NA	NA	NA	NA	NA	NA	NA	NA	NA	NA	NA	NA	NA	NA	NA	NA	NA	NA	nontarget
ARHGEF1	ENSG00000076928.13	cytosolic	cyt_notsig	M0QZR4	22.1414	19.6242	20.3322	16.6798	15.9022	NA	23.6808	20.953	21.6097	15.5496	12.8737	13.5049	0.399226	NA	-0.0306892	NA	NA	nontarget
ARHGEF10	ENSG00000104728.11	cytosolic	cyt_notsig	O15013	19.0579	20.208	16.5612	NA	NA	NA	20.2991	18.963	17.4239	NA	NA	NA	NA	NA	NA	NA	NA	NA
ARHGEF10L	ENSG00000074964.12	cytosolic	cyt_notsig	NA	NA	NA	NA	NA	NA	NA	NA	NA	NA	NA	NA	NA	NA	NA	NA	NA	NA	NA
ARHGEF11	ENSG00000132694.14	cytosolic	cyt_notsig	NA	NA	NA	NA	NA	NA	NA	NA	NA	NA	NA	NA	NA	NA	NA	NA	NA	NA	nontarget
ARHGEF12	ENSG00000196914.4	cytosolic	cyt_notsig	Q9NZN5	18.2186	15.6337	15.4306	16.9177	13.5153	13.839	20.071	18.392	17.2752	16.9926	13.1128	14.2806	NA	NA	NA	NA	NA	nontarget
ARHGEF16	ENSG00000130762.10	cytosolic	cyt_notsig	Q5VV41	17.7594	16.2582	15.28	NA	NA	NA	19.2037	18.0641	20.0126	NA	NA	NA	NA	NA	NA	NA	NA	NA
ARHGEF17	ENSG00000110237.3	cytosolic	cyt_notsig	NA	NA	NA	NA	NA	NA	NA	NA	NA	NA	NA	NA	NA	NA	NA	NA	NA	NA	NA
ARHGEF18	ENSG00000104880.13	cytosolic	cyt_notsig	A0A3B3IPE9	21.6417	17.7673	17.4835	21.7737	18.411	17.9033	22.134	18.8423	18.3347	20.1145	12.7955	13.032	-0.505697	0.00302648	0.221051	NA	NA	nontarget
ARHGEF2	ENSG00000116584.13	cytosolic	cyt_notsig	V9GYM8	24.1009	23.6354	21.8789	23.2883	20.9982	20.5281	23.856	23.1928	21.7536	23.5755	20.7032	20.7498	0.308477	0.285698	0.404439	NA	NA	nontarget
ARHGEF25	ENSG00000240771.2	cytosolic	cyt_notsig	NA	NA	NA	NA	NA	NA	NA	NA	NA	NA	NA	NA	NA	NA	NA	NA	NA	NA	nontarget
ARHGEF26	ENSG00000114790.8	cytosolic	cyt_notsig	Q96DR7	19.5021	17.7068	16.8223	20.0077	18.4921	17.8529	18.2094	14.6012	14.9355	18.5178	16.6833	16.0331	NA	NA	NA	NA	NA	target
ARHGEF28	ENSG00000214944.5	cytosolic	cyt_notsig	NA	NA	NA	NA	NA	NA	NA	NA	NA	NA	NA	NA	NA	NA	NA	NA	NA	NA	NA
ARHGEF3	ENSG00000163947.7	cytosolic	cyt_notsig	NA	NA	NA	NA	NA	NA	NA	NA	NA	NA	NA	NA	NA	NA	NA	NA	NA	NA	NA
ARHGEF34P	ENSG00000204959.3	cytosolic	cyt_notsig	NA	NA	NA	NA	NA	NA	NA	NA	NA	NA	NA	NA	NA	NA	NA	NA	NA	NA	NA
ARHGEF35	ENSG00000213214.3	cytosolic	cyt_notsig	NA	NA	NA	NA	NA	NA	NA	NA	NA	NA	NA	NA	NA	NA	NA	NA	NA	NA	NA
ARHGEF37	ENSG00000183111.7	cytosolic	cyt_notsig	NA	NA	NA	NA	NA	NA	NA	NA	NA	NA	NA	NA	NA	NA	NA	NA	NA	NA	NA
ARHGEF39	ENSG00000137135.13	cytosolic	cyt_notsig	NA	NA	NA	NA	NA	NA	NA	NA	NA	NA	NA	NA	NA	NA	NA	NA	NA	NA	nontarget
ARHGEF40	ENSG00000165801.5	cytosolic	cyt_notsig	NA	NA	NA	NA	NA	NA	NA	NA	NA	NA	NA	NA	NA	NA	NA	NA	NA	NA	NA
ARHGEF5	ENSG00000050327.10	cytosolic	cyt_notsig	A0A2R8YFR7	16.5956	15.8388	18.7398	NA	NA	NA	17.3079	15.4561	13.9367	NA	NA	NA	NA	NA	NA	NA	NA	NA
ARHGEF6	ENSG00000129675.11	cytosolic	cyt_notsig	Q15052	19.4918	16.7261	16.2947	NA	NA	NA	14.0662	18.3602	15.4315	NA	NA	NA	NA	NA	NA	NA	NA	NA
ARHGEF7	ENSG00000102606.13	cytosolic	cyt_notsig	B1ALK7	24.5135	22.8298	23.9228	24.1803	23.343	24.3072	23.5252	22.5314	23.7797	23.5366	22.1043	23.8543	NA	NA	NA	-0.03492	NA	target
ARHGEF9	ENSG00000131089.9	cytosolic	cyt_notsig	NA	NA	NA	NA	NA	NA	NA	NA	NA	NA	NA	NA	NA	NA	NA	NA	NA	NA	NA
ARID1A	ENSG00000117713.13	cytosolic	cyt_notsig	O14497	23.8708	22.2646	22.4242	24.0751	23.3399	23.0396	23.8258	21.9653	21.9472	23.3711	22.3595	21.8988	NA	0.226878	NA	0.210964	NA	target
ARID1B	ENSG00000049618.17	cytosolic	cyt_notsig	A0A3F2YNW7	21.2193	19.2537	19.2818	21.8597	19.6129	19.907	19.7256	17.4523	18.1851	18.299	17.5084	18.2215	NA	1.66439	NA	NA	NA	NA
ARID2	ENSG00000189079.11	cytosolic	cyt_notsig	Q68CP9	21.5523	19.3942	22.1126	22.0659	21.8785	22.5694	21.9966	21.5086	21.9552	20.282	19.2066	17.578	NA	-0.359509	NA	NA	NA	NA
ARID3A	ENSG00000116017.6	cytosolic	cyt_notsig	Q99856	22.3959	21.7996	20.4316	23.1141	21.816	21.3147	22.1906	21.7983	20.2441	21.3637	21.0141	18.8854	NA	NA	NA	NA	NA	NA
ARID3B	ENSG00000179361.13	cytosolic	cyt_notsig	Q8IVW6	23.757	21.9325	22.7575	23.6585	22.0982	21.9616	24.0593	21.3222	23.157	23.2212	21.3509	21.9351	NA	NA	NA	NA	NA	nontarget
ARID4A	ENSG00000032219.14	cytosolic	cyt_notsig	NA	NA	NA	NA	NA	NA	NA	NA	NA	NA	NA	NA	NA	NA	NA	NA	NA	NA	NA
ARID4B	ENSG00000054267.16	cytosolic	cyt_notsig	Q4LE39	22.0481	21.9464	20.4501	22.0961	21.3367	21.358	22.64	22.1346	20.6301	21.5217	21.7459	20.279	NA	-0.258529	NA	0.325214	NA	NA
ARID5A	ENSG00000196843.11	cytosolic	cyt_notsig	NA	NA	NA	NA	NA	NA	NA	NA	NA	NA	NA	NA	NA	NA	NA	NA	NA	NA	NA
ARID5B	ENSG00000150347.10	cytosolic	cyt_notsig	NA	NA	NA	NA	NA	NA	NA	NA	NA	NA	NA	NA	NA	NA	NA	NA	NA	NA	NA
ARIH1	ENSG00000166233.8	cytosolic	cyt_notsig	Q9Y4X5	24.6168	25.3513	23.6528	24.3023	23.2568	25.9849	25.4164	25.8492	25.9378	22.7739	21.1074	20.4343	0.0666748	NA	-0.513592	NA	NA	nontarget
ARIH2	ENSG00000177479.15	cytosolic	cyt_notsig	O95376	21.3941	20.6184	19.2943	NA	NA	NA	23.3768	23.7894	21.968	NA	NA	NA	0.0551957	NA	-0.133432	NA	NA	nontarget
ARL1	ENSG00000120805.9	cytosolic	cyt_notsig	P40616	26.7554	23.4352	23.8357	26.9091	23.7352	23.8162	26.7827	23.6093	23.9981	26.9836	23.5295	24.5841	0.101516	0.171719	-0.0489336	0.288012	0.128078	nontarget
ARL10	ENSG00000175414.6	membrane	TMhelix-only	NA	NA	NA	NA	NA	NA	NA	NA	NA	NA	NA	NA	NA	NA	NA	NA	NA	NA	NA
ARL13B	ENSG00000169379.11	cytosolic	cyt_notsig	NA	NA	NA	NA	NA	NA	NA	NA	NA	NA	NA	NA	NA	NA	NA	NA	NA	NA	NA
ARL14EP	ENSG00000152219.4	cytosolic	cyt_notsig	E9PRK7	22.3587	20.0799	19.0201	22.9309	20.7522	22.3586	20.7968	21.0972	21.5147	20.3385	19.473	20.9594	NA	NA	NA	NA	NA	nontarget
ARL15	ENSG00000185305.6	cytosolic	cyt_notsig	A0A087WUW9	24.2254	23.7448	22.3682	22.7868	20.8621	18.6447	23.34	23.6571	21.7186	22.6258	23.3503	21.4103	NA	NA	NA	NA	NA	nontarget
ARL16	ENSG00000214087.4	cytosolic	cyt_notsig	NA	NA	NA	NA	NA	NA	NA	NA	NA	NA	NA	NA	NA	NA	NA	NA	NA	NA	nontarget
ARL17B	ENSG00000228696.4	cytosolic	cyt_notsig	NA	NA	NA	NA	NA	NA	NA	NA	NA	NA	NA	NA	NA	NA	NA	NA	NA	NA	nontarget
ARL2	ENSG00000213465.3	cytosolic	MitoCarta	P36404	25.6722	22.9391	23.7676	24.337	21.9873	28.0074	25.0165	22.186	28.0434	24.3001	21.5873	27.7171	0.548141	NA	0.126407	-0.866156	NA	nontarget
ARL2BP	ENSG00000102931.3	cytosolic	cyt_notsig	Q9Y2Y0	24.2113	21.2049	20.9462	NA	NA	NA	24.9339	21.873	22.1515	NA	NA	NA	0.065848	NA	0.203951	NA	NA	target
ARL3	ENSG00000138175.8	cytosolic	cyt_notsig	P36405	25.5323	22.8131	21.9559	21.4003	19.4092	19.4569	26.4333	23.0985	23.1419	20.1423	NA	NA	0.147697	NA	0.302796	NA	NA	target
ARL4A	ENSG00000122644.8	cytosolic	cyt_notsig	NA	NA	NA	NA	NA	NA	NA	NA	NA	NA	NA	NA	NA	NA	NA	NA	NA	NA	nontarget
ARL4C	ENSG00000188042.5	cytosolic	cyt_notsig	NA	NA	NA	NA	NA	NA	NA	NA	NA	NA	NA	NA	NA	NA	NA	NA	NA	NA	NA
ARL4D	ENSG00000175906.4	cytosolic	cyt_notsig	NA	NA	NA	NA	NA	NA	NA	NA	NA	NA	NA	NA	NA	NA	NA	NA	NA	NA	NA
ARL5A	ENSG00000162980.12	cytosolic	cyt_notsig	NA	NA	NA	NA	NA	NA	NA	NA	NA	NA	NA	NA	NA	NA	NA	NA	NA	NA	nontarget
ARL5B	ENSG00000165997.4	cytosolic	cyt_notsig	Q96KC2	23.9213	21.8747	21.5046	23.3987	21.8985	22.7515	23.6691	23.6014	21.4148	22.6523	20.4611	21.4062	-0.277849	0.0298416	NA	NA	NA	target
ARL6	ENSG00000113966.5	cytosolic	cyt_notsig	Q9H0F7	21.6755	18.7841	20.8397	17.8811	17.0307	16.0603	23.2664	21.1253	19.6048	17.331	16.1382	13.0006	NA	NA	0.0505771	NA	NA	NA
ARL6IP1	ENSG00000170540.10	membrane	TMhelix-only	NA	NA	NA	NA	NA	NA	NA	NA	NA	NA	NA	NA	NA	NA	NA	NA	NA	NA	nontarget
ARL6IP4	ENSG00000182196.9	cytosolic	cyt_notsig	Q66PJ3	23.4958	21.526	21.0769	24.3349	22.0805	21.1952	23.2831	20.2538	20.0813	22.7562	20.5298	20.2384	NA	-0.280212	0.395967	0.926893	NA	nontarget
ARL6IP5	ENSG00000144746.6	membrane	TMhelix-only	O75915	27.9639	25.4075	24.3153	27.4933	24.7822	24.4696	27.5025	24.718	24.2787	27.2728	24.2549	23.8167	-0.268591	-0.163737	0.09985	0.247234	-0.0213108	target
ARL6IP6	ENSG00000177917.6	membrane	mem_notsig	NA	NA	NA	NA	NA	NA	NA	NA	NA	NA	NA	NA	NA	NA	NA	NA	NA	NA	target
ARL8A	ENSG00000143862.3	cytosolic	cyt_notsig	Q96BM9	25.6356	23.5343	25.1045	25.6294	24.3803	24.8241	25.12	23.6809	24.7647	24.8611	23.2915	22.959	0.0234683	0.353662	NA	0.0196968	NA	nontarget
ARL8B	ENSG00000134108.8	cytosolic	cyt_notsig	Q9NVJ2	28.5443	26.9221	25.4213	28.36	25.3345	25.5423	27.8646	25.7373	24.4384	27.1019	24.1902	24.4054	-0.265778	-0.0658987	0.221119	0.482452	0.0929735	nontarget
ARMC1	ENSG00000104442.5	cytosolic	cyt_notsig	Q9NVT9	26.2821	22.8165	22.3872	26.2094	22.9481	24.6463	26.6826	23.2095	25.4788	25.3485	23.4643	23.3562	-0.0750336	0.78157	-0.374511	NA	NA	nontarget
ARMC10	ENSG00000170632.9	NA	cytANDmem_notsig	Q8N2F6	24.9587	22.1423	22.4681	25.6593	23.4895	24.117	23.3581	21.758	22.0621	25.0658	23.2337	23.0823	0.390558	NA	NA	0.280037	NA	target
ARMC2	ENSG00000118690.8	cytosolic	cyt_notsig	NA	NA	NA	NA	NA	NA	NA	NA	NA	NA	NA	NA	NA	NA	NA	NA	NA	NA	NA
ARMC4	ENSG00000169126.11	cytosolic	cyt_notsig	NA	NA	NA	NA	NA	NA	NA	NA	NA	NA	NA	NA	NA	NA	NA	NA	NA	NA	NA
ARMC5	ENSG00000140691.12	cytosolic	SignalP-noTM-only	H3BS74	19.9583	18.322	17.7114	19.3594	17.3584	16.6618	19.0907	15.487	17.3572	19.1446	16.7086	17.24	NA	NA	NA	NA	NA	NA
ARMC6	ENSG00000105676.9	cytosolic	cyt_notsig	Q6NXE6	22.9018	22.12	20.8522	NA	NA	NA	24.3617	22.5206	22.0538	NA	NA	NA	0.147307	NA	-0.0568609	NA	NA	nontarget
ARMC7	ENSG00000125449.2	cytosolic	cyt_notsig	Q9H6L4	22.2674	19.2625	16.8962	NA	NA	NA	21.7924	18.4745	18.1747	NA	NA	NA	NA	NA	NA	NA	NA	nontarget
ARMC8	ENSG00000114098.13	cytosolic	cyt_notsig	Q8IUR7	20.9634	17.2086	20.8556	NA	NA	NA	21.2944	21.2918	23.9768	NA	NA	NA	NA	NA	NA	NA	NA	nontarget
ARMC9	ENSG00000135931.13	cytosolic	cyt_notsig	A0A2Q3DP09	20.3665	18.7875	18.0201	NA	NA	NA	21.7647	20.3892	20.7719	NA	NA	NA	NA	NA	NA	NA	NA	target
ARMCX2	ENSG00000184867.9	cytosolic	TMhelix-only	Q7L311	NA	NA	NA	21.1637	19.0937	19.2978	NA	NA	NA	NA	NA	NA	NA	NA	NA	NA	NA	nontarget
ARMCX3	ENSG00000102401.15	cytosolic	TMhelix-only	Q9UH62	24.402	22.4607	22.9136	24.178	22.5196	23.9299	24.397	21.7502	24.039	21.8967	19.9385	18.968	-0.0122862	0.833983	NA	NA	NA	NA
ARMCX4	ENSG00000196440.7	NA	TMhelix-only	NA	NA	NA	NA	NA	NA	NA	NA	NA	NA	NA	NA	NA	NA	NA	NA	NA	NA	NA
ARMCX5	ENSG00000125962.10	cytosolic	cyt_notsig	NA	NA	NA	NA	NA	NA	NA	NA	NA	NA	NA	NA	NA	NA	NA	NA	NA	NA	NA
ARMCX6	ENSG00000198960.6	cytosolic	cyt_notsig	NA	NA	NA	NA	NA	NA	NA	NA	NA	NA	NA	NA	NA	NA	NA	NA	NA	NA	nontarget
ARNT	ENSG00000143437.16	cytosolic	cyt_notsig	P27540	NA	NA	NA	NA	NA	NA	17.5331	16.5146	18.3121	NA	NA	NA	NA	NA	NA	NA	NA	nontarget
ARNT2	ENSG00000172379.14	cytosolic	cyt_notsig	NA	NA	NA	NA	NA	NA	NA	NA	NA	NA	NA	NA	NA	NA	NA	NA	NA	NA	NA
ARNTL	ENSG00000133794.13	cytosolic	cyt_notsig	NA	NA	NA	NA	NA	NA	NA	NA	NA	NA	NA	NA	NA	NA	NA	NA	NA	NA	NA
ARNTL2	ENSG00000029153.10	cytosolic	cyt_notsig	NA	NA	NA	NA	NA	NA	NA	NA	NA	NA	NA	NA	NA	NA	NA	NA	NA	NA	nontarget
ARPC1A	ENSG00000241685.4	cytosolic	cyt_notsig	A0A1W2PNV4	24.3427	24.6842	22.1323	22.9233	21.851	21.9109	25.8797	24.7127	23.3213	20.1089	18.1739	18.065	0.0243197	NA	0.269338	NA	NA	target
ARPC1B	ENSG00000130429.8	cytosolic	cyt_notsig	O15143	21.5386	18.4302	17.4229	21.7438	19.7168	19.8006	24.3798	21.137	20.7478	20.6547	18.1598	18.6731	NA	NA	0.868727	NA	NA	nontarget
ARPC2	ENSG00000163466.11	cytosolic	cyt_notsig	O15144	25.2389	23.2099	24.4919	23.5831	21.8587	22.1336	26.6143	23.253	23.8253	22.4855	22.1748	21.076	0.0817487	NA	0.119354	NA	NA	target
ARPC3	ENSG00000111229.11	cytosolic	cyt_notsig	O15145	25.4771	23.135	22.6646	24.547	23.7634	22.6754	26.3407	23.6415	23.9342	23.5853	20.9788	21.081	-0.046921	NA	-0.187261	0.118241	NA	target
ARPC4	ENSG00000241553.8	cytosolic	cyt_notsig	NA	NA	NA	NA	NA	NA	NA	NA	NA	NA	NA	NA	NA	NA	NA	NA	NA	NA	nontarget
ARPC5	ENSG00000162704.11	cytosolic	cyt_notsig	O15511	24.3924	22.1919	22.8519	20.4401	19.9332	18.0263	26.4136	23.5953	25.2684	20.7565	19.7497	18.8056	0.0771062	NA	0.209028	NA	NA	target
ARPC5L	ENSG00000136950.9	cytosolic	cyt_notsig	Q9BPX5	23.9099	21.8981	20.8737	20.0265	16.6104	16.8663	24.1286	21.5546	20.871	19.7753	15.9859	16.5838	0.222928	NA	0.0672131	NA	NA	nontarget
ARPP19	ENSG00000128989.6	cytosolic	cyt_notsig	H3BMD8	20.9038	17.4771	17.0704	NA	NA	NA	21.6153	18.9431	18.7965	NA	NA	NA	NA	NA	NA	NA	NA	target
ARRB1	ENSG00000137486.12	cytosolic	cyt_notsig	P49407	NA	NA	NA	NA	NA	NA	19.3072	NA	NA	NA	NA	NA	NA	NA	NA	NA	NA	NA
ARRB2	ENSG00000141480.13	cytosolic	cyt_notsig	P32121	26.0418	25.3028	24.0829	25.3977	27.4583	23.6917	25.8238	24.363	23.6795	24.1153	24.684	22.1022	NA	0.0433445	NA	NA	NA	target
ARRDC1	ENSG00000197070.9	cytosolic	cyt_notsig	Q5T371	24.7352	23.0355	24.0221	22.668	21.2548	21.4645	21.8024	NA	NA	24.3641	21.7329	22.4697	NA	NA	NA	NA	NA	nontarget
ARRDC2	ENSG00000105643.5	cytosolic	cyt_notsig	NA	NA	NA	NA	NA	NA	NA	NA	NA	NA	NA	NA	NA	NA	NA	NA	NA	NA	NA
ARRDC3	ENSG00000113369.4	cytosolic	cyt_notsig	NA	NA	NA	NA	NA	NA	NA	NA	NA	NA	NA	NA	NA	NA	NA	NA	NA	NA	NA
ARRDC4	ENSG00000140450.7	cytosolic	cyt_notsig	NA	NA	NA	NA	NA	NA	NA	NA	NA	NA	NA	NA	NA	NA	NA	NA	NA	NA	nontarget
ARSA	ENSG00000100299.13	membrane	SignalP-noTM-only	A0A0C4DFZ2	21.4203	17.6711	19.0571	22.4565	22.2956	20.8394	20.9158	18.283	18.8075	22.2906	20.395	20.8689	NA	NA	NA	NA	NA	NA
ARSB	ENSG00000113273.11	membrane	SignalP-noTM-only	P15848	21.0124	21.281	20.2094	21.5748	18.989	18.6021	20.8314	20.0239	19.8136	16.522	14.6704	14.0121	NA	NA	NA	NA	NA	NA
ARSG	ENSG00000141337.8	membrane	mem_notsig	NA	NA	NA	NA	NA	NA	NA	NA	NA	NA	NA	NA	NA	NA	NA	NA	NA	NA	NA
ARSJ	ENSG00000180801.11	membrane	mem_notsig	NA	NA	NA	NA	NA	NA	NA	NA	NA	NA	NA	NA	NA	NA	NA	NA	NA	NA	NA
ARSK	ENSG00000164291.12	membrane	SignalP-TM	NA	NA	NA	NA	NA	NA	NA	NA	NA	NA	NA	NA	NA	NA	NA	NA	NA	NA	target
ARV1	ENSG00000173409.9	membrane	TMhelix-only	H7C484	23.7903	22.7593	22.6898	23.3434	22.7186	22.2896	24.0683	22.4374	22.5019	22.4825	20.3411	20.6243	-0.334898	-0.0293083	-0.48944	NA	NA	target
ARVCF	ENSG00000099889.9	cytosolic	cyt_notsig	NA	NA	NA	NA	NA	NA	NA	NA	NA	NA	NA	NA	NA	NA	NA	NA	NA	NA	NA
AS3MT	ENSG00000214435.3	cytosolic	cyt_notsig	Q9HBK9	19.7807	18.7017	16.6922	NA	NA	NA	21.539	18.9257	17.8061	NA	NA	NA	NA	NA	NA	NA	NA	NA
ASAH1	ENSG00000104763.13	membrane	mem_notsig	E7EMM4	25.6569	23.5123	24.5816	26.042	24.4096	25.0553	24.7571	21.981	24.1391	25.3442	25.2057	23.6463	-0.617654	0.0200577	-1.38532	0.845598	-0.28433	target
ASAH2	ENSG00000188611.10	cytosolic	TMhelix-only	NA	NA	NA	NA	NA	NA	NA	NA	NA	NA	NA	NA	NA	NA	NA	NA	NA	NA	NA
ASAH2B	ENSG00000204147.5	cytosolic	cyt_notsig	NA	NA	NA	NA	NA	NA	NA	NA	NA	NA	NA	NA	NA	NA	NA	NA	NA	NA	NA
ASAP1	ENSG00000153317.10	cytosolic	cyt_notsig	A0A0A0MRE5	16.3544	11.6694	15.6645	NA	NA	NA	18.16	16.2761	16.9974	NA	NA	NA	NA	NA	NA	NA	NA	NA
ASAP2	ENSG00000151693.5	cytosolic	cyt_notsig	NA	NA	NA	NA	NA	NA	NA	NA	NA	NA	NA	NA	NA	NA	NA	NA	NA	NA	NA
ASAP3	ENSG00000088280.14	cytosolic	cyt_notsig	NA	NA	NA	NA	NA	NA	NA	NA	NA	NA	NA	NA	NA	NA	NA	NA	NA	NA	NA
ASB1	ENSG00000065802.7	cytosolic	cyt_notsig	NA	NA	NA	NA	NA	NA	NA	NA	NA	NA	NA	NA	NA	NA	NA	NA	NA	NA	nontarget
ASB13	ENSG00000196372.8	cytosolic	cyt_notsig	NA	NA	NA	NA	NA	NA	NA	NA	NA	NA	NA	NA	NA	NA	NA	NA	NA	NA	nontarget
ASB6	ENSG00000148331.7	cytosolic	cyt_notsig	Q9NWX5	22.4881	21.1244	20.4576	NA	NA	NA	23.6762	21.8976	21.7923	21.5285	17.0303	14.4969	-0.0426054	NA	0.27659	NA	NA	nontarget
ASB7	ENSG00000183475.8	cytosolic	cyt_notsig	NA	NA	NA	NA	NA	NA	NA	NA	NA	NA	NA	NA	NA	NA	NA	NA	NA	NA	NA
ASB8	ENSG00000177981.6	cytosolic	cyt_notsig	NA	NA	NA	NA	NA	NA	NA	NA	NA	NA	NA	NA	NA	NA	NA	NA	NA	NA	nontarget
ASCC1	ENSG00000138303.13	cytosolic	cyt_notsig	Q8N9N2	24.833	25.5282	22.1857	24.407	20.602	22.2437	24.6487	21.6893	22.5154	24.0825	20.7358	22.666	NA	1.69113	NA	-0.670387	NA	nontarget
ASCC2	ENSG00000100325.10	cytosolic	cyt_notsig	Q9H1I8	24.4127	22.0655	22.2729	24.6826	22.2235	23.3209	23.322	22.2902	21.3109	23.9409	21.5698	22.5757	0.0662614	0.059909	NA	NA	NA	nontarget
ASCC3	ENSG00000112249.9	cytosolic	cyt_notsig	Q8N3C0	24.4616	22.2177	22.3544	24.5353	22.962	22.6445	24.6519	22.7482	23.2404	24.0396	22.7018	22.2062	-0.130034	0.0706641	0.144967	0.152115	0.0594282	nontarget
ASF1A	ENSG00000111875.7	cytosolic	cyt_notsig	Q9Y294	23.5076	20.8553	23.2262	22.8242	20.1726	21.5726	24.2421	22.5671	23.2175	19.9441	17.3155	20.28	NA	NA	0.0943102	NA	NA	nontarget
ASF1B	ENSG00000105011.4	cytosolic	cyt_notsig	Q9NVP2	23.5047	23.3337	21.205	23.3287	25.7585	21.7195	24.7463	25.9666	22.926	22.8583	23.2673	20.9059	0.145221	NA	0.475675	NA	NA	nontarget
ASH1L	ENSG00000116539.6	cytosolic	cyt_notsig	NA	NA	NA	NA	NA	NA	NA	NA	NA	NA	NA	NA	NA	NA	NA	NA	NA	NA	NA
ASH2L	ENSG00000129691.11	cytosolic	cyt_notsig	F5H8F7	24.7168	22.5359	22.0687	25.1358	22.6825	21.7534	25.0741	22.2903	22.0622	24.4845	23.6001	22.1369	NA	NA	NA	0.730009	NA	nontarget
ASIC1	ENSG00000110881.7	membrane	mem_notsig	NA	NA	NA	NA	NA	NA	NA	NA	NA	NA	NA	NA	NA	NA	NA	NA	NA	NA	target
ASL	ENSG00000126522.12	cytosolic	cyt_notsig	P04424	17.6731	NA	NA	NA	NA	NA	17.7883	NA	NA	NA	NA	NA	NA	NA	NA	NA	NA	NA
ASMTL	ENSG00000169093.10	cytosolic	cyt_notsig	O95671	17.4573	17.4377	15.5107	NA	NA	NA	20.5666	18.8219	17.1523	NA	NA	NA	NA	NA	NA	NA	NA	NA
ASMTL	ENSGR0000169093.10	cytosolic	cyt_notsig	O95671	17.4573	17.4377	15.5107	NA	NA	NA	20.5666	18.8219	17.1523	NA	NA	NA	NA	NA	NA	NA	NA	NA
ASNA1	ENSG00000198356.7	cytosolic	cyt_notsig	A0A087WXS7	26.4739	24.711	25.6297	26.0655	24.4117	25.3638	26.364	24.778	25.0958	25.3434	24.0906	22.8776	0.251689	0.306846	-0.409255	0.0167017	0.0414952	nontarget
ASNS	ENSG00000070669.12	cytosolic	cyt_notsig	P08243	26.0625	23.2939	22.9254	21.1313	20.8057	21.4234	27.2843	23.9899	23.9684	17.2967	16.8066	13.7955	-0.244873	NA	-0.157044	NA	NA	target
ASNSD1	ENSG00000138381.5	cytosolic	cyt_notsig	C9IYZ1	18.8166	19.2475	19.3562	NA	NA	NA	18.4947	15.0786	16.0236	NA	NA	NA	NA	NA	NA	NA	NA	nontarget
ASPH	ENSG00000198363.11	membrane	TMhelix-only	Q12797	24.2702	23.405	22.6099	25.1061	23.6635	22.7101	24.2345	23.0026	22.4307	24.1751	22.0043	22.692	NA	NA	NA	0.132262	NA	target
ASPHD1	ENSG00000174939.6	membrane	mem_notsig	NA	NA	NA	NA	NA	NA	NA	NA	NA	NA	NA	NA	NA	NA	NA	NA	NA	NA	NA
ASPHD2	ENSG00000128203.6	membrane	mem_notsig	NA	NA	NA	NA	NA	NA	NA	NA	NA	NA	NA	NA	NA	NA	NA	NA	NA	NA	NA
ASPM	ENSG00000066279.12	cytosolic	cyt_notsig	Q8IZT6	17.71	15.0562	16.4732	17.9458	18.94	17.9122	NA	NA	NA	16.1487	13.6329	14.6928	NA	NA	NA	NA	NA	NA
ASPRV1	ENSG00000244617.1	cytosolic	cyt_notsig	NA	NA	NA	NA	NA	NA	NA	NA	NA	NA	NA	NA	NA	NA	NA	NA	NA	NA	NA
ASPSCR1	ENSG00000169696.11	cytosolic	cyt_notsig	Q9BZE9	21.2941	18.8615	21.2688	18.9715	NA	NA	22.821	19.6174	21.7435	17.8656	14.9202	21.4482	NA	NA	NA	NA	NA	nontarget
ASRGL1	ENSG00000162174.8	cytosolic	cyt_notsig	Q7L266	22.4875	24.6586	21.9015	NA	NA	NA	24.2779	25.9339	22.9156	NA	NA	NA	0.171847	NA	0.358084	NA	NA	target
ASS1	ENSG00000130707.13	cytosolic	cyt_notsig	P00966	23.6162	21.9308	20.7482	NA	NA	NA	24.9881	20.942	21.4128	NA	NA	NA	0.332622	NA	NA	NA	NA	target
ASTE1	ENSG00000034533.7	cytosolic	cyt_notsig	D6RG30	18.7309	18.0934	17.8449	18.3714	17.5786	16.1425	NA	NA	NA	15.8994	NA	NA	NA	NA	NA	NA	NA	NA
ASTN1	ENSG00000152092.11	membrane	SignalP-TM	NA	NA	NA	NA	NA	NA	NA	NA	NA	NA	NA	NA	NA	NA	NA	NA	NA	NA	NA
ASUN	ENSG00000064102.10	cytosolic	cyt_notsig	Q9NVM9	23.4046	21.3183	22.7145	24.4457	22.8466	23.3031	23.3506	21.6492	21.7691	23.2111	21.6379	21.9607	0.311619	0.325847	0.416423	-0.136191	0.229425	nontarget
ASXL1	ENSG00000171456.12	cytosolic	cyt_notsig	NA	NA	NA	NA	NA	NA	NA	NA	NA	NA	NA	NA	NA	NA	NA	NA	NA	NA	target
ASXL2	ENSG00000143970.12	cytosolic	cyt_notsig	NA	NA	NA	NA	NA	NA	NA	NA	NA	NA	NA	NA	NA	NA	NA	NA	NA	NA	NA
ATAD1	ENSG00000138138.9	membrane	mem_notsig	Q8NBU5	27.3185	23.7303	23.8679	27.6915	25.3675	25.5984	27.1851	24.016	23.7265	27.2231	24.4608	24.1138	0.157691	0.0207689	0.215496	-0.189793	0.0510406	target
ATAD2	ENSG00000156802.8	cytosolic	cyt_notsig	A0A0B4J211	NA	NA	NA	NA	NA	NA	NA	NA	NA	NA	NA	NA	NA	NA	NA	NA	NA	target
ATAD2B	ENSG00000119778.10	cytosolic	cyt_notsig	H7BYF1	17.3125	17.0179	NA	NA	NA	NA	23.1978	18.9063	18.842	NA	NA	NA	NA	NA	NA	NA	NA	NA
ATAD3A	ENSG00000197785.9	cytosolic	MitoCarta	Q9NVI7	27.638	23.8584	23.8387	27.3667	24.2855	24.0912	27.1238	23.3488	23.5546	27.3461	23.9651	24.3487	0.184725	0.0465609	0.0294703	-0.0611541	0.0499004	nontarget
ATAD3B	ENSG00000160072.15	cytosolic	MitoCarta	Q5T9A4	28.1912	25.9121	24.6416	28.5505	25.4507	25.1129	27.9542	25.5307	24.5536	27.8502	24.7808	25.095	0.068602	0.0473988	-0.0434845	-0.0133551	0.0147903	nontarget
ATAD5	ENSG00000176208.4	cytosolic	cyt_notsig	Q96QE3	21.036	21.2139	20.6444	21.9381	21.7136	21.6487	20.7029	20.3188	19.6452	21.2146	20.5022	20.4452	NA	0.363451	NA	0.47903	NA	NA
ATAT1	ENSG00000137343.13	cytosolic	cyt_notsig	Q5SQI0	18.5208	16.3724	19.1382	20.8046	16.5431	19.255	21.0796	17.5687	20.6678	NA	NA	NA	NA	NA	NA	NA	NA	nontarget
ATE1	ENSG00000107669.13	cytosolic	cyt_notsig	O95260	18.7105	18.8183	15.4481	NA	NA	NA	20.3443	18.4602	17.1952	NA	NA	NA	NA	NA	NA	NA	NA	nontarget
ATF1	ENSG00000123268.4	cytosolic	cyt_notsig	P18846	23.7373	21.4249	24.7243	23.3941	21.4608	23.5552	21.576	NA	NA	23.6784	20.9749	21.0927	NA	NA	NA	NA	NA	nontarget
ATF2	ENSG00000115966.12	cytosolic	cyt_notsig	H7C2N6	NA	NA	NA	20.6902	18.5735	17.1844	20.706	18.1823	16.146	20.0087	17.7995	17.4656	NA	NA	NA	NA	NA	nontarget
ATF3	ENSG00000162772.12	cytosolic	cyt_notsig	NA	NA	NA	NA	NA	NA	NA	NA	NA	NA	NA	NA	NA	NA	NA	NA	NA	NA	nontarget
ATF4	ENSG00000128272.10	cytosolic	cyt_notsig	NA	NA	NA	NA	NA	NA	NA	NA	NA	NA	NA	NA	NA	NA	NA	NA	NA	NA	target
ATF5	ENSG00000169136.4	cytosolic	cyt_notsig	NA	NA	NA	NA	NA	NA	NA	NA	NA	NA	NA	NA	NA	NA	NA	NA	NA	NA	target
ATF6	ENSG00000118217.5	membrane	mem_notsig	P18850	20.1071	19.9529	20.0376	18.7729	19.6743	19.3319	18.0825	19.3065	19.507	19.2407	18.4752	18.5707	0.170822	-0.724087	NA	NA	NA	NA
ATF6B	ENSG00000213676.6	membrane	mem_notsig	H0Y7D7	21.7954	21.1718	21.8405	20.6778	20.5689	20.1751	20.8479	19.9906	21.0969	20.4295	19.6043	20.256	0.365021	-0.254117	-1.20689	NA	NA	nontarget
ATF7	ENSG00000170653.14	cytosolic	TailAnchored	P17544	22.3651	20.0576	23.3192	22.6342	21.168	22.9063	21.1106	18.5998	22.0198	21.87	20.0663	20.9006	NA	0.577731	NA	NA	NA	nontarget
ATF7IP	ENSG00000171681.8	cytosolic	cyt_notsig	Q6VMQ6	23.25	21.7054	21.0636	23.4521	21.5522	21.6188	23.5199	21.0234	21.3228	22.2402	19.3617	19.7662	-0.0674701	0.10675	-0.198117	0.233006	0.0185424	target
ATF7IP2	ENSG00000166669.9	cytosolic	cyt_notsig	NA	NA	NA	NA	NA	NA	NA	NA	NA	NA	NA	NA	NA	NA	NA	NA	NA	NA	nontarget
ATG10	ENSG00000152348.11	cytosolic	cyt_notsig	NA	NA	NA	NA	NA	NA	NA	NA	NA	NA	NA	NA	NA	NA	NA	NA	NA	NA	NA
ATG12	ENSG00000145782.8	cytosolic	cyt_notsig	O94817	23.0168	20.7086	20.0678	NA	NA	NA	23.8826	21.1271	22.3124	NA	NA	NA	0.00977712	NA	-0.676448	NA	NA	target
ATG13	ENSG00000175224.12	cytosolic	cyt_notsig	O75143	16.8088	14.9551	14.2338	22.3445	19.7226	19.3537	19.6838	19.0954	16.7857	22.7789	19.5487	20.0359	NA	NA	0.137838	-0.220825	NA	target
ATG14	ENSG00000126775.8	cytosolic	cyt_notsig	NA	NA	NA	NA	NA	NA	NA	NA	NA	NA	NA	NA	NA	NA	NA	NA	NA	NA	NA
ATG16L1	ENSG00000085978.17	cytosolic	cyt_notsig	E7EVC7	19.9392	18.2031	17.3795	16.4941	18.5867	17.4343	21.3187	19.9762	18.9842	16.231	16.4067	15.4649	NA	NA	NA	NA	NA	nontarget
ATG16L2	ENSG00000168010.6	cytosolic	cyt_notsig	NA	NA	NA	NA	NA	NA	NA	NA	NA	NA	NA	NA	NA	NA	NA	NA	NA	NA	NA
ATG2A	ENSG00000110046.8	cytosolic	cyt_notsig	Q2TAZ0	15.8787	11.8945	13.441	17.2866	15.3	16.8514	17.9876	18.249	14.9757	14.7769	15.9814	16.6654	NA	NA	NA	NA	NA	NA
ATG2B	ENSG00000066739.7	cytosolic	cyt_notsig	Q96BY7	18.399	20.1411	20.2795	NA	NA	NA	19.6676	18.9644	21.7574	NA	NA	15.5708	-1.91458	NA	0.536126	NA	NA	NA
ATG3	ENSG00000144848.6	cytosolic	cyt_notsig	Q9NT62	23.7344	21.2572	21.636	NA	NA	NA	25.0185	22.232	21.6211	NA	NA	NA	0.293606	NA	0.735932	NA	NA	target
ATG4A	ENSG00000101844.13	cytosolic	cyt_notsig	H7BYM2	19.1928	13.6553	13.9944	NA	NA	NA	20.284	NA	NA	NA	NA	NA	NA	NA	NA	NA	NA	NA
ATG4B	ENSG00000168397.12	cytosolic	cyt_notsig	Q9Y4P1	23.3913	20.4288	21.8172	NA	NA	NA	25.274	25.3756	23.0372	NA	NA	NA	0.77349	NA	0.206379	NA	NA	target
ATG4C	ENSG00000125703.10	cytosolic	cyt_notsig	Q96DT6	18.496	16.6415	18.1332	NA	NA	NA	21.1862	22.9934	19.5145	NA	NA	NA	NA	NA	NA	NA	NA	nontarget
ATG4D	ENSG00000130734.5	cytosolic	cyt_notsig	NA	NA	NA	NA	NA	NA	NA	NA	NA	NA	NA	NA	NA	NA	NA	NA	NA	NA	target
ATG5	ENSG00000057663.8	cytosolic	cyt_notsig	Q9H1Y0	21.6419	22.317	19.3409	20.971	21.3559	18.5856	23.4092	23.028	20.5182	NA	NA	NA	NA	NA	NA	NA	NA	nontarget
ATG7	ENSG00000197548.8	cytosolic	cyt_notsig	O95352	22.1834	19.5922	19.6787	NA	NA	NA	23.3017	20.3771	20.6792	NA	NA	NA	NA	NA	0.475675	NA	NA	nontarget
ATG9A	ENSG00000198925.6	membrane	TMhelix-only	Q7Z3C6	22.7373	20.7587	21.6863	23.2404	21.8697	21.6563	22.58	21.0628	21.4603	22.5852	21.0498	22.4417	NA	-0.0416547	NA	0.339382	NA	target
ATHL1	ENSG00000142102.11	cytosolic	cyt_notsig	NA	NA	NA	NA	NA	NA	NA	NA	NA	NA	NA	NA	NA	NA	NA	NA	NA	NA	NA
ATIC	ENSG00000138363.10	cytosolic	MitoCarta	P31939	26.7269	23.7779	23.2624	22.0492	19.9257	21.5853	27.8162	24.7627	24.6288	20.3284	19.2867	18.6337	-0.0390732	NA	0.0126646	NA	NA	target
ATL1	ENSG00000198513.7	NA	TMhelix-only	Q8WXF7	24.4787	22.4011	21.9419	23.7554	21.3449	20.854	24.1364	21.8874	21.7386	23.2393	20.0304	20.1629	NA	NA	NA	NA	NA	NA
ATL2	ENSG00000119787.9	NA	cytANDmem_notsig	Q8NHH9	26.4512	23.8315	23.4246	26.6255	23.9657	25.5407	26.1837	23.682	24.2931	26.1624	23.4583	25.1546	-0.197087	0.190172	0.120843	-0.281906	-0.0419944	nontarget
ATM	ENSG00000149311.13	cytosolic	cyt_notsig	Q13315	21.2991	20.5277	20.5103	21.9404	22.1059	22.0349	21.7649	21.2007	22.2713	21.1124	20.4424	21.3805	NA	NA	NA	NA	NA	nontarget
ATMIN	ENSG00000166454.5	cytosolic	cyt_notsig	NA	NA	NA	NA	NA	NA	NA	NA	NA	NA	NA	NA	NA	NA	NA	NA	NA	NA	nontarget
ATN1	ENSG00000111676.10	cytosolic	cyt_notsig	P54259	NA	NA	NA	NA	NA	NA	NA	NA	NA	NA	NA	NA	NA	NA	NA	NA	NA	target
ATOH7	ENSG00000179774.7	cytosolic	cyt_notsig	NA	NA	NA	NA	NA	NA	NA	NA	NA	NA	NA	NA	NA	NA	NA	NA	NA	NA	NA
ATOX1	ENSG00000177556.7	cytosolic	cyt_notsig	E5RIM7	25.495	26.5261	22.6641	NA	NA	NA	25.3679	26.2851	23.594	NA	NA	NA	NA	NA	0.329413	NA	NA	nontarget
ATP10D	ENSG00000145246.9	membrane	TMhelix-only	NA	NA	NA	NA	NA	NA	NA	NA	NA	NA	NA	NA	NA	NA	NA	NA	NA	NA	NA
ATP11A	ENSG00000068650.14	membrane	TMhelix-only	H0Y547	NA	NA	NA	17.3368	14.6313	13.92	17.2718	NA	NA	18.4347	17.1125	18.5224	NA	NA	NA	NA	NA	target
ATP11B	ENSG00000058063.11	membrane	TMhelix-only	Q9Y2G3	20.6388	20.4216	19.9283	20.3242	18.8105	18.8728	20.3429	18.2804	18.5909	19.477	17.1534	16.8017	NA	NA	NA	NA	NA	target
ATP11C	ENSG00000101974.10	membrane	TMhelix-only	A0A067XG54	23.4805	22.3586	22.1905	24.356	23.0563	23.71	22.8885	22.2592	21.8796	23.3005	21.7244	21.9073	NA	0.170566	NA	0.0735451	NA	target
ATP13A1	ENSG00000105726.12	membrane	TMhelix-only	Q9HD20	25.6863	25.0196	24.5528	25.3456	24.581	24.9733	24.8771	24.2005	23.5486	24.7698	23.0964	24.1249	0.0805212	0.279531	0.893196	0.50539	0.439659	target
ATP13A2	ENSG00000159363.13	membrane	TMhelix-only	Q9NQ11	19.3787	17.0954	17.101	18.9759	20.5878	20.0548	NA	NA	NA	14.4995	12.9018	12.1246	NA	NA	NA	NA	NA	target
ATP13A3	ENSG00000133657.10	membrane	TMhelix-only	Q9H7F0	22.7066	22.5938	21.585	23.1902	24.2186	21.948	22.4616	21.8465	20.8357	21.487	20.5117	21.1415	NA	NA	NA	0.205647	NA	target
ATP1A1	ENSG00000163399.11	membrane	TMhelix-only	P05023	29.3368	26.8118	26.6228	29.403	26.6024	26.7688	29.3103	26.6967	27.2616	29.1946	26.4379	26.4939	-0.00736207	-0.041046	-0.0787464	-0.0919367	-0.0547728	target
ATP1A3	ENSG00000105409.11	membrane	TMhelix-only	M0R116	20.3327	17.5418	17.0481	21.0538	19.1059	18.7216	NA	NA	NA	16.5496	13.3509	13.495	NA	NA	NA	NA	NA	target
ATP1B1	ENSG00000143153.8	membrane	TMhelix-only	P05026	24.9246	21.6773	21.2335	25.2623	22.2366	23.1654	23.8592	20.7525	23.0168	25.4565	23.0113	24.4153	0.0794293	0.0143553	NA	-0.23131	NA	target
ATP1B2	ENSG00000129244.4	membrane	TMhelix-only	NA	NA	NA	NA	NA	NA	NA	NA	NA	NA	NA	NA	NA	NA	NA	NA	NA	NA	NA
ATP1B3	ENSG00000069849.6	membrane	TMhelix-only	P54709	29.1678	26.2368	25.9414	29.1955	26.474	25.7402	29.3038	26.2276	25.9595	28.4381	25.4708	25.0289	-0.3821	0.0373119	0.253859	0.0916636	0.000183758	target
ATP2A2	ENSG00000174437.12	membrane	TMhelix-only	P16615	29.2431	26.4267	25.8234	29.5034	26.5193	25.6148	29.4341	26.4364	26.0765	28.846	25.7408	25.31	-0.348776	-0.295022	-0.158208	-0.267955	-0.26749	target
ATP2A3	ENSG00000074370.13	NA	TMhelix-only	NA	NA	NA	NA	NA	NA	NA	NA	NA	NA	NA	NA	NA	NA	NA	NA	NA	NA	NA
ATP2B1	ENSG00000070961.10	membrane	TMhelix-only	P20020	25.824	23.3372	24.3046	25.6775	24.2494	23.8579	25.5229	23.9922	24.058	25.1954	22.9611	23.5394	-0.221573	-0.306662	NA	-0.138159	NA	target
ATP2B4	ENSG00000058668.10	membrane	mem_notsig	P23634	21.5018	20.2775	21.1461	21.9478	20.6682	21.02	21.0603	20.2439	21.1397	21.0802	19.5781	18.8048	NA	NA	NA	NA	NA	NA
ATP2C1	ENSG00000017260.15	membrane	TMhelix-only	B4E2Q0	23.4316	23.9792	21.6135	24.1974	23.5362	23.905	23.0498	23.8129	21.7606	22.8225	20.976	23.4487	NA	NA	NA	0.875301	NA	target
ATP5A1	ENSG00000152234.11	cytosolic	MitoCarta	P25705	31.2205	27.539	27.5059	31.6044	27.9115	27.5811	31.3358	27.5362	27.4413	31.0309	27.1301	27.0825	0.237931	0.0153548	0.0725586	-0.0265876	0.0748141	target
ATP5B	ENSG00000110955.4	cytosolic	MitoCarta	P06576	31.9301	28.3794	28.0215	32.1742	29.2823	28.3515	31.916	28.4011	27.9961	31.5976	27.9671	27.9638	-0.00306176	0.026021	0.05116	0.0316069	0.0264315	target
ATP5C1	ENSG00000165629.15	cytosolic	MitoCarta	P36542	30.3574	26.9706	26.8593	30.2695	27.0804	26.6938	29.9385	26.4498	26.3118	30.1312	26.8062	26.8571	0.171335	0.09815	-0.0144981	0.0328609	0.0719619	target
ATP5D	ENSG00000099624.3	cytosolic	MitoCarta	P30049	29.2598	25.4234	25.5191	29.6872	26.2979	25.8339	29.7581	26.1726	25.8931	28.703	24.8751	25.1917	0.117296	-0.140237	0.0936635	0.0772998	0.0370056	target
ATP5E	ENSG00000124172.5	cytosolic	MitoCarta	NA	NA	NA	NA	NA	NA	NA	NA	NA	NA	NA	NA	NA	NA	NA	NA	NA	NA	target
ATP5F1	ENSG00000116459.6	cytosolic	MitoCarta	P24539	30.7661	27.7335	26.9348	30.1868	27.6743	26.3297	30.1522	27.3867	26.4135	30.1816	26.4618	26.4668	-0.225784	-0.131282	0.0836457	-0.0965317	-0.092488	target
ATP5G1	ENSG00000159199.9	cytosolic	TailAnchored	D6R9H7	23.6263	18.2006	20.4774	20.9858	16.9343	20.0201	25.6345	23.001	23.4444	22.7406	20.9388	21.495	NA	NA	NA	-0.105142	NA	target
ATP5G2	ENSG00000135390.13	cytosolic	TMhelix-only	NA	NA	NA	NA	NA	NA	NA	NA	NA	NA	NA	NA	NA	NA	NA	NA	NA	NA	target
ATP5G3	ENSG00000154518.5	cytosolic	TMhelix-only	NA	NA	NA	NA	NA	NA	NA	NA	NA	NA	NA	NA	NA	NA	NA	NA	NA	NA	target
ATP5H	ENSG00000167863.7	cytosolic	MitoCarta	O75947	30.7952	27.7204	27.0493	30.3251	27.3657	26.3818	29.8929	26.7806	26.055	29.5475	26.0776	25.713	-0.264668	-0.0375028	0.453182	0.60038	0.187848	target
ATP5I	ENSG00000169020.5	cytosolic	MitoCarta	P56385	28.4396	26.9673	26.0738	28.2909	26.484	25.9669	27.6439	27.0426	25.9858	27.9839	25.9958	26.1778	0.00317044	0.443501	NA	0.236384	NA	target
ATP5J	ENSG00000154723.8	cytosolic	MitoCarta	P18859	29.6357	25.659	27.0814	29.869	26.7318	26.5172	29.6	25.7933	26.7974	29.0617	25.4273	25.7379	-0.10507	0.11023	0.307323	0.216854	0.132334	target
ATP5J2	ENSG00000241468.3	cytosolic	TailAnchored	P56134	26.0828	23.9483	23.1088	25.6122	22.3881	21.8179	NA	NA	NA	18.7915	15.5618	15.8905	NA	NA	NA	NA	NA	nontarget
ATP5L	ENSG00000167283.3	cytosolic	MitoCarta	O75964	29.584	27.3896	26.0838	28.8011	25.8354	25.6531	28.944	26.5212	25.8904	28.0898	24.4646	24.5492	-0.331736	0.010923	0.218598	0.170297	0.0170206	nontarget
ATP5O	ENSG00000241837.2	cytosolic	MitoCarta	P48047	30.0894	26.2293	27.1504	30.5213	27.3342	26.9289	30.3933	27.1748	27.0493	29.5589	26.2651	26.4547	0.00389003	-0.0380508	0.291221	0.0718912	0.0822379	target
ATP5S	ENSG00000125375.10	cytosolic	MitoCarta	Q99766	21.0958	22.8954	18.2914	23.1615	21.909	22.6114	20.6309	22.333	17.9071	23.4102	19.6872	21.6128	NA	NA	NA	NA	NA	target
ATP5SL	ENSG00000105341.14	cytosolic	MitoCarta	Q9NW81	22.5577	25.4678	21.5949	22.0654	25.041	20.5337	21.5222	24.9729	20.7436	20.2119	18.2743	18.417	NA	-0.0309877	NA	NA	NA	nontarget
ATP6AP1	ENSG00000071553.12	membrane	SignalP-TM	Q15904	26.324	25.4849	26.7294	26.5813	25.7043	26.0314	25.4252	24.4338	26.548	26.0601	25.2568	27.0322	0.146003	0.62798	0.217206	0.636661	0.406963	target
ATP6AP1L	ENSG00000205464.7	cytosolic	TMhelix-only	NA	NA	NA	NA	NA	NA	NA	NA	NA	NA	NA	NA	NA	NA	NA	NA	NA	NA	NA
ATP6AP2	ENSG00000182220.9	membrane	SignalP-TM	A0A1B0GVW0	25.7748	24.7697	26.481	26.2659	25.5719	25.3447	26.0174	26.2391	25.9579	26.2733	25.0419	25.1192	0.216362	0.271665	0.0934942	-0.010923	0.142649	target
ATP6V0A1	ENSG00000033627.10	membrane	TMhelix-only	Q93050	25.1496	22.8405	22.1889	25.3278	23.6101	22.3976	24.9733	22.9733	22.1303	24.7493	22.472	22.6072	-0.466496	-0.329268	0.730967	-0.324465	-0.0973158	target
ATP6V0A2	ENSG00000185344.9	membrane	TMhelix-only	Q9Y487	23.4948	24.2391	23.8497	24.1171	23.9888	23.8448	23.3488	24.3832	23.5861	23.9408	23.7916	23.044	NA	0.288654	-0.370164	0.365778	NA	target
ATP6V0B	ENSG00000117410.9	membrane	TMhelix-only	NA	NA	NA	NA	NA	NA	NA	NA	NA	NA	NA	NA	NA	NA	NA	NA	NA	NA	target
ATP6V0C	ENSG00000185883.6	membrane	TMhelix-only	P27449	28.8739	25.6638	25.3884	28.7484	25.6442	25.4639	27.4513	23.7939	23.5834	27.8067	24.2505	25.0332	0.281075	0.266397	NA	0.0256322	NA	nontarget
ATP6V0D1	ENSG00000159720.7	cytosolic	cyt_notsig	F5GYQ1	26.4567	25.2149	26.2185	26.3205	24.0731	27.1996	26.046	23.5808	26.441	25.4014	22.6739	25.8255	-0.0249715	0.106214	0.196013	-0.355355	-0.0195248	target
ATP6V0E1	ENSG00000113732.4	membrane	TMhelix-only	NA	NA	NA	NA	NA	NA	NA	NA	NA	NA	NA	NA	NA	NA	NA	NA	NA	NA	target
ATP6V0E2	ENSG00000171130.13	NA	cytANDmem_notsig	NA	NA	NA	NA	NA	NA	NA	NA	NA	NA	NA	NA	NA	NA	NA	NA	NA	NA	target
ATP6V0E2-AS1	ENSG00000204934.6	cytosolic	cyt_notsig	NA	NA	NA	NA	NA	NA	NA	NA	NA	NA	NA	NA	NA	NA	NA	NA	NA	NA	NA
ATP6V1A	ENSG00000114573.5	cytosolic	cyt_notsig	P38606	25.7716	23.1052	23.6737	25.2692	25.0199	23.0426	26.4095	24.0003	24.9776	24.8775	23.3102	23.278	0.710614	NA	0.101165	NA	NA	target
ATP6V1B2	ENSG00000147416.6	cytosolic	cyt_notsig	P21281	25.7038	24.0044	23.3506	24.8451	22.379	22.2704	25.8528	24.9355	23.4972	24.8834	22.7071	22.6487	0.0113525	NA	0.373682	NA	NA	target
ATP6V1C1	ENSG00000155097.7	cytosolic	cyt_notsig	P21283	23.705	24.7935	21.47	23.308	21.9058	22.1112	24.5593	24.6519	23.0507	22.1839	19.8727	20.076	-0.142815	NA	0.187625	NA	NA	nontarget
ATP6V1C2	ENSG00000143882.5	cytosolic	cyt_notsig	NA	NA	NA	NA	NA	NA	NA	NA	NA	NA	NA	NA	NA	NA	NA	NA	NA	NA	NA
ATP6V1D	ENSG00000100554.7	cytosolic	cyt_notsig	Q9Y5K8	23.6862	21.1647	21.5131	22.3324	20.4288	21.3833	24.0054	22.0245	22.4386	22.3247	20.2258	21.322	-0.0882854	NA	NA	NA	NA	nontarget
ATP6V1E1	ENSG00000131100.8	cytosolic	cyt_notsig	P36543	25.5666	22.7917	24.0675	24.7477	23.1267	23.3857	25.7094	23.3254	23.2113	24.9658	23.3086	23.6468	-0.013975	3.40368	0.209812	0.0862317	0.921436	target
ATP6V1F	ENSG00000128524.4	cytosolic	cyt_notsig	Q16864	25.5258	23.0114	24.818	25.2944	23.5923	23.7746	26.1253	24.7854	24.8226	24.8339	23.3477	23.6411	1.31655	-0.160266	0.0618271	0.0714515	0.322391	target
ATP6V1G1	ENSG00000136888.6	cytosolic	cyt_notsig	O75348	25.7096	23.6942	24.4885	26.0563	24.9324	26.5985	26.7737	23.7426	24.3492	24.6556	23.5708	27.1716	0.121811	0.434668	-0.230941	-0.399007	-0.0183671	target
ATP6V1G2	ENSG00000213760.6	cytosolic	cyt_notsig	NA	NA	NA	NA	NA	NA	NA	NA	NA	NA	NA	NA	NA	NA	NA	NA	NA	NA	NA
ATP6V1G2-DDX39B	ENSG00000254870.1	cytosolic	cyt_notsig	NA	NA	NA	NA	NA	NA	NA	NA	NA	NA	NA	NA	NA	NA	NA	NA	NA	NA	nontarget
ATP6V1H	ENSG00000047249.12	cytosolic	cyt_notsig	Q9UI12	24.1882	25.5393	23.6752	24.3012	25.0035	24.0321	24.8884	22.9035	23.1893	22.7023	24.3326	20.1796	0.239887	NA	0.262988	NA	NA	nontarget
ATP7A	ENSG00000165240.13	membrane	TMhelix-only	Q04656	20.8786	19.0286	18.7296	19.5824	17.0505	16.9548	20.8563	17.1828	16.6659	20.0242	17.8397	17.4187	NA	NA	NA	NA	NA	NA
ATP7B	ENSG00000123191.9	membrane	TMhelix-only	E7ET55	20.4995	16.9227	17.4371	20.4348	16.3842	18.4643	17.9887	16.6989	19.4901	20.1914	18.2086	19.2665	NA	NA	NA	NA	NA	NA
ATP8A1	ENSG00000124406.12	membrane	mem_notsig	NA	NA	NA	NA	NA	NA	NA	NA	NA	NA	NA	NA	NA	NA	NA	NA	NA	NA	NA
ATP8B2	ENSG00000143515.12	membrane	TMhelix-only	NA	NA	NA	NA	NA	NA	NA	NA	NA	NA	NA	NA	NA	NA	NA	NA	NA	NA	target
ATP9A	ENSG00000054793.9	membrane	TMhelix-only	O75110	18.8222	16.1564	16.3674	20.2512	17.9747	17.4948	20.3794	18.7915	17.399	18.8928	18.8287	20.3546	NA	NA	NA	NA	NA	target
ATPAF1	ENSG00000123472.8	cytosolic	MitoCarta	I3L448	27.7913	24.9706	24.5249	27.21	25.3736	24.3647	27.6255	24.9085	24.8019	27.0261	25.0645	24.519	-0.0441367	-0.151234	0.607331	-0.143002	0.0672397	nontarget
ATPAF2	ENSG00000171953.11	cytosolic	MitoCarta	Q8N5M1	24.9042	23.3794	22.4112	24.1493	22.1234	23.5369	24.6899	24.802	22.5544	23.6043	22.3185	21.7421	NA	NA	NA	0.385036	NA	nontarget
ATPIF1	ENSG00000130770.13	cytosolic	MitoCarta	Q9UII2	27.1105	23.5656	23.735	27.2764	23.7631	23.2463	27.3247	23.8871	23.408	27.3142	24.705	23.84	NA	-0.237217	0.164593	-0.0384362	NA	target
ATR	ENSG00000175054.10	cytosolic	cyt_notsig	Q13535	22.6804	21.1214	21.3092	22.6492	22.1386	21.548	22.0115	21.8419	20.4192	21.967	21.7161	20.6251	NA	0.478299	NA	NA	NA	nontarget
ATRAID	ENSG00000138085.12	membrane	SignalP-TM	Q6UW56	25.9798	23.4059	21.9926	24.5488	22.9615	21.4092	24.1623	22.3798	21.95	22.0572	20.3868	19.6226	NA	-1.29775	NA	NA	NA	target
ATRIP	ENSG00000164053.13	cytosolic	cyt_notsig	Q8WXE1	22.0061	19.7863	19.3315	21.8344	20.8542	18.7616	21.6332	19.5082	19.6	21.3726	22.7645	22.9367	NA	NA	NA	NA	NA	NA
ATRN	ENSG00000088812.13	membrane	TMhelix-only	O75882	17.3708	NA	NA	17.9235	18.3097	15.7383	NA	NA	NA	17.6671	17.3834	16.0918	NA	NA	NA	NA	NA	NA
ATRNL1	ENSG00000107518.12	membrane	mem_notsig	NA	NA	NA	NA	NA	NA	NA	NA	NA	NA	NA	NA	NA	NA	NA	NA	NA	NA	NA
ATRX	ENSG00000085224.16	cytosolic	cyt_notsig	P46100	22.0766	19.3892	20.2574	22.3554	21.0425	20.1509	22.3495	21.0697	20.9146	21.662	20.3141	20.3417	NA	NA	NA	NA	NA	NA
ATXN1	ENSG00000124788.13	cytosolic	cyt_notsig	NA	NA	NA	NA	NA	NA	NA	NA	NA	NA	NA	NA	NA	NA	NA	NA	NA	NA	NA
ATXN10	ENSG00000130638.11	cytosolic	cyt_notsig	Q9UBB4	25.1237	23.0955	22.6447	22.3629	24.0229	22.2299	26.6415	24.722	24.4346	21.8701	20.1891	19.519	-0.0347218	NA	0.0936173	0.32572	NA	target
ATXN1L	ENSG00000224470.3	cytosolic	cyt_notsig	NA	NA	NA	NA	NA	NA	NA	NA	NA	NA	NA	NA	NA	NA	NA	NA	NA	NA	nontarget
ATXN2	ENSG00000204842.10	cytosolic	MitoCarta	F8WB05	NA	NA	NA	NA	NA	NA	NA	NA	NA	NA	NA	NA	NA	NA	NA	NA	NA	target
ATXN2L	ENSG00000168488.14	cytosolic	cyt_notsig	Q8WWM7	26.3235	24.2426	26.0165	25.6595	23.4435	23.7806	26.2008	23.9261	24.4922	25.337	23.4185	25.8445	0.0980152	0.279768	-0.204391	-0.0461418	0.0318127	target
ATXN3	ENSG00000066427.17	cytosolic	cyt_notsig	D3VVH9	20.8472	20.5715	19.7919	NA	NA	NA	23.0598	18.9893	19.0127	NA	NA	NA	-0.227709	NA	NA	NA	NA	nontarget
ATXN7	ENSG00000163635.13	cytosolic	cyt_notsig	NA	NA	NA	NA	NA	NA	NA	NA	NA	NA	NA	NA	NA	NA	NA	NA	NA	NA	NA
ATXN7L1	ENSG00000146776.10	cytosolic	cyt_notsig	NA	NA	NA	NA	NA	NA	NA	NA	NA	NA	NA	NA	NA	NA	NA	NA	NA	NA	NA
ATXN7L2	ENSG00000162650.11	cytosolic	cyt_notsig	NA	NA	NA	NA	NA	NA	NA	NA	NA	NA	NA	NA	NA	NA	NA	NA	NA	NA	NA
ATXN7L3	ENSG00000087152.11	cytosolic	cyt_notsig	K7EKG9	20.3704	NA	NA	NA	NA	NA	NA	NA	NA	NA	NA	NA	NA	NA	NA	NA	NA	nontarget
ATXN7L3B	ENSG00000253719.2	cytosolic	cyt_notsig	Q96GX2	23.3715	20.4255	20.6511	NA	NA	NA	25.2166	21.941	25.1638	NA	NA	NA	0.650121	NA	0.0244579	NA	NA	nontarget
AUH	ENSG00000148090.7	cytosolic	MitoCarta	Q13825	23.1309	20.3254	20.7804	24.1155	22.1173	21.7324	21.8363	17.5282	18.4806	23.5509	21.9483	21.8033	NA	NA	NA	NA	NA	nontarget
AUNIP	ENSG00000127423.6	cytosolic	cyt_notsig	NA	NA	NA	NA	NA	NA	NA	NA	NA	NA	NA	NA	NA	NA	NA	NA	NA	NA	nontarget
AUP1	ENSG00000115307.12	membrane	TMhelix-only	Q9Y679	25.6044	22.6323	23.1538	25.5658	22.296	23.4635	25.5079	22.6225	23.021	25.3077	22.5063	22.951	0.38637	0.458382	-0.051024	-0.077243	0.179121	target
AURKA	ENSG00000087586.13	cytosolic	cyt_notsig	O14965	23.3041	23.5331	22.9686	24.262	24.2372	23.6143	23.1491	23.3896	22.6925	22.6388	21.9809	22.4203	0.304277	0.268674	0.0168477	-0.413052	0.0441866	nontarget
AURKAIP1	ENSG00000175756.9	cytosolic	MitoCarta	NA	NA	NA	NA	NA	NA	NA	NA	NA	NA	NA	NA	NA	NA	NA	NA	NA	NA	target
AURKB	ENSG00000178999.8	cytosolic	cyt_notsig	Q96GD4	21.4844	21.7838	21.311	21.6594	21.9343	21.3841	22.6991	22.4353	22.1493	21.7965	21.4996	21.6133	-0.249582	0.210264	0.0503381	-0.0220482	-0.00275702	target
AUTS2	ENSG00000158321.11	cytosolic	cyt_notsig	NA	NA	NA	NA	NA	NA	NA	NA	NA	NA	NA	NA	NA	NA	NA	NA	NA	NA	nontarget
AVEN	ENSG00000169857.3	cytosolic	cyt_notsig	Q9NQS1	21.4357	19.4867	19.0469	20.3272	18.0958	19.1893	20.7905	18.0151	18.4012	19.8124	NA	NA	NA	NA	NA	NA	NA	NA
AVL9	ENSG00000105778.13	cytosolic	cyt_notsig	B8ZZW5	18.9597	16.8875	15.056	NA	NA	NA	20.2045	18.587	18.9348	NA	NA	NA	NA	NA	NA	NA	NA	NA
AVPI1	ENSG00000119986.6	cytosolic	cyt_notsig	NA	NA	NA	NA	NA	NA	NA	NA	NA	NA	NA	NA	NA	NA	NA	NA	NA	NA	nontarget
AXIN1	ENSG00000103126.10	cytosolic	cyt_notsig	NA	NA	NA	NA	NA	NA	NA	NA	NA	NA	NA	NA	NA	NA	NA	NA	NA	NA	nontarget
AXIN2	ENSG00000168646.8	cytosolic	cyt_notsig	NA	NA	NA	NA	NA	NA	NA	NA	NA	NA	NA	NA	NA	NA	NA	NA	NA	NA	NA
AZI1	ENSG00000141577.9	cytosolic	cyt_notsig	NA	NA	NA	NA	NA	NA	NA	NA	NA	NA	NA	NA	NA	NA	NA	NA	NA	NA	NA
AZI2	ENSG00000163512.9	cytosolic	cyt_notsig	NA	NA	NA	NA	NA	NA	NA	NA	NA	NA	NA	NA	NA	NA	NA	NA	NA	NA	nontarget
AZIN1	ENSG00000155096.9	cytosolic	cyt_notsig	NA	NA	NA	NA	NA	NA	NA	NA	NA	NA	NA	NA	NA	NA	NA	NA	NA	NA	target
B2M	ENSG00000166710.13	membrane	SignalP-noTM-only	H0YLF3	NA	NA	NA	NA	NA	NA	NA	NA	NA	NA	NA	NA	NA	NA	NA	NA	NA	target
B3GALNT2	ENSG00000162885.8	NA	cytANDmem_notsig	Q8NCR0	NA	NA	NA	19.9562	18.3403	20.8689	19.6703	21.5353	17.1696	21.8155	21.7519	18.4292	NA	NA	NA	NA	NA	target
B3GALT6	ENSG00000176022.3	membrane	TMhelix-only	Q96L58	22.7939	22.3014	22.2999	22.8171	21.6623	24.9748	22.7654	21.9693	20.1139	21.6284	19.0496	21.4645	NA	1.08038	NA	NA	NA	nontarget
B3GALTL	ENSG00000187676.7	membrane	SignalP-TM	Q6Y288	24.5135	23.4139	22.591	25.0909	23.6598	22.6739	24.667	23.9614	22.6708	23.3999	21.4892	21.9007	NA	NA	NA	NA	NA	NA
B3GAT1	ENSG00000109956.8	NA	TMhelix-only	NA	NA	NA	NA	NA	NA	NA	NA	NA	NA	NA	NA	NA	NA	NA	NA	NA	NA	NA
B3GAT2	ENSG00000112309.6	cytosolic	TMhelix-only	NA	NA	NA	NA	NA	NA	NA	NA	NA	NA	NA	NA	NA	NA	NA	NA	NA	NA	NA
B3GAT3	ENSG00000149541.5	membrane	TMhelix-only	O94766	24.8503	21.787	22.1925	22.8835	21.5254	20.953	24.8043	22.0532	21.5055	24.0571	23.4454	21.8321	NA	NA	NA	NA	NA	target
B3GNT1	ENSG00000174684.6	membrane	TMhelix-only	NA	NA	NA	NA	NA	NA	NA	NA	NA	NA	NA	NA	NA	NA	NA	NA	NA	NA	target
B3GNT2	ENSG00000170340.10	membrane	TMhelix-only	Q9NY97	19.5297	17.8629	18.3029	19.1487	21.38	19.9125	NA	NA	NA	NA	NA	NA	NA	NA	NA	NA	NA	NA
B3GNT5	ENSG00000176597.7	NA	cytANDmem_notsig	NA	NA	NA	NA	NA	NA	NA	NA	NA	NA	NA	NA	NA	NA	NA	NA	NA	NA	target
B3GNTL1	ENSG00000175711.4	cytosolic	cyt_notsig	NA	NA	NA	NA	NA	NA	NA	NA	NA	NA	NA	NA	NA	NA	NA	NA	NA	NA	NA
B4GALNT1	ENSG00000135454.9	membrane	mem_notsig	NA	NA	NA	NA	NA	NA	NA	NA	NA	NA	NA	NA	NA	NA	NA	NA	NA	NA	NA
B4GALNT3	ENSG00000139044.6	membrane	TMhelix-only	Q6L9W6	18.0756	21.0684	15.5274	20.0904	19.3335	18.8941	NA	NA	NA	17.2143	17.8329	17.5388	NA	-0.141207	NA	NA	NA	target
B4GALNT4	ENSG00000182272.7	NA	cytANDmem_notsig	NA	NA	NA	NA	NA	NA	NA	NA	NA	NA	NA	NA	NA	NA	NA	NA	NA	NA	target
B4GALT1	ENSG00000086062.8	membrane	TMhelix-only	P15291	20.3065	19.4975	19.5534	18.5829	15.8466	16.3722	20.5756	19.3353	18.8454	20.5674	19.5212	20.9733	NA	NA	NA	NA	NA	target
B4GALT2	ENSG00000117411.12	cytosolic	TMhelix-only	NA	NA	NA	NA	NA	NA	NA	NA	NA	NA	NA	NA	NA	NA	NA	NA	NA	NA	target
B4GALT3	ENSG00000158850.10	membrane	TMhelix-only	O60512	21.1938	19.1795	17.6805	21.8182	20.7647	20.0894	21.8128	19.808	18.2545	19.8787	17.4062	17.4732	NA	0.299714	NA	0.387638	NA	target
B4GALT4	ENSG00000121578.8	membrane	SignalP-TM	C9J3R8	NA	NA	NA	NA	NA	NA	NA	NA	NA	19.8438	NA	NA	NA	NA	NA	NA	NA	NA
B4GALT5	ENSG00000158470.5	membrane	TMhelix-only	NA	NA	NA	NA	NA	NA	NA	NA	NA	NA	NA	NA	NA	NA	NA	NA	NA	NA	target
B4GALT7	ENSG00000027847.9	membrane	TMhelix-only	Q9UBV7	22.2656	20.9699	24.9152	21.6869	20.5324	20.1112	21.9811	20.0555	24.5835	19.2344	16.6677	16.0779	NA	NA	NA	NA	NA	target
B9D1	ENSG00000108641.10	cytosolic	SignalP-noTM-only	Q9UPM9	19.0088	19.26	17.5438	NA	NA	NA	19.5774	19.8158	16.9972	NA	NA	NA	NA	NA	NA	NA	NA	nontarget
B9D2	ENSG00000123810.3	cytosolic	cyt_notsig	NA	NA	NA	NA	NA	NA	NA	NA	NA	NA	NA	NA	NA	NA	NA	NA	NA	NA	NA
BAALC	ENSG00000164929.12	cytosolic	cyt_notsig	NA	NA	NA	NA	NA	NA	NA	NA	NA	NA	NA	NA	NA	NA	NA	NA	NA	NA	NA
BABAM1	ENSG00000105393.11	cytosolic	cyt_notsig	Q9NWV8	22.4126	20.055	22.3749	22.0867	20.6858	22.6311	22.9256	21.4062	22.8473	21.7467	21.0137	21.1409	NA	NA	NA	NA	NA	nontarget
BACE1	ENSG00000186318.12	membrane	TailAnchored	NA	NA	NA	NA	NA	NA	NA	NA	NA	NA	NA	NA	NA	NA	NA	NA	NA	NA	NA
BACE2	ENSG00000182240.11	membrane	mem_notsig	NA	NA	NA	NA	NA	NA	NA	NA	NA	NA	NA	NA	NA	NA	NA	NA	NA	NA	target
BACH1	ENSG00000156273.11	cytosolic	cyt_notsig	O14867	NA	NA	NA	NA	NA	NA	NA	NA	NA	NA	NA	NA	NA	NA	NA	NA	NA	NA
BACH2	ENSG00000112182.10	cytosolic	cyt_notsig	NA	NA	NA	NA	NA	NA	NA	NA	NA	NA	NA	NA	NA	NA	NA	NA	NA	NA	NA
BAD	ENSG00000002330.9	cytosolic	MitoCarta	Q92934	18.788	15.3934	14.5573	NA	NA	NA	20.8841	17.4318	17.9821	NA	NA	NA	NA	NA	NA	NA	NA	nontarget
BAG1	ENSG00000107262.12	cytosolic	cyt_notsig	J3QTA2	21.6012	20.5757	19.8102	NA	NA	NA	21.4742	20.5836	20.6847	19.3436	18.8407	17.0995	NA	NA	NA	NA	NA	nontarget
BAG2	ENSG00000112208.10	cytosolic	cyt_notsig	O95816	25.8551	22.5757	22.2632	25.714	22.446	21.6322	26.3031	23.2411	23.1379	25.5395	22.9208	21.5708	0.156267	0.052555	-0.244522	0.932829	0.224282	nontarget
BAG3	ENSG00000151929.5	cytosolic	cyt_notsig	C9JFK9	16.9784	14.6199	18.6838	NA	NA	NA	18.3469	15.946	19.2848	NA	NA	NA	NA	NA	NA	NA	NA	target
BAG4	ENSG00000156735.6	cytosolic	cyt_notsig	O95429	19.0581	17.6074	15.5911	19.2937	16.6043	18.5008	17.9866	NA	NA	NA	NA	NA	NA	NA	NA	NA	NA	nontarget
BAG5	ENSG00000166170.9	cytosolic	cyt_notsig	Q9UL15	24.4852	21.3502	25.2046	24.4124	22.1412	25.4507	24.9736	24.0155	25.3626	23.7267	24.1641	24.5819	0.223423	NA	-0.0601858	NA	NA	nontarget
BAG6	ENSG00000204463.8	cytosolic	cyt_notsig	NA	NA	NA	NA	NA	NA	NA	NA	NA	NA	NA	NA	NA	NA	NA	NA	NA	NA	nontarget
BAHD1	ENSG00000140320.7	cytosolic	cyt_notsig	NA	NA	NA	NA	NA	NA	NA	NA	NA	NA	NA	NA	NA	NA	NA	NA	NA	NA	nontarget
BAI1	ENSG00000181790.6	membrane	SignalP-TM	NA	NA	NA	NA	NA	NA	NA	NA	NA	NA	NA	NA	NA	NA	NA	NA	NA	NA	NA
BAI2	ENSG00000121753.8	membrane	mem_notsig	NA	NA	NA	NA	NA	NA	NA	NA	NA	NA	NA	NA	NA	NA	NA	NA	NA	NA	target
BAIAP2	ENSG00000175866.11	cytosolic	cyt_notsig	Q9UQB8	23.561	24.4686	24.1905	23.3898	22.3636	23.8367	24.2002	22.244	24.2771	23.6424	23.7047	23.8615	NA	0.774924	-0.231064	0.179858	NA	nontarget
BAIAP2-AS1	ENSG00000226137.3	cytosolic	cyt_notsig	NA	NA	NA	NA	NA	NA	NA	NA	NA	NA	NA	NA	NA	NA	NA	NA	NA	NA	NA
BAIAP2L1	ENSG00000006453.9	cytosolic	cyt_notsig	Q9UHR4	25.2262	24.8262	24.0444	24.7114	23.8674	23.147	25.0852	24.6849	24.0948	23.9147	22.9934	21.8583	0.443501	-0.0564762	-0.390668	0.216401	0.0531894	target
BAK1	ENSG00000030110.8	cytosolic	TailAnchored	Q16611	24.2654	23.015	20.8257	25.4616	22.1361	21.7105	23.6634	22.2664	22.3404	24.5693	21.2261	21.047	NA	NA	NA	NA	NA	nontarget
BAK1P1	ENSG00000175730.7	cytosolic	cyt_notsig	NA	NA	NA	NA	NA	NA	NA	NA	NA	NA	NA	NA	NA	NA	NA	NA	NA	NA	NA
BAMBI	ENSG00000095739.7	membrane	SignalP-TM	NA	NA	NA	NA	NA	NA	NA	NA	NA	NA	NA	NA	NA	NA	NA	NA	NA	NA	target
BANF1	ENSG00000175334.3	cytosolic	cyt_notsig	O75531	28.4742	24.666	24.2232	25.8546	22.2222	23.721	29.3177	25.2438	25.3721	25.5772	22.8745	21.6851	0.147046	NA	0.264478	0.000750397	NA	nontarget
BANF1P2	ENSG00000230306.1	cytosolic	cyt_notsig	NA	NA	NA	NA	NA	NA	NA	NA	NA	NA	NA	NA	NA	NA	NA	NA	NA	NA	NA
BANP	ENSG00000172530.15	cytosolic	cyt_notsig	Q8N9N5	NA	NA	NA	19.5628	18.2528	18.8294	NA	NA	NA	18.2537	NA	NA	NA	NA	NA	NA	NA	nontarget
BAP1	ENSG00000163930.5	cytosolic	cyt_notsig	Q92560	22.488	25.1432	24.6098	22.0534	23.8451	24.4498	21.7304	24.1395	24.5619	20.9426	23.1485	24.0407	NA	NA	NA	NA	NA	nontarget
BARD1	ENSG00000138376.6	cytosolic	cyt_notsig	NA	NA	NA	NA	NA	NA	NA	NA	NA	NA	NA	NA	NA	NA	NA	NA	NA	NA	NA
BARX2	ENSG00000043039.5	cytosolic	cyt_notsig	NA	NA	NA	NA	NA	NA	NA	NA	NA	NA	NA	NA	NA	NA	NA	NA	NA	NA	target
BASP1	ENSG00000176788.7	cytosolic	cyt_notsig	P80723	27.7131	23.1178	23.6493	27.8446	23.857	25.0266	27.966	24.3369	23.9946	26.8504	23.2907	23.085	NA	0.473631	1.26517	0.792807	NA	target
BATF3	ENSG00000123685.4	cytosolic	cyt_notsig	NA	NA	NA	NA	NA	NA	NA	NA	NA	NA	NA	NA	NA	NA	NA	NA	NA	NA	nontarget
BAX	ENSG00000087088.15	cytosolic	TailAnchored	Q07812	24.9391	22.6179	22.1615	24.9534	21.8214	25.607	26.2682	23.9308	23.6736	25.0557	22.0538	22.2309	NA	0.601506	0.144249	-0.0980152	NA	target
BAZ1A	ENSG00000198604.6	cytosolic	cyt_notsig	Q9NRL2	25.2122	22.5956	22.4975	25.2467	23.3044	23.1943	25.2036	23.0384	22.3191	24.77	23.1582	23.8157	-0.0850988	0.183582	0.198974	0.0506518	0.0870272	target
BAZ1B	ENSG00000009954.6	cytosolic	cyt_notsig	Q9UIG0	20.2018	18.8608	20.1173	20.9476	20.5635	23.2198	20.2272	20.242	20.4143	20.8855	19.7031	19.5794	NA	NA	NA	1.2875	NA	nontarget
BAZ2A	ENSG00000076108.7	cytosolic	cyt_notsig	J3KPG5	17.4972	14.8311	15.2917	17.6417	15.6308	16.8568	18.9092	16.576	17.5053	14.8853	12.8087	13.0764	NA	NA	NA	NA	NA	target
BBC3	ENSG00000105327.11	cytosolic	cyt_notsig	Q9BXH1	22.8428	15.3389	NA	23.0852	21.3366	19.994	23.0711	21.6281	20.4692	21.9113	21.2056	18.9917	NA	NA	NA	NA	NA	nontarget
BBIP1	ENSG00000214413.3	cytosolic	cyt_notsig	NA	NA	NA	NA	NA	NA	NA	NA	NA	NA	NA	NA	NA	NA	NA	NA	NA	NA	target
BBS1	ENSG00000174483.15	cytosolic	cyt_notsig	NA	NA	NA	NA	NA	NA	NA	NA	NA	NA	NA	NA	NA	NA	NA	NA	NA	NA	NA
BBS12	ENSG00000181004.5	cytosolic	cyt_notsig	NA	NA	NA	NA	NA	NA	NA	NA	NA	NA	NA	NA	NA	NA	NA	NA	NA	NA	NA
BBS2	ENSG00000125124.7	cytosolic	cyt_notsig	NA	NA	NA	NA	NA	NA	NA	NA	NA	NA	NA	NA	NA	NA	NA	NA	NA	NA	target
BBS4	ENSG00000140463.9	cytosolic	cyt_notsig	NA	NA	NA	NA	NA	NA	NA	NA	NA	NA	NA	NA	NA	NA	NA	NA	NA	NA	target
BBS5	ENSG00000163093.7	cytosolic	cyt_notsig	NA	NA	NA	NA	NA	NA	NA	NA	NA	NA	NA	NA	NA	NA	NA	NA	NA	NA	NA
BBS7	ENSG00000138686.5	cytosolic	cyt_notsig	NA	NA	NA	NA	NA	NA	NA	NA	NA	NA	NA	NA	NA	NA	NA	NA	NA	NA	target
BBS9	ENSG00000122507.16	cytosolic	cyt_notsig	NA	NA	NA	NA	NA	NA	NA	NA	NA	NA	NA	NA	NA	NA	NA	NA	NA	NA	NA
BBX	ENSG00000114439.14	cytosolic	cyt_notsig	C9JA69	20.1858	19.8689	19.3674	16.4889	NA	NA	20.1544	18.6093	18.3471	NA	NA	NA	NA	NA	NA	NA	NA	target
BCAM	ENSG00000187244.6	membrane	SignalP-TM	NA	NA	NA	NA	NA	NA	NA	NA	NA	NA	NA	NA	NA	NA	NA	NA	NA	NA	NA
BCAP29	ENSG00000075790.6	membrane	TMhelix-only	Q9UHQ4	25.3663	22.8749	22.5647	24.5086	23.0733	21.9888	25.148	22.5935	22.0838	24.2785	21.481	21.6918	NA	NA	NA	1.11697	NA	target
BCAP31	ENSG00000185825.11	membrane	TMhelix-only	P51572	30.1046	26.4097	27.3064	29.5483	26.0049	26.5161	29.6338	25.9351	26.601	29.1479	25.5801	25.4944	0.066537	0.658189	-0.333653	0.525912	0.229246	nontarget
BCAR1	ENSG00000050820.12	cytosolic	cyt_notsig	A0A2R8Y4C2	19.4015	18.3476	17.1232	NA	NA	NA	20.1648	18.115	19.1873	NA	NA	NA	NA	NA	NA	NA	NA	NA
BCAR3	ENSG00000137936.12	cytosolic	cyt_notsig	NA	NA	NA	NA	NA	NA	NA	NA	NA	NA	NA	NA	NA	NA	NA	NA	NA	NA	NA
BCAS2	ENSG00000116752.5	cytosolic	cyt_notsig	O75934	27.0961	24.1951	24.1908	26.9322	24.1218	24.4611	26.7542	23.8697	23.9325	26.1423	23.844	23.4083	-0.135285	0.0749164	0.0984747	0.482593	0.130175	target
BCAS3	ENSG00000141376.16	cytosolic	cyt_notsig	Q9H6U6	21.133	18.3792	18.181	20.304	19.1317	19.7297	20.821	20.6816	20.5571	19.5041	17.1296	12.7261	NA	NA	NA	NA	NA	target
BCAS4	ENSG00000124243.13	cytosolic	cyt_notsig	NA	NA	NA	NA	NA	NA	NA	NA	NA	NA	NA	NA	NA	NA	NA	NA	NA	NA	nontarget
BCAT1	ENSG00000060982.10	cytosolic	cyt_notsig	P54687	24.4842	24.7369	22.6217	NA	NA	NA	26.3307	22.7116	23.0282	NA	NA	NA	-0.354261	NA	0.249891	NA	NA	target
BCAT2	ENSG00000105552.10	cytosolic	MitoCarta	O15382	27.8703	25.4731	24.5672	27.809	25.0623	24.9127	27.8986	25.379	24.5015	26.851	23.9554	24.3952	-0.118696	0.237441	0.000837006	0.712102	0.207921	target
BCCIP	ENSG00000107949.12	cytosolic	cyt_notsig	Q9P287	24.1179	24.4204	21.6644	24.7552	23.9087	22.0206	25.4534	23.5819	22.6232	22.8047	21.8513	21.5516	-0.0885155	NA	0.0526406	0.11034	NA	target
BCKDHA	ENSG00000248098.6	cytosolic	MitoCarta	F5H5P2	26.4953	26.9451	24.0336	26.0765	26.4157	23.6943	25.8667	26.061	23.3321	25.3667	24.8931	22.8922	-0.307626	-0.0425014	0.525019	0.410045	0.146234	target
BCKDHB	ENSG00000083123.10	cytosolic	SignalP-noTM-only	P21953	26.7265	24.018	25.3486	26.447	23.3982	25.5731	26.5868	25.2826	25.4357	25.2918	22.2896	22.4032	-0.730009	-0.104325	0.685037	0.546625	0.0993317	target
BCKDK	ENSG00000103507.9	cytosolic	MitoCarta	O14874	22.757	20.7473	20.5559	22.9794	22.2709	22.7613	21.723	18.2238	18.6133	22.792	22.608	22.3701	0.247685	-0.046936	NA	0.0543474	NA	target
BCL10	ENSG00000142867.8	cytosolic	cyt_notsig	A0A087WWW9	22.3122	19.5179	19.5856	NA	NA	NA	23.2496	18.9101	18.8041	NA	NA	NA	NA	NA	-0.822608	NA	NA	NA
BCL11A	ENSG00000119866.16	cytosolic	cyt_notsig	Q9H165	21.0591	18.0277	16.9987	NA	NA	NA	17.8639	NA	NA	16.8999	17.5007	15.6956	NA	NA	NA	NA	NA	NA
BCL2	ENSG00000171791.10	cytosolic	TailAnchored	P10415	21.218	20.3414	20.435	20.8463	19.447	23.0225	22.6544	20.0503	19.1253	20.3874	21.8398	19.8464	NA	3.618	NA	2.03712	NA	NA
BCL2L1	ENSG00000171552.8	cytosolic	TailAnchored	Q5QP56	20.6858	18.1881	19.2427	21.0207	22.8345	19.1477	22.0203	22.9242	21.8165	20.6924	16.1047	15.9544	NA	NA	NA	NA	NA	nontarget
BCL2L11	ENSG00000153094.17	cytosolic	cyt_notsig	O43521	NA	NA	NA	21.1822	21.4118	19.0454	20.5019	18.219	16.3945	18.5474	17.6145	15.2395	NA	NA	NA	NA	NA	nontarget
BCL2L12	ENSG00000126453.5	cytosolic	cyt_notsig	A0A087WSV0	NA	NA	NA	19.8059	17.3951	16.426	NA	NA	NA	21.007	21.7835	20.8425	NA	NA	NA	NA	NA	target
BCL2L13	ENSG00000099968.13	cytosolic	MitoCarta	Q9BXK5	25.2033	23.247	21.6248	25.3388	23.5032	23.1603	24.8435	22.9095	21.5349	24.8775	22.7793	22.8255	-0.641851	-0.0283222	NA	-0.266517	NA	target
BCL2L2	ENSG00000129473.5	cytosolic	TailAnchored	G3V5A9	NA	NA	NA	21.3929	22.4369	17.8255	22.3919	19.3964	20.8751	19.7876	22.4324	19.8771	NA	NA	NA	NA	NA	nontarget
BCL2L2-PABPN1	ENSG00000258643.1	cytosolic	cyt_notsig	NA	NA	NA	NA	NA	NA	NA	NA	NA	NA	NA	NA	NA	NA	NA	NA	NA	NA	nontarget
BCL6	ENSG00000113916.13	cytosolic	cyt_notsig	NA	NA	NA	NA	NA	NA	NA	NA	NA	NA	NA	NA	NA	NA	NA	NA	NA	NA	NA
BCL7A	ENSG00000110987.4	cytosolic	cyt_notsig	Q4VC05	24.0178	21.4316	25.3635	22.3227	20.1498	20.0009	22.9093	20.8977	22.698	22.407	22.4478	22.7346	NA	NA	NA	NA	NA	nontarget
BCL7B	ENSG00000106635.3	cytosolic	cyt_notsig	NA	NA	NA	NA	NA	NA	NA	NA	NA	NA	NA	NA	NA	NA	NA	NA	NA	NA	target
BCL7C	ENSG00000099385.7	cytosolic	cyt_notsig	I3L1Q2	20.2536	18.76	NA	20.3645	26.6262	20.6555	20.5557	26.8429	20.7876	NA	NA	NA	NA	NA	NA	NA	NA	nontarget
BCL9	ENSG00000116128.5	cytosolic	cyt_notsig	NA	NA	NA	NA	NA	NA	NA	NA	NA	NA	NA	NA	NA	NA	NA	NA	NA	NA	NA
BCLAF1	ENSG00000029363.11	cytosolic	cyt_notsig	Q9NYF8	23.0319	20.6626	20.6628	22.4219	20.8904	20.062	22.9525	20.9515	21.3781	22.9779	20.7784	20.8799	NA	-0.205763	NA	-0.111165	NA	target
BCOR	ENSG00000183337.12	cytosolic	cyt_notsig	Q6W2J9	22.0493	21.2676	21.3176	22.0924	22.0389	21.9891	21.8542	21.404	21.0341	21.688	21.7167	21.8696	-0.169988	-0.179025	0.861657	0.224806	0.184363	target
BCORL1	ENSG00000085185.11	cytosolic	cyt_notsig	NA	NA	NA	NA	NA	NA	NA	NA	NA	NA	NA	NA	NA	NA	NA	NA	NA	NA	NA
BCR	ENSG00000186716.15	cytosolic	cyt_notsig	P11274	20.5775	21.112	18.9148	21.7875	19.8231	19.9631	21.6792	20.7987	19.9053	21.4441	19.4826	18.8516	NA	NA	1.08838	0.468072	NA	nontarget
BCS1L	ENSG00000074582.8	cytosolic	MitoCarta	Q9Y276	26.0017	23.8781	24.3669	25.7259	24.679	23.4806	25.6884	24.2502	22.6172	25.7493	23.8355	22.6401	0.158725	0.209516	NA	0.589898	NA	nontarget
BDH2	ENSG00000164039.10	cytosolic	cyt_notsig	Q9BUT1	20.9681	17.5353	17.5326	NA	NA	NA	22.0657	20.2413	20.7943	NA	NA	NA	NA	NA	NA	NA	NA	nontarget
BDP1	ENSG00000145734.14	cytosolic	cyt_notsig	NA	NA	NA	NA	NA	NA	NA	NA	NA	NA	NA	NA	NA	NA	NA	NA	NA	NA	nontarget
BECN1	ENSG00000126581.8	cytosolic	cyt_notsig	Q14457	19.6794	18.2133	17.9368	NA	NA	NA	21.5615	21.1058	21.9732	19.4298	15.4362	18.5383	NA	NA	NA	NA	NA	nontarget
BEGAIN	ENSG00000183092.11	cytosolic	cyt_notsig	NA	NA	NA	NA	NA	NA	NA	NA	NA	NA	NA	NA	NA	NA	NA	NA	NA	NA	NA
BEND3	ENSG00000178409.9	cytosolic	cyt_notsig	Q5T5X7	20.2283	16.0984	11.8902	18.492	NA	NA	17.8545	17.2959	16.9338	17.3782	15.9323	14.4772	NA	NA	NA	NA	NA	NA
BEND4	ENSG00000188848.11	cytosolic	cyt_notsig	NA	NA	NA	NA	NA	NA	NA	NA	NA	NA	NA	NA	NA	NA	NA	NA	NA	NA	NA
BEND7	ENSG00000165626.12	cytosolic	cyt_notsig	NA	NA	NA	NA	NA	NA	NA	NA	NA	NA	NA	NA	NA	NA	NA	NA	NA	NA	nontarget
BET1	ENSG00000105829.7	cytosolic	TailAnchored	O15155	26.4038	26.0378	27.0086	26.2982	26.3209	23.8882	25.926	23.7209	26.4657	26.2734	23.8247	23.3986	NA	-0.467952	-1.68876	0.780388	NA	nontarget
BET1L	ENSG00000177951.13	cytosolic	TailAnchored	Q9NYM9	21.6722	19.2866	NA	23.9283	21.4211	22.7848	21.7021	19.2947	18.883	22.5152	NA	NA	NA	NA	NA	NA	NA	nontarget
BEX1	ENSG00000133169.5	cytosolic	cyt_notsig	NA	NA	NA	NA	NA	NA	NA	NA	NA	NA	NA	NA	NA	NA	NA	NA	NA	NA	nontarget
BEX2	ENSG00000133134.7	cytosolic	cyt_notsig	NA	NA	NA	NA	NA	NA	NA	NA	NA	NA	NA	NA	NA	NA	NA	NA	NA	NA	nontarget
BEX4	ENSG00000102409.9	cytosolic	cyt_notsig	NA	NA	NA	NA	NA	NA	NA	NA	NA	NA	NA	NA	NA	NA	NA	NA	NA	NA	target
BFAR	ENSG00000103429.6	membrane	TMhelix-only	NA	NA	NA	NA	NA	NA	NA	NA	NA	NA	NA	NA	NA	NA	NA	NA	NA	NA	target
BFSP1	ENSG00000125864.7	cytosolic	cyt_notsig	NA	NA	NA	NA	NA	NA	NA	NA	NA	NA	NA	NA	NA	NA	NA	NA	NA	NA	NA
BHLHE40	ENSG00000134107.4	cytosolic	cyt_notsig	NA	NA	NA	NA	NA	NA	NA	NA	NA	NA	NA	NA	NA	NA	NA	NA	NA	NA	NA
BHLHE41	ENSG00000123095.5	cytosolic	cyt_notsig	NA	NA	NA	NA	NA	NA	NA	NA	NA	NA	NA	NA	NA	NA	NA	NA	NA	NA	NA
BICC1	ENSG00000122870.7	cytosolic	cyt_notsig	NA	NA	NA	NA	NA	NA	NA	NA	NA	NA	NA	NA	NA	NA	NA	NA	NA	NA	NA
BICD1	ENSG00000151746.9	cytosolic	cyt_notsig	A8MVZ6	NA	NA	NA	NA	NA	NA	16.2493	14.2779	15.5441	16.7422	14.3646	13.9976	NA	NA	NA	NA	NA	NA
BICD2	ENSG00000185963.9	cytosolic	cyt_notsig	Q8TD16	21.7057	20.687	19.381	20.9932	20.6351	19.7817	22.6007	20.2675	19.9811	21.0141	20.5417	21.5881	NA	0.51662	0.155277	NA	NA	nontarget
BID	ENSG00000015475.14	cytosolic	MitoCarta	P55957	25.1286	23.1326	24.3306	23.0981	21.7609	23.4615	25.9822	23.0797	24.097	18.9567	NA	NA	0.0254541	NA	0.101149	NA	NA	nontarget
BIK	ENSG00000100290.2	cytosolic	TailAnchored	NA	NA	NA	NA	NA	NA	NA	NA	NA	NA	NA	NA	NA	NA	NA	NA	NA	NA	NA
BIN3	ENSG00000147439.7	cytosolic	cyt_notsig	NA	NA	NA	NA	NA	NA	NA	NA	NA	NA	NA	NA	NA	NA	NA	NA	NA	NA	target
BIRC2	ENSG00000110330.4	cytosolic	cyt_notsig	E9PMH5	16.815	14.1106	15.1157	NA	NA	NA	19.1503	18.6375	17.2546	NA	NA	NA	NA	NA	NA	NA	NA	nontarget
BIRC5	ENSG00000089685.10	cytosolic	cyt_notsig	NA	NA	NA	NA	NA	NA	NA	NA	NA	NA	NA	NA	NA	NA	NA	NA	NA	NA	target
BIRC6	ENSG00000115760.9	cytosolic	cyt_notsig	Q9NR09	20.8064	18.3487	17.2195	16.1836	14.3521	14.6051	22.6076	20.1047	20.4223	NA	NA	NA	-0.0844562	NA	0.268469	NA	NA	nontarget
BIVM	ENSG00000134897.9	cytosolic	cyt_notsig	NA	NA	NA	NA	NA	NA	NA	NA	NA	NA	NA	NA	NA	NA	NA	NA	NA	NA	nontarget
BIVM-ERCC5	ENSG00000270181.1	cytosolic	cyt_notsig	NA	NA	NA	NA	NA	NA	NA	NA	NA	NA	NA	NA	NA	NA	NA	NA	NA	NA	NA
BLCAP	ENSG00000166619.8	membrane	TMhelix-only	NA	NA	NA	NA	NA	NA	NA	NA	NA	NA	NA	NA	NA	NA	NA	NA	NA	NA	target
BLM	ENSG00000197299.6	cytosolic	cyt_notsig	P54132	23.0101	19.9574	19.7999	23.5805	23.1117	20.6454	23.3359	20.1373	20.1936	24.0142	23.4933	20.7772	NA	0.136191	-0.138945	0.127258	NA	nontarget
BLMH	ENSG00000108578.10	cytosolic	cyt_notsig	Q13867	25.4481	23.0403	23.4565	22.1031	18.773	21.4613	26.7515	25.2832	25.0387	21.2873	22.022	22.5763	-0.12885	NA	0.181084	NA	NA	nontarget
BLOC1S1	ENSG00000135441.3	cytosolic	MitoCarta	P78537	24.8017	22.5893	22.0079	23.9256	21.573	21.962	23.2297	21.3877	20.725	22.9542	19.5187	20.3897	NA	NA	NA	NA	NA	nontarget
BLOC1S2	ENSG00000196072.7	cytosolic	cyt_notsig	Q6QNY1	24.0576	21.992	21.676	24.4098	21.6212	24.1958	23.4247	21.7821	20.897	20.1415	15.1385	14.9792	0.785509	2.97061	-1.29261	NA	NA	target
BLOC1S4	ENSG00000186222.3	cytosolic	cyt_notsig	Q9NUP1	18.8752	16.7317	16.4593	NA	NA	NA	21.1141	17.9928	19.5816	NA	NA	NA	NA	NA	NA	NA	NA	nontarget
BLOC1S5	ENSG00000188428.12	cytosolic	cyt_notsig	Q8TDH9	20.5367	17.8007	16.705	NA	NA	NA	20.711	21.9929	20.4187	21.074	16.1118	15.947	NA	NA	NA	NA	NA	nontarget
BLOC1S6	ENSG00000104164.6	cytosolic	cyt_notsig	H3BST1	23.5228	23.3321	24.2276	NA	NA	NA	22.6723	22.9414	22.9512	NA	NA	NA	NA	NA	NA	NA	NA	nontarget
BLVRA	ENSG00000106605.6	cytosolic	cyt_notsig	P53004	25.4068	22.0614	21.8436	21.9476	19.7193	21.8474	26.3799	23.2627	23.6729	21.4324	18.0408	21.7073	0.132116	NA	0.196955	NA	NA	target
BLVRB	ENSG00000090013.5	cytosolic	cyt_notsig	P30043	24.2162	20.6356	21.195	18.9996	15.8532	15.7212	25.8311	22.7514	22.3948	18.5254	17.7542	20.247	-0.0464591	NA	0.383473	NA	NA	nontarget
BLZF1	ENSG00000117475.9	cytosolic	cyt_notsig	NA	NA	NA	NA	NA	NA	NA	NA	NA	NA	NA	NA	NA	NA	NA	NA	NA	NA	NA
BMF	ENSG00000104081.9	cytosolic	cyt_notsig	NA	NA	NA	NA	NA	NA	NA	NA	NA	NA	NA	NA	NA	NA	NA	NA	NA	NA	NA
BMI1	ENSG00000168283.9	cytosolic	cyt_notsig	NA	NA	NA	NA	NA	NA	NA	NA	NA	NA	NA	NA	NA	NA	NA	NA	NA	NA	nontarget
BMP1	ENSG00000168487.13	membrane	SignalP-noTM-only	NA	NA	NA	NA	NA	NA	NA	NA	NA	NA	NA	NA	NA	NA	NA	NA	NA	NA	NA
BMP2K	ENSG00000138756.13	cytosolic	cyt_notsig	NA	NA	NA	NA	NA	NA	NA	NA	NA	NA	NA	NA	NA	NA	NA	NA	NA	NA	NA
BMP4	ENSG00000125378.11	membrane	SignalP-noTM-only	NA	NA	NA	NA	NA	NA	NA	NA	NA	NA	NA	NA	NA	NA	NA	NA	NA	NA	NA
BMP6	ENSG00000153162.8	membrane	SignalP-noTM-only	NA	NA	NA	NA	NA	NA	NA	NA	NA	NA	NA	NA	NA	NA	NA	NA	NA	NA	target
BMP7	ENSG00000101144.8	membrane	SignalP-noTM-only	B1AL00	20.6701	20.5041	20.6141	NA	NA	NA	NA	NA	NA	NA	NA	NA	-0.189516	NA	NA	NA	NA	target
BMP8B	ENSG00000116985.6	membrane	SignalP-noTM-only	NA	NA	NA	NA	NA	NA	NA	NA	NA	NA	NA	NA	NA	NA	NA	NA	NA	NA	NA
BMPR1A	ENSG00000107779.7	membrane	SignalP-TM	NA	NA	NA	NA	NA	NA	NA	NA	NA	NA	NA	NA	NA	NA	NA	NA	NA	NA	nontarget
BMPR1B	ENSG00000138696.6	membrane	TMhelix-only	NA	NA	NA	NA	NA	NA	NA	NA	NA	NA	NA	NA	NA	NA	NA	NA	NA	NA	NA
BMPR2	ENSG00000204217.8	membrane	SignalP-TM	NA	NA	NA	NA	NA	NA	NA	NA	NA	NA	NA	NA	NA	NA	NA	NA	NA	NA	NA
BMS1	ENSG00000165733.7	cytosolic	cyt_notsig	Q14692	23.6017	22.6104	21.7889	23.6479	21.9571	21.6622	23.1019	22.2679	21.4113	23.4354	21.5542	21.6582	-0.498321	-0.0564462	NA	-0.316725	NA	nontarget
BMS1P20	ENSG00000236850.4	cytosolic	cyt_notsig	NA	NA	NA	NA	NA	NA	NA	NA	NA	NA	NA	NA	NA	NA	NA	NA	NA	NA	NA
BMS1P5	ENSG00000204164.6	membrane	mem_notsig	NA	NA	NA	NA	NA	NA	NA	NA	NA	NA	NA	NA	NA	NA	NA	NA	NA	NA	NA
BMS1P8	ENSG00000260518.1	cytosolic	cyt_notsig	NA	NA	NA	NA	NA	NA	NA	NA	NA	NA	NA	NA	NA	NA	NA	NA	NA	NA	NA
BNIP1	ENSG00000113734.13	cytosolic	TailAnchored	Q12981	26.3458	24.4744	25.5949	25.4504	23.5636	23.6191	26.3281	24.153	25.6444	26.0015	23.9842	25.5219	NA	-0.0169207	-0.451541	-0.205267	NA	nontarget
BNIP2	ENSG00000140299.7	cytosolic	cyt_notsig	J3KN59	21.1014	18.6181	18.6483	NA	NA	NA	22.0087	18.9569	19.4404	NA	NA	NA	-0.0305161	NA	0.0174317	NA	NA	nontarget
BNIP3	ENSG00000176171.7	cytosolic	TailAnchored	NA	NA	NA	NA	NA	NA	NA	NA	NA	NA	NA	NA	NA	NA	NA	NA	NA	NA	nontarget
BNIP3L	ENSG00000104765.10	cytosolic	TailAnchored	NA	NA	NA	NA	NA	NA	NA	NA	NA	NA	NA	NA	NA	NA	NA	NA	NA	NA	nontarget
BNIP3P1	ENSG00000197358.8	cytosolic	cyt_notsig	NA	NA	NA	NA	NA	NA	NA	NA	NA	NA	NA	NA	NA	NA	NA	NA	NA	NA	nontarget
BOD1	ENSG00000145919.6	cytosolic	cyt_notsig	Q96IK1	23.3511	21.4259	20.2669	21.911	18.4376	19.5023	23.2985	21.6266	20.4449	19.1879	NA	NA	-0.317049	NA	0.139744	NA	NA	nontarget
BOD1L1	ENSG00000038219.8	cytosolic	cyt_notsig	Q8NFC6	23.3292	22.4257	22.3848	23.3003	22.1467	22.0211	23.4333	22.4139	22.5986	23.0025	21.718	22.2428	NA	-0.112116	0.298974	0.304309	NA	NA
BOK	ENSG00000176720.3	cytosolic	cyt_notsig	NA	NA	NA	NA	NA	NA	NA	NA	NA	NA	NA	NA	NA	NA	NA	NA	NA	NA	NA
BOLA1	ENSG00000178096.8	cytosolic	SignalP-noTM-only	Q9Y3E2	20.2356	21.8102	23.3514	NA	NA	NA	21.4642	22.6736	24.303	18.5211	17.0916	18.4844	NA	NA	NA	NA	NA	nontarget
BOLA2	ENSG00000183336.7	cytosolic	cyt_notsig	Q9H3K6	27.0484	24.6127	23.757	25.0368	23.0537	22.4557	29.1955	25.8389	25.4082	23.2069	22.1896	21.3388	0.105946	NA	0.243779	NA	NA	nontarget
BOLA2B	ENSG00000169627.7	cytosolic	cyt_notsig	NA	NA	NA	NA	NA	NA	NA	NA	NA	NA	NA	NA	NA	NA	NA	NA	NA	NA	nontarget
BOLA3	ENSG00000163170.7	cytosolic	MitoCarta	Q53S33	25.1221	24.5316	25.2438	26.0807	25.2133	25.5903	26.4634	25.5245	25.456	25.4322	22.8962	23.4472	NA	0.304511	NA	-1.79481	NA	nontarget
BOLA3-AS1	ENSG00000225439.2	cytosolic	cyt_notsig	NA	NA	NA	NA	NA	NA	NA	NA	NA	NA	NA	NA	NA	NA	NA	NA	NA	NA	nontarget
BOP1	ENSG00000170727.7	cytosolic	cyt_notsig	Q14137	NA	NA	NA	18.8403	16.4228	14.1058	16.6948	14.7888	15.3052	NA	NA	NA	NA	NA	NA	NA	NA	nontarget
BORA	ENSG00000136122.11	cytosolic	cyt_notsig	NA	NA	NA	NA	NA	NA	NA	NA	NA	NA	NA	NA	NA	NA	NA	NA	NA	NA	nontarget
BPGM	ENSG00000172331.7	cytosolic	cyt_notsig	P07738	17.9945	17.789	16.0867	NA	NA	NA	20.4761	19.6025	18.4177	NA	NA	NA	NA	NA	NA	NA	NA	nontarget
BPHL	ENSG00000137274.8	cytosolic	SignalP-noTM-only	Q86WA6	24.9316	23.0265	22.0499	24.699	22.8351	23.0774	23.5678	21.6181	22.4772	24.6929	22.575	25.1635	NA	NA	NA	NA	NA	target
BPNT1	ENSG00000162813.13	cytosolic	cyt_notsig	O95861	25.3542	21.7107	22.5844	21.9713	19.6179	20.0103	26.4475	23.3427	23.29	21.2169	16.9597	16.1099	0.256044	NA	0.117036	NA	NA	nontarget
BPTF	ENSG00000171634.12	cytosolic	cyt_notsig	Q12830	24.1721	23.9378	23.0337	24.3329	23.2826	23.1869	24.0506	24.7869	23.1958	23.6269	24.4653	22.5956	-0.194196	0.00446544	NA	-0.141956	NA	target
BRAF	ENSG00000157764.8	cytosolic	cyt_notsig	H7C560	17.6131	14.6461	14.683	NA	NA	NA	18.8251	22.2421	18.6859	NA	NA	NA	NA	NA	NA	NA	NA	target
BRAP	ENSG00000089234.11	cytosolic	cyt_notsig	J3KNN7	21.8346	20.5752	19.8706	19.0285	18.1321	17.115	22.0664	21.4836	20.7651	15.4352	NA	NA	-0.344685	NA	NA	NA	NA	NA
BRAT1	ENSG00000106009.11	cytosolic	cyt_notsig	Q6PJG6	20.7037	20.3152	18.5091	19.4054	18.4929	15.4169	22.8174	20.4338	19.6413	15.3524	15.4671	12.5686	-0.176006	NA	0.181166	NA	NA	nontarget
BRCA1	ENSG00000012048.15	cytosolic	cyt_notsig	P38398	17.1676	13.8165	15.7217	18.5859	16.1003	15.509	16.677	13.8867	14.6517	NA	NA	NA	NA	NA	NA	NA	NA	nontarget
BRCC3	ENSG00000185515.10	cytosolic	cyt_notsig	P46736	24.4431	21.2028	21.3988	22.6703	19.2989	18.8358	25.127	22.2618	21.8445	22.4104	19.6855	19.2454	0.337996	NA	0.484045	NA	NA	nontarget
BRD1	ENSG00000100425.14	cytosolic	cyt_notsig	NA	NA	NA	NA	NA	NA	NA	NA	NA	NA	NA	NA	NA	NA	NA	NA	NA	NA	nontarget
BRD2	ENSG00000204256.8	cytosolic	cyt_notsig	A0A0G2JK44	26.0542	24.237	24.3765	26.3766	24.7953	24.7267	25.8149	23.7697	23.6205	26.1311	24.4605	24.4196	0.129349	-0.319244	0.357548	-0.271665	-0.0260028	nontarget
BRD2-IT1	ENSG00000223837.2	cytosolic	cyt_notsig	NA	NA	NA	NA	NA	NA	NA	NA	NA	NA	NA	NA	NA	NA	NA	NA	NA	NA	NA
BRD3	ENSG00000169925.12	cytosolic	cyt_notsig	Q15059	25.5115	24.6782	24.7524	25.4289	23.7927	24.3496	25.2804	24.6338	24.502	24.9444	23.4897	24.5423	-0.215563	0.140648	NA	NA	NA	nontarget
BRD4	ENSG00000141867.13	cytosolic	cyt_notsig	O60885	25.9288	24.6389	23.8345	25.9598	23.9284	23.667	25.7201	23.3117	23.7744	25.4296	23.147	23.1821	-0.187034	-0.128156	-0.288536	-0.0569996	-0.165181	target
BRD7	ENSG00000166164.11	cytosolic	cyt_notsig	Q9NPI1	21.0537	20.3497	20.5794	22.0869	22.7301	24.2096	21.5184	23.5322	24.7612	21.522	18.9493	21.133	NA	NA	-0.922655	NA	NA	nontarget
BRD8	ENSG00000112983.13	cytosolic	cyt_notsig	B5MCW3	24.3969	22.8334	25.4142	24.1955	22.0013	22.427	24.0542	22.7409	22.4218	23.2248	21.5757	21.7821	0.584289	-0.023519	NA	0.428488	NA	nontarget
BRD9	ENSG00000028310.13	cytosolic	cyt_notsig	Q9H8M2	21.5261	18.8843	18.9367	21.7421	19.9462	20.5867	20.9217	18.1308	17.7916	20.9838	18.6557	19.2246	NA	NA	NA	NA	NA	nontarget
BRE	ENSG00000158019.16	cytosolic	cyt_notsig	Q9NXR7	22.0007	20.7056	22.5492	20.8333	22.4631	16.9259	24.3024	21.3477	24.7445	19.7934	17.9644	16.2785	-0.0260582	NA	0.365964	NA	NA	target
BRF1	ENSG00000185024.11	cytosolic	cyt_notsig	Q92994	17.5195	12.2395	11.6063	NA	NA	NA	18.0609	15.6638	15.5826	NA	NA	NA	NA	NA	-0.00705194	NA	NA	nontarget
BRF2	ENSG00000104221.8	cytosolic	cyt_notsig	NA	NA	NA	NA	NA	NA	NA	NA	NA	NA	NA	NA	NA	NA	NA	NA	NA	NA	NA
BRI3	ENSG00000164713.5	cytosolic	cyt_notsig	NA	NA	NA	NA	NA	NA	NA	NA	NA	NA	NA	NA	NA	NA	NA	NA	NA	NA	nontarget
BRI3BP	ENSG00000184992.10	membrane	SignalP-TM	Q8WY22	25.5604	21.9439	22.1518	27.0056	23.1823	23.6231	26.3558	22.5212	22.7315	27.0759	23.4532	24.3318	NA	-0.0493524	-0.122474	0.410639	NA	target
BRICD5	ENSG00000182685.3	cytosolic	cyt_notsig	NA	NA	NA	NA	NA	NA	NA	NA	NA	NA	NA	NA	NA	NA	NA	NA	NA	NA	NA
BRIP1	ENSG00000136492.4	cytosolic	cyt_notsig	Q9BX63	17.1773	NA	NA	20.253	17.8345	22.7773	19.285	20.1411	16.4443	18.1785	15.0487	15.2564	NA	NA	NA	NA	NA	NA
BRIX1	ENSG00000113460.8	cytosolic	cyt_notsig	Q8TDN6	25.0316	22.2492	22.6487	23.7529	21.6796	21.8636	23.0788	19.5738	19.5742	24.2057	21.9484	22.2452	NA	NA	NA	NA	NA	nontarget
BRK1	ENSG00000254999.2	cytosolic	cyt_notsig	Q8WUW1	25.3054	22.7169	23.9715	25.1028	24.1973	23.2485	25.3311	22.784	24.0219	24.47	22.0002	22.0624	-0.14143	NA	-0.34301	NA	NA	target
BRMS1	ENSG00000174744.9	cytosolic	cyt_notsig	NA	NA	NA	NA	NA	NA	NA	NA	NA	NA	NA	NA	NA	NA	NA	NA	NA	NA	nontarget
BRMS1L	ENSG00000100916.9	cytosolic	cyt_notsig	Q5PSV4	23.0726	21.5914	22.7727	23.2027	21.6398	21.4651	22.3216	20.5701	21.4153	21.5755	20.3874	19.9236	NA	NA	NA	NA	NA	nontarget
BROX	ENSG00000162819.7	cytosolic	cyt_notsig	Q5VW32	23.0641	20.5627	22.395	NA	NA	NA	24.613	22.8595	23.6415	NA	NA	NA	NA	NA	0.827333	NA	NA	target
BRPF1	ENSG00000156983.11	cytosolic	cyt_notsig	NA	NA	NA	NA	NA	NA	NA	NA	NA	NA	NA	NA	NA	NA	NA	NA	NA	NA	nontarget
BRPF3	ENSG00000096070.15	cytosolic	cyt_notsig	NA	NA	NA	NA	NA	NA	NA	NA	NA	NA	NA	NA	NA	NA	NA	NA	NA	NA	NA
BRSK1	ENSG00000160469.12	cytosolic	cyt_notsig	NA	NA	NA	NA	NA	NA	NA	NA	NA	NA	NA	NA	NA	NA	NA	NA	NA	NA	NA
BRSK2	ENSG00000174672.11	cytosolic	cyt_notsig	NA	NA	NA	NA	NA	NA	NA	NA	NA	NA	NA	NA	NA	NA	NA	NA	NA	NA	nontarget
BRWD1	ENSG00000185658.9	cytosolic	cyt_notsig	NA	NA	NA	NA	NA	NA	NA	NA	NA	NA	NA	NA	NA	NA	NA	NA	NA	NA	nontarget
BRWD3	ENSG00000165288.10	cytosolic	cyt_notsig	NA	NA	NA	NA	NA	NA	NA	NA	NA	NA	NA	NA	NA	NA	NA	NA	NA	NA	NA
BSCL2	ENSG00000168000.10	membrane	TMhelix-only	Q96G97	21.9226	23.0801	23.309	21.5762	22.9758	23.7106	19.5229	16.073	18.5127	22.0358	18.1609	18.1411	NA	NA	NA	NA	NA	nontarget
BSDC1	ENSG00000160058.14	cytosolic	cyt_notsig	Q9NW68	24.3388	22.016	22.7119	23.4827	23.2055	22.5249	24.1859	22.124	22.7513	23.0485	20.8373	20.7507	NA	0.875544	NA	-0.78785	NA	nontarget
BSG	ENSG00000172270.14	membrane	SignalP-TM	P35613	28.264	26.2153	26.3827	28.3903	26.742	26.6457	28.3543	26.7843	26.4207	27.5809	25.9196	25.8162	0.297837	0.302056	0.180708	0.353966	0.283642	target
BSPRY	ENSG00000119411.10	cytosolic	cyt_notsig	NA	NA	NA	NA	NA	NA	NA	NA	NA	NA	NA	NA	NA	NA	NA	NA	NA	NA	NA
BST2	ENSG00000130303.8	membrane	TMhelix-only	NA	NA	NA	NA	NA	NA	NA	NA	NA	NA	NA	NA	NA	NA	NA	NA	NA	NA	target
BTAF1	ENSG00000095564.9	cytosolic	cyt_notsig	A0A0A0MTH9	22.3363	19.6617	20.3344	21.6325	18.487	19.3348	23.2363	21.3436	21.2427	21.4068	20.0268	18.884	0.310107	NA	0.173173	0.62843	NA	nontarget
BTBD1	ENSG00000064726.5	cytosolic	cyt_notsig	NA	NA	NA	NA	NA	NA	NA	NA	NA	NA	NA	NA	NA	NA	NA	NA	NA	NA	nontarget
BTBD10	ENSG00000148925.6	cytosolic	cyt_notsig	NA	NA	NA	NA	NA	NA	NA	NA	NA	NA	NA	NA	NA	NA	NA	NA	NA	NA	nontarget
BTBD11	ENSG00000151136.10	cytosolic	cyt_notsig	NA	NA	NA	NA	NA	NA	NA	NA	NA	NA	NA	NA	NA	NA	NA	NA	NA	NA	NA
BTBD2	ENSG00000133243.4	cytosolic	cyt_notsig	NA	NA	NA	NA	NA	NA	NA	NA	NA	NA	NA	NA	NA	NA	NA	NA	NA	NA	target
BTBD3	ENSG00000132640.10	cytosolic	cyt_notsig	NA	NA	NA	NA	NA	NA	NA	NA	NA	NA	NA	NA	NA	NA	NA	NA	NA	NA	nontarget
BTBD6	ENSG00000184887.9	cytosolic	cyt_notsig	NA	NA	NA	NA	NA	NA	NA	NA	NA	NA	NA	NA	NA	NA	NA	NA	NA	NA	nontarget
BTBD7	ENSG00000011114.10	cytosolic	cyt_notsig	NA	NA	NA	NA	NA	NA	NA	NA	NA	NA	NA	NA	NA	NA	NA	NA	NA	NA	NA
BTBD9	ENSG00000183826.12	cytosolic	cyt_notsig	NA	NA	NA	NA	NA	NA	NA	NA	NA	NA	NA	NA	NA	NA	NA	NA	NA	NA	NA
BTD	ENSG00000169814.8	membrane	mem_notsig	P43251	21.2744	18.8398	20.2342	20.8341	19.0566	20.4337	19.797	17.475	19.7435	20.4174	19.6976	20.1401	NA	NA	NA	NA	NA	target
BTF3	ENSG00000145741.11	cytosolic	cyt_notsig	P20290	29.136	26.7997	26.7058	28.7993	26.6079	26.364	29.0473	26.7073	26.6465	28.1983	25.9024	26.2024	-0.0168185	0.100709	-0.0277203	-0.0375931	0.00464419	target
BTF3L4	ENSG00000134717.13	cytosolic	cyt_notsig	Q96K17	26.7879	23.0247	23.162	26.4585	24.5842	24.5201	27.23	23.2008	23.8024	25.5133	21.5672	21.9819	NA	0.853437	0.0969463	NA	NA	target
BTF3L4P2	ENSG00000213189.4	cytosolic	cyt_notsig	NA	NA	NA	NA	NA	NA	NA	NA	NA	NA	NA	NA	NA	NA	NA	NA	NA	NA	nontarget
BTG1	ENSG00000133639.3	cytosolic	cyt_notsig	NA	NA	NA	NA	NA	NA	NA	NA	NA	NA	NA	NA	NA	NA	NA	NA	NA	NA	target
BTG2	ENSG00000159388.5	cytosolic	cyt_notsig	NA	NA	NA	NA	NA	NA	NA	NA	NA	NA	NA	NA	NA	NA	NA	NA	NA	NA	target
BTG3	ENSG00000154640.10	cytosolic	cyt_notsig	NA	NA	NA	NA	NA	NA	NA	NA	NA	NA	NA	NA	NA	NA	NA	NA	NA	NA	nontarget
BTN2A1	ENSG00000112763.11	membrane	SignalP-TM	Q7KYR7	22.7158	20.4239	20.9673	23.1166	22.6193	21.2549	23.1107	21.8256	22.8702	22.395	21.9536	19.6516	NA	NA	NA	NA	NA	target
BTN2A2	ENSG00000124508.12	membrane	SignalP-TM	NA	NA	NA	NA	NA	NA	NA	NA	NA	NA	NA	NA	NA	NA	NA	NA	NA	NA	target
BTN2A3P	ENSG00000124549.10	membrane	mem_notsig	NA	NA	NA	NA	NA	NA	NA	NA	NA	NA	NA	NA	NA	NA	NA	NA	NA	NA	NA
BTN3A1	ENSG00000026950.12	membrane	SignalP-TM	NA	NA	NA	NA	NA	NA	NA	NA	NA	NA	NA	NA	NA	NA	NA	NA	NA	NA	NA
BTN3A2	ENSG00000186470.9	NA	cytANDmem_notsig	NA	NA	NA	NA	NA	NA	NA	NA	NA	NA	NA	NA	NA	NA	NA	NA	NA	NA	target
BTN3A3	ENSG00000111801.11	membrane	SignalP-TM	NA	NA	NA	NA	NA	NA	NA	NA	NA	NA	NA	NA	NA	NA	NA	NA	NA	NA	NA
BTNL9	ENSG00000165810.12	cytosolic	TMhelix-only	NA	NA	NA	NA	NA	NA	NA	NA	NA	NA	NA	NA	NA	NA	NA	NA	NA	NA	NA
BTRC	ENSG00000166167.13	cytosolic	cyt_notsig	NA	NA	NA	NA	NA	NA	NA	NA	NA	NA	NA	NA	NA	NA	NA	NA	NA	NA	target
BUB1	ENSG00000169679.10	cytosolic	cyt_notsig	NA	NA	NA	NA	NA	NA	NA	NA	NA	NA	NA	NA	NA	NA	NA	NA	NA	NA	target
BUB1B	ENSG00000156970.8	cytosolic	cyt_notsig	O60566	20.4894	19.3436	19.5013	14.5263	13.0856	12.0608	22.1024	20.6027	20.9299	13.5771	11.4793	14.3252	-0.0196383	NA	-0.157044	NA	NA	nontarget
BUB3	ENSG00000154473.13	cytosolic	cyt_notsig	J3QT28	30.0746	27.0712	27.0894	29.9454	27.048	26.8338	29.7163	26.6308	26.5313	29.3038	26.0693	26.3871	0.151469	0.0172093	0.0185272	0.0336877	0.0552234	target
BUD13	ENSG00000137656.7	cytosolic	cyt_notsig	NA	NA	NA	NA	NA	NA	NA	NA	NA	NA	NA	NA	NA	NA	NA	NA	NA	NA	nontarget
BUD31	ENSG00000106245.5	cytosolic	cyt_notsig	P41223	26.526	23.7987	23.8552	26.1887	23.833	23.9714	26.1773	23.1454	23.7901	25.0098	22.9399	23.1879	-0.265102	0.0751903	-0.0380147	NA	NA	nontarget
BVES	ENSG00000112276.9	NA	TMhelix-only	NA	NA	NA	NA	NA	NA	NA	NA	NA	NA	NA	NA	NA	NA	NA	NA	NA	NA	NA
BX322557.10	ENSG00000215447.3	cytosolic	cyt_notsig	NA	NA	NA	NA	NA	NA	NA	NA	NA	NA	NA	NA	NA	NA	NA	NA	NA	NA	nontarget
BYSL	ENSG00000112578.5	cytosolic	cyt_notsig	Q13895	26.047	22.9403	23.3514	25.4382	23.2624	23.555	26.5311	24.0297	24.2919	25.3791	22.8858	23.2185	0.512682	-0.182802	-0.0479571	-0.0479571	0.0584913	target
BZW1	ENSG00000082153.13	cytosolic	cyt_notsig	Q7L1Q6	26.417	23.9171	23.7619	26.2197	24.1359	25.361	27.2535	25.2883	25.4367	24.8737	22.9801	22.6293	-0.0178698	0.092884	-0.0890913	-0.207393	-0.0553676	nontarget
BZW1P2	ENSG00000198406.6	cytosolic	cyt_notsig	NA	NA	NA	NA	NA	NA	NA	NA	NA	NA	NA	NA	NA	NA	NA	NA	NA	NA	NA
BZW2	ENSG00000136261.10	cytosolic	cyt_notsig	E7ETZ4	25.5565	24.1264	24.2023	24.9959	22.9357	22.9051	25.9069	23.7321	23.6638	24.671	22.738	22.4903	0.29725	-0.149761	0.52309	0.211882	0.220615	nontarget
C10orf118	ENSG00000165813.12	cytosolic	cyt_notsig	NA	NA	NA	NA	NA	NA	NA	NA	NA	NA	NA	NA	NA	NA	NA	NA	NA	NA	NA
C10orf12	ENSG00000155640.5	cytosolic	cyt_notsig	NA	NA	NA	NA	NA	NA	NA	NA	NA	NA	NA	NA	NA	NA	NA	NA	NA	NA	NA
C10orf137	ENSG00000107938.13	cytosolic	cyt_notsig	NA	NA	NA	NA	NA	NA	NA	NA	NA	NA	NA	NA	NA	NA	NA	NA	NA	NA	nontarget
C10orf2	ENSG00000107815.3	cytosolic	MitoCarta	NA	NA	NA	NA	NA	NA	NA	NA	NA	NA	NA	NA	NA	NA	NA	NA	NA	NA	nontarget
C10orf32	ENSG00000166275.11	cytosolic	cyt_notsig	NA	NA	NA	NA	NA	NA	NA	NA	NA	NA	NA	NA	NA	NA	NA	NA	NA	NA	nontarget
C10orf35	ENSG00000171224.7	cytosolic	TailAnchored	Q96D05	NA	NA	NA	20.6242	20.5893	18.9578	NA	NA	NA	NA	NA	NA	NA	NA	NA	NA	NA	nontarget
C10orf76	ENSG00000120029.8	cytosolic	cyt_notsig	Q5T2E6	23.0183	20.4833	20.2259	20.9868	19.4502	18.5776	22.9286	20.8073	21.809	21.7086	19.4399	20.0638	NA	NA	NA	NA	NA	nontarget
C10orf88	ENSG00000119965.8	cytosolic	cyt_notsig	Q9H8K7	NA	NA	NA	NA	NA	NA	16.9731	15.1113	16.2088	NA	NA	NA	NA	NA	NA	NA	NA	nontarget
C11orf1	ENSG00000137720.3	cytosolic	cyt_notsig	NA	NA	NA	NA	NA	NA	NA	NA	NA	NA	NA	NA	NA	NA	NA	NA	NA	NA	nontarget
C11orf24	ENSG00000171067.6	NA	cytANDmem_notsig	NA	NA	NA	NA	NA	NA	NA	NA	NA	NA	NA	NA	NA	NA	NA	NA	NA	NA	target
C11orf30	ENSG00000158636.12	cytosolic	cyt_notsig	NA	NA	NA	NA	NA	NA	NA	NA	NA	NA	NA	NA	NA	NA	NA	NA	NA	NA	target
C11orf31	ENSG00000211450.5	cytosolic	cyt_notsig	NA	NA	NA	NA	NA	NA	NA	NA	NA	NA	NA	NA	NA	NA	NA	NA	NA	NA	nontarget
C11orf45	ENSG00000174370.5	cytosolic	cyt_notsig	NA	NA	NA	NA	NA	NA	NA	NA	NA	NA	NA	NA	NA	NA	NA	NA	NA	NA	NA
C11orf48	ENSG00000162194.8	cytosolic	cyt_notsig	NA	NA	NA	NA	NA	NA	NA	NA	NA	NA	NA	NA	NA	NA	NA	NA	NA	NA	nontarget
C11orf49	ENSG00000149179.9	cytosolic	cyt_notsig	NA	NA	NA	NA	NA	NA	NA	NA	NA	NA	NA	NA	NA	NA	NA	NA	NA	NA	nontarget
C11orf52	ENSG00000149300.5	cytosolic	cyt_notsig	NA	NA	NA	NA	NA	NA	NA	NA	NA	NA	NA	NA	NA	NA	NA	NA	NA	NA	NA
C11orf54	ENSG00000182919.10	cytosolic	cyt_notsig	Q9H0W9	19.4648	19.3173	16.5573	NA	NA	NA	20.916	17.6732	17.0882	NA	NA	NA	NA	NA	NA	NA	NA	nontarget
C11orf57	ENSG00000150776.13	cytosolic	cyt_notsig	NA	NA	NA	NA	NA	NA	NA	NA	NA	NA	NA	NA	NA	NA	NA	NA	NA	NA	nontarget
C11orf58	ENSG00000110696.5	cytosolic	cyt_notsig	E9PM92	22.998	19.9655	19.6144	21.3036	17.8242	16.5942	24.4127	21.5221	21.4463	21.2957	17.8192	NA	-0.0250156	NA	0.343787	NA	NA	nontarget
C11orf63	ENSG00000109944.6	cytosolic	cyt_notsig	NA	NA	NA	NA	NA	NA	NA	NA	NA	NA	NA	NA	NA	NA	NA	NA	NA	NA	NA
C11orf68	ENSG00000175573.6	cytosolic	cyt_notsig	Q9H3H3	18.9202	18.3883	16.4426	NA	NA	NA	20.1181	18.3074	16.5443	17.7025	19.1002	16.5367	NA	NA	NA	NA	NA	nontarget
C11orf70	ENSG00000137691.8	cytosolic	cyt_notsig	NA	NA	NA	NA	NA	NA	NA	NA	NA	NA	NA	NA	NA	NA	NA	NA	NA	NA	NA
C11orf71	ENSG00000180425.7	cytosolic	cyt_notsig	NA	NA	NA	NA	NA	NA	NA	NA	NA	NA	NA	NA	NA	NA	NA	NA	NA	NA	NA
C11orf73	ENSG00000149196.11	cytosolic	cyt_notsig	Q53FT3	24.764	22.2185	21.7098	NA	NA	NA	25.406	23.3063	23.7017	NA	NA	NA	-0.109763	NA	-0.0918014	NA	NA	target
C11orf74	ENSG00000166352.11	cytosolic	cyt_notsig	NA	NA	NA	NA	NA	NA	NA	NA	NA	NA	NA	NA	NA	NA	NA	NA	NA	NA	nontarget
C11orf82	ENSG00000165490.8	cytosolic	SignalP-noTM-only	NA	NA	NA	NA	NA	NA	NA	NA	NA	NA	NA	NA	NA	NA	NA	NA	NA	NA	nontarget
C11orf83	ENSG00000204922.4	NA	cytANDmem_notsig	NA	NA	NA	NA	NA	NA	NA	NA	NA	NA	NA	NA	NA	NA	NA	NA	NA	NA	nontarget
C11orf84	ENSG00000168005.4	cytosolic	cyt_notsig	Q9BUA3	NA	NA	NA	21.8443	20.4414	20.2956	NA	NA	NA	19.5174	17.8947	16.4108	NA	NA	NA	NA	NA	nontarget
C11orf95	ENSG00000188070.8	cytosolic	cyt_notsig	NA	NA	NA	NA	NA	NA	NA	NA	NA	NA	NA	NA	NA	NA	NA	NA	NA	NA	NA
C12orf10	ENSG00000139637.9	cytosolic	SignalP-noTM-only	Q9HB07	24.8371	22.0927	21.1042	22.5141	19.5867	20.3987	25.9158	23.2708	22.8202	21.4058	20.4695	19.9412	-0.0668504	NA	-0.135009	NA	NA	target
C12orf23	ENSG00000151135.5	cytosolic	TMhelix-only	NA	NA	NA	NA	NA	NA	NA	NA	NA	NA	NA	NA	NA	NA	NA	NA	NA	NA	nontarget
C12orf29	ENSG00000133641.13	cytosolic	cyt_notsig	Q8N999	22.9866	19.8195	21.5179	15.8577	15.4273	13.7744	24.3659	21.3894	22.4686	NA	NA	NA	0.338909	NA	-0.408168	NA	NA	target
C12orf39	ENSG00000134548.5	cytosolic	cyt_notsig	NA	NA	NA	NA	NA	NA	NA	NA	NA	NA	NA	NA	NA	NA	NA	NA	NA	NA	NA
C12orf4	ENSG00000047621.7	cytosolic	cyt_notsig	NA	NA	NA	NA	NA	NA	NA	NA	NA	NA	NA	NA	NA	NA	NA	NA	NA	NA	target
C12orf43	ENSG00000157895.7	cytosolic	cyt_notsig	F5H7W8	23.4573	20.7936	21.6405	24.34	23.3663	22.5674	24.7359	23.2679	22.8277	23.5444	22.7959	21.0457	NA	NA	NA	NA	NA	nontarget
C12orf44	ENSG00000123395.10	cytosolic	cyt_notsig	NA	NA	NA	NA	NA	NA	NA	NA	NA	NA	NA	NA	NA	NA	NA	NA	NA	NA	nontarget
C12orf45	ENSG00000151131.5	cytosolic	cyt_notsig	Q8N5I9	22.631	20.8345	20.0126	22.2499	21.0405	20.551	22.0597	24.4179	21.1696	17.4523	14.683	15.3225	NA	NA	-0.0743684	NA	NA	target
C12orf49	ENSG00000111412.4	cytosolic	TMhelix-only	NA	NA	NA	NA	NA	NA	NA	NA	NA	NA	NA	NA	NA	NA	NA	NA	NA	NA	target
C12orf5	ENSG00000078237.4	cytosolic	cyt_notsig	NA	NA	NA	NA	NA	NA	NA	NA	NA	NA	NA	NA	NA	NA	NA	NA	NA	NA	nontarget
C12orf52	ENSG00000139405.11	cytosolic	cyt_notsig	NA	NA	NA	NA	NA	NA	NA	NA	NA	NA	NA	NA	NA	NA	NA	NA	NA	NA	nontarget
C12orf57	ENSG00000111678.6	cytosolic	cyt_notsig	Q99622	24.1802	22.4176	21.9446	23.0898	21.1403	20.0198	24.2465	22.1202	22.2092	18.866	18.5128	19.2027	-0.164351	NA	0.219236	NA	NA	target
C12orf60	ENSG00000182993.3	cytosolic	cyt_notsig	NA	NA	NA	NA	NA	NA	NA	NA	NA	NA	NA	NA	NA	NA	NA	NA	NA	NA	NA
C12orf65	ENSG00000130921.3	cytosolic	MitoCarta	F5H4X5	21.1541	NA	NA	22.0114	19.3825	20.8041	21.8287	20.4809	19.5805	17.1095	15.976	14.0457	NA	NA	NA	NA	NA	nontarget
C12orf66	ENSG00000174206.8	cytosolic	cyt_notsig	J3KNH0	19.024	18.5049	17.8565	NA	NA	NA	NA	NA	NA	NA	NA	NA	NA	NA	NA	NA	NA	nontarget
C12orf73	ENSG00000204954.5	cytosolic	SignalP-noTM-only	NA	NA	NA	NA	NA	NA	NA	NA	NA	NA	NA	NA	NA	NA	NA	NA	NA	NA	nontarget
C12orf75	ENSG00000235162.4	cytosolic	cyt_notsig	F8VQD4	NA	NA	NA	NA	NA	NA	NA	NA	NA	18.4149	17.4542	15.2579	NA	NA	NA	NA	NA	target
C12orf76	ENSG00000174456.9	NA	cytANDmem_notsig	NA	NA	NA	NA	NA	NA	NA	NA	NA	NA	NA	NA	NA	NA	NA	NA	NA	NA	nontarget
C14orf1	ENSG00000133935.6	membrane	TMhelix-only	NA	NA	NA	NA	NA	NA	NA	NA	NA	NA	NA	NA	NA	NA	NA	NA	NA	NA	target
C14orf119	ENSG00000179933.4	cytosolic	cyt_notsig	NA	NA	NA	NA	NA	NA	NA	NA	NA	NA	NA	NA	NA	NA	NA	NA	NA	NA	target
C14orf132	ENSG00000227051.4	cytosolic	TailAnchored	NA	NA	NA	NA	NA	NA	NA	NA	NA	NA	NA	NA	NA	NA	NA	NA	NA	NA	NA
C14orf142	ENSG00000170270.4	cytosolic	cyt_notsig	Q9BXV9	24.6886	21.0672	21.5612	NA	NA	NA	26.2307	22.5597	22.8811	NA	NA	NA	0.620493	NA	0.510457	NA	NA	nontarget
C14orf159	ENSG00000133943.16	cytosolic	MitoCarta	Q7Z3D6	21.9772	19.3212	18.7737	21.1075	18.6507	17.9905	22.868	20.3005	21.9611	19.3763	18.416	19.8875	NA	NA	NA	NA	NA	nontarget
C14orf166	ENSG00000087302.4	cytosolic	cyt_notsig	Q9Y224	28.1874	25.724	26.611	28.5725	25.895	26.4106	28.2533	24.7614	25.0848	27.8139	25.7428	26.0872	-0.0832788	-0.0289108	0.158703	0.00388608	0.0125999	target
C14orf169	ENSG00000255242.1	cytosolic	cyt_notsig	NA	NA	NA	NA	NA	NA	NA	NA	NA	NA	NA	NA	NA	NA	NA	NA	NA	NA	NA
C14orf2	ENSG00000156411.5	cytosolic	TailAnchored	NA	NA	NA	NA	NA	NA	NA	NA	NA	NA	NA	NA	NA	NA	NA	NA	NA	NA	target
C14orf23	ENSG00000186960.6	cytosolic	cyt_notsig	NA	NA	NA	NA	NA	NA	NA	NA	NA	NA	NA	NA	NA	NA	NA	NA	NA	NA	NA
C14orf37	ENSG00000139971.11	membrane	SignalP-TM	NA	NA	NA	NA	NA	NA	NA	NA	NA	NA	NA	NA	NA	NA	NA	NA	NA	NA	NA
C14orf80	ENSG00000185347.13	cytosolic	cyt_notsig	Q86SX3	20.1192	19.7815	18.878	19.7342	19.2671	18.4046	20.2249	19.8618	18.7167	20.3665	20.6997	16.9135	NA	NA	NA	NA	NA	nontarget
C14orf93	ENSG00000100802.10	cytosolic	cyt_notsig	NA	NA	NA	NA	NA	NA	NA	NA	NA	NA	NA	NA	NA	NA	NA	NA	NA	NA	NA
C15ORF37	ENSG00000257028.1	cytosolic	cyt_notsig	NA	NA	NA	NA	NA	NA	NA	NA	NA	NA	NA	NA	NA	NA	NA	NA	NA	NA	NA
C15orf38	ENSG00000242498.3	cytosolic	cyt_notsig	NA	NA	NA	NA	NA	NA	NA	NA	NA	NA	NA	NA	NA	NA	NA	NA	NA	NA	nontarget
C15orf38-AP3S2	ENSG00000250021.3	cytosolic	cyt_notsig	A0A0A6YYH1	21.3945	20.861	18.4487	17.4811	19.1819	18.8094	22.3295	21.5425	19.583	20.0037	19.0106	18.6749	NA	NA	NA	NA	NA	target
C15orf39	ENSG00000167173.14	cytosolic	cyt_notsig	NA	NA	NA	NA	NA	NA	NA	NA	NA	NA	NA	NA	NA	NA	NA	NA	NA	NA	nontarget
C15orf40	ENSG00000169609.9	cytosolic	MitoCarta	Q8WUR7	23.5866	22.1058	20.2655	NA	NA	NA	22.8042	18.5383	20.9796	NA	NA	NA	NA	NA	-0.370945	NA	NA	nontarget
C15orf41	ENSG00000186073.7	cytosolic	cyt_notsig	H3BNF9	22.6672	19.351	18.6762	NA	NA	NA	21.0222	17.1748	17.9355	NA	NA	NA	-0.276625	NA	NA	NA	NA	NA
C15orf48	ENSG00000166920.6	NA	TMhelix-only	NA	NA	NA	NA	NA	NA	NA	NA	NA	NA	NA	NA	NA	NA	NA	NA	NA	NA	NA
C15orf52	ENSG00000188549.8	cytosolic	cyt_notsig	NA	NA	NA	NA	NA	NA	NA	NA	NA	NA	NA	NA	NA	NA	NA	NA	NA	NA	NA
C15orf57	ENSG00000128891.11	cytosolic	cyt_notsig	H0YN78	20.8079	20.5478	17.4042	NA	NA	NA	21.6837	19.304	18.3283	NA	NA	NA	NA	NA	NA	NA	NA	nontarget
C15orf59	ENSG00000205363.4	cytosolic	cyt_notsig	NA	NA	NA	NA	NA	NA	NA	NA	NA	NA	NA	NA	NA	NA	NA	NA	NA	NA	nontarget
C15orf61	ENSG00000189227.4	cytosolic	MitoCarta	A6NNL5	24.2284	25.5377	23.9211	23.512	22.2975	22.5283	23.7935	25.5426	23.2027	23.4628	22.1911	22.2916	NA	NA	NA	NA	NA	nontarget
C15orf65	ENSG00000261652.2	cytosolic	cyt_notsig	NA	NA	NA	NA	NA	NA	NA	NA	NA	NA	NA	NA	NA	NA	NA	NA	NA	NA	NA
C16orf11	ENSG00000161992.5	cytosolic	cyt_notsig	NA	NA	NA	NA	NA	NA	NA	NA	NA	NA	NA	NA	NA	NA	NA	NA	NA	NA	NA
C16orf13	ENSG00000130731.11	cytosolic	cyt_notsig	Q96S19	19.7739	16.8601	16.5615	NA	NA	NA	19.7383	21.1936	18.5484	NA	NA	NA	NA	NA	NA	NA	NA	target
C16orf45	ENSG00000166780.6	cytosolic	cyt_notsig	NA	NA	NA	NA	NA	NA	NA	NA	NA	NA	NA	NA	NA	NA	NA	NA	NA	NA	NA
C16orf52	ENSG00000185716.7	NA	cytANDmem_notsig	NA	NA	NA	NA	NA	NA	NA	NA	NA	NA	NA	NA	NA	NA	NA	NA	NA	NA	nontarget
C16orf58	ENSG00000140688.12	membrane	TMhelix-only	H3BR29	24.1406	21.0024	21.0246	23.846	21.4631	24.0555	23.7783	21.5693	21.6163	22.2935	21.3656	23.095	NA	NA	NA	NA	NA	target
C16orf59	ENSG00000162062.10	cytosolic	cyt_notsig	Q7L2K0	19.7234	NA	NA	20.3269	17.611	20.1197	18.8395	NA	NA	NA	NA	NA	NA	NA	NA	NA	NA	nontarget
C16orf62	ENSG00000103544.10	cytosolic	cyt_notsig	Q7Z3J2	24.6842	24.7319	24.3958	24.9731	25.558	23.9646	24.4502	24.147	23.4922	24.0367	22.6278	21.1291	-0.706983	NA	NA	NA	NA	nontarget
C16orf70	ENSG00000125149.7	cytosolic	cyt_notsig	Q9BSU1	20.917	16.7496	18.9103	18.4672	18.5273	15.442	21.4195	18.4669	20.8408	22.6852	19.6748	19.0848	NA	NA	0.140158	NA	NA	nontarget
C16orf72	ENSG00000182831.7	cytosolic	cyt_notsig	NA	NA	NA	NA	NA	NA	NA	NA	NA	NA	NA	NA	NA	NA	NA	NA	NA	NA	NA
C16orf74	ENSG00000154102.6	cytosolic	cyt_notsig	NA	NA	NA	NA	NA	NA	NA	NA	NA	NA	NA	NA	NA	NA	NA	NA	NA	NA	nontarget
C16orf80	ENSG00000070761.3	cytosolic	cyt_notsig	NA	NA	NA	NA	NA	NA	NA	NA	NA	NA	NA	NA	NA	NA	NA	NA	NA	NA	target
C16orf87	ENSG00000155330.5	cytosolic	cyt_notsig	Q6PH81	NA	NA	NA	NA	NA	NA	NA	NA	NA	NA	NA	NA	NA	NA	NA	NA	NA	nontarget
C16orf91	ENSG00000174109.3	cytosolic	MitoCarta	NA	NA	NA	NA	NA	NA	NA	NA	NA	NA	NA	NA	NA	NA	NA	NA	NA	NA	nontarget
C16orf93	ENSG00000196118.7	cytosolic	cyt_notsig	NA	NA	NA	NA	NA	NA	NA	NA	NA	NA	NA	NA	NA	NA	NA	NA	NA	NA	nontarget
C16orf95	ENSG00000260456.2	cytosolic	cyt_notsig	NA	NA	NA	NA	NA	NA	NA	NA	NA	NA	NA	NA	NA	NA	NA	NA	NA	NA	NA
C17orf100	ENSG00000212734.4	cytosolic	cyt_notsig	NA	NA	NA	NA	NA	NA	NA	NA	NA	NA	NA	NA	NA	NA	NA	NA	NA	NA	NA
C17orf103	ENSG00000154035.6	cytosolic	cyt_notsig	NA	NA	NA	NA	NA	NA	NA	NA	NA	NA	NA	NA	NA	NA	NA	NA	NA	NA	NA
C17orf49	ENSG00000258315.1	cytosolic	cyt_notsig	F8W038	26.7709	25.3469	23.7118	26.6971	25.2941	23.8751	26.2011	24.0469	22.9839	25.474	23.0388	22.2008	-0.629813	-1.35284	0.237473	NA	NA	nontarget
C17orf51	ENSG00000212719.6	cytosolic	cyt_notsig	NA	NA	NA	NA	NA	NA	NA	NA	NA	NA	NA	NA	NA	NA	NA	NA	NA	NA	nontarget
C17orf53	ENSG00000125319.10	cytosolic	cyt_notsig	NA	NA	NA	NA	NA	NA	NA	NA	NA	NA	NA	NA	NA	NA	NA	NA	NA	NA	NA
C17orf58	ENSG00000186665.8	cytosolic	cyt_notsig	NA	NA	NA	NA	NA	NA	NA	NA	NA	NA	NA	NA	NA	NA	NA	NA	NA	NA	nontarget
C17orf59	ENSG00000196544.6	cytosolic	cyt_notsig	Q96GS4	24.2442	22.1154	21.025	22.707	21.3613	21.0463	24.2113	20.2399	20.8495	23.4737	21.9512	20.755	NA	NA	NA	NA	NA	NA
C17orf62	ENSG00000178927.12	membrane	TMhelix-only	J3QRG5	NA	NA	NA	24.3409	23.064	22.7878	24.4482	21.0226	21.8059	24.7232	22.5866	22.873	NA	NA	NA	NA	NA	nontarget
C17orf70	ENSG00000185504.12	cytosolic	cyt_notsig	NA	NA	NA	NA	NA	NA	NA	NA	NA	NA	NA	NA	NA	NA	NA	NA	NA	NA	nontarget
C17orf75	ENSG00000108666.5	cytosolic	cyt_notsig	J9JIC5	24.532	22.3333	22.13	23.8281	22.3411	20.5449	24.204	22.2356	21.998	23.5225	21.2828	20.2322	0.15562	0.032383	NA	0.737134	NA	nontarget
C17orf76-AS1	ENSG00000175061.13	cytosolic	cyt_notsig	NA	NA	NA	NA	NA	NA	NA	NA	NA	NA	NA	NA	NA	NA	NA	NA	NA	NA	nontarget
C17orf80	ENSG00000141219.11	cytosolic	TMhelix-only	Q9BSJ5	22.353	20.2834	21.0309	22.4657	21.5018	21.5807	21.216	20.8767	18.9334	21.8382	19.8385	20.8195	NA	1.13678	NA	NA	NA	nontarget
C17orf85	ENSG00000074356.12	cytosolic	cyt_notsig	Q53F19	21.6562	19.6593	19.882	20.5041	20.2353	18.5849	22.4371	21.1193	19.6643	20.6606	18.7433	18.4796	NA	NA	NA	NA	NA	nontarget
C17orf89	ENSG00000224877.3	cytosolic	MitoCarta	A1L188	24.0428	20.8971	21.0608	20.6514	20.0997	19.3527	23.5913	22.4481	20.7786	20.1948	20.0765	18.9831	NA	NA	NA	NA	NA	nontarget
C17orf96	ENSG00000179294.5	cytosolic	cyt_notsig	NA	NA	NA	NA	NA	NA	NA	NA	NA	NA	NA	NA	NA	NA	NA	NA	NA	NA	nontarget
C17orf97	ENSG00000187624.7	cytosolic	cyt_notsig	NA	NA	NA	NA	NA	NA	NA	NA	NA	NA	NA	NA	NA	NA	NA	NA	NA	NA	NA
C18orf21	ENSG00000141428.12	cytosolic	cyt_notsig	NA	NA	NA	NA	NA	NA	NA	NA	NA	NA	NA	NA	NA	NA	NA	NA	NA	NA	nontarget
C18orf25	ENSG00000152242.6	cytosolic	cyt_notsig	Q96B23	NA	NA	NA	21.7653	18.979	23.1021	NA	NA	NA	20.5621	NA	NA	NA	NA	NA	NA	NA	nontarget
C18orf54	ENSG00000166845.9	cytosolic	cyt_notsig	NA	NA	NA	NA	NA	NA	NA	NA	NA	NA	NA	NA	NA	NA	NA	NA	NA	NA	NA
C18orf56	ENSG00000176912.3	cytosolic	cyt_notsig	NA	NA	NA	NA	NA	NA	NA	NA	NA	NA	NA	NA	NA	NA	NA	NA	NA	NA	nontarget
C18orf8	ENSG00000141452.5	cytosolic	cyt_notsig	K7ENL9	22.4402	21.0316	20.298	22.5633	20.5096	19.9563	21.5976	19.1563	20.1032	21.8992	19.4087	19.1414	NA	NA	NA	NA	NA	nontarget
C19orf10	ENSG00000074842.3	membrane	SignalP-noTM-only	NA	NA	NA	NA	NA	NA	NA	NA	NA	NA	NA	NA	NA	NA	NA	NA	NA	NA	target
C19orf12	ENSG00000131943.13	cytosolic	cyt_notsig	NA	NA	NA	NA	NA	NA	NA	NA	NA	NA	NA	NA	NA	NA	NA	NA	NA	NA	nontarget
C19orf25	ENSG00000119559.11	cytosolic	cyt_notsig	Q9UFG5	24.2291	18.3668	17.2326	24.3837	20.4617	20.1469	24.2839	20.209	20.1525	24.4473	20.2377	19.9336	NA	NA	-0.260748	NA	NA	nontarget
C19orf40	ENSG00000131944.5	cytosolic	cyt_notsig	NA	NA	NA	NA	NA	NA	NA	NA	NA	NA	NA	NA	NA	NA	NA	NA	NA	NA	nontarget
C19orf43	ENSG00000123144.6	cytosolic	cyt_notsig	Q9BQ61	27.2267	24.722	27.2064	27.3288	24.5434	26.7035	26.6532	23.2954	25.1388	27.1527	24.3713	25.1823	0.28404	0.451963	-0.579856	-0.0471195	0.0272569	target
C19orf44	ENSG00000105072.4	cytosolic	cyt_notsig	NA	NA	NA	NA	NA	NA	NA	NA	NA	NA	NA	NA	NA	NA	NA	NA	NA	NA	NA
C19orf47	ENSG00000160392.9	cytosolic	cyt_notsig	Q8N9M1	20.092	NA	NA	18.464	19.5972	19.0487	22.1418	20.8098	18.8154	18.4635	17.5028	19.8015	NA	NA	NA	NA	NA	nontarget
C19orf48	ENSG00000167747.9	cytosolic	cyt_notsig	NA	NA	NA	NA	NA	NA	NA	NA	NA	NA	NA	NA	NA	NA	NA	NA	NA	NA	target
C19orf52	ENSG00000142444.6	cytosolic	MitoCarta	Q9BSF4	24.605	21.9595	23.7279	25.3378	22.7247	24.8208	25.0845	22.5355	24.1174	24.8562	22.0463	23.6283	0.49057	0.182438	NA	NA	NA	nontarget
C19orf53	ENSG00000104979.4	cytosolic	cyt_notsig	Q9UNZ5	27.5119	24.8503	24.582	27.9167	24.8842	24.5988	27.9219	24.7337	24.7668	27.3105	24.0496	24.3275	-0.0359489	0.31545	-0.221197	-0.179001	-0.0301741	target
C19orf54	ENSG00000188493.10	cytosolic	cyt_notsig	Q5BKX5	21.2937	17.6999	17.4953	NA	NA	NA	22.7748	20.022	19.7932	NA	NA	NA	-0.031253	NA	-0.279174	NA	NA	target
C19orf55	ENSG00000167595.10	cytosolic	cyt_notsig	NA	NA	NA	NA	NA	NA	NA	NA	NA	NA	NA	NA	NA	NA	NA	NA	NA	NA	target
C19orf57	ENSG00000132016.7	cytosolic	cyt_notsig	NA	NA	NA	NA	NA	NA	NA	NA	NA	NA	NA	NA	NA	NA	NA	NA	NA	NA	NA
C19orf60	ENSG00000006015.13	cytosolic	cyt_notsig	NA	NA	NA	NA	NA	NA	NA	NA	NA	NA	NA	NA	NA	NA	NA	NA	NA	NA	nontarget
C19orf68	ENSG00000185453.8	cytosolic	cyt_notsig	NA	NA	NA	NA	NA	NA	NA	NA	NA	NA	NA	NA	NA	NA	NA	NA	NA	NA	NA
C19orf70	ENSG00000174917.4	cytosolic	SignalP-noTM-only	NA	NA	NA	NA	NA	NA	NA	NA	NA	NA	NA	NA	NA	NA	NA	NA	NA	NA	nontarget
C19orf73	ENSG00000221916.2	cytosolic	cyt_notsig	NA	NA	NA	NA	NA	NA	NA	NA	NA	NA	NA	NA	NA	NA	NA	NA	NA	NA	NA
C19orf81	ENSG00000235034.2	cytosolic	cyt_notsig	NA	NA	NA	NA	NA	NA	NA	NA	NA	NA	NA	NA	NA	NA	NA	NA	NA	NA	NA
C1D	ENSG00000197223.7	cytosolic	cyt_notsig	Q13901	NA	NA	NA	22.4821	19.68	21.3232	NA	NA	NA	23.834	22.5401	23.3218	NA	NA	NA	NA	NA	nontarget
C1GALT1	ENSG00000106392.6	membrane	TMhelix-only	Q9NS00	20.2712	18.2004	18.7232	22.2166	20.8126	22.0821	21.4871	18.7225	22.1241	20.3239	18.1056	19.1387	NA	NA	NA	NA	NA	NA
C1GALT1C1	ENSG00000171155.7	membrane	TMhelix-only	Q96EU7	20.1834	19.0947	18.5766	19.8571	18.8633	18.037	19.9142	18.5058	18.9265	19.7113	17.7169	18.7216	NA	-0.232244	NA	-0.40174	NA	target
C1orf106	ENSG00000163362.6	cytosolic	cyt_notsig	NA	NA	NA	NA	NA	NA	NA	NA	NA	NA	NA	NA	NA	NA	NA	NA	NA	NA	NA
C1orf109	ENSG00000116922.10	cytosolic	cyt_notsig	V9GYQ8	20.8342	20.8934	21.2523	19.9774	17.338	23.5783	20.2736	19.2428	16.3557	NA	NA	NA	NA	NA	NA	NA	NA	nontarget
C1orf112	ENSG00000000460.12	cytosolic	cyt_notsig	Q9NSG2	20.6774	19.1585	19.7599	19.4096	17.8208	18.4484	20.6986	19.1309	18.9945	19.3097	17.4126	17.8832	NA	NA	NA	NA	NA	target
C1orf115	ENSG00000162817.6	cytosolic	TailAnchored	NA	NA	NA	NA	NA	NA	NA	NA	NA	NA	NA	NA	NA	NA	NA	NA	NA	NA	target
C1orf122	ENSG00000197982.12	cytosolic	cyt_notsig	Q6ZSJ8	23.6545	21.7237	24.4763	23.9259	25.7346	24.0505	23.3681	20.6794	21.6554	23.1418	24.8356	23.8781	NA	NA	NA	NA	NA	target
C1orf123	ENSG00000162384.9	cytosolic	cyt_notsig	Q9NWV4	24.0408	21.1079	20.286	NA	NA	NA	25.1251	21.2641	21.1416	NA	NA	NA	-0.0238564	NA	0.235739	NA	NA	nontarget
C1orf131	ENSG00000143633.8	cytosolic	cyt_notsig	Q8NDD1	21.6933	18.7509	18.9212	22.1542	23.8101	25.0611	21.7391	19.5753	20.0167	21.5616	19.8473	22.4592	NA	0.35095	NA	NA	NA	nontarget
C1orf159	ENSG00000131591.13	membrane	SignalP-TM	NA	NA	NA	NA	NA	NA	NA	NA	NA	NA	NA	NA	NA	NA	NA	NA	NA	NA	target
C1orf172	ENSG00000175707.7	cytosolic	cyt_notsig	NA	NA	NA	NA	NA	NA	NA	NA	NA	NA	NA	NA	NA	NA	NA	NA	NA	NA	NA
C1orf174	ENSG00000198912.6	cytosolic	cyt_notsig	Q8IYL3	23.6102	20.3361	21.3579	20.2195	17.471	19.0121	NA	NA	NA	23.2013	19.5614	22.2339	NA	NA	NA	NA	NA	nontarget
C1orf198	ENSG00000119280.12	cytosolic	cyt_notsig	Q9H425	25.7481	21.6007	21.1395	NA	NA	NA	26.3686	21.8983	22.1323	NA	NA	NA	-0.0809269	NA	-0.249991	NA	NA	target
C1orf21	ENSG00000116667.8	cytosolic	cyt_notsig	A0A3B3ITU3	NA	NA	NA	22.5675	19.6867	23.2245	NA	NA	NA	22.4197	NA	NA	NA	NA	NA	NA	NA	target
C1orf216	ENSG00000142686.7	cytosolic	cyt_notsig	NA	NA	NA	NA	NA	NA	NA	NA	NA	NA	NA	NA	NA	NA	NA	NA	NA	NA	NA
C1orf226	ENSG00000239887.3	cytosolic	cyt_notsig	NA	NA	NA	NA	NA	NA	NA	NA	NA	NA	NA	NA	NA	NA	NA	NA	NA	NA	NA
C1orf233	ENSG00000228594.1	NA	SignalP-TM	NA	NA	NA	NA	NA	NA	NA	NA	NA	NA	NA	NA	NA	NA	NA	NA	NA	NA	NA
C1orf27	ENSG00000157181.10	NA	TailAnchored	NA	NA	NA	NA	NA	NA	NA	NA	NA	NA	NA	NA	NA	NA	NA	NA	NA	NA	NA
C1orf35	ENSG00000143793.8	cytosolic	cyt_notsig	NA	NA	NA	NA	NA	NA	NA	NA	NA	NA	NA	NA	NA	NA	NA	NA	NA	NA	target
C1orf43	ENSG00000143612.14	NA	cytANDmem_notsig	NA	NA	NA	NA	NA	NA	NA	NA	NA	NA	NA	NA	NA	NA	NA	NA	NA	NA	target
C1orf50	ENSG00000164008.9	cytosolic	cyt_notsig	Q9BV19	NA	NA	NA	NA	NA	NA	20.6917	22.39	21.7007	NA	NA	NA	NA	NA	NA	NA	NA	nontarget
C1orf52	ENSG00000162642.9	cytosolic	cyt_notsig	Q8N6N3	20.0513	17.0637	22.3562	17.6137	14.9548	15.0631	22.1446	19.5846	22.9303	NA	NA	NA	NA	NA	NA	NA	NA	nontarget
C1orf53	ENSG00000203724.6	cytosolic	cyt_notsig	NA	NA	NA	NA	NA	NA	NA	NA	NA	NA	NA	NA	NA	NA	NA	NA	NA	NA	NA
C1orf54	ENSG00000118292.4	NA	cytANDmem_notsig	NA	NA	NA	NA	NA	NA	NA	NA	NA	NA	NA	NA	NA	NA	NA	NA	NA	NA	nontarget
C1orf56	ENSG00000143443.9	membrane	SignalP-noTM-only	NA	NA	NA	NA	NA	NA	NA	NA	NA	NA	NA	NA	NA	NA	NA	NA	NA	NA	NA
C1orf74	ENSG00000162757.3	cytosolic	cyt_notsig	NA	NA	NA	NA	NA	NA	NA	NA	NA	NA	NA	NA	NA	NA	NA	NA	NA	NA	NA
C1orf85	ENSG00000198715.7	membrane	SignalP-TM	NA	NA	NA	NA	NA	NA	NA	NA	NA	NA	NA	NA	NA	NA	NA	NA	NA	NA	target
C1orf95	ENSG00000203685.5	NA	TMhelix-only	NA	NA	NA	NA	NA	NA	NA	NA	NA	NA	NA	NA	NA	NA	NA	NA	NA	NA	NA
C1QBP	ENSG00000108561.4	cytosolic	MitoCarta	Q07021	29.8687	25.9458	25.7724	31.9323	28.243	27.6139	31.2931	27.6169	27.239	31.6957	27.7	27.6792	-0.213855	0.111298	0.0124608	0.24185	0.0379386	target
C1QL1	ENSG00000131094.3	membrane	SignalP-noTM-only	NA	NA	NA	NA	NA	NA	NA	NA	NA	NA	NA	NA	NA	NA	NA	NA	NA	NA	NA
C1QL4	ENSG00000186897.3	membrane	SignalP-noTM-only	NA	NA	NA	NA	NA	NA	NA	NA	NA	NA	NA	NA	NA	NA	NA	NA	NA	NA	NA
C1QTNF1	ENSG00000173918.10	membrane	mem_notsig	NA	NA	NA	NA	NA	NA	NA	NA	NA	NA	NA	NA	NA	NA	NA	NA	NA	NA	nontarget
C1QTNF6	ENSG00000133466.9	membrane	TMhelix-only	NA	NA	NA	NA	NA	NA	NA	NA	NA	NA	NA	NA	NA	NA	NA	NA	NA	NA	NA
C1QTNF9B-AS1	ENSG00000205861.7	cytosolic	cyt_notsig	NA	NA	NA	NA	NA	NA	NA	NA	NA	NA	NA	NA	NA	NA	NA	NA	NA	NA	NA
C1R	ENSG00000159403.11	membrane	SignalP-noTM-only	NA	NA	NA	NA	NA	NA	NA	NA	NA	NA	NA	NA	NA	NA	NA	NA	NA	NA	NA
C20orf112	ENSG00000197183.8	cytosolic	cyt_notsig	NA	NA	NA	NA	NA	NA	NA	NA	NA	NA	NA	NA	NA	NA	NA	NA	NA	NA	NA
C20orf194	ENSG00000088854.11	cytosolic	cyt_notsig	NA	NA	NA	NA	NA	NA	NA	NA	NA	NA	NA	NA	NA	NA	NA	NA	NA	NA	NA
C20orf196	ENSG00000171984.10	cytosolic	cyt_notsig	NA	NA	NA	NA	NA	NA	NA	NA	NA	NA	NA	NA	NA	NA	NA	NA	NA	NA	NA
C20orf24	ENSG00000101084.12	NA	cytANDmem_notsig	Q9BUV8	NA	NA	NA	20.2969	16.993	21.0069	NA	NA	NA	NA	NA	NA	NA	NA	NA	NA	NA	nontarget
C20orf27	ENSG00000101220.13	cytosolic	cyt_notsig	Q9GZN8	25.3541	22.2133	21.512	NA	NA	NA	25.8748	22.4978	23.3944	19.2922	16.2021	15.8394	-0.448095	NA	0.088132	NA	NA	target
C20orf96	ENSG00000196476.7	cytosolic	cyt_notsig	NA	NA	NA	NA	NA	NA	NA	NA	NA	NA	NA	NA	NA	NA	NA	NA	NA	NA	nontarget
C21orf119	ENSG00000256073.2	cytosolic	cyt_notsig	NA	NA	NA	NA	NA	NA	NA	NA	NA	NA	NA	NA	NA	NA	NA	NA	NA	NA	nontarget
C21orf2	ENSG00000160226.11	cytosolic	cyt_notsig	O43822	NA	NA	NA	NA	NA	NA	NA	NA	NA	NA	NA	NA	NA	NA	NA	NA	NA	nontarget
C21orf33	ENSG00000160221.12	cytosolic	SignalP-noTM-only	A0A096LPI6	29.4255	26.1372	25.923	29.6674	26.7996	26.13	29.3026	26.6319	26.0521	28.2329	25.0109	25.0218	-0.153126	0.176578	0.953691	0.520376	0.37438	target
C21orf59	ENSG00000159079.14	cytosolic	cyt_notsig	P57076	22.9144	21.2605	20.2668	20.3467	18.567	20.6021	24.7903	23.4878	23.5292	NA	NA	NA	-0.295146	NA	0.0657779	NA	NA	target
C21orf67	ENSG00000183250.7	cytosolic	cyt_notsig	NA	NA	NA	NA	NA	NA	NA	NA	NA	NA	NA	NA	NA	NA	NA	NA	NA	NA	NA
C21orf91	ENSG00000154642.6	cytosolic	cyt_notsig	NA	NA	NA	NA	NA	NA	NA	NA	NA	NA	NA	NA	NA	NA	NA	NA	NA	NA	NA
C22orf29	ENSG00000215012.4	cytosolic	cyt_notsig	NA	NA	NA	NA	NA	NA	NA	NA	NA	NA	NA	NA	NA	NA	NA	NA	NA	NA	nontarget
C22orf39	ENSG00000242259.4	cytosolic	cyt_notsig	NA	NA	NA	NA	NA	NA	NA	NA	NA	NA	NA	NA	NA	NA	NA	NA	NA	NA	nontarget
C22orf46	ENSG00000184208.10	cytosolic	cyt_notsig	NA	NA	NA	NA	NA	NA	NA	NA	NA	NA	NA	NA	NA	NA	NA	NA	NA	NA	nontarget
C2CD2L	ENSG00000172375.8	membrane	mem_notsig	O14523	20.9518	19.551	18.3465	21.9575	20.2815	19.6823	20.9106	17.3661	16.8619	20.993	19.0059	19.0364	NA	NA	NA	NA	NA	NA
C2CD3	ENSG00000168014.12	cytosolic	cyt_notsig	NA	NA	NA	NA	NA	NA	NA	NA	NA	NA	NA	NA	NA	NA	NA	NA	NA	NA	target
C2CD4A	ENSG00000198535.5	cytosolic	cyt_notsig	NA	NA	NA	NA	NA	NA	NA	NA	NA	NA	NA	NA	NA	NA	NA	NA	NA	NA	NA
C2CD4C	ENSG00000183186.6	cytosolic	cyt_notsig	NA	NA	NA	NA	NA	NA	NA	NA	NA	NA	NA	NA	NA	NA	NA	NA	NA	NA	NA
C2CD5	ENSG00000111731.8	cytosolic	cyt_notsig	Q86YS7	22.3964	19.9145	22.5714	23.2864	21.9937	22.2396	22.1452	19.5883	19.6973	23.0967	21.8207	23.3737	NA	NA	NA	NA	NA	target
C2orf15	ENSG00000241962.5	cytosolic	cyt_notsig	NA	NA	NA	NA	NA	NA	NA	NA	NA	NA	NA	NA	NA	NA	NA	NA	NA	NA	nontarget
C2ORF15	ENSG00000273045.1	cytosolic	cyt_notsig	NA	NA	NA	NA	NA	NA	NA	NA	NA	NA	NA	NA	NA	NA	NA	NA	NA	NA	NA
C2orf27A	ENSG00000197927.8	cytosolic	cyt_notsig	NA	NA	NA	NA	NA	NA	NA	NA	NA	NA	NA	NA	NA	NA	NA	NA	NA	NA	NA
C2orf42	ENSG00000115998.3	cytosolic	cyt_notsig	NA	NA	NA	NA	NA	NA	NA	NA	NA	NA	NA	NA	NA	NA	NA	NA	NA	NA	NA
C2orf43	ENSG00000118961.10	cytosolic	cyt_notsig	NA	NA	NA	NA	NA	NA	NA	NA	NA	NA	NA	NA	NA	NA	NA	NA	NA	NA	nontarget
C2orf44	ENSG00000163026.7	cytosolic	cyt_notsig	Q9H6R7	19.5007	19.743	19.4234	NA	NA	NA	21.3822	18.3985	20.7514	NA	NA	NA	NA	NA	NA	NA	NA	NA
C2orf47	ENSG00000162972.6	cytosolic	MitoCarta	Q8WWC4	25.4591	22.2106	22.5786	24.8502	21.7187	22.2685	24.8049	21.1206	22.0057	24.221	20.7407	21.7133	NA	0.506196	NA	NA	NA	nontarget
C2orf49	ENSG00000135974.5	cytosolic	cyt_notsig	Q9BVC5	24.871	21.7994	21.0169	25.0309	23.0775	22.2119	24.9338	21.5906	21.2177	24.4761	22.8279	21.7174	NA	-0.265397	NA	NA	NA	nontarget
C2orf68	ENSG00000168887.6	cytosolic	cyt_notsig	NA	NA	NA	NA	NA	NA	NA	NA	NA	NA	NA	NA	NA	NA	NA	NA	NA	NA	nontarget
C2orf69	ENSG00000178074.5	cytosolic	SignalP-noTM-only	Q8N8R5	NA	NA	NA	NA	NA	NA	17.61	16.2676	15.1885	NA	NA	NA	NA	NA	NA	NA	NA	nontarget
C2orf72	ENSG00000204128.5	cytosolic	cyt_notsig	NA	NA	NA	NA	NA	NA	NA	NA	NA	NA	NA	NA	NA	NA	NA	NA	NA	NA	NA
C2orf74	ENSG00000237651.2	cytosolic	cyt_notsig	NA	NA	NA	NA	NA	NA	NA	NA	NA	NA	NA	NA	NA	NA	NA	NA	NA	NA	nontarget
C2orf76	ENSG00000186132.10	cytosolic	cyt_notsig	Q3KRA6	NA	NA	NA	NA	NA	NA	20.8145	17.9801	17.0767	NA	NA	NA	NA	NA	NA	NA	NA	nontarget
C2orf88	ENSG00000187699.6	cytosolic	cyt_notsig	NA	NA	NA	NA	NA	NA	NA	NA	NA	NA	NA	NA	NA	NA	NA	NA	NA	NA	NA
C3orf14	ENSG00000114405.6	cytosolic	cyt_notsig	NA	NA	NA	NA	NA	NA	NA	NA	NA	NA	NA	NA	NA	NA	NA	NA	NA	NA	nontarget
C3orf17	ENSG00000163608.10	cytosolic	cyt_notsig	NA	NA	NA	NA	NA	NA	NA	NA	NA	NA	NA	NA	NA	NA	NA	NA	NA	NA	nontarget
C3orf33	ENSG00000174928.11	membrane	mem_notsig	Q6P1S2	20.6617	NA	NA	19.6955	18.9772	19.6939	20.3133	NA	NA	18.5809	18.2403	19.6079	NA	NA	NA	NA	NA	NA
C3orf38	ENSG00000179021.5	cytosolic	cyt_notsig	NA	NA	NA	NA	NA	NA	NA	NA	NA	NA	NA	NA	NA	NA	NA	NA	NA	NA	nontarget
C3orf52	ENSG00000114529.8	membrane	TMhelix-only	NA	NA	NA	NA	NA	NA	NA	NA	NA	NA	NA	NA	NA	NA	NA	NA	NA	NA	nontarget
C3orf58	ENSG00000181744.4	membrane	mem_notsig	Q8NDZ4	22.2706	22.1581	19.2706	22.646	23.1872	20.5454	19.1449	17.9123	16.1379	21.2805	19.4408	19.7514	NA	NA	NA	NA	NA	NA
C3orf67	ENSG00000163689.14	cytosolic	cyt_notsig	NA	NA	NA	NA	NA	NA	NA	NA	NA	NA	NA	NA	NA	NA	NA	NA	NA	NA	NA
C3orf70	ENSG00000187068.2	cytosolic	cyt_notsig	NA	NA	NA	NA	NA	NA	NA	NA	NA	NA	NA	NA	NA	NA	NA	NA	NA	NA	NA
C3orf80	ENSG00000180044.3	membrane	SignalP-TM	NA	NA	NA	NA	NA	NA	NA	NA	NA	NA	NA	NA	NA	NA	NA	NA	NA	NA	NA
C4orf27	ENSG00000056050.6	cytosolic	cyt_notsig	Q9NWY4	22.8476	19.9446	19.5347	19.9671	15.91	15.1265	23.968	22.6214	24.5787	18.8009	14.6519	15.5775	0.275484	NA	0.266351	NA	NA	nontarget
C4orf29	ENSG00000164074.10	cytosolic	cyt_notsig	NA	NA	NA	NA	NA	NA	NA	NA	NA	NA	NA	NA	NA	NA	NA	NA	NA	NA	NA
C4orf3	ENSG00000164096.10	cytosolic	TailAnchored	Q8WVX3	24.8577	24.3992	24.8217	24.5195	24.3425	22.255	24.6322	23.8182	21.1202	23.5118	24.6722	22.9846	NA	NA	NA	NA	NA	target
C4orf32	ENSG00000174749.5	cytosolic	TailAnchored	Q8N8J7	25.611	25.1887	22.8844	25.6272	25.1103	22.7813	23.0212	21.3583	18.4525	23.1769	21.112	19.7154	NA	NA	NA	0.740577	NA	NA
C4orf33	ENSG00000151470.8	cytosolic	cyt_notsig	NA	NA	NA	NA	NA	NA	NA	NA	NA	NA	NA	NA	NA	NA	NA	NA	NA	NA	NA
C4orf36	ENSG00000163633.6	cytosolic	cyt_notsig	NA	NA	NA	NA	NA	NA	NA	NA	NA	NA	NA	NA	NA	NA	NA	NA	NA	NA	NA
C4orf46	ENSG00000205208.4	cytosolic	cyt_notsig	NA	NA	NA	NA	NA	NA	NA	NA	NA	NA	NA	NA	NA	NA	NA	NA	NA	NA	nontarget
C4orf48	ENSG00000243449.2	membrane	mem_notsig	NA	NA	NA	NA	NA	NA	NA	NA	NA	NA	NA	NA	NA	NA	NA	NA	NA	NA	nontarget
C5orf15	ENSG00000113583.6	membrane	TMhelix-only	NA	NA	NA	NA	NA	NA	NA	NA	NA	NA	NA	NA	NA	NA	NA	NA	NA	NA	target
C5orf22	ENSG00000082213.13	cytosolic	cyt_notsig	Q49AR2	22.816	20.8643	20.1741	NA	NA	NA	24.356	21.8055	21.4466	NA	NA	NA	-0.121628	NA	0.388563	NA	NA	target
C5orf24	ENSG00000181904.8	cytosolic	cyt_notsig	Q7Z6I8	22.4101	20.0534	20.5908	22.0822	21.0234	20.3409	22.343	20.1576	20.8548	18.1096	NA	NA	NA	NA	NA	NA	NA	target
C5orf28	ENSG00000151881.10	NA	cytANDmem_notsig	D6RAV6	21.1583	18.5564	16.193	NA	NA	NA	20.4272	18.3097	13.0715	NA	NA	NA	NA	NA	NA	NA	NA	target
C5orf30	ENSG00000181751.5	cytosolic	cyt_notsig	Q96GV9	19.0821	17.5792	17.6818	NA	NA	NA	20.8324	20.3494	19.199	NA	NA	NA	NA	NA	NA	NA	NA	nontarget
C5orf34	ENSG00000172244.4	cytosolic	cyt_notsig	NA	NA	NA	NA	NA	NA	NA	NA	NA	NA	NA	NA	NA	NA	NA	NA	NA	NA	NA
C5orf45	ENSG00000161010.10	cytosolic	cyt_notsig	B7Z1T6	20.3044	NA	NA	NA	NA	NA	19.7779	NA	NA	20.8095	19.9606	21.6916	NA	NA	NA	NA	NA	nontarget
C5orf51	ENSG00000205765.4	cytosolic	cyt_notsig	A6NDU8	23.1452	20.0246	20.2251	15.6662	21.7922	17.8489	24.3446	20.8634	21.3427	NA	NA	NA	NA	NA	0.166114	NA	NA	nontarget
C5orf54	ENSG00000221886.3	cytosolic	cyt_notsig	NA	NA	NA	NA	NA	NA	NA	NA	NA	NA	NA	NA	NA	NA	NA	NA	NA	NA	NA
C5orf55	ENSG00000221990.2	cytosolic	cyt_notsig	NA	NA	NA	NA	NA	NA	NA	NA	NA	NA	NA	NA	NA	NA	NA	NA	NA	NA	NA
C5orf56	ENSG00000197536.6	cytosolic	cyt_notsig	NA	NA	NA	NA	NA	NA	NA	NA	NA	NA	NA	NA	NA	NA	NA	NA	NA	NA	NA
C5orf63	ENSG00000164241.9	cytosolic	MitoCarta	NA	NA	NA	NA	NA	NA	NA	NA	NA	NA	NA	NA	NA	NA	NA	NA	NA	NA	NA
C6orf106	ENSG00000196821.5	cytosolic	cyt_notsig	Q9H6K1	18.4805	16.9072	16.9919	NA	NA	NA	21.2934	19.1455	19.1374	NA	NA	NA	NA	NA	NA	NA	NA	target
C6orf120	ENSG00000185127.5	membrane	SignalP-noTM-only	Q7Z4R8	25.8731	25.9572	24.6819	26.1531	23.3846	23.1656	25.9874	25.6906	22.9479	25.0305	22.3319	22.6816	NA	0.349479	NA	0.164173	NA	target
C6orf132	ENSG00000188112.4	cytosolic	cyt_notsig	NA	NA	NA	NA	NA	NA	NA	NA	NA	NA	NA	NA	NA	NA	NA	NA	NA	NA	NA
C6orf136	ENSG00000204564.7	cytosolic	MitoCarta	H7C5B5	NA	NA	NA	22.7443	19.751	19.9499	NA	NA	NA	22.4021	19.3989	19.1504	NA	NA	NA	NA	NA	nontarget
C6orf203	ENSG00000130349.5	cytosolic	MitoCarta	A0A0D9SEI0	22.7291	19.5688	21.7075	22.3335	19.3774	21.0581	22.8036	19.5244	20.8464	22.1875	19.0848	20.7714	0.791939	NA	NA	NA	NA	nontarget
C6orf211	ENSG00000146476.6	cytosolic	cyt_notsig	NA	NA	NA	NA	NA	NA	NA	NA	NA	NA	NA	NA	NA	NA	NA	NA	NA	NA	nontarget
C6orf226	ENSG00000221821.2	cytosolic	cyt_notsig	NA	NA	NA	NA	NA	NA	NA	NA	NA	NA	NA	NA	NA	NA	NA	NA	NA	NA	NA
C6orf3	ENSG00000255389.1	cytosolic	cyt_notsig	NA	NA	NA	NA	NA	NA	NA	NA	NA	NA	NA	NA	NA	NA	NA	NA	NA	NA	NA
C6orf48	ENSG00000204387.8	cytosolic	cyt_notsig	NA	NA	NA	NA	NA	NA	NA	NA	NA	NA	NA	NA	NA	NA	NA	NA	NA	NA	nontarget
C6orf57	ENSG00000154079.5	cytosolic	MitoCarta	NA	NA	NA	NA	NA	NA	NA	NA	NA	NA	NA	NA	NA	NA	NA	NA	NA	NA	nontarget
C6orf62	ENSG00000112308.8	cytosolic	cyt_notsig	NA	NA	NA	NA	NA	NA	NA	NA	NA	NA	NA	NA	NA	NA	NA	NA	NA	NA	target
C6orf89	ENSG00000198663.12	membrane	TMhelix-only	Q6UWU4	NA	NA	NA	20.3798	17.8607	18.3969	19.7382	20.4858	18.8873	NA	NA	NA	NA	NA	NA	NA	NA	target
C7orf10	ENSG00000175600.11	cytosolic	MitoCarta	NA	NA	NA	NA	NA	NA	NA	NA	NA	NA	NA	NA	NA	NA	NA	NA	NA	NA	NA
C7orf13	ENSG00000244291.1	cytosolic	TailAnchored	NA	NA	NA	NA	NA	NA	NA	NA	NA	NA	NA	NA	NA	NA	NA	NA	NA	NA	NA
C7orf25	ENSG00000136197.8	cytosolic	cyt_notsig	Q9BPX7	19.5687	17.8335	15.7308	NA	NA	NA	20.2206	17.4377	16.8418	NA	NA	NA	NA	NA	NA	NA	NA	NA
C7orf31	ENSG00000153790.7	cytosolic	cyt_notsig	NA	NA	NA	NA	NA	NA	NA	NA	NA	NA	NA	NA	NA	NA	NA	NA	NA	NA	NA
C7orf41	ENSG00000180354.11	cytosolic	cyt_notsig	NA	NA	NA	NA	NA	NA	NA	NA	NA	NA	NA	NA	NA	NA	NA	NA	NA	NA	nontarget
C7orf49	ENSG00000122783.12	cytosolic	cyt_notsig	NA	NA	NA	NA	NA	NA	NA	NA	NA	NA	NA	NA	NA	NA	NA	NA	NA	NA	nontarget
C7orf50	ENSG00000146540.10	cytosolic	cyt_notsig	C9JQV0	24.9561	23.9479	22.4455	24.9434	24.0639	22.8772	24.7555	23.8412	23.4512	24.9588	24.3441	23.0189	NA	NA	NA	NA	NA	nontarget
C7orf55	ENSG00000164898.8	cytosolic	MitoCarta	NA	NA	NA	NA	NA	NA	NA	NA	NA	NA	NA	NA	NA	NA	NA	NA	NA	NA	nontarget
C7orf55-LUC7L2	ENSG00000146963.13	cytosolic	cyt_notsig	NA	NA	NA	NA	NA	NA	NA	NA	NA	NA	NA	NA	NA	NA	NA	NA	NA	NA	nontarget
C7orf60	ENSG00000164603.7	cytosolic	cyt_notsig	H0Y6Y0	NA	NA	NA	NA	NA	NA	18.5796	16.499	16.6997	NA	NA	NA	NA	NA	NA	NA	NA	NA
C7orf73	ENSG00000243317.3	cytosolic	SignalP-noTM-only	NA	NA	NA	NA	NA	NA	NA	NA	NA	NA	NA	NA	NA	NA	NA	NA	NA	NA	nontarget
C8orf33	ENSG00000182307.8	cytosolic	cyt_notsig	Q9H7E9	24.6682	22.6389	21.3001	25.4642	25.249	24.7517	24.5393	25.1455	23.2018	24.9494	24.0007	23.5909	NA	0.383386	0.446266	-0.29901	NA	target
C8orf37	ENSG00000156172.5	cytosolic	cyt_notsig	NA	NA	NA	NA	NA	NA	NA	NA	NA	NA	NA	NA	NA	NA	NA	NA	NA	NA	NA
C8orf44	ENSG00000213865.3	cytosolic	cyt_notsig	NA	NA	NA	NA	NA	NA	NA	NA	NA	NA	NA	NA	NA	NA	NA	NA	NA	NA	NA
C8orf47	ENSG00000177459.6	cytosolic	cyt_notsig	NA	NA	NA	NA	NA	NA	NA	NA	NA	NA	NA	NA	NA	NA	NA	NA	NA	NA	NA
C8orf48	ENSG00000164743.4	cytosolic	cyt_notsig	NA	NA	NA	NA	NA	NA	NA	NA	NA	NA	NA	NA	NA	NA	NA	NA	NA	NA	NA
C8orf59	ENSG00000176731.7	cytosolic	cyt_notsig	Q8N0T1	23.4914	23.0359	23.5943	22.9057	21.9987	22.1691	21.6877	20.3223	22.6775	22.4636	21.1701	21.4249	0.71079	0.303459	NA	-0.0536674	NA	target
C8orf76	ENSG00000189376.7	cytosolic	cyt_notsig	NA	NA	NA	NA	NA	NA	NA	NA	NA	NA	NA	NA	NA	NA	NA	NA	NA	NA	nontarget
C8orf82	ENSG00000213563.2	cytosolic	MitoCarta	H0YF29	26.8317	23.5853	23.0032	26.9682	23.1938	25.087	23.2276	21.0841	21.8848	26.3314	24.3149	24.1946	NA	NA	NA	NA	NA	NA
C9orf114	ENSG00000198917.7	cytosolic	cyt_notsig	Q5T280	19.6333	18.4899	19.0404	22.4678	20.0327	20.5204	19.7891	NA	NA	18.8085	19.0103	18.8973	NA	NA	NA	NA	NA	nontarget
C9orf116	ENSG00000160345.8	cytosolic	cyt_notsig	NA	NA	NA	NA	NA	NA	NA	NA	NA	NA	NA	NA	NA	NA	NA	NA	NA	NA	nontarget
C9orf142	ENSG00000148362.6	cytosolic	cyt_notsig	Q9BUH6	21.6235	18.395	19.5753	NA	NA	NA	22.9539	19.7646	19.8958	16.6147	14.2622	12.8994	0.338225	NA	-0.0250288	NA	NA	target
C9orf156	ENSG00000136932.9	cytosolic	cyt_notsig	NA	NA	NA	NA	NA	NA	NA	NA	NA	NA	NA	NA	NA	NA	NA	NA	NA	NA	NA
C9orf16	ENSG00000171159.4	cytosolic	cyt_notsig	Q9BUW7	NA	NA	NA	NA	NA	NA	21.8995	20.0092	20.6923	NA	NA	NA	NA	NA	NA	NA	NA	nontarget
C9orf169	ENSG00000197191.3	cytosolic	cyt_notsig	NA	NA	NA	NA	NA	NA	NA	NA	NA	NA	NA	NA	NA	NA	NA	NA	NA	NA	NA
C9orf3	ENSG00000148120.10	cytosolic	cyt_notsig	NA	NA	NA	NA	NA	NA	NA	NA	NA	NA	NA	NA	NA	NA	NA	NA	NA	NA	NA
C9orf37	ENSG00000203993.3	cytosolic	cyt_notsig	NA	NA	NA	NA	NA	NA	NA	NA	NA	NA	NA	NA	NA	NA	NA	NA	NA	NA	nontarget
C9orf40	ENSG00000135045.6	cytosolic	cyt_notsig	NA	NA	NA	NA	NA	NA	NA	NA	NA	NA	NA	NA	NA	NA	NA	NA	NA	NA	target
C9orf41	ENSG00000156017.8	cytosolic	cyt_notsig	Q8N4J0	18.2458	14.6971	13.7995	19.9242	22.7752	22.5412	20.6667	19.3408	25.2494	NA	NA	NA	NA	NA	NA	NA	NA	nontarget
C9orf64	ENSG00000165118.10	cytosolic	cyt_notsig	Q5T6V5	22.7432	20.2971	23.4842	NA	NA	NA	23.5345	20.8334	23.6322	NA	NA	NA	NA	NA	0.00244022	NA	NA	nontarget
C9orf69	ENSG00000238227.3	cytosolic	TMhelix-only	NA	NA	NA	NA	NA	NA	NA	NA	NA	NA	NA	NA	NA	NA	NA	NA	NA	NA	nontarget
C9orf72	ENSG00000147894.10	cytosolic	cyt_notsig	A0A2R8Y5K2	16.2397	13.8075	14.0108	NA	NA	NA	16.6715	NA	NA	NA	NA	NA	NA	NA	NA	NA	NA	NA
C9orf78	ENSG00000136819.10	cytosolic	cyt_notsig	Q9NZ63	22.9695	21.0076	20.9931	24.1873	23.4187	21.6263	23.8036	22.0796	20.9406	22.3591	21.4976	20.2859	-0.267896	-0.343147	-0.57056	0.452274	-0.182332	nontarget
C9orf85	ENSG00000155621.10	cytosolic	cyt_notsig	NA	NA	NA	NA	NA	NA	NA	NA	NA	NA	NA	NA	NA	NA	NA	NA	NA	NA	nontarget
C9orf89	ENSG00000165233.13	cytosolic	TMhelix-only	NA	NA	NA	NA	NA	NA	NA	NA	NA	NA	NA	NA	NA	NA	NA	NA	NA	NA	nontarget
C9orf9	ENSG00000165698.11	cytosolic	cyt_notsig	NA	NA	NA	NA	NA	NA	NA	NA	NA	NA	NA	NA	NA	NA	NA	NA	NA	NA	NA
C9orf91	ENSG00000157693.10	NA	TMhelix-only	NA	NA	NA	NA	NA	NA	NA	NA	NA	NA	NA	NA	NA	NA	NA	NA	NA	NA	NA
CA11	ENSG00000063180.4	NA	cytANDmem_notsig	NA	NA	NA	NA	NA	NA	NA	NA	NA	NA	NA	NA	NA	NA	NA	NA	NA	NA	target
CA12	ENSG00000074410.9	membrane	SignalP-TM	NA	NA	NA	NA	NA	NA	NA	NA	NA	NA	NA	NA	NA	NA	NA	NA	NA	NA	NA
CA13	ENSG00000185015.3	cytosolic	cyt_notsig	Q8N1Q1	20.2936	16.8215	17.42	NA	NA	NA	21.6781	16.4872	19.0765	NA	NA	NA	NA	NA	NA	NA	NA	NA
CA2	ENSG00000104267.5	cytosolic	cyt_notsig	P00918	25.6686	25.5868	22.6016	19.9107	16.9723	12.4421	26.9226	23.0994	22.8629	NA	NA	NA	0.230818	NA	0.424862	NA	NA	target
CA5B	ENSG00000169239.8	cytosolic	MitoCarta	NA	NA	NA	NA	NA	NA	NA	NA	NA	NA	NA	NA	NA	NA	NA	NA	NA	NA	NA
CA5BP1	ENSG00000186312.6	cytosolic	cyt_notsig	NA	NA	NA	NA	NA	NA	NA	NA	NA	NA	NA	NA	NA	NA	NA	NA	NA	NA	nontarget
CA8	ENSG00000178538.5	cytosolic	cyt_notsig	P35219	23.3257	19.8986	20.4531	NA	NA	NA	24.1645	22.2761	20.7289	NA	NA	NA	NA	NA	0.379245	NA	NA	nontarget
CAAP1	ENSG00000120159.7	cytosolic	cyt_notsig	Q9H8G2	19.8746	NA	NA	21.3743	18.7602	22.2125	21.5412	20.036	18.5792	20.6522	17.907	21.4885	NA	NA	NA	NA	NA	nontarget
CAB39	ENSG00000135932.6	cytosolic	cyt_notsig	Q9Y376	24.5276	22.1665	23.0818	24.0519	21.9377	21.0348	25.0754	22.9729	23.504	23.3857	21.1229	21.9025	-0.857338	0.0406821	-0.572502	0.133717	-0.31386	nontarget
CAB39L	ENSG00000102547.14	cytosolic	cyt_notsig	NA	NA	NA	NA	NA	NA	NA	NA	NA	NA	NA	NA	NA	NA	NA	NA	NA	NA	NA
CABIN1	ENSG00000099991.12	cytosolic	cyt_notsig	Q9Y6J0	17.9315	NA	NA	18.8981	17.1127	16.1201	16.8378	20.401	16.9309	NA	NA	18.1463	NA	NA	NA	NA	NA	nontarget
CABLES1	ENSG00000134508.8	cytosolic	cyt_notsig	Q8TDN4	20.2008	20.0798	21.7479	19.758	16.4576	18.5666	20.2649	18.7592	21.5788	17.8161	13.801	14.6666	NA	NA	NA	NA	NA	nontarget
CABLES2	ENSG00000149679.7	cytosolic	cyt_notsig	NA	NA	NA	NA	NA	NA	NA	NA	NA	NA	NA	NA	NA	NA	NA	NA	NA	NA	NA
CABYR	ENSG00000154040.16	cytosolic	cyt_notsig	NA	NA	NA	NA	NA	NA	NA	NA	NA	NA	NA	NA	NA	NA	NA	NA	NA	NA	NA
CACFD1	ENSG00000160325.10	NA	TMhelix-only	NA	NA	NA	NA	NA	NA	NA	NA	NA	NA	NA	NA	NA	NA	NA	NA	NA	NA	NA
CACHD1	ENSG00000158966.9	membrane	TMhelix-only	A0A3B3ISH2	17.6882	16.7555	16.1858	18.0643	16.8455	16.5918	17.3667	15.8516	17.3283	18.3876	17.2228	18.7834	NA	-0.00782617	NA	NA	NA	NA
CACNA1H	ENSG00000196557.6	NA	TMhelix-only	NA	NA	NA	NA	NA	NA	NA	NA	NA	NA	NA	NA	NA	NA	NA	NA	NA	NA	NA
CACNA2D1	ENSG00000153956.11	membrane	SignalP-noTM-only	P54289	21.8113	20.1207	19.1236	16.7271	16.3211	16.1145	NA	NA	NA	15.9713	14.4297	19.2886	NA	NA	NA	NA	NA	target
CACNA2D2	ENSG00000007402.7	membrane	mem_notsig	NA	NA	NA	NA	NA	NA	NA	NA	NA	NA	NA	NA	NA	NA	NA	NA	NA	NA	NA
CACNA2D3	ENSG00000157445.10	membrane	mem_notsig	NA	NA	NA	NA	NA	NA	NA	NA	NA	NA	NA	NA	NA	NA	NA	NA	NA	NA	NA
CACNB1	ENSG00000067191.11	cytosolic	cyt_notsig	NA	NA	NA	NA	NA	NA	NA	NA	NA	NA	NA	NA	NA	NA	NA	NA	NA	NA	NA
CACNB3	ENSG00000167535.3	cytosolic	cyt_notsig	NA	NA	NA	NA	NA	NA	NA	NA	NA	NA	NA	NA	NA	NA	NA	NA	NA	NA	nontarget
CACNB4	ENSG00000182389.14	cytosolic	cyt_notsig	NA	NA	NA	NA	NA	NA	NA	NA	NA	NA	NA	NA	NA	NA	NA	NA	NA	NA	NA
CACNG8	ENSG00000142408.2	NA	TMhelix-only	NA	NA	NA	NA	NA	NA	NA	NA	NA	NA	NA	NA	NA	NA	NA	NA	NA	NA	NA
CACTIN	ENSG00000105298.9	cytosolic	cyt_notsig	Q8WUQ7	19.0327	15.4195	15.8788	18.3145	NA	NA	NA	NA	NA	16.3665	NA	NA	NA	NA	NA	NA	NA	nontarget
CACUL1	ENSG00000151893.10	cytosolic	cyt_notsig	Q86Y37	19.4632	17.7307	20.8868	NA	NA	NA	20.4093	20.7136	19.7508	NA	NA	NA	NA	NA	NA	NA	NA	nontarget
CACYBP	ENSG00000116161.13	cytosolic	cyt_notsig	Q9HB71	28.0621	26.4982	24.873	27.4342	26.5122	24.6048	29.0567	26.4943	25.4566	26.428	26.0044	23.085	-0.087902	-0.0795542	-0.164014	0.420125	0.0221636	target
CAD	ENSG00000084774.9	cytosolic	cyt_notsig	P27708	24.8404	22.2791	21.4133	19.7508	17.7361	16.9904	26.1204	23.1121	23.0249	18.8057	17.0408	15.6128	0.0153548	NA	0.0265136	NA	NA	target
CADM1	ENSG00000182985.12	membrane	SignalP-TM	A0A087X1W8	26.3864	23.4726	24.0415	25.9585	23.4511	23.6405	26.5267	23.5502	24.078	23.2807	20.6627	22.1715	-0.0125336	0.523562	NA	-0.592445	NA	target
CADM4	ENSG00000105767.2	membrane	SignalP-TM	Q8NFZ8	22.4747	20.5206	21.574	22.588	23.3677	21.0372	21.6657	18.1265	NA	21.2905	21.0299	19.0235	NA	NA	NA	0.742724	NA	target
CADPS	ENSG00000163618.13	cytosolic	cyt_notsig	NA	NA	NA	NA	NA	NA	NA	NA	NA	NA	NA	NA	NA	NA	NA	NA	NA	NA	NA
CADPS2	ENSG00000081803.11	cytosolic	cyt_notsig	C9IYE1	17.4499	17.6531	16.5872	NA	NA	NA	19.5723	16.9165	17.0641	NA	NA	15.2749	NA	NA	NA	NA	NA	nontarget
CALCB	ENSG00000175868.9	membrane	SignalP-noTM-only	NA	NA	NA	NA	NA	NA	NA	NA	NA	NA	NA	NA	NA	NA	NA	NA	NA	NA	NA
CALCOCO1	ENSG00000012822.11	cytosolic	cyt_notsig	Q9P1Z2	15.7952	15.0071	18.2256	NA	NA	NA	18.4139	15.5992	18.4849	NA	NA	NA	NA	NA	NA	NA	NA	target
CALCOCO2	ENSG00000136436.10	cytosolic	cyt_notsig	Q13137	18.6519	18.0017	18.1978	17.7741	NA	NA	21.054	20.3459	20.3408	NA	NA	NA	0.532766	NA	-0.072586	NA	NA	target
CALM1	ENSG00000198668.6	cytosolic	cyt_notsig	NA	NA	NA	NA	NA	NA	NA	NA	NA	NA	NA	NA	NA	NA	NA	NA	NA	NA	target
CALM2	ENSG00000143933.12	cytosolic	cyt_notsig	P0DP25	29.532	26.9054	26.0266	29.4362	26.3761	25.8019	29.5918	26.4963	26.0463	28.3973	25.0184	24.9449	0.026021	-0.124283	0.0901731	-0.0551957	-0.0158211	target
CALM3	ENSG00000160014.12	cytosolic	cyt_notsig	NA	NA	NA	NA	NA	NA	NA	NA	NA	NA	NA	NA	NA	NA	NA	NA	NA	NA	target
CALML4	ENSG00000129007.10	cytosolic	cyt_notsig	NA	NA	NA	NA	NA	NA	NA	NA	NA	NA	NA	NA	NA	NA	NA	NA	NA	NA	nontarget
CALR	ENSG00000179218.9	membrane	SignalP-noTM-only	P27797	31.5321	27.7454	27.3871	31.5721	28.21	27.5119	31.4165	27.4643	27.1433	31.1958	27.4316	27.3303	-0.158655	-0.0198284	0.214056	0.0136692	0.0123105	target
CALU	ENSG00000128595.12	membrane	SignalP-noTM-only	O43852	29.665	26.7538	25.8495	30.2899	27.1025	26.071	29.9545	26.795	26.3016	29.318	25.8937	25.5539	-0.00502933	-0.174491	-0.1141	-0.0130692	-0.0766725	target
CAMK1	ENSG00000134072.6	cytosolic	cyt_notsig	Q14012	23.3683	22.1626	20.5541	NA	NA	NA	24.3144	21.7458	21.1226	NA	NA	NA	0.0848807	NA	-0.0304067	NA	NA	target
CAMK1D	ENSG00000183049.8	cytosolic	cyt_notsig	Q8IU85	20.1969	17.1828	16.5797	NA	NA	NA	21.0991	20.7883	17.3195	NA	NA	NA	NA	NA	1.0391	NA	NA	NA
CAMK2B	ENSG00000058404.15	cytosolic	cyt_notsig	Q13554	20.8592	20.9404	17.4784	20.211	NA	NA	18.6948	20.4003	15.8248	17.5005	14.8684	14.5959	NA	NA	NA	NA	NA	NA
CAMK2D	ENSG00000145349.12	cytosolic	cyt_notsig	D6R938	24.6648	22.7691	21.2544	25.3786	23.3911	23.1561	24.6058	21.564	22.6088	24.6256	23.1455	23.0623	NA	NA	NA	NA	NA	target
CAMK2G	ENSG00000148660.16	cytosolic	cyt_notsig	A0A2Q3DQE3	23.0833	20.7753	19.2154	23.2083	23.46	22.3434	23.3537	21.3223	20.4333	22.6748	23.5473	21.8078	NA	NA	NA	NA	NA	nontarget
CAMK2N1	ENSG00000162545.5	cytosolic	cyt_notsig	NA	NA	NA	NA	NA	NA	NA	NA	NA	NA	NA	NA	NA	NA	NA	NA	NA	NA	NA
CAMK2N2	ENSG00000163888.3	cytosolic	cyt_notsig	NA	NA	NA	NA	NA	NA	NA	NA	NA	NA	NA	NA	NA	NA	NA	NA	NA	NA	NA
CAMK4	ENSG00000152495.6	cytosolic	cyt_notsig	Q16566	18.9653	15.4778	16.3078	NA	NA	NA	20.029	16.9642	17.7437	NA	NA	NA	0.716332	NA	NA	NA	NA	NA
CAMKK1	ENSG00000004660.10	cytosolic	cyt_notsig	J3KPJ3	18.3819	16.3096	17.6347	NA	NA	NA	20.7552	16.5251	17.7839	NA	NA	NA	1.05735	NA	NA	NA	NA	nontarget
CAMKK2	ENSG00000110931.14	cytosolic	cyt_notsig	Q96RR4	20.1121	18.9584	17.2914	NA	NA	NA	21.4677	21.7727	19.3789	NA	NA	NA	NA	NA	NA	NA	NA	nontarget
CAMKMT	ENSG00000143919.10	cytosolic	cyt_notsig	Q7Z624	NA	NA	NA	NA	NA	NA	18.2038	NA	NA	NA	NA	NA	NA	NA	NA	NA	NA	nontarget
CAMKV	ENSG00000164076.12	cytosolic	cyt_notsig	NA	NA	NA	NA	NA	NA	NA	NA	NA	NA	NA	NA	NA	NA	NA	NA	NA	NA	NA
CAMLG	ENSG00000164615.3	cytosolic	cyt_notsig	P49069	24.8502	22.0278	21.8961	24.5558	21.8827	22.3634	24.2543	21.3065	22.4545	23.5387	21.3112	21.9201	NA	0.0795658	-0.171079	0.136062	NA	target
CAMSAP1	ENSG00000130559.14	cytosolic	cyt_notsig	Q5T5Y3	19.5863	18.1889	17.7621	18.2174	17.2077	16.5093	16.2652	17.2755	14.8834	15.9285	17.0433	15.4495	NA	NA	NA	NA	NA	nontarget
CAMSAP2	ENSG00000118200.10	cytosolic	cyt_notsig	Q08AD1	19.2173	18.0581	16.922	18.4468	17.6927	18.7647	20.2934	18.3821	17.903	18.3116	19.3862	19.213	NA	NA	NA	NA	NA	nontarget
CAMSAP3	ENSG00000076826.5	cytosolic	cyt_notsig	Q9P1Y5	18.0922	20.0626	17.5214	18.8208	13.3053	11.0454	18.7547	15.636	14.746	13.8251	NA	NA	NA	NA	NA	NA	NA	NA
CAMTA1	ENSG00000171735.14	cytosolic	cyt_notsig	NA	NA	NA	NA	NA	NA	NA	NA	NA	NA	NA	NA	NA	NA	NA	NA	NA	NA	target
CAMTA2	ENSG00000108509.16	cytosolic	cyt_notsig	NA	NA	NA	NA	NA	NA	NA	NA	NA	NA	NA	NA	NA	NA	NA	NA	NA	NA	nontarget
CAND1	ENSG00000111530.8	cytosolic	cyt_notsig	Q86VP6	26.8627	23.6182	25.9538	25.7892	23.3034	25.0854	27.874	24.6549	26.2051	25.0444	21.6473	23.1532	-0.0388657	0.328607	0.0525358	0.236401	0.14467	target
CAND2	ENSG00000144712.7	cytosolic	cyt_notsig	O75155	19.2019	15.4389	14.8683	NA	NA	NA	20.9753	20.5001	18.0256	NA	NA	NA	NA	NA	NA	NA	NA	NA
CANT1	ENSG00000171302.12	membrane	mem_notsig	Q8WVQ1	22.5288	20.6035	20.8589	23.1675	22.0973	22.1942	23.0077	24.2453	23.1963	22.2849	22.0677	21.5567	NA	NA	NA	NA	NA	target
CANX	ENSG00000127022.10	membrane	SignalP-TM	P27824	30.7621	26.7005	26.6857	31.0304	27.0618	26.8747	30.9014	26.8702	27.0169	30.4298	26.2228	26.5171	-0.107384	0.00129784	-0.0357647	0.046936	-0.0237286	target
CAP1	ENSG00000131236.12	cytosolic	cyt_notsig	Q01518	26.6071	24.93	22.7931	23.3699	20.8354	22.8415	27.7246	25.502	24.0277	22.5384	21.3086	18.6866	0.114367	NA	0.109888	NA	NA	target
CAP2	ENSG00000112186.7	cytosolic	cyt_notsig	P40123	21.3652	19.741	17.9391	NA	NA	NA	23.2816	21.8042	20.3153	NA	NA	NA	NA	NA	0.267427	NA	NA	NA
CAPG	ENSG00000042493.11	cytosolic	cyt_notsig	NA	NA	NA	NA	NA	NA	NA	NA	NA	NA	NA	NA	NA	NA	NA	NA	NA	NA	NA
CAPN1	ENSG00000014216.11	cytosolic	cyt_notsig	P07384	22.5276	20.9781	22.3042	19.6602	19.1881	18.3008	23.5561	22.5792	22.5603	16.1532	NA	NA	-0.510354	NA	NA	NA	NA	nontarget
CAPN10	ENSG00000142330.15	cytosolic	cyt_notsig	NA	NA	NA	NA	NA	NA	NA	NA	NA	NA	NA	NA	NA	NA	NA	NA	NA	NA	nontarget
CAPN10-AS1	ENSG00000260942.1	membrane	mem_notsig	NA	NA	NA	NA	NA	NA	NA	NA	NA	NA	NA	NA	NA	NA	NA	NA	NA	NA	NA
CAPN15	ENSG00000103326.6	cytosolic	cyt_notsig	O75808	NA	NA	NA	NA	NA	NA	NA	NA	NA	NA	NA	NA	NA	NA	NA	NA	NA	nontarget
CAPN2	ENSG00000162909.13	cytosolic	cyt_notsig	P17655	23.4091	21.2663	24.8082	20.3403	20.8653	24.1347	25.0553	22.1497	22.0548	18.8204	18.1262	22.6465	0.0378742	NA	0.00352448	NA	NA	target
CAPN7	ENSG00000131375.5	cytosolic	cyt_notsig	Q9Y6W3	20.4177	18.5426	17.5393	NA	NA	NA	21.7336	19.3479	20.3237	NA	NA	NA	0.240864	NA	0.0193312	NA	NA	target
CAPNS1	ENSG00000126247.6	cytosolic	cyt_notsig	A0A0C4DGQ5	25.6772	23.6846	23.6609	23.8947	23.532	23.1691	26.7155	24.1651	24.1922	22.487	22.0194	22.173	0.275603	-0.103426	0.16406	-0.226878	0.0273396	target
CAPRIN1	ENSG00000135387.15	cytosolic	cyt_notsig	Q14444	27.8109	24.9099	24.4375	27.8869	25.2154	24.6746	28.0757	24.8774	24.5335	28.0088	24.9402	24.6801	-0.0174755	0.0542233	-0.147697	0.177865	0.016729	target
CAPS2	ENSG00000180881.15	cytosolic	cyt_notsig	NA	NA	NA	NA	NA	NA	NA	NA	NA	NA	NA	NA	NA	NA	NA	NA	NA	NA	NA
CAPZA1	ENSG00000116489.8	cytosolic	cyt_notsig	P52907	26.8516	24.1399	24.5173	25.8335	23.8125	23.3935	27.506	24.5335	24.6448	24.949	22.7903	21.6796	-0.381273	NA	0.35777	NA	NA	target
CAPZA2	ENSG00000198898.8	cytosolic	cyt_notsig	P47755	25.9542	24.3073	23.9392	24.9486	23.3592	24.0404	26.8971	23.7899	24.0712	24.0841	23.2804	22.3458	-0.392232	NA	0.474152	NA	NA	target
CAPZB	ENSG00000077549.13	cytosolic	cyt_notsig	B1AK87	27.1207	24.1051	26.3853	26.4636	24.5372	23.5368	27.9946	25.33	26.4507	25.3514	23.3927	22.7524	0.120352	-0.173027	0.281684	0.413269	0.16057	target
CARD10	ENSG00000100065.10	cytosolic	cyt_notsig	NA	NA	NA	NA	NA	NA	NA	NA	NA	NA	NA	NA	NA	NA	NA	NA	NA	NA	NA
CARD6	ENSG00000132357.9	cytosolic	cyt_notsig	NA	NA	NA	NA	NA	NA	NA	NA	NA	NA	NA	NA	NA	NA	NA	NA	NA	NA	NA
CARD8	ENSG00000105483.12	cytosolic	cyt_notsig	NA	NA	NA	NA	NA	NA	NA	NA	NA	NA	NA	NA	NA	NA	NA	NA	NA	NA	target
CARHSP1	ENSG00000153048.6	cytosolic	cyt_notsig	Q9Y2V2	24.3467	21.2689	22.4953	21.3444	18.65	18.4111	25.6264	22.3961	23.786	20.8962	NA	NA	NA	NA	0.47295	NA	NA	target
CARKD	ENSG00000213995.7	cytosolic	MitoCarta	Q8IW45	NA	NA	NA	NA	NA	NA	18.8222	NA	NA	NA	NA	NA	NA	NA	NA	NA	NA	nontarget
CARM1	ENSG00000142453.7	cytosolic	cyt_notsig	Q86X55	24.3399	21.7576	21.4364	19.9282	18.9192	19.9226	24.4387	23.4103	23.179	18.0142	17.244	15.7519	-0.11115	0.787516	-0.115433	NA	NA	target
CARS	ENSG00000110619.12	cytosolic	cyt_notsig	P49589	23.0327	20.9938	20.1321	21.0941	19.3239	20.067	23.6363	20.7457	22.7509	19.6384	17.9707	16.8633	0.273576	NA	0.105365	NA	NA	target
CARS2	ENSG00000134905.12	cytosolic	MitoCarta	Q9HA77	26.141	24.2958	23.204	26.8733	24.6592	24.2515	26.7178	24.9982	23.6957	25.9835	23.8124	23.6259	-0.181558	-0.289369	0.719424	0.78019	0.257172	nontarget
CASC10	ENSG00000204682.5	cytosolic	cyt_notsig	NA	NA	NA	NA	NA	NA	NA	NA	NA	NA	NA	NA	NA	NA	NA	NA	NA	NA	NA
CASC2	ENSG00000177640.11	cytosolic	cyt_notsig	NA	NA	NA	NA	NA	NA	NA	NA	NA	NA	NA	NA	NA	NA	NA	NA	NA	NA	NA
CASC3	ENSG00000108349.10	cytosolic	cyt_notsig	O15234	15.6364	13.6913	14.5047	19.9005	18.8708	17.9026	18.8094	16.622	17.702	17.5773	17.442	15.408	NA	NA	NA	NA	NA	target
CASC4	ENSG00000166734.14	membrane	TMhelix-only	Q6P4E1	23.2862	22.2305	20.7148	23.2572	21.5711	21.9791	22.384	21.2771	22.7662	23.0338	22.4394	21.8212	NA	NA	NA	0.133021	NA	target
CASC5	ENSG00000137812.15	cytosolic	cyt_notsig	NA	NA	NA	NA	NA	NA	NA	NA	NA	NA	NA	NA	NA	NA	NA	NA	NA	NA	NA
CASC7	ENSG00000259758.1	cytosolic	cyt_notsig	NA	NA	NA	NA	NA	NA	NA	NA	NA	NA	NA	NA	NA	NA	NA	NA	NA	NA	nontarget
CASD1	ENSG00000127995.12	membrane	TMhelix-only	NA	NA	NA	NA	NA	NA	NA	NA	NA	NA	NA	NA	NA	NA	NA	NA	NA	NA	NA
CASK	ENSG00000147044.16	cytosolic	cyt_notsig	A0A2U3TZM1	24.8766	25.4267	23.4174	25.0719	25.155	23.2256	24.8009	23.7489	23.1838	24.3776	23.6446	22.3557	-0.168139	0.0408223	-0.175557	0.349346	0.0116181	target
CASKIN1	ENSG00000167971.14	cytosolic	cyt_notsig	Q8WXD9	NA	NA	NA	20.3742	16.2931	14.858	15.83	18.2974	13.9913	NA	NA	NA	NA	NA	NA	NA	NA	nontarget
CASKIN2	ENSG00000177303.5	cytosolic	cyt_notsig	NA	NA	NA	NA	NA	NA	NA	NA	NA	NA	NA	NA	NA	NA	NA	NA	NA	NA	NA
CASP2	ENSG00000106144.15	cytosolic	cyt_notsig	P42575	21.314	20.9198	19.8925	NA	NA	NA	22.6702	21.87	21.2245	NA	NA	NA	NA	NA	0.157946	NA	NA	target
CASP3	ENSG00000164305.13	cytosolic	cyt_notsig	P42574	23.9264	22.3081	20.6174	NA	NA	NA	25.3964	21.7904	23.9263	NA	NA	NA	-0.819979	NA	-0.508124	NA	NA	nontarget
CASP6	ENSG00000138794.5	cytosolic	cyt_notsig	P55212	22.0688	21.548	21.7586	NA	NA	NA	23.2261	20.0118	19.8969	NA	NA	NA	-0.237898	NA	NA	NA	NA	nontarget
CASP7	ENSG00000165806.15	cytosolic	cyt_notsig	P55210	21.9284	21.8133	18.4566	NA	NA	NA	23.2023	21.5093	19.4968	NA	NA	NA	NA	NA	0.582469	NA	NA	nontarget
CASP8	ENSG00000064012.17	cytosolic	MitoCarta	Q14790	20.7496	18.6701	20.9583	NA	NA	NA	21.4852	18.574	20.7385	NA	NA	NA	NA	NA	-1.58236	NA	NA	nontarget
CASP8AP2	ENSG00000118412.8	cytosolic	cyt_notsig	NA	NA	NA	NA	NA	NA	NA	NA	NA	NA	NA	NA	NA	NA	NA	NA	NA	NA	NA
CASP9	ENSG00000132906.13	cytosolic	cyt_notsig	F8VVS7	NA	NA	NA	NA	NA	NA	NA	NA	NA	19.0661	NA	NA	NA	NA	NA	NA	NA	nontarget
CAST	ENSG00000153113.19	cytosolic	cyt_notsig	A0A0C4DGB5	22.5652	19.8918	23.7704	18.0857	16.015	15.4785	23.706	23.3675	24.3133	NA	NA	NA	0.785174	NA	0.191689	NA	NA	target
CASZ1	ENSG00000130940.10	cytosolic	cyt_notsig	Q86V15	18.2754	NA	NA	17.8591	16.4328	14.6171	18.5061	16.2524	16.8998	18.247	14.4265	19.4608	NA	NA	NA	NA	NA	NA
CAT	ENSG00000121691.4	cytosolic	MitoCarta	P04040	26.9553	23.9322	24.4194	26.45	24.0933	23.8042	26.5885	23.7051	23.9646	25.73	23.3295	23.6847	0.462576	0.120617	0.0560412	-0.0954519	0.135946	target
CAV1	ENSG00000105974.7	NA	cytANDmem_notsig	Q03135	NA	NA	NA	23.3243	21.3126	21.9412	21.7463	21.9932	19.8253	20.4022	NA	NA	NA	NA	NA	NA	NA	target
CAV2	ENSG00000105971.10	cytosolic	TMhelix-only	NA	NA	NA	NA	NA	NA	NA	NA	NA	NA	NA	NA	NA	NA	NA	NA	NA	NA	target
CBFA2T2	ENSG00000078699.17	cytosolic	cyt_notsig	NA	NA	NA	NA	NA	NA	NA	NA	NA	NA	NA	NA	NA	NA	NA	NA	NA	NA	NA
CBFB	ENSG00000067955.9	cytosolic	cyt_notsig	J3KTD8	NA	NA	NA	NA	NA	NA	21.3397	NA	NA	NA	NA	NA	NA	NA	NA	NA	NA	nontarget
CBL	ENSG00000110395.4	cytosolic	cyt_notsig	P22681	19.5575	16.7352	16.4748	NA	NA	NA	20.9227	20.4282	19.2409	NA	NA	NA	NA	NA	NA	NA	NA	NA
CBLB	ENSG00000114423.14	cytosolic	cyt_notsig	NA	NA	NA	NA	NA	NA	NA	NA	NA	NA	NA	NA	NA	NA	NA	NA	NA	NA	NA
CBLL1	ENSG00000105879.7	cytosolic	cyt_notsig	Q75N03	21.0095	19.5682	22.0823	21.7684	21.7547	21.1225	21.7503	19.0771	22.2685	20.1966	21.6651	18.117	NA	NA	NA	2.74178	NA	target
CBR1	ENSG00000159228.8	cytosolic	cyt_notsig	P16152	27.0441	24.0461	23.7613	22.7749	18.6324	19.7497	28.177	24.9471	25.6882	22.8056	20.8557	20.968	0.0802483	NA	-0.0710762	NA	NA	target
CBR3	ENSG00000159231.5	cytosolic	MitoCarta	O75828	23.7287	20.2107	20.0763	21.0554	18.3699	16.0274	24.6001	21.5194	21.7232	19.9763	17.2444	16.6474	-0.0639972	NA	0.771348	NA	NA	nontarget
CBR3-AS1	ENSG00000236830.2	cytosolic	cyt_notsig	NA	NA	NA	NA	NA	NA	NA	NA	NA	NA	NA	NA	NA	NA	NA	NA	NA	NA	NA
CBR4	ENSG00000145439.7	cytosolic	MitoCarta	Q8N4T8	21.56	NA	NA	21.7283	19.5332	19.9955	20.6859	NA	NA	22.9599	20.4546	23.3045	NA	NA	NA	-1.27935	NA	nontarget
CBS	ENSG00000160200.13	cytosolic	cyt_notsig	P0DN79	23.1862	20.1144	21.199	20.9426	22.4186	20.6224	24.4473	20.9797	20.5311	NA	NA	NA	0.307429	NA	0.21558	NA	NA	nontarget
CBWD1	ENSG00000172785.14	cytosolic	cyt_notsig	Q9BRT8	21.9074	20.5564	18.7911	NA	NA	NA	23.0964	20.0309	20.4212	NA	NA	NA	0.090718	NA	-0.0924781	NA	NA	nontarget
CBWD2	ENSG00000136682.10	cytosolic	cyt_notsig	NA	NA	NA	NA	NA	NA	NA	NA	NA	NA	NA	NA	NA	NA	NA	NA	NA	NA	nontarget
CBWD3	ENSG00000196873.11	cytosolic	cyt_notsig	NA	NA	NA	NA	NA	NA	NA	NA	NA	NA	NA	NA	NA	NA	NA	NA	NA	NA	NA
CBWD5	ENSG00000147996.12	cytosolic	cyt_notsig	NA	NA	NA	NA	NA	NA	NA	NA	NA	NA	NA	NA	NA	NA	NA	NA	NA	NA	nontarget
CBWD6	ENSG00000204790.8	cytosolic	cyt_notsig	NA	NA	NA	NA	NA	NA	NA	NA	NA	NA	NA	NA	NA	NA	NA	NA	NA	NA	nontarget
CBX1	ENSG00000108468.10	cytosolic	cyt_notsig	P83916	21.5354	NA	NA	22.6749	19.0497	17.9218	21.5193	NA	NA	23.3538	20.9964	20.5559	NA	NA	NA	NA	NA	nontarget
CBX2	ENSG00000173894.6	cytosolic	cyt_notsig	Q14781	22.3041	20.3627	19.1116	20.9598	17.9069	17.597	19.9791	NA	NA	19.52	16.2171	16.6719	NA	0.348686	NA	NA	NA	nontarget
CBX3	ENSG00000122565.14	cytosolic	cyt_notsig	Q13185	29.0052	25.462	25.1339	29.2643	26.0953	27.056	29.0208	26.1885	26.9063	28.6485	25.5104	25.1301	0.171591	-0.0562812	0.605771	0.150257	0.217835	target
CBX4	ENSG00000141582.10	cytosolic	cyt_notsig	O00257	22.0305	20.5316	21.7096	18.7716	18.983	19.4368	19.8864	18.4929	18.9648	20.9545	18.6668	18.8665	NA	NA	NA	NA	NA	NA
CBX5	ENSG00000094916.9	cytosolic	cyt_notsig	P45973	25.4047	23.0273	24.3547	25.6946	22.869	23.7117	24.648	21.7423	22.7016	24.9021	21.4857	22.1746	NA	NA	NA	0.228774	NA	target
CBX6	ENSG00000183741.7	cytosolic	cyt_notsig	NA	NA	NA	NA	NA	NA	NA	NA	NA	NA	NA	NA	NA	NA	NA	NA	NA	NA	nontarget
CBX7	ENSG00000100307.8	cytosolic	cyt_notsig	NA	NA	NA	NA	NA	NA	NA	NA	NA	NA	NA	NA	NA	NA	NA	NA	NA	NA	NA
CBX8	ENSG00000141570.6	cytosolic	cyt_notsig	Q9HC52	22.5254	20.8968	18.8016	21.3286	19.2014	18.8687	22.4726	21.3273	18.535	20.8718	18.8616	18.0015	NA	NA	NA	NA	NA	NA
CBY1	ENSG00000100211.6	cytosolic	cyt_notsig	NA	NA	NA	NA	NA	NA	NA	NA	NA	NA	NA	NA	NA	NA	NA	NA	NA	NA	nontarget
CC2D1A	ENSG00000132024.13	cytosolic	cyt_notsig	Q6P1N0	23.3292	22.5924	21.7345	22.8395	21.3758	21.596	22.8053	21.5642	21.5025	23.1046	21.985	21.0202	NA	NA	NA	NA	NA	target
CC2D1B	ENSG00000154222.10	cytosolic	cyt_notsig	Q5T0F9	19.3014	16.327	17.4017	NA	NA	NA	19.9452	16.5079	16.6163	NA	NA	NA	NA	NA	NA	NA	NA	nontarget
CCAR1	ENSG00000060339.9	cytosolic	cyt_notsig	Q8IX12	27.0011	25.3798	24.251	27.1429	24.2383	23.8243	26.807	24.2354	23.8023	26.4925	23.5574	23.6296	-0.24619	-0.331881	0.11677	0.172766	-0.0721336	target
CCAR2	ENSG00000158941.12	cytosolic	cyt_notsig	Q8N163	26.6697	23.5742	24.8577	26.5304	23.7982	23.6483	26.6551	24.4434	24.832	26.0409	23.6796	24.4338	-0.0410312	0.0213376	-0.162339	0.335936	0.0384758	nontarget
CCBL1	ENSG00000171097.9	cytosolic	cyt_notsig	B7Z4W5	19.6957	17.7931	16.326	NA	NA	NA	22.2213	21.3827	20.0692	NA	NA	NA	NA	NA	1.91338	NA	NA	nontarget
CCBL2	ENSG00000137944.12	cytosolic	MitoCarta	Q6YP21	24.3729	24.7586	23.0265	23.8455	24.5173	22.2759	24.81	24.3821	22.9981	23.4955	22.0272	22.1479	-0.398342	NA	NA	0.740408	NA	target
CCDC101	ENSG00000176476.4	cytosolic	cyt_notsig	Q96ES7	23.4624	21.7836	21.7625	23.7022	21.5932	22.9604	23.1947	20.8929	22.4697	23.1691	20.5468	20.3821	NA	NA	NA	0.0214383	NA	nontarget
CCDC102A	ENSG00000135736.5	cytosolic	cyt_notsig	NA	NA	NA	NA	NA	NA	NA	NA	NA	NA	NA	NA	NA	NA	NA	NA	NA	NA	NA
CCDC103	ENSG00000167131.12	cytosolic	cyt_notsig	NA	NA	NA	NA	NA	NA	NA	NA	NA	NA	NA	NA	NA	NA	NA	NA	NA	NA	NA
CCDC104	ENSG00000163001.7	cytosolic	cyt_notsig	NA	NA	NA	NA	NA	NA	NA	NA	NA	NA	NA	NA	NA	NA	NA	NA	NA	NA	nontarget
CCDC106	ENSG00000173581.3	cytosolic	cyt_notsig	NA	NA	NA	NA	NA	NA	NA	NA	NA	NA	NA	NA	NA	NA	NA	NA	NA	NA	nontarget
CCDC107	ENSG00000159884.7	membrane	SignalP-TM	NA	NA	NA	NA	NA	NA	NA	NA	NA	NA	NA	NA	NA	NA	NA	NA	NA	NA	NA
CCDC109B	ENSG00000005059.11	cytosolic	TMhelix-only	Q9NWR8	23.6086	21.8546	21.3933	23.4994	22.0322	20.5307	24.1786	23.2225	21.4399	23.1199	21.9674	21.475	NA	NA	1.85674	NA	NA	nontarget
CCDC112	ENSG00000164221.8	cytosolic	SignalP-TM	NA	NA	NA	NA	NA	NA	NA	NA	NA	NA	NA	NA	NA	NA	NA	NA	NA	NA	NA
CCDC113	ENSG00000103021.5	cytosolic	cyt_notsig	NA	NA	NA	NA	NA	NA	NA	NA	NA	NA	NA	NA	NA	NA	NA	NA	NA	NA	NA
CCDC115	ENSG00000136710.5	cytosolic	cyt_notsig	Q96NT0	24.3402	23.4555	22.8448	23.6823	23.191	22.8895	22.8747	18.9764	19.0642	23.6599	23.2982	22.7265	NA	NA	NA	NA	NA	nontarget
CCDC117	ENSG00000159873.5	cytosolic	cyt_notsig	Q8IWD4	18.2379	15.1466	14.942	NA	NA	NA	18.8844	17.7427	17.4094	NA	NA	NA	NA	NA	NA	NA	NA	target
CCDC12	ENSG00000160799.7	cytosolic	cyt_notsig	J3KR35	24.6885	21.4218	22.2453	24.0604	22.3576	22.8137	23.6419	20.9941	21.1403	23.5631	20.5542	21.5398	NA	-0.0821177	0.274843	NA	NA	nontarget
CCDC120	ENSG00000147144.8	cytosolic	cyt_notsig	NA	NA	NA	NA	NA	NA	NA	NA	NA	NA	NA	NA	NA	NA	NA	NA	NA	NA	NA
CCDC121	ENSG00000176714.9	cytosolic	cyt_notsig	NA	NA	NA	NA	NA	NA	NA	NA	NA	NA	NA	NA	NA	NA	NA	NA	NA	NA	NA
CCDC122	ENSG00000151773.8	cytosolic	cyt_notsig	NA	NA	NA	NA	NA	NA	NA	NA	NA	NA	NA	NA	NA	NA	NA	NA	NA	NA	NA
CCDC124	ENSG00000007080.6	cytosolic	cyt_notsig	Q96CT7	28.2383	26.3228	25.6232	28.1821	25.5771	25.8826	27.994	25.8063	25.2165	27.6686	25.1625	25.8026	-0.327656	-0.139315	0.0817359	0.0447616	-0.0851185	nontarget
CCDC125	ENSG00000183323.8	cytosolic	cyt_notsig	NA	NA	NA	NA	NA	NA	NA	NA	NA	NA	NA	NA	NA	NA	NA	NA	NA	NA	nontarget
CCDC126	ENSG00000169193.7	membrane	TMhelix-only	NA	NA	NA	NA	NA	NA	NA	NA	NA	NA	NA	NA	NA	NA	NA	NA	NA	NA	NA
CCDC127	ENSG00000164366.3	membrane	mem_notsig	Q96BQ5	19.833	18.4763	19.2274	20.2418	15.2751	17.5875	21.5277	18.3864	19.5381	21.5172	16.8004	18.0681	NA	NA	NA	NA	NA	NA
CCDC130	ENSG00000104957.9	cytosolic	cyt_notsig	NA	NA	NA	NA	NA	NA	NA	NA	NA	NA	NA	NA	NA	NA	NA	NA	NA	NA	nontarget
CCDC132	ENSG00000004766.11	cytosolic	cyt_notsig	Q96JG6	23.454	22.6385	22.189	23.2526	20.888	20.4145	23.4984	21.9644	22.2818	22.3129	20.7073	21.3686	NA	NA	NA	NA	NA	NA
CCDC134	ENSG00000100147.9	membrane	SignalP-noTM-only	Q9H6E4	25.9301	24.063	23.8715	25.3467	24.3019	24.2356	26.108	24.2893	23.9656	25.4929	24.6787	23.586	NA	NA	NA	0.256666	NA	NA
CCDC136	ENSG00000128596.12	cytosolic	TailAnchored	NA	NA	NA	NA	NA	NA	NA	NA	NA	NA	NA	NA	NA	NA	NA	NA	NA	NA	nontarget
CCDC137	ENSG00000185298.8	cytosolic	cyt_notsig	I3L0U5	24.4621	22.4918	21.5525	24.34	22.5534	22.432	23.4593	21.714	21.8734	23.725	21.1831	22.4166	-0.273273	-0.127857	0.315451	-0.803392	-0.222268	nontarget
CCDC138	ENSG00000163006.7	cytosolic	cyt_notsig	Q96M89	NA	NA	NA	NA	NA	NA	18.6071	19.2739	17.5405	15.8029	13.1745	15.7002	NA	NA	NA	NA	NA	nontarget
CCDC14	ENSG00000175455.10	cytosolic	cyt_notsig	NA	NA	NA	NA	NA	NA	NA	NA	NA	NA	NA	NA	NA	NA	NA	NA	NA	NA	target
CCDC142	ENSG00000135637.9	cytosolic	cyt_notsig	NA	NA	NA	NA	NA	NA	NA	NA	NA	NA	NA	NA	NA	NA	NA	NA	NA	NA	NA
CCDC147-AS1	ENSG00000231233.1	cytosolic	cyt_notsig	NA	NA	NA	NA	NA	NA	NA	NA	NA	NA	NA	NA	NA	NA	NA	NA	NA	NA	NA
CCDC150	ENSG00000144395.13	cytosolic	cyt_notsig	NA	NA	NA	NA	NA	NA	NA	NA	NA	NA	NA	NA	NA	NA	NA	NA	NA	NA	NA
CCDC153	ENSG00000248712.3	cytosolic	cyt_notsig	NA	NA	NA	NA	NA	NA	NA	NA	NA	NA	NA	NA	NA	NA	NA	NA	NA	NA	NA
CCDC157	ENSG00000187860.6	cytosolic	cyt_notsig	NA	NA	NA	NA	NA	NA	NA	NA	NA	NA	NA	NA	NA	NA	NA	NA	NA	NA	NA
CCDC167	ENSG00000198937.8	cytosolic	TailAnchored	Q9P0B6	NA	NA	NA	20.3238	NA	NA	NA	NA	NA	22.1633	19.4486	20.9852	NA	NA	NA	NA	NA	target
CCDC169	ENSG00000242715.3	cytosolic	cyt_notsig	NA	NA	NA	NA	NA	NA	NA	NA	NA	NA	NA	NA	NA	NA	NA	NA	NA	NA	nontarget
CCDC174	ENSG00000154781.11	cytosolic	cyt_notsig	NA	NA	NA	NA	NA	NA	NA	NA	NA	NA	NA	NA	NA	NA	NA	NA	NA	NA	NA
CCDC18	ENSG00000122483.13	cytosolic	cyt_notsig	E9PFB9	NA	NA	NA	17.6548	14.1565	13.5625	14.7705	NA	NA	NA	NA	NA	NA	NA	NA	NA	NA	NA
CCDC181	ENSG00000117477.8	cytosolic	cyt_notsig	NA	NA	NA	NA	NA	NA	NA	NA	NA	NA	NA	NA	NA	NA	NA	NA	NA	NA	NA
CCDC22	ENSG00000101997.8	cytosolic	cyt_notsig	O60826	24.7622	24.0609	22.6798	24.9676	23.9394	22.7546	24.8459	23.2234	23.5375	24.4452	22.1713	22.0702	0.156397	NA	NA	NA	NA	nontarget
CCDC23	ENSG00000177868.7	cytosolic	cyt_notsig	Q8N300	20.501	18.7463	21.466	NA	NA	NA	19.9825	17.7777	17.5135	NA	NA	NA	NA	NA	NA	NA	NA	nontarget
CCDC25	ENSG00000147419.12	cytosolic	cyt_notsig	Q86WR0	21.7169	18.4629	17.7603	NA	NA	NA	22.652	20.9832	20.3494	NA	NA	NA	NA	NA	0.463052	NA	NA	nontarget
CCDC28A	ENSG00000024862.12	cytosolic	cyt_notsig	B4DUJ5	NA	NA	NA	NA	NA	NA	NA	NA	NA	NA	NA	NA	NA	NA	NA	NA	NA	nontarget
CCDC28B	ENSG00000160050.10	cytosolic	cyt_notsig	NA	NA	NA	NA	NA	NA	NA	NA	NA	NA	NA	NA	NA	NA	NA	NA	NA	NA	target
CCDC3	ENSG00000151468.9	NA	cytANDmem_notsig	NA	NA	NA	NA	NA	NA	NA	NA	NA	NA	NA	NA	NA	NA	NA	NA	NA	NA	target
CCDC34	ENSG00000109881.12	cytosolic	cyt_notsig	NA	NA	NA	NA	NA	NA	NA	NA	NA	NA	NA	NA	NA	NA	NA	NA	NA	NA	target
CCDC40	ENSG00000141519.10	cytosolic	cyt_notsig	NA	NA	NA	NA	NA	NA	NA	NA	NA	NA	NA	NA	NA	NA	NA	NA	NA	NA	NA
CCDC41	ENSG00000173588.10	cytosolic	cyt_notsig	NA	NA	NA	NA	NA	NA	NA	NA	NA	NA	NA	NA	NA	NA	NA	NA	NA	NA	NA
CCDC43	ENSG00000180329.9	cytosolic	cyt_notsig	Q86WV7	23.3758	20.3231	19.5964	NA	NA	NA	24.0995	21.0638	20.7136	NA	NA	NA	0.00317044	NA	0.683808	NA	NA	target
CCDC47	ENSG00000108588.9	membrane	SignalP-noTM-only	Q96A33	28.9182	25.7308	25.5107	28.8008	25.787	25.2611	28.5467	25.3272	25.3973	28.5007	25.3175	25.3793	-0.0758393	-0.219253	0.0761434	-0.267236	-0.121546	target
CCDC50	ENSG00000152492.9	cytosolic	cyt_notsig	Q8IVM0	20.9725	18.194	18.1093	NA	NA	NA	22.7078	21.7826	21.4713	18.5101	15.4455	14.7439	0.135141	NA	0.0778174	NA	NA	nontarget
CCDC51	ENSG00000164051.9	cytosolic	TailAnchored	Q96ER9	26.2179	23.6395	24.373	25.7133	23.1262	24.4648	25.7172	23.8684	24.2926	25.4407	25.098	23.2216	NA	0.510557	NA	NA	NA	nontarget
CCDC53	ENSG00000120860.6	cytosolic	cyt_notsig	F5GZ97	22.3867	18.866	18.0685	24.7776	22.5048	21.6061	23.0597	25.8636	24.0075	22.9599	18.7013	18.8202	0.183836	NA	NA	NA	NA	nontarget
CCDC58	ENSG00000160124.5	cytosolic	MitoCarta	Q4VC31	27.4561	24.277	24.4534	27.3334	23.8962	24.0828	27.9262	24.3518	24.8539	27.5622	24.1729	24.4105	0.00331439	-0.120608	0.0899582	-0.0126402	-0.00999388	nontarget
CCDC59	ENSG00000133773.7	cytosolic	cyt_notsig	Q9P031	NA	NA	NA	22.5021	23.1106	21.3675	NA	NA	NA	20.1272	18.6229	18.6583	NA	NA	NA	NA	NA	nontarget
CCDC6	ENSG00000108091.10	cytosolic	cyt_notsig	Q16204	22.7654	20.0386	21.5567	19.6745	22.7056	19.1336	24.0102	21.2833	20.6183	NA	NA	NA	-0.214023	NA	-0.366924	NA	NA	target
CCDC61	ENSG00000104983.4	cytosolic	cyt_notsig	NA	NA	NA	NA	NA	NA	NA	NA	NA	NA	NA	NA	NA	NA	NA	NA	NA	NA	NA
CCDC64	ENSG00000135127.7	cytosolic	cyt_notsig	NA	NA	NA	NA	NA	NA	NA	NA	NA	NA	NA	NA	NA	NA	NA	NA	NA	NA	NA
CCDC66	ENSG00000180376.12	cytosolic	cyt_notsig	NA	NA	NA	NA	NA	NA	NA	NA	NA	NA	NA	NA	NA	NA	NA	NA	NA	NA	NA
CCDC69	ENSG00000198624.8	cytosolic	cyt_notsig	NA	NA	NA	NA	NA	NA	NA	NA	NA	NA	NA	NA	NA	NA	NA	NA	NA	NA	NA
CCDC71	ENSG00000177352.9	cytosolic	cyt_notsig	NA	NA	NA	NA	NA	NA	NA	NA	NA	NA	NA	NA	NA	NA	NA	NA	NA	NA	nontarget
CCDC71L	ENSG00000253276.1	cytosolic	cyt_notsig	NA	NA	NA	NA	NA	NA	NA	NA	NA	NA	NA	NA	NA	NA	NA	NA	NA	NA	NA
CCDC74A	ENSG00000163040.10	cytosolic	cyt_notsig	NA	NA	NA	NA	NA	NA	NA	NA	NA	NA	NA	NA	NA	NA	NA	NA	NA	NA	nontarget
CCDC74B	ENSG00000152076.14	cytosolic	cyt_notsig	NA	NA	NA	NA	NA	NA	NA	NA	NA	NA	NA	NA	NA	NA	NA	NA	NA	NA	NA
CCDC77	ENSG00000120647.5	cytosolic	cyt_notsig	NA	NA	NA	NA	NA	NA	NA	NA	NA	NA	NA	NA	NA	NA	NA	NA	NA	NA	nontarget
CCDC8	ENSG00000169515.5	cytosolic	cyt_notsig	Q9H0W5	20.468	20.1452	18.0376	20.5029	18.5442	18.1745	19.1017	16.7941	16.0536	20.5047	18.2087	17.5815	0.186754	0.267236	NA	NA	NA	nontarget
CCDC82	ENSG00000149231.7	cytosolic	cyt_notsig	A0A2R8Y4L3	20.6747	18.5139	18.5103	21.4053	18.625	19.9442	21.1484	18.098	17.9499	21.0354	19.3822	18.1412	NA	NA	NA	NA	NA	nontarget
CCDC84	ENSG00000186166.4	cytosolic	cyt_notsig	NA	NA	NA	NA	NA	NA	NA	NA	NA	NA	NA	NA	NA	NA	NA	NA	NA	NA	NA
CCDC85C	ENSG00000205476.4	cytosolic	cyt_notsig	A6NKD9	20.4425	20.8439	22.121	18.1525	16.0735	13.7895	21.716	20.0904	20.1415	18.4579	16.217	16.0203	NA	NA	NA	NA	NA	nontarget
CCDC86	ENSG00000110104.7	cytosolic	cyt_notsig	Q9H6F5	20.9071	18.2007	16.6354	23.4624	21.1833	23.8127	20.5969	18.7362	23.6315	22.2123	18.0487	19.9933	NA	NA	NA	-0.0221902	NA	nontarget
CCDC88A	ENSG00000115355.11	cytosolic	cyt_notsig	Q3V6T2	17.0198	15.1308	14.2938	NA	NA	NA	18.283	16.8492	15.6359	NA	NA	NA	NA	NA	NA	NA	NA	NA
CCDC88C	ENSG00000015133.14	cytosolic	cyt_notsig	NA	NA	NA	NA	NA	NA	NA	NA	NA	NA	NA	NA	NA	NA	NA	NA	NA	NA	NA
CCDC89	ENSG00000179071.3	cytosolic	cyt_notsig	NA	NA	NA	NA	NA	NA	NA	NA	NA	NA	NA	NA	NA	NA	NA	NA	NA	NA	NA
CCDC9	ENSG00000105321.8	cytosolic	cyt_notsig	Q9Y3X0	NA	NA	NA	NA	NA	NA	NA	NA	NA	NA	NA	NA	NA	NA	NA	NA	NA	NA
CCDC90B	ENSG00000137500.5	cytosolic	TailAnchored	Q9GZT6	22.6786	20.9705	20.0007	22.5689	19.6328	18.5169	22.3046	20.3363	20.9262	21.8414	19.045	17.6962	NA	NA	NA	NA	NA	nontarget
CCDC91	ENSG00000123106.6	cytosolic	cyt_notsig	Q7Z6B0	20.232	18.7349	18.4713	NA	NA	NA	21.4146	19.5762	20.5863	NA	NA	NA	NA	NA	-0.33182	NA	NA	target
CCDC92	ENSG00000119242.4	cytosolic	cyt_notsig	NA	NA	NA	NA	NA	NA	NA	NA	NA	NA	NA	NA	NA	NA	NA	NA	NA	NA	target
CCDC93	ENSG00000125633.6	cytosolic	cyt_notsig	Q567U6	24.6424	22.2455	22.9955	24.0358	24.1053	22.0214	23.8962	21.3242	22.2446	23.2757	23.9582	20.8627	NA	NA	NA	NA	NA	NA
CCDC94	ENSG00000105248.11	cytosolic	cyt_notsig	Q9BW85	23.0703	22.62	22.0727	23.6605	22.8739	21.825	22.8321	21.7986	21.0332	22.6248	20.6269	21.0061	-0.0158263	NA	NA	NA	NA	nontarget
CCDC97	ENSG00000142039.3	cytosolic	cyt_notsig	Q96F63	25.6779	24.1394	24.7215	25.2939	23.5835	22.6947	25.5569	23.2855	23.321	24.1897	21.7171	21.9543	-0.288593	0.130667	-0.0775165	0.172522	-0.01573	target
CCHCR1	ENSG00000204536.9	cytosolic	cyt_notsig	NA	NA	NA	NA	NA	NA	NA	NA	NA	NA	NA	NA	NA	NA	NA	NA	NA	NA	nontarget
CCM2	ENSG00000136280.11	cytosolic	cyt_notsig	NA	NA	NA	NA	NA	NA	NA	NA	NA	NA	NA	NA	NA	NA	NA	NA	NA	NA	nontarget
CCNA2	ENSG00000145386.5	cytosolic	cyt_notsig	P20248	23.4024	22.2264	21.8587	22.0713	21.8989	21.4464	22.3193	21.4445	21.896	22.5203	21.7155	21.6412	0.12075	-0.0493674	-0.224287	-0.078883	-0.0579469	target
CCNB1	ENSG00000134057.10	cytosolic	cyt_notsig	P14635	25.4128	24.6109	24.6101	25.6379	25.021	24.9596	25.5385	24.6167	24.9045	25.2566	24.385	24.7091	-0.0233138	-0.00443589	0.101366	-0.0253123	0.012076	target
CCNB1IP1	ENSG00000100814.13	cytosolic	cyt_notsig	NA	NA	NA	NA	NA	NA	NA	NA	NA	NA	NA	NA	NA	NA	NA	NA	NA	NA	target
CCNB2	ENSG00000157456.3	cytosolic	cyt_notsig	O95067	23.2146	22.4452	22.7298	23.7665	23.3461	23.2881	22.3623	21.9712	22.3086	22.65	21.6731	22.3282	-0.148465	0.0963968	-0.057277	-0.0328061	-0.0355378	target
CCNC	ENSG00000112237.8	cytosolic	cyt_notsig	G5E954	24.9104	23.1849	22.8	24.2433	24.9282	23.1943	23.8246	21.4479	21.2085	23.2694	20.979	22.1262	0.0539454	NA	NA	NA	NA	nontarget
CCND1	ENSG00000110092.3	cytosolic	cyt_notsig	NA	NA	NA	NA	NA	NA	NA	NA	NA	NA	NA	NA	NA	NA	NA	NA	NA	NA	nontarget
CCND2	ENSG00000118971.3	cytosolic	cyt_notsig	NA	NA	NA	NA	NA	NA	NA	NA	NA	NA	NA	NA	NA	NA	NA	NA	NA	NA	target
CCND3	ENSG00000112576.8	cytosolic	cyt_notsig	NA	NA	NA	NA	NA	NA	NA	NA	NA	NA	NA	NA	NA	NA	NA	NA	NA	NA	nontarget
CCNDBP1	ENSG00000166946.9	cytosolic	cyt_notsig	O95273	22.3277	20.4629	19.7746	20.8723	17.4059	18.1015	22.6175	20.0185	20.5213	22.128	19.6242	17.4688	0.0990932	NA	0.025735	NA	NA	nontarget
CCNE1	ENSG00000105173.9	cytosolic	cyt_notsig	NA	NA	NA	NA	NA	NA	NA	NA	NA	NA	NA	NA	NA	NA	NA	NA	NA	NA	nontarget
CCNE2	ENSG00000175305.12	cytosolic	cyt_notsig	NA	NA	NA	NA	NA	NA	NA	NA	NA	NA	NA	NA	NA	NA	NA	NA	NA	NA	target
CCNF	ENSG00000162063.8	cytosolic	cyt_notsig	NA	NA	NA	NA	NA	NA	NA	NA	NA	NA	NA	NA	NA	NA	NA	NA	NA	NA	nontarget
CCNG1	ENSG00000113328.14	cytosolic	cyt_notsig	NA	NA	NA	NA	NA	NA	NA	NA	NA	NA	NA	NA	NA	NA	NA	NA	NA	NA	target
CCNG2	ENSG00000138764.9	cytosolic	cyt_notsig	NA	NA	NA	NA	NA	NA	NA	NA	NA	NA	NA	NA	NA	NA	NA	NA	NA	NA	nontarget
CCNH	ENSG00000134480.9	cytosolic	cyt_notsig	A0A2R8YEM2	23.0991	22.3295	22.0275	23.776	21.8189	22.0251	22.836	24.107	22.331	22.4434	20.8252	20.6423	NA	NA	NA	NA	NA	target
CCNI	ENSG00000118816.5	cytosolic	cyt_notsig	NA	NA	NA	NA	NA	NA	NA	NA	NA	NA	NA	NA	NA	NA	NA	NA	NA	NA	target
CCNJ	ENSG00000107443.11	cytosolic	cyt_notsig	NA	NA	NA	NA	NA	NA	NA	NA	NA	NA	NA	NA	NA	NA	NA	NA	NA	NA	nontarget
CCNJL	ENSG00000135083.10	cytosolic	cyt_notsig	NA	NA	NA	NA	NA	NA	NA	NA	NA	NA	NA	NA	NA	NA	NA	NA	NA	NA	NA
CCNK	ENSG00000090061.13	cytosolic	cyt_notsig	O75909	25.9214	23.9196	22.7899	25.8014	23.7027	22.6335	25.6638	24.0661	22.9372	25.7873	23.9772	23.0793	NA	0.0586628	NA	-0.0571383	NA	target
CCNT1	ENSG00000129315.5	cytosolic	cyt_notsig	O60563	24.8394	22.5301	21.8134	25.5743	24.1745	23.4895	24.8374	21.6483	22.6953	24.6643	23.5638	23.7899	NA	-0.238698	NA	0.203087	NA	target
CCNY	ENSG00000108100.13	cytosolic	cyt_notsig	Q8ND76	19.501	NA	NA	22.8552	20.7761	20.2282	21.7676	18.7526	20.6308	21.9484	19.3025	18.2289	NA	NA	NA	NA	NA	nontarget
CCNYL1	ENSG00000163249.5	cytosolic	cyt_notsig	Q8N7R7	21.8467	20.3343	21.1246	20.5287	20.0236	18.1721	NA	NA	NA	18.9204	18.1343	16.5782	NA	NA	NA	NA	NA	NA
CCP110	ENSG00000103540.12	cytosolic	cyt_notsig	NA	NA	NA	NA	NA	NA	NA	NA	NA	NA	NA	NA	NA	NA	NA	NA	NA	NA	nontarget
CCPG1	ENSG00000260916.1	membrane	TMhelix-only	Q9ULG6	NA	NA	NA	18.6944	18.6365	18.3721	NA	NA	NA	14.491	14.5217	15.2052	NA	-0.230398	NA	NA	NA	NA
CCRN4L	ENSG00000151014.4	cytosolic	cyt_notsig	Q9UK39	21.297	19.3701	20.3306	21.8283	20.2241	21.2906	19.8323	18.7708	17.4978	17.8495	16.2789	21.1785	NA	NA	NA	NA	NA	NA
CCS	ENSG00000173992.4	cytosolic	cyt_notsig	J3KNF4	20.8608	19.964	20.4482	NA	NA	NA	21.4844	18.1918	19.3836	NA	NA	NA	NA	NA	NA	NA	NA	nontarget
CCSAP	ENSG00000154429.6	cytosolic	cyt_notsig	NA	NA	NA	NA	NA	NA	NA	NA	NA	NA	NA	NA	NA	NA	NA	NA	NA	NA	nontarget
CCSER2	ENSG00000107771.11	cytosolic	cyt_notsig	NA	NA	NA	NA	NA	NA	NA	NA	NA	NA	NA	NA	NA	NA	NA	NA	NA	NA	NA
CCT2	ENSG00000166226.8	cytosolic	cyt_notsig	P78371	30.3885	27.0095	26.3096	30.0112	26.4975	25.8498	30.5575	27.0484	26.705	29.5146	25.9383	25.6866	0.0433445	0.0187766	0.0245752	-0.0257376	0.0152397	target
CCT3	ENSG00000163468.10	cytosolic	cyt_notsig	P49368	30.2679	26.8674	26.5655	29.8673	26.6143	26.1781	30.4919	27.1385	26.9218	29.5882	26.2211	26.1002	0.0190614	-0.039177	0.00427671	-0.105008	-0.0302116	target
CCT4	ENSG00000115484.10	cytosolic	cyt_notsig	P50991	30.1151	26.0445	26.6182	30.1653	25.8884	26.4961	29.9814	26.0485	26.4667	29.1841	24.7639	24.9293	0.0186342	-0.18259	-0.0440443	-0.204642	-0.10316	target
CCT5	ENSG00000150753.7	cytosolic	cyt_notsig	P48643	30.1319	26.4882	27.0896	30.2534	26.5008	26.7423	30.11	26.6323	27.3976	29.6606	25.622	26.3107	0.0227584	-0.0582176	-0.0370307	-0.14978	-0.0555674	target
CCT6A	ENSG00000146731.6	cytosolic	cyt_notsig	P40227	30.1777	26.6972	26.4531	30.0851	26.6604	26.1686	30.3464	27.6544	26.3635	29.712	26.1855	25.8641	0.0123541	0.03492	-0.0483757	-0.139208	-0.0350773	target
CCT6B	ENSG00000132141.9	cytosolic	cyt_notsig	Q92526	25.6856	22.312	21.5048	26.3679	22.5077	22.937	25.2793	21.0393	20.9376	25.747	21.5082	22.2932	NA	0.117429	NA	NA	NA	NA
CCT6P1	ENSG00000228409.1	cytosolic	cyt_notsig	NA	NA	NA	NA	NA	NA	NA	NA	NA	NA	NA	NA	NA	NA	NA	NA	NA	NA	NA
CCT6P3	ENSG00000234585.2	cytosolic	cyt_notsig	NA	NA	NA	NA	NA	NA	NA	NA	NA	NA	NA	NA	NA	NA	NA	NA	NA	NA	NA
CCT7	ENSG00000135624.11	cytosolic	MitoCarta	Q99832	29.896	26.2875	26.3619	29.8723	26.4363	26.449	30.1516	26.7557	26.859	28.995	25.4179	25.356	0.0923428	-0.0169499	0.0299268	-0.138421	-0.0082754	target
CCT8	ENSG00000156261.8	cytosolic	cyt_notsig	P50990	30.0131	26.4201	26.6133	29.9474	26.0938	25.7465	30.2225	26.4865	26.5368	29.2937	24.9838	25.2114	-0.123198	-0.0660497	0.0414171	-0.0938306	-0.0604154	target
CCZ1	ENSG00000122674.8	cytosolic	cyt_notsig	P86791	22.8268	23.7205	24.0045	22.6442	20.8551	23.1233	22.8595	22.601	23.6511	22.1308	19.9426	22.5987	-0.070103	NA	0.029323	NA	NA	nontarget
CCZ1B	ENSG00000146574.11	cytosolic	cyt_notsig	NA	NA	NA	NA	NA	NA	NA	NA	NA	NA	NA	NA	NA	NA	NA	NA	NA	NA	nontarget
CD109	ENSG00000156535.9	membrane	SignalP-noTM-only	NA	NA	NA	NA	NA	NA	NA	NA	NA	NA	NA	NA	NA	NA	NA	NA	NA	NA	NA
CD151	ENSG00000177697.13	membrane	TMhelix-only	K4DIA7	24.4146	22.7113	23.3077	24.6937	23.8868	23.4599	24.1287	22.9931	22.9843	21.6962	20.5076	20.9683	0.699729	0.180021	NA	-1.12598	NA	target
CD164	ENSG00000135535.10	membrane	SignalP-TM	NA	NA	NA	NA	NA	NA	NA	NA	NA	NA	NA	NA	NA	NA	NA	NA	NA	NA	target
CD24P4	ENSG00000185275.6	cytosolic	cyt_notsig	NA	NA	NA	NA	NA	NA	NA	NA	NA	NA	NA	NA	NA	NA	NA	NA	NA	NA	NA
CD27-AS1	ENSG00000215039.2	cytosolic	cyt_notsig	NA	NA	NA	NA	NA	NA	NA	NA	NA	NA	NA	NA	NA	NA	NA	NA	NA	NA	nontarget
CD276	ENSG00000103855.13	membrane	SignalP-TM	A0A0C4DGH0	25.662	24.0823	24.7624	24.8533	23.3691	22.3941	24.9693	22.4237	21.3719	24.8279	22.0569	21.9966	0.350158	0.276199	0.480961	0.146403	0.31343	target
CD2AP	ENSG00000198087.7	cytosolic	cyt_notsig	Q9Y5K6	24.2015	23.9398	22.7962	24.5311	24.8108	22.2879	25.3853	25.3747	23.4381	23.4233	23.7978	23.175	0.0832474	0.127501	0.0445533	NA	NA	nontarget
CD2BP2	ENSG00000169217.4	cytosolic	cyt_notsig	O95400	24.1556	23.4386	22.3918	24.5628	24.3943	22.5145	24.3653	24.0854	23.0762	23.7997	23.492	21.4484	-1.13581	-0.128976	0.931178	1.11544	0.195459	nontarget
CD302	ENSG00000241399.2	membrane	SignalP-TM	NA	NA	NA	NA	NA	NA	NA	NA	NA	NA	NA	NA	NA	NA	NA	NA	NA	NA	nontarget
CD320	ENSG00000167775.6	membrane	SignalP-TM	Q9NPF0	25.4958	25.5585	25.0988	25.5103	25.4834	26.2558	25.6441	24.8188	28.0034	24.5051	25.3777	24.2464	0.336855	0.432959	0.147362	0.0789293	0.249026	target
CD3EAP	ENSG00000117877.6	cytosolic	cyt_notsig	O15446	25.677	21.6458	22.0756	26.0536	22.5327	23.4433	25.5892	21.3432	21.9194	24.8418	21.4618	21.8926	1.63408	0.0961269	NA	NA	NA	nontarget
CD44	ENSG00000026508.12	membrane	SignalP-TM	H0YD13	21.6387	19.249	19.3571	21.6211	19.7463	19.0194	21.631	19.4996	21.7522	21.3721	18.3119	18.9546	NA	NA	NA	NA	NA	target
CD46	ENSG00000117335.14	membrane	SignalP-TM	P15529	23.1964	21.9437	20.9516	23.456	21.5335	22.0101	24.1953	22.8616	22.2315	22.8644	21.6775	21.3866	NA	-0.0454165	0.638838	NA	NA	target
CD47	ENSG00000196776.10	membrane	SignalP-TM	Q08722	24.518	21.3841	22.9728	24.7046	21.9739	22.1616	24.3134	21.3884	23.3859	22.5093	18.969	19.9523	0.932666	0.1644	-1.05679	NA	NA	target
CD55	ENSG00000196352.9	membrane	SignalP-noTM-only	H3BLV0	20.0663	NA	NA	18.2178	NA	NA	NA	NA	NA	18.4486	15.9995	16.1015	NA	NA	NA	NA	NA	target
CD58	ENSG00000116815.11	membrane	TMhelix-only	B1AMW1	23.5423	23.7302	20.594	21.8051	17.515	21.5764	22.6087	19.5311	21.0555	20.2407	17.291	18.014	NA	NA	NA	NA	NA	target
CD59	ENSG00000085063.10	membrane	SignalP-noTM-only	E9PNW4	24.78	22.4036	22.1569	25.6547	23.2022	23.1703	24.6873	22.3379	21.5306	23.091	20.0934	20.1363	NA	0.325271	NA	NA	NA	target
CD63	ENSG00000135404.7	membrane	TMhelix-only	F8VV56	26.4909	24.676	24.0912	21.9419	19.2517	19.5028	26.2661	23.8321	23.3191	25.7447	24.2176	23.4339	NA	0.708585	NA	0.0670318	NA	target
CD68	ENSG00000129226.9	membrane	SignalP-TM	NA	NA	NA	NA	NA	NA	NA	NA	NA	NA	NA	NA	NA	NA	NA	NA	NA	NA	NA
CD70	ENSG00000125726.6	membrane	TMhelix-only	NA	NA	NA	NA	NA	NA	NA	NA	NA	NA	NA	NA	NA	NA	NA	NA	NA	NA	NA
CD81	ENSG00000110651.7	membrane	TMhelix-only	E9PJK1	28.6329	26.7391	26.6958	28.3624	27.218	26.2487	27.7656	26.0874	25.517	27.0956	25.9943	25.0673	-0.197004	0.0265876	0.646541	0.652538	0.282166	target
CD83	ENSG00000112149.5	membrane	SignalP-TM	NA	NA	NA	NA	NA	NA	NA	NA	NA	NA	NA	NA	NA	NA	NA	NA	NA	NA	NA
CD9	ENSG00000010278.7	membrane	TMhelix-only	A6NNI4	26.1486	23.728	22.7964	26.6796	25.029	24.5785	26.2958	24.513	24.1503	25.2628	24.3545	23.3419	NA	NA	NA	NA	NA	target
CD97	ENSG00000123146.15	membrane	SignalP-TM	P48960	23.0777	21.0519	21.3759	23.2437	21.8955	22.7104	22.3227	19.2815	21.4645	22.7784	20.9787	22.4877	0.0842004	0.982875	-1.02354	-0.413594	-0.0925145	target
CD99	ENSG00000002586.13	membrane	SignalP-TM	P14209	28.2152	26.1569	25.4264	29.3244	26.8347	26.4655	28.21	26.1891	24.6125	28.7833	26.0232	25.7697	0.0585243	0.544288	0.984531	0.684411	0.567938	nontarget
CD99	ENSGR0000002586.13	membrane	mem_notsig	P14209	28.2152	26.1569	25.4264	29.3244	26.8347	26.4655	28.21	26.1891	24.6125	28.7833	26.0232	25.7697	0.0585243	0.544288	0.984531	0.684411	0.567938	nontarget
CD99L2	ENSG00000102181.15	membrane	SignalP-TM	Q8TCZ2	23.2578	23.0925	23.1502	24.0974	21.8388	23.5144	23.3033	21.6642	22.5806	23.184	20.5356	21.0002	NA	NA	NA	0.228267	NA	target
CDADC1	ENSG00000102543.10	cytosolic	cyt_notsig	NA	NA	NA	NA	NA	NA	NA	NA	NA	NA	NA	NA	NA	NA	NA	NA	NA	NA	nontarget
CDAN1	ENSG00000140326.8	cytosolic	cyt_notsig	Q8IWY9	14.7831	13.2958	12.9508	NA	NA	NA	19.5132	16.4127	15.4654	NA	NA	NA	NA	NA	NA	NA	NA	NA
CDC123	ENSG00000151465.9	cytosolic	cyt_notsig	O75794	23.9307	22.1606	22.2789	23.4625	21.8399	21.2526	25.466	23.3122	23.4214	22.4943	20.2951	21.5403	0.181039	-0.392686	0.0260141	-0.228357	-0.103498	target
CDC14A	ENSG00000079335.13	cytosolic	cyt_notsig	NA	NA	NA	NA	NA	NA	NA	NA	NA	NA	NA	NA	NA	NA	NA	NA	NA	NA	NA
CDC14B	ENSG00000081377.12	cytosolic	TailAnchored	NA	NA	NA	NA	NA	NA	NA	NA	NA	NA	NA	NA	NA	NA	NA	NA	NA	NA	nontarget
CDC16	ENSG00000130177.10	cytosolic	cyt_notsig	Q13042	25.6389	23.1213	24.0284	25.5616	22.6966	23.107	25.1685	22.7941	23.8066	24.9012	21.6291	22.6622	0.341758	NA	NA	NA	NA	nontarget
CDC20	ENSG00000117399.9	cytosolic	cyt_notsig	Q12834	20.0272	20.4059	20.1489	22.9138	22.5197	22.1033	20.6511	20.9476	21.3344	21.429	21.4298	21.9292	0.00273852	-0.0937405	-0.156914	0.0832329	-0.0411708	target
CDC23	ENSG00000094880.6	cytosolic	cyt_notsig	Q9UJX2	25.4222	24.0848	24.3826	25.3945	23.3701	23.8397	25.238	26.1188	24.1574	24.1884	22.7916	23.9281	-0.175419	0.46069	0.213169	0.410006	0.227112	nontarget
CDC25A	ENSG00000164045.7	cytosolic	cyt_notsig	NA	NA	NA	NA	NA	NA	NA	NA	NA	NA	NA	NA	NA	NA	NA	NA	NA	NA	target
CDC25B	ENSG00000101224.13	cytosolic	cyt_notsig	NA	NA	NA	NA	NA	NA	NA	NA	NA	NA	NA	NA	NA	NA	NA	NA	NA	NA	target
CDC25C	ENSG00000158402.14	cytosolic	MitoCarta	P30307	20.3505	17.8907	17.0579	NA	NA	NA	21.5333	18.8541	18.9205	NA	NA	NA	NA	NA	0.076402	NA	NA	nontarget
CDC26	ENSG00000176386.4	cytosolic	cyt_notsig	Q8NHZ8	25.6814	23.2026	23.5486	25.4691	21.4523	24.2742	25.1505	21.6027	22.7039	24.9973	23.3138	22.9704	2.22993	NA	NA	NA	NA	nontarget
CDC27	ENSG00000004897.7	cytosolic	cyt_notsig	G5EA36	25.4941	24.864	24.8212	25.6687	24.4629	24.7995	25.2254	24.0621	24.4471	24.9443	22.921	22.754	0.490159	-0.178486	NA	-0.232661	NA	nontarget
CDC34	ENSG00000099804.4	cytosolic	cyt_notsig	P49427	22.5361	21.728	21.6958	18.5471	NA	NA	23.2108	20.2775	19.996	NA	NA	NA	0.266517	NA	0.506332	NA	NA	target
CDC37	ENSG00000105401.2	cytosolic	cyt_notsig	K7EL68	17.6744	16.6602	16.7207	NA	NA	NA	19.9329	19.1604	19.773	NA	NA	NA	NA	NA	NA	NA	NA	target
CDC37L1	ENSG00000106993.7	cytosolic	cyt_notsig	B1AL69	19.4742	18.5428	18.7187	NA	NA	NA	20.0592	19.7418	18.3054	NA	NA	NA	NA	NA	NA	NA	NA	NA
CDC40	ENSG00000168438.10	cytosolic	cyt_notsig	O60508	19.7853	19.1308	21.3205	19.6485	18.5767	16.979	17.6403	15.6087	15.6072	18.5168	23.0597	18.8704	NA	NA	NA	NA	NA	nontarget
CDC42	ENSG00000070831.11	cytosolic	cyt_notsig	P60953	28.3966	26.2004	25.9993	27.85	25.6607	26.3022	28.7508	26.6772	25.9134	27.6392	24.3962	26.1154	0.0465609	-0.332626	0.381536	-0.199374	-0.0259757	target
CDC42BPA	ENSG00000143776.14	cytosolic	cyt_notsig	A0A0A0MRJ0	22.5173	22.1022	20.1953	23.1856	21.8648	22.488	22.1738	20.0988	21.0477	22.0573	21.4399	21.7464	NA	-0.116473	NA	NA	NA	nontarget
CDC42BPB	ENSG00000198752.5	cytosolic	cyt_notsig	Q9Y5S2	22.9406	22.595	20.0491	21.8286	20.135	21.8872	22.7368	21.9746	22.5602	21.6109	19.9798	22.8407	NA	0.600079	NA	NA	NA	nontarget
CDC42EP1	ENSG00000128283.6	cytosolic	cyt_notsig	Q00587	22.2078	19.2098	18.9207	22.059	19.5793	19.1887	21.9925	19.4017	19.3664	20.7401	20.5354	17.9245	-0.157013	0.0311128	NA	NA	NA	nontarget
CDC42EP2	ENSG00000149798.3	cytosolic	cyt_notsig	NA	NA	NA	NA	NA	NA	NA	NA	NA	NA	NA	NA	NA	NA	NA	NA	NA	NA	NA
CDC42EP3	ENSG00000163171.6	cytosolic	cyt_notsig	NA	NA	NA	NA	NA	NA	NA	NA	NA	NA	NA	NA	NA	NA	NA	NA	NA	NA	NA
CDC42EP4	ENSG00000179604.8	cytosolic	cyt_notsig	NA	NA	NA	NA	NA	NA	NA	NA	NA	NA	NA	NA	NA	NA	NA	NA	NA	NA	nontarget
CDC42SE1	ENSG00000197622.8	cytosolic	cyt_notsig	Q9NRR8	NA	NA	NA	21.1747	21.6449	18.9323	NA	NA	NA	NA	NA	NA	NA	NA	NA	NA	NA	nontarget
CDC42SE2	ENSG00000158985.9	cytosolic	cyt_notsig	Q9NRR3	25.5398	24.9192	24.6892	25.8524	25.7532	24.8501	NA	NA	NA	24.9306	23.0455	22.6536	NA	NA	NA	NA	NA	nontarget
CDC45	ENSG00000093009.5	cytosolic	cyt_notsig	O75419	21.891	19.2553	19.2783	21.4198	22.1512	19.9491	22.2883	21.6709	21.9003	21.4889	21.4724	20.6363	-0.287519	NA	NA	NA	NA	target
CDC5L	ENSG00000096401.7	cytosolic	cyt_notsig	Q99459	27.0282	25.0329	24.3728	26.6323	24.8152	25.1053	26.338	24.6022	24.6496	26.2389	24.5935	25.5862	-0.19281	-0.0158117	-0.208268	-0.0712135	-0.122026	target
CDC6	ENSG00000094804.5	cytosolic	cyt_notsig	Q99741	NA	NA	NA	19.2189	21.0071	22.0092	NA	NA	NA	16.1802	15.6724	15.7451	NA	1.07231	NA	NA	NA	nontarget
CDC7	ENSG00000097046.8	cytosolic	cyt_notsig	NA	NA	NA	NA	NA	NA	NA	NA	NA	NA	NA	NA	NA	NA	NA	NA	NA	NA	target
CDC73	ENSG00000134371.9	cytosolic	cyt_notsig	Q6P1J9	25.6685	23.8817	23.2924	25.4604	24.2871	23.1974	25.2008	23.8319	22.9911	24.4868	22.9129	22.0085	-0.332444	0.108759	-0.343465	0.344117	-0.0557582	target
CDCA2	ENSG00000184661.9	cytosolic	cyt_notsig	E9PEI0	NA	NA	NA	18.1999	18.7609	17.3582	NA	NA	NA	18.0391	15.8901	16.8686	NA	NA	NA	-0.197488	NA	nontarget
CDCA4	ENSG00000170779.10	cytosolic	cyt_notsig	NA	NA	NA	NA	NA	NA	NA	NA	NA	NA	NA	NA	NA	NA	NA	NA	NA	NA	nontarget
CDCA5	ENSG00000146670.5	cytosolic	cyt_notsig	NA	NA	NA	NA	NA	NA	NA	NA	NA	NA	NA	NA	NA	NA	NA	NA	NA	NA	target
CDCA7	ENSG00000144354.9	cytosolic	cyt_notsig	NA	NA	NA	NA	NA	NA	NA	NA	NA	NA	NA	NA	NA	NA	NA	NA	NA	NA	nontarget
CDCA7L	ENSG00000164649.15	cytosolic	cyt_notsig	Q96GN5	22.4841	23.3337	23.7607	21.5036	21.517	20.6177	22.2134	21.3161	21.5315	20.6469	19.4857	19.153	0.0604625	0.0381552	NA	0.188874	NA	target
CDCA8	ENSG00000134690.6	cytosolic	cyt_notsig	NA	NA	NA	NA	NA	NA	NA	NA	NA	NA	NA	NA	NA	NA	NA	NA	NA	NA	nontarget
CDH2	ENSG00000170558.4	membrane	SignalP-TM	P19022	22.9708	22.9704	22.9759	22.5597	21.1216	22.4656	22.6085	20.3027	22.6662	23.0854	21.7601	22.4867	NA	NA	NA	0.165402	NA	target
CDH23	ENSG00000107736.15	membrane	mem_notsig	NA	NA	NA	NA	NA	NA	NA	NA	NA	NA	NA	NA	NA	NA	NA	NA	NA	NA	NA
CDH24	ENSG00000139880.15	membrane	SignalP-TM	NA	NA	NA	NA	NA	NA	NA	NA	NA	NA	NA	NA	NA	NA	NA	NA	NA	NA	NA
CDH3	ENSG00000062038.9	membrane	SignalP-TM	NA	NA	NA	NA	NA	NA	NA	NA	NA	NA	NA	NA	NA	NA	NA	NA	NA	NA	NA
CDH4	ENSG00000179242.11	membrane	SignalP-TM	NA	NA	NA	NA	NA	NA	NA	NA	NA	NA	NA	NA	NA	NA	NA	NA	NA	NA	NA
CDH7	ENSG00000081138.9	membrane	mem_notsig	NA	NA	NA	NA	NA	NA	NA	NA	NA	NA	NA	NA	NA	NA	NA	NA	NA	NA	NA
CDH8	ENSG00000150394.9	cytosolic	cyt_notsig	NA	NA	NA	NA	NA	NA	NA	NA	NA	NA	NA	NA	NA	NA	NA	NA	NA	NA	NA
CDHR1	ENSG00000148600.10	membrane	SignalP-noTM-only	NA	NA	NA	NA	NA	NA	NA	NA	NA	NA	NA	NA	NA	NA	NA	NA	NA	NA	NA
CDHR3	ENSG00000128536.11	cytosolic	cyt_notsig	NA	NA	NA	NA	NA	NA	NA	NA	NA	NA	NA	NA	NA	NA	NA	NA	NA	NA	NA
CDIP1	ENSG00000089486.12	cytosolic	TailAnchored	NA	NA	NA	NA	NA	NA	NA	NA	NA	NA	NA	NA	NA	NA	NA	NA	NA	NA	nontarget
CDIPT	ENSG00000103502.9	membrane	TMhelix-only	O14735	26.8827	23.1069	23.4912	27.4343	24.0689	24.3913	26.7035	22.8408	23.2757	27.006	22.9182	23.7387	0.714048	0.0152121	-0.0102069	-0.0805212	0.159633	target
CDIPT-AS1	ENSG00000214725.3	cytosolic	cyt_notsig	NA	NA	NA	NA	NA	NA	NA	NA	NA	NA	NA	NA	NA	NA	NA	NA	NA	NA	NA
CDK1	ENSG00000170312.11	cytosolic	cyt_notsig	P06493	28.037	26.0217	25.8263	27.6652	25.6223	25.5141	28.5557	25.8203	25.848	26.886	24.4126	24.8105	-0.608166	-0.434442	-0.325041	-0.188148	-0.388949	target
CDK10	ENSG00000185324.17	cytosolic	cyt_notsig	NA	NA	NA	NA	NA	NA	NA	NA	NA	NA	NA	NA	NA	NA	NA	NA	NA	NA	nontarget
CDK11A	ENSG00000008128.18	cytosolic	cyt_notsig	Q5QPR3	19.385	NA	NA	18.6922	12.808	15.5475	NA	NA	NA	18.466	20.0085	16.7525	NA	NA	NA	NA	NA	nontarget
CDK11B	ENSG00000248333.3	cytosolic	cyt_notsig	A0A0D9SEI3	23.8548	23.8582	22.0344	24.8587	23.5207	23.4094	24.8287	23.1491	23.032	24.4322	23.487	22.9817	NA	0.260146	-0.0231844	-0.00518438	NA	nontarget
CDK12	ENSG00000167258.9	cytosolic	cyt_notsig	Q9NYV4	25.4666	22.2751	23.3374	25.5502	24.07	23.5754	25.5449	23.2237	23.3351	25.3792	22.5471	22.801	0.388245	-0.104992	-0.0281448	0.0550816	0.0775473	target
CDK13	ENSG00000065883.10	cytosolic	cyt_notsig	Q14004	22.0181	20.2498	20.1625	22.5339	19.9411	18.871	22.3712	19.0883	18.2908	21.4594	18.7912	18.5926	-0.88774	0.0612923	NA	0.451169	NA	NA
CDK14	ENSG00000058091.12	cytosolic	cyt_notsig	NA	NA	NA	NA	NA	NA	NA	NA	NA	NA	NA	NA	NA	NA	NA	NA	NA	NA	NA
CDK16	ENSG00000102225.11	cytosolic	cyt_notsig	A0A087WZU2	18.5337	14.8167	NA	24.1848	20.6411	19.9312	20.1088	17.8045	16.8432	NA	NA	NA	NA	NA	NA	NA	NA	target
CDK17	ENSG00000059758.3	cytosolic	cyt_notsig	NA	NA	NA	NA	NA	NA	NA	NA	NA	NA	NA	NA	NA	NA	NA	NA	NA	NA	nontarget
CDK18	ENSG00000117266.11	cytosolic	cyt_notsig	NA	NA	NA	NA	NA	NA	NA	NA	NA	NA	NA	NA	NA	NA	NA	NA	NA	NA	nontarget
CDK19	ENSG00000155111.10	cytosolic	cyt_notsig	NA	NA	NA	NA	NA	NA	NA	NA	NA	NA	NA	NA	NA	NA	NA	NA	NA	NA	nontarget
CDK2	ENSG00000123374.6	cytosolic	cyt_notsig	P24941	26.1518	23.9319	23.6215	25.9717	23.1647	23.6901	27.0621	24.5199	25.1476	25.4712	22.818	22.88	0.323658	0.32239	0.180463	0.487156	0.328417	target
CDK20	ENSG00000156345.13	cytosolic	cyt_notsig	NA	NA	NA	NA	NA	NA	NA	NA	NA	NA	NA	NA	NA	NA	NA	NA	NA	NA	NA
CDK2AP1	ENSG00000111328.2	cytosolic	cyt_notsig	O14519	27.8209	24.8898	23.9346	27.2897	24.7296	23.1319	27.3573	24.8411	23.6831	26.2339	22.8138	23.1901	-1.12639	0.0240359	0.132183	0.267427	-0.175687	nontarget
CDK2AP2	ENSG00000167797.3	cytosolic	cyt_notsig	NA	NA	NA	NA	NA	NA	NA	NA	NA	NA	NA	NA	NA	NA	NA	NA	NA	NA	nontarget
CDK3	ENSG00000250506.2	cytosolic	cyt_notsig	NA	NA	NA	NA	NA	NA	NA	NA	NA	NA	NA	NA	NA	NA	NA	NA	NA	NA	NA
CDK4	ENSG00000135446.12	cytosolic	cyt_notsig	P11802	25.5157	25.2023	23.5871	22.3794	21.6794	24.3834	25.7219	25.4599	24.1393	22.4645	20.5426	23.2593	-0.0855886	NA	-0.0472592	0.125982	NA	target
CDK5	ENSG00000164885.8	cytosolic	cyt_notsig	Q00535	22.5973	21.4231	18.784	22.4636	19.51	20.1472	23.8102	21.6521	22.946	21.4102	17.7999	17.7608	-0.215027	NA	0.440283	NA	NA	nontarget
CDK5R1	ENSG00000176749.4	cytosolic	cyt_notsig	NA	NA	NA	NA	NA	NA	NA	NA	NA	NA	NA	NA	NA	NA	NA	NA	NA	NA	NA
CDK5RAP1	ENSG00000101391.16	cytosolic	cyt_notsig	Q96SZ6	23.6913	22.1319	22.4238	23.247	21.7509	21.1519	23.688	23.7283	22.9972	22.446	20.9546	21.0122	0.153157	-0.349235	0.215379	-0.399991	-0.0951728	nontarget
CDK5RAP2	ENSG00000136861.13	cytosolic	cyt_notsig	NA	NA	NA	NA	NA	NA	NA	NA	NA	NA	NA	NA	NA	NA	NA	NA	NA	NA	target
CDK5RAP3	ENSG00000108465.10	cytosolic	cyt_notsig	Q96JB5	27.3367	24.849	24.9404	26.2662	23.2636	23.4096	26.9282	24.2108	24.2238	26.2186	22.9698	23.0407	0.0663992	0.042084	0.424339	-0.0124972	0.130081	nontarget
CDK6	ENSG00000105810.5	cytosolic	cyt_notsig	Q00534	22.7217	22.1482	20.2702	NA	NA	NA	24.0595	24.6702	22.1511	NA	NA	NA	-0.0335252	NA	0.262036	NA	NA	NA
CDK7	ENSG00000134058.6	cytosolic	cyt_notsig	P50613	23.3097	23.3832	22.1332	24.0871	24.6563	22.8838	23.7076	24.2428	22.4074	23.5289	24.7382	21.0897	NA	NA	0.548037	1.41893	NA	nontarget
CDK8	ENSG00000132964.7	cytosolic	cyt_notsig	P49336	24.4151	21.5208	23.8602	23.8169	21.9321	23.1463	24.1614	20.489	22.9718	23.3122	21.221	23.1552	NA	NA	NA	NA	NA	target
CDK9	ENSG00000136807.7	cytosolic	cyt_notsig	P50750	25.0825	21.895	24.6401	25.5357	23.1903	24.2852	25.5282	22.9708	24.0881	24.9662	22.704	23.4823	0.744247	0.366812	-0.226262	NA	NA	target
CDKAL1	ENSG00000145996.7	cytosolic	TailAnchored	Q5VV42	25.675	24.0419	23.4763	25.6577	25.2115	24.0777	25.4932	23.9371	23.3629	25.1331	24.6328	23.4619	0.0817487	0.0939658	0.0287195	0.339729	0.136041	NA
CDKL1	ENSG00000100490.5	cytosolic	cyt_notsig	NA	NA	NA	NA	NA	NA	NA	NA	NA	NA	NA	NA	NA	NA	NA	NA	NA	NA	NA
CDKL2	ENSG00000138769.6	cytosolic	cyt_notsig	NA	NA	NA	NA	NA	NA	NA	NA	NA	NA	NA	NA	NA	NA	NA	NA	NA	NA	NA
CDKL3	ENSG00000006837.7	cytosolic	cyt_notsig	NA	NA	NA	NA	NA	NA	NA	NA	NA	NA	NA	NA	NA	NA	NA	NA	NA	NA	NA
CDKL5	ENSG00000008086.6	cytosolic	cyt_notsig	NA	NA	NA	NA	NA	NA	NA	NA	NA	NA	NA	NA	NA	NA	NA	NA	NA	NA	NA
CDKN1A	ENSG00000124762.9	cytosolic	cyt_notsig	NA	NA	NA	NA	NA	NA	NA	NA	NA	NA	NA	NA	NA	NA	NA	NA	NA	NA	target
CDKN1B	ENSG00000111276.6	cytosolic	cyt_notsig	NA	NA	NA	NA	NA	NA	NA	NA	NA	NA	NA	NA	NA	NA	NA	NA	NA	NA	nontarget
CDKN2A	ENSG00000147889.12	cytosolic	cyt_notsig	P42771	26.3361	23.8984	23.1571	24.2804	23.2978	22.2383	27.877	25.8382	24.7562	23.4854	23.7765	23.6145	-0.0722097	0.0518593	-0.155879	0.752388	0.14404	target
CDKN2AIP	ENSG00000168564.5	cytosolic	cyt_notsig	Q9NXV6	24.4428	22.1704	22.1517	24.1793	21.9695	22.1716	23.6777	21.1997	21.25	23.4472	23.3784	21.4988	0.1121	-0.529718	NA	0.272872	NA	nontarget
CDKN2AIPNL	ENSG00000237190.3	cytosolic	cyt_notsig	Q96HQ2	25.547	22.6933	23.6396	27.2852	24.2391	23.3176	26.8704	23.0936	23.6191	25.1929	22.973	22.4208	NA	-0.182377	-0.334225	0.113957	NA	target
CDKN2B	ENSG00000147883.9	cytosolic	cyt_notsig	NA	NA	NA	NA	NA	NA	NA	NA	NA	NA	NA	NA	NA	NA	NA	NA	NA	NA	nontarget
CDKN2C	ENSG00000123080.6	cytosolic	cyt_notsig	P42773	20.547	20.3049	18.0643	NA	NA	NA	20.4524	22.8165	18.3866	NA	NA	NA	NA	NA	NA	NA	NA	nontarget
CDKN2D	ENSG00000129355.6	cytosolic	cyt_notsig	NA	NA	NA	NA	NA	NA	NA	NA	NA	NA	NA	NA	NA	NA	NA	NA	NA	NA	nontarget
CDKN3	ENSG00000100526.15	cytosolic	cyt_notsig	NA	NA	NA	NA	NA	NA	NA	NA	NA	NA	NA	NA	NA	NA	NA	NA	NA	NA	nontarget
CDO1	ENSG00000129596.4	cytosolic	cyt_notsig	NA	NA	NA	NA	NA	NA	NA	NA	NA	NA	NA	NA	NA	NA	NA	NA	NA	NA	nontarget
CDON	ENSG00000064309.10	membrane	TMhelix-only	NA	NA	NA	NA	NA	NA	NA	NA	NA	NA	NA	NA	NA	NA	NA	NA	NA	NA	NA
CDPF1	ENSG00000205643.6	cytosolic	cyt_notsig	NA	NA	NA	NA	NA	NA	NA	NA	NA	NA	NA	NA	NA	NA	NA	NA	NA	NA	nontarget
CDR2	ENSG00000140743.3	cytosolic	cyt_notsig	Q01850	21.0184	20.7933	19.9937	22.3165	20.5401	20.5821	19.4413	20.0415	19.089	19.3419	17.2151	19.2443	NA	NA	NA	NA	NA	nontarget
CDR2L	ENSG00000109089.7	cytosolic	cyt_notsig	NA	NA	NA	NA	NA	NA	NA	NA	NA	NA	NA	NA	NA	NA	NA	NA	NA	NA	nontarget
CDRT4	ENSG00000239704.6	cytosolic	cyt_notsig	NA	NA	NA	NA	NA	NA	NA	NA	NA	NA	NA	NA	NA	NA	NA	NA	NA	NA	NA
CDS1	ENSG00000163624.5	membrane	TMhelix-only	Q92903	23.0655	21.8112	19.8188	22.1899	18.9282	17.7676	22.0399	21.2231	18.8588	22.1752	18.5781	16.4144	NA	NA	NA	NA	NA	NA
CDS2	ENSG00000101290.9	membrane	TMhelix-only	O95674	25.0537	22.6218	21.4423	25.613	25.5781	21.4786	25.1607	22.4509	21.3006	24.2214	24.73	20.8359	NA	NA	0.034441	NA	NA	target
CDT1	ENSG00000167513.4	cytosolic	cyt_notsig	NA	NA	NA	NA	NA	NA	NA	NA	NA	NA	NA	NA	NA	NA	NA	NA	NA	NA	target
CDV3	ENSG00000091527.11	cytosolic	cyt_notsig	Q9UKY7	23.7791	21.6828	22.4183	21.4793	19.8075	17.7651	25.4027	23.7302	23.0277	18.7351	19.3447	15.9369	-0.266455	NA	0.216066	NA	NA	target
CDX2	ENSG00000165556.9	cytosolic	cyt_notsig	NA	NA	NA	NA	NA	NA	NA	NA	NA	NA	NA	NA	NA	NA	NA	NA	NA	NA	nontarget
CDYL	ENSG00000153046.13	cytosolic	cyt_notsig	Q9Y232	20.5173	18.671	18.3374	20.893	19.7231	21.162	20.8288	19.7046	18.5107	20.7408	19.0631	21.1551	NA	NA	NA	NA	NA	nontarget
CDYL2	ENSG00000166446.10	cytosolic	cyt_notsig	NA	NA	NA	NA	NA	NA	NA	NA	NA	NA	NA	NA	NA	NA	NA	NA	NA	NA	NA
CEACAM19	ENSG00000186567.8	membrane	SignalP-TM	NA	NA	NA	NA	NA	NA	NA	NA	NA	NA	NA	NA	NA	NA	NA	NA	NA	NA	NA
CEBPA-AS1	ENSG00000267296.2	cytosolic	cyt_notsig	NA	NA	NA	NA	NA	NA	NA	NA	NA	NA	NA	NA	NA	NA	NA	NA	NA	NA	NA
CEBPD	ENSG00000221869.4	cytosolic	cyt_notsig	NA	NA	NA	NA	NA	NA	NA	NA	NA	NA	NA	NA	NA	NA	NA	NA	NA	NA	NA
CEBPG	ENSG00000153879.4	cytosolic	cyt_notsig	P53567	NA	NA	NA	NA	NA	NA	NA	NA	NA	NA	NA	NA	NA	NA	NA	NA	NA	nontarget
CEBPZ	ENSG00000115816.9	cytosolic	cyt_notsig	NA	NA	NA	NA	NA	NA	NA	NA	NA	NA	NA	NA	NA	NA	NA	NA	NA	NA	nontarget
CECR2	ENSG00000099954.14	cytosolic	cyt_notsig	Q9BXF3	17.6306	15.4763	15.6572	17.9209	18.4678	18.0226	17.7805	17.1748	18.4009	17.7821	16.917	17.61	NA	NA	NA	NA	NA	NA
CECR5	ENSG00000069998.8	cytosolic	SignalP-noTM-only	Q9BXW7	28.0931	25.421	25.3753	27.6269	25.2236	25.328	27.5183	24.7187	25.325	26.8125	24.8118	25.1277	0.0471195	0.307895	0.180724	-0.12446	0.10282	nontarget
CECR7	ENSG00000237438.2	cytosolic	cyt_notsig	NA	NA	NA	NA	NA	NA	NA	NA	NA	NA	NA	NA	NA	NA	NA	NA	NA	NA	NA
CELF1	ENSG00000149187.13	cytosolic	cyt_notsig	G5EA30	27.5667	24.9795	25.2232	27.8832	25.0105	26.0793	27.4975	24.8523	26.2	27.1587	24.1866	24.3	0.10742	-0.0947261	-0.309525	-0.0532504	-0.0875205	target
CELF2	ENSG00000048740.13	cytosolic	cyt_notsig	E9PC62	25.7608	23.35	22.3955	25.8645	23.585	22.3053	25.7068	24.0532	22.8422	25.6817	23.6835	22.2939	-0.441752	0.138683	0.268313	0.511547	0.119198	target
CELSR1	ENSG00000075275.12	membrane	SignalP-TM	NA	NA	NA	NA	NA	NA	NA	NA	NA	NA	NA	NA	NA	NA	NA	NA	NA	NA	NA
CELSR2	ENSG00000143126.7	membrane	SignalP-TM	NA	NA	NA	NA	NA	NA	NA	NA	NA	NA	NA	NA	NA	NA	NA	NA	NA	NA	target
CENPA	ENSG00000115163.10	cytosolic	cyt_notsig	NA	NA	NA	NA	NA	NA	NA	NA	NA	NA	NA	NA	NA	NA	NA	NA	NA	NA	nontarget
CENPB	ENSG00000125817.7	cytosolic	cyt_notsig	NA	NA	NA	NA	NA	NA	NA	NA	NA	NA	NA	NA	NA	NA	NA	NA	NA	NA	nontarget
CENPBD1	ENSG00000177946.4	cytosolic	cyt_notsig	NA	NA	NA	NA	NA	NA	NA	NA	NA	NA	NA	NA	NA	NA	NA	NA	NA	NA	nontarget
CENPC	ENSG00000145241.6	cytosolic	cyt_notsig	NA	NA	NA	NA	NA	NA	NA	NA	NA	NA	NA	NA	NA	NA	NA	NA	NA	NA	NA
CENPE	ENSG00000138778.7	cytosolic	cyt_notsig	A0A087X0P0	16.1675	14.191	15.4864	13.7877	12.6605	12.4498	NA	NA	14.3686	20.1544	15.4822	16.1749	2.17887	NA	NA	-0.872317	NA	NA
CENPF	ENSG00000117724.8	cytosolic	cyt_notsig	P49454	22.4348	22.1045	22.6005	22.7992	22.4343	22.9671	22.2096	22.2789	22.8518	22.3721	21.7674	21.9968	0.073409	0.0394192	-0.0508847	0.0477857	0.0274323	target
CENPH	ENSG00000153044.5	cytosolic	cyt_notsig	Q9H3R5	22.1231	21.3641	20.2701	21.1802	19.0542	20.4447	23.118	22.4646	22.1328	19.39	17.8582	16.9174	-0.0492629	NA	0.428682	NA	NA	target
CENPI	ENSG00000102384.9	cytosolic	cyt_notsig	NA	NA	NA	NA	NA	NA	NA	NA	NA	NA	NA	NA	NA	NA	NA	NA	NA	NA	NA
CENPJ	ENSG00000151849.10	cytosolic	cyt_notsig	NA	NA	NA	NA	NA	NA	NA	NA	NA	NA	NA	NA	NA	NA	NA	NA	NA	NA	NA
CENPK	ENSG00000123219.8	cytosolic	cyt_notsig	D6RHD3	19.8002	18.1781	17.8337	NA	NA	NA	20.7764	19.8994	19.4985	NA	NA	NA	NA	NA	NA	NA	NA	target
CENPL	ENSG00000120334.11	cytosolic	cyt_notsig	NA	NA	NA	NA	NA	NA	NA	NA	NA	NA	NA	NA	NA	NA	NA	NA	NA	NA	nontarget
CENPM	ENSG00000100162.10	cytosolic	cyt_notsig	Q9NSP4	20.9873	18.6874	18.6284	20.2068	NA	NA	22.8621	20.8642	21.2868	NA	NA	NA	0.168257	NA	-0.283566	NA	NA	nontarget
CENPN	ENSG00000166451.9	cytosolic	cyt_notsig	NA	NA	NA	NA	NA	NA	NA	NA	NA	NA	NA	NA	NA	NA	NA	NA	NA	NA	nontarget
CENPO	ENSG00000138092.6	cytosolic	cyt_notsig	NA	NA	NA	NA	NA	NA	NA	NA	NA	NA	NA	NA	NA	NA	NA	NA	NA	NA	nontarget
CENPP	ENSG00000188312.9	cytosolic	cyt_notsig	NA	NA	NA	NA	NA	NA	NA	NA	NA	NA	NA	NA	NA	NA	NA	NA	NA	NA	NA
CENPQ	ENSG00000031691.6	cytosolic	cyt_notsig	Q7L2Z9	20.0085	19.8432	19.6509	18.9591	18.9276	18.4336	20.5555	20.2766	20.1662	18.9525	18.465	19.134	NA	NA	NA	NA	NA	target
CENPT	ENSG00000102901.8	cytosolic	cyt_notsig	NA	NA	NA	NA	NA	NA	NA	NA	NA	NA	NA	NA	NA	NA	NA	NA	NA	NA	nontarget
CENPV	ENSG00000166582.5	cytosolic	cyt_notsig	Q7Z7K6	24.3444	21.5823	20.8543	25.1062	22.1014	21.8618	23.9608	21.1308	22.2169	24.785	22.1298	21.965	NA	0.401412	NA	NA	NA	target
CENPW	ENSG00000203760.4	cytosolic	cyt_notsig	NA	NA	NA	NA	NA	NA	NA	NA	NA	NA	NA	NA	NA	NA	NA	NA	NA	NA	nontarget
CEP104	ENSG00000116198.8	cytosolic	cyt_notsig	NA	NA	NA	NA	NA	NA	NA	NA	NA	NA	NA	NA	NA	NA	NA	NA	NA	NA	nontarget
CEP112	ENSG00000154240.12	cytosolic	cyt_notsig	Q8N8E3	15.152	17.1967	12.3861	NA	NA	NA	16.9503	19.257	16.5103	NA	NA	NA	NA	NA	NA	NA	NA	NA
CEP120	ENSG00000168944.11	cytosolic	cyt_notsig	NA	NA	NA	NA	NA	NA	NA	NA	NA	NA	NA	NA	NA	NA	NA	NA	NA	NA	NA
CEP128	ENSG00000100629.12	cytosolic	cyt_notsig	NA	NA	NA	NA	NA	NA	NA	NA	NA	NA	NA	NA	NA	NA	NA	NA	NA	NA	NA
CEP135	ENSG00000174799.6	cytosolic	cyt_notsig	Q66GS9	NA	NA	NA	NA	NA	NA	NA	NA	NA	NA	NA	NA	NA	NA	NA	NA	NA	NA
CEP164	ENSG00000110274.10	cytosolic	cyt_notsig	Q9UPV0	23.5278	19.3923	19.4086	22.4656	18.7156	18.3927	23.2349	19.271	18.8921	22.453	18.5983	18.8328	NA	NA	NA	NA	NA	NA
CEP170	ENSG00000143702.11	cytosolic	cyt_notsig	Q5SW79	22.8928	22.5529	21.3838	23.2777	21.6089	21.6512	23.069	20.2971	24.2427	22.8411	20.2774	20.9835	0.0315364	0.227618	-0.220578	0.388488	0.106766	target
CEP170B	ENSG00000099814.11	cytosolic	cyt_notsig	NA	NA	NA	NA	NA	NA	NA	NA	NA	NA	NA	NA	NA	NA	NA	NA	NA	NA	NA
CEP19	ENSG00000174007.7	cytosolic	cyt_notsig	NA	NA	NA	NA	NA	NA	NA	NA	NA	NA	NA	NA	NA	NA	NA	NA	NA	NA	NA
CEP192	ENSG00000101639.14	cytosolic	cyt_notsig	A0A0A0MR42	NA	NA	15.0317	NA	NA	16.5322	21.6231	17.4324	17.4581	NA	NA	NA	NA	NA	NA	NA	NA	NA
CEP250	ENSG00000126001.11	cytosolic	cyt_notsig	NA	NA	NA	NA	NA	NA	NA	NA	NA	NA	NA	NA	NA	NA	NA	NA	NA	NA	target
CEP290	ENSG00000198707.10	cytosolic	cyt_notsig	J3KNF5	NA	NA	NA	13.4091	16.823	13.7916	NA	NA	NA	15.1664	13.8765	13.617	NA	NA	NA	NA	NA	NA
CEP44	ENSG00000164118.8	cytosolic	cyt_notsig	NA	NA	NA	NA	NA	NA	NA	NA	NA	NA	NA	NA	NA	NA	NA	NA	NA	NA	NA
CEP55	ENSG00000138180.11	cytosolic	cyt_notsig	Q53EZ4	19.6163	17.2033	17.0461	21.3124	20.3045	20.1483	21.5036	17.068	18.2549	20.789	20.8379	21.8332	NA	NA	NA	NA	NA	nontarget
CEP57	ENSG00000166037.6	cytosolic	cyt_notsig	NA	NA	NA	NA	NA	NA	NA	NA	NA	NA	NA	NA	NA	NA	NA	NA	NA	NA	nontarget
CEP57L1	ENSG00000183137.10	cytosolic	cyt_notsig	NA	NA	NA	NA	NA	NA	NA	NA	NA	NA	NA	NA	NA	NA	NA	NA	NA	NA	nontarget
CEP63	ENSG00000182923.12	cytosolic	cyt_notsig	NA	NA	NA	NA	NA	NA	NA	NA	NA	NA	NA	NA	NA	NA	NA	NA	NA	NA	NA
CEP68	ENSG00000011523.9	cytosolic	cyt_notsig	NA	NA	NA	NA	NA	NA	NA	NA	NA	NA	NA	NA	NA	NA	NA	NA	NA	NA	NA
CEP70	ENSG00000114107.4	cytosolic	cyt_notsig	NA	NA	NA	NA	NA	NA	NA	NA	NA	NA	NA	NA	NA	NA	NA	NA	NA	NA	NA
CEP72	ENSG00000112877.6	cytosolic	cyt_notsig	NA	NA	NA	NA	NA	NA	NA	NA	NA	NA	NA	NA	NA	NA	NA	NA	NA	NA	NA
CEP76	ENSG00000101624.6	cytosolic	cyt_notsig	Q8TAP6	15.9906	NA	NA	18.1206	14.3871	15.5724	19.6169	17.5673	20.7749	18.4461	18.0904	19.7012	NA	NA	NA	NA	NA	NA
CEP78	ENSG00000148019.8	cytosolic	cyt_notsig	NA	NA	NA	NA	NA	NA	NA	NA	NA	NA	NA	NA	NA	NA	NA	NA	NA	NA	nontarget
CEP85	ENSG00000130695.9	cytosolic	cyt_notsig	Q6P2H3	19.6609	17.596	19.9391	18.9278	18.3541	17.3756	19.9511	18.1077	20.1477	17.5676	14.5943	17.5842	NA	NA	NA	NA	NA	nontarget
CEP85L	ENSG00000111860.9	cytosolic	cyt_notsig	NA	NA	NA	NA	NA	NA	NA	NA	NA	NA	NA	NA	NA	NA	NA	NA	NA	NA	NA
CEP89	ENSG00000121289.13	cytosolic	MitoCarta	NA	NA	NA	NA	NA	NA	NA	NA	NA	NA	NA	NA	NA	NA	NA	NA	NA	NA	nontarget
CEP95	ENSG00000258890.2	cytosolic	cyt_notsig	NA	NA	NA	NA	NA	NA	NA	NA	NA	NA	NA	NA	NA	NA	NA	NA	NA	NA	nontarget
CEP97	ENSG00000182504.6	cytosolic	cyt_notsig	E9PG22	20.111	18.2349	17.6968	19.0758	NA	NA	20.7513	18.8241	17.7979	NA	NA	NA	NA	NA	NA	NA	NA	NA
CEPT1	ENSG00000134255.9	membrane	TMhelix-only	Q9Y6K0	25.7162	23.7133	23.953	25.5434	22.9763	21.3755	26.0013	24.6527	23.2141	24.6296	22.3836	20.7905	-0.193767	-0.389054	0.656058	0.850533	0.230942	target
CERCAM	ENSG00000167123.14	membrane	SignalP-noTM-only	A0A087WYE2	18.2754	NA	NA	NA	NA	NA	NA	NA	NA	NA	NA	NA	NA	NA	NA	NA	NA	target
CERK	ENSG00000100422.9	cytosolic	cyt_notsig	NA	NA	NA	NA	NA	NA	NA	NA	NA	NA	NA	NA	NA	NA	NA	NA	NA	NA	nontarget
CERS1	ENSG00000223802.3	membrane	TMhelix-only	P27544	23.6128	22.9917	19.8638	24.1345	21.4755	20.6713	21.9705	NA	NA	22.7535	20.7356	18.4727	NA	NA	NA	NA	NA	nontarget
CERS2	ENSG00000143418.15	membrane	TMhelix-only	Q96G23	27.128	24.2842	23.8295	26.4561	23.3741	23.4751	26.6542	24.0901	23.2469	26.1709	23.0088	23.9441	-0.378794	-0.062294	0.681747	-0.124593	0.0290164	target
CERS4	ENSG00000090661.7	membrane	TMhelix-only	NA	NA	NA	NA	NA	NA	NA	NA	NA	NA	NA	NA	NA	NA	NA	NA	NA	NA	target
CERS5	ENSG00000139624.8	membrane	TMhelix-only	Q8N5B7	22.5681	19.6738	20.7044	21.599	18.7579	20.1989	22.6376	19.8251	20.6096	21.1596	17.7021	19.8576	NA	NA	NA	-0.747774	NA	target
CERS6	ENSG00000172292.10	membrane	TMhelix-only	Q6ZMG9	24.5957	21.2541	21.0752	22.446	19.8611	19.4372	24.6779	21.9921	22.7429	24.1132	21.0437	21.0484	0.0501882	-0.242089	-0.0227584	0.0584129	-0.0390616	target
CES2	ENSG00000172831.7	cytosolic	cyt_notsig	NA	NA	NA	NA	NA	NA	NA	NA	NA	NA	NA	NA	NA	NA	NA	NA	NA	NA	nontarget
CES3	ENSG00000172828.8	NA	SignalP-noTM-only	A0A0C4DFY7	21.0556	20.779	18.9586	19.2441	18.6633	15.1123	20.337	19.6232	18.8231	NA	NA	NA	NA	NA	NA	NA	NA	NA
CETN2	ENSG00000147400.8	cytosolic	cyt_notsig	P41208	24.2954	20.9283	21.4587	24.0499	21.1444	20.9052	24.5949	21.7527	22.971	24.2055	21.1766	20.637	0.553459	NA	-0.914182	NA	NA	target
CETN3	ENSG00000153140.4	cytosolic	cyt_notsig	E5RK82	22.3108	22.0485	20.8664	22.0678	24.6861	21.1421	23.1753	24.1822	21.7445	20.3927	18.4516	17.5446	NA	NA	0.535834	NA	NA	nontarget
CFD	ENSG00000197766.3	cytosolic	SignalP-noTM-only	NA	NA	NA	NA	NA	NA	NA	NA	NA	NA	NA	NA	NA	NA	NA	NA	NA	NA	NA
CFDP1	ENSG00000153774.4	cytosolic	cyt_notsig	Q9UEE9	23.2282	19.351	19.9735	20.8328	16.9601	18.148	23.5023	19.8743	21.5773	20.312	16.7321	16.9545	0.0732718	NA	-0.439144	NA	NA	nontarget
CFL1	ENSG00000172757.8	cytosolic	cyt_notsig	P23528	30.3612	28.2662	26.5915	29.8098	28.1433	25.9661	31.0202	28.6536	27.3509	29.2731	28.1561	25.8436	0.00144197	-0.0209258	0.0796762	0.0495465	0.0274347	target
CFL2	ENSG00000165410.10	cytosolic	cyt_notsig	Q9Y281	25.46	25.0142	22.129	24.0663	22.2277	20.9027	26.1335	24.8182	24.2417	22.7828	20.4149	19.1141	0.047678	-0.601562	-0.00201836	NA	NA	target
CFLAR	ENSG00000003402.15	cytosolic	cyt_notsig	C9JSU3	NA	NA	NA	NA	NA	NA	26.2654	22.6164	26.2109	NA	NA	NA	NA	NA	-2.86529	NA	NA	nontarget
CGA	ENSG00000135346.4	membrane	SignalP-noTM-only	NA	NA	NA	NA	NA	NA	NA	NA	NA	NA	NA	NA	NA	NA	NA	NA	NA	NA	target
CGGBP1	ENSG00000163320.6	cytosolic	cyt_notsig	Q9UFW8	26.6249	23.9647	25.8219	26.3139	24.2819	24.4859	26.521	24.0435	25.7906	25.9577	23.7168	23.4386	0.442121	0.179001	-0.108357	0.075596	0.14709	target
CGN	ENSG00000143375.10	cytosolic	cyt_notsig	NA	NA	NA	NA	NA	NA	NA	NA	NA	NA	NA	NA	NA	NA	NA	NA	NA	NA	NA
CGNL1	ENSG00000128849.9	cytosolic	cyt_notsig	NA	NA	NA	NA	NA	NA	NA	NA	NA	NA	NA	NA	NA	NA	NA	NA	NA	NA	NA
CGREF1	ENSG00000138028.10	membrane	SignalP-noTM-only	Q99674	NA	NA	NA	18.1804	16.2194	18.8533	NA	NA	NA	17.3486	16.8747	18.3722	NA	NA	NA	NA	NA	NA
CGRRF1	ENSG00000100532.7	membrane	TMhelix-only	NA	NA	NA	NA	NA	NA	NA	NA	NA	NA	NA	NA	NA	NA	NA	NA	NA	NA	nontarget
CHAC1	ENSG00000128965.7	cytosolic	cyt_notsig	NA	NA	NA	NA	NA	NA	NA	NA	NA	NA	NA	NA	NA	NA	NA	NA	NA	NA	NA
CHAC2	ENSG00000143942.4	cytosolic	cyt_notsig	Q8WUX2	23.2224	21.646	20.279	NA	NA	NA	24.5164	21.9759	21.6769	NA	NA	NA	-0.255012	NA	0.199371	NA	NA	nontarget
CHAF1A	ENSG00000167670.11	cytosolic	cyt_notsig	Q13111	24.6189	22.4898	23.1861	24.3371	22.9909	22.3791	24.4723	22.9431	23.7957	23.5785	21.6835	21.7817	NA	0.010923	NA	-0.0852887	NA	nontarget
CHAF1B	ENSG00000159259.7	cytosolic	cyt_notsig	Q13112	24.9368	21.9526	22.8317	25.1273	22.2109	22.8767	25.2886	22.8409	23.4978	24.8589	22.8212	22.8686	1.34562	0.198368	-0.21661	-0.0919367	0.308861	target
CHAMP1	ENSG00000198824.4	cytosolic	cyt_notsig	Q96JM3	23.6658	22.4576	22.3674	24.1464	22.7452	23.4148	23.1839	21.6228	23.944	23.2337	21.3523	21.3111	0.28404	0.248292	-0.217975	0.196641	0.127749	nontarget
CHCHD1	ENSG00000172586.7	cytosolic	MitoCarta	Q96BP2	25.9064	23.9196	23.9368	25.9169	24.3052	23.6649	26.2418	24.0831	23.7444	24.4887	22.5426	22.3228	NA	0.0144981	0.202854	0.597125	NA	nontarget
CHCHD10	ENSG00000250479.4	cytosolic	MitoCarta	B5MBW9	NA	NA	NA	NA	NA	NA	NA	NA	NA	NA	NA	NA	NA	NA	NA	NA	NA	target
CHCHD2	ENSG00000106153.12	cytosolic	MitoCarta	Q9Y6H1	28.3499	27.7159	27.8412	28.5307	28.0427	27.7196	28.0263	27.5508	27.5221	28.2249	27.3905	27.4771	0.0749164	0.0504669	0.00303285	0.230228	0.0896611	target
CHCHD3	ENSG00000106554.7	cytosolic	MitoCarta	C9JRZ6	25.3519	25.5509	23.5018	27.6337	25.7678	24.3691	26.8415	25.6175	23.8753	26.676	24.3156	23.7019	NA	-0.333771	NA	0.42647	NA	target
CHCHD4	ENSG00000163528.8	cytosolic	MitoCarta	Q8N4Q1	28.1777	24.6526	23.2902	28.3002	25.2145	24.2387	27.5539	23.8526	24.1078	27.3716	24.2217	22.7045	NA	-0.149089	NA	0.386676	NA	nontarget
CHCHD5	ENSG00000125611.11	cytosolic	MitoCarta	Q9BSY4	22.2875	23.2116	19.4813	25.2313	24.4978	22.0165	23.9221	23.2325	21.7402	24.1919	23.4656	20.6874	NA	-0.254599	NA	-0.00345832	NA	nontarget
CHCHD6	ENSG00000159685.6	cytosolic	MitoCarta	J3QTA6	NA	NA	NA	23.4331	21.5063	21.075	23.5498	21.9941	21.6173	24.3252	22.001	22.243	NA	-0.197004	NA	-0.155231	NA	nontarget
CHCHD7	ENSG00000170791.13	cytosolic	MitoCarta	J3KPV1	24.5939	24.6874	22.6615	24.4287	24.9321	22.8779	24.0422	24.6734	22.4246	21.4996	23.4858	20.7476	NA	NA	NA	NA	NA	nontarget
CHD1	ENSG00000153922.6	cytosolic	cyt_notsig	O14646	22.3887	21.1378	22.6017	23.0302	21.6313	23.0415	22.1296	19.7419	20.1351	22.5265	20.1642	21.9899	NA	NA	NA	0.345693	NA	target
CHD1L	ENSG00000131778.13	cytosolic	cyt_notsig	Q86WJ1	22.9099	21.6539	20.3868	24.6171	23.8869	21.5001	23.3235	21.7181	23.4815	21.8256	22.1599	21.3251	NA	0.111031	NA	0.181395	NA	nontarget
CHD2	ENSG00000173575.14	cytosolic	cyt_notsig	NA	NA	NA	NA	NA	NA	NA	NA	NA	NA	NA	NA	NA	NA	NA	NA	NA	NA	NA
CHD3	ENSG00000170004.12	cytosolic	cyt_notsig	Q12873	22.2591	20.8623	20.0094	21.4871	20.9999	18.9069	21.9062	20.1066	19.5243	21.1214	20.87	19.9245	NA	-0.0325362	NA	NA	NA	nontarget
CHD4	ENSG00000111642.10	cytosolic	cyt_notsig	A0A2R8Y425	27.52	24.9551	25.1031	27.4747	24.6322	25.3073	27.1208	24.5939	24.9423	26.6859	23.7025	23.9819	-0.084395	-0.0639821	-0.149259	-0.0271541	-0.0811976	target
CHD7	ENSG00000171316.7	cytosolic	cyt_notsig	Q9P2D1	21.6273	21.1523	20.8843	21.5623	20.0588	20.8075	20.899	20.1073	19.1026	20.8032	19.2291	21.8074	NA	-0.333171	NA	0.418736	NA	nontarget
CHD8	ENSG00000100888.8	cytosolic	cyt_notsig	Q9HCK8	23.7702	23.249	22.5055	23.8609	23.7808	23.8557	23.9078	22.9982	22.8921	22.9829	22.9797	21.917	-0.0408382	0.218099	0.064676	-0.180657	0.01532	target
CHD9	ENSG00000177200.11	cytosolic	cyt_notsig	H3BTW3	16.5058	17.6431	NA	NA	NA	NA	15.629	14.0405	NA	NA	NA	NA	NA	NA	NA	NA	NA	NA
CHDH	ENSG00000016391.6	cytosolic	MitoCarta	Q8NE62	22.4764	20.6988	21.5048	21.798	21.6294	20.6541	21.4276	17.4043	21.1396	21.7419	21.8038	20.5427	NA	NA	NA	NA	NA	NA
CHEK1	ENSG00000149554.8	cytosolic	cyt_notsig	O14757	20.8803	18.7747	21.6161	20.8336	19.2584	20.0467	21.302	19.6134	21.6017	18.4002	NA	NA	NA	NA	-0.210015	NA	NA	target
CHEK2	ENSG00000183765.16	cytosolic	cyt_notsig	O96017	20.439	16.9071	16.0464	NA	NA	NA	21.6018	20.71	19.9472	NA	NA	NA	-0.622865	NA	0.346812	NA	NA	nontarget
CHERP	ENSG00000085872.10	cytosolic	cyt_notsig	Q8IWX8	23.9166	22.5071	21.2365	24.1601	22.0986	21.8709	23.6503	22.0773	20.7213	23.2822	21.5937	22.094	NA	0.0930192	NA	NA	NA	nontarget
CHFR	ENSG00000072609.13	cytosolic	cyt_notsig	Q96EP1	NA	NA	NA	NA	NA	NA	NA	NA	NA	NA	NA	NA	NA	NA	NA	NA	NA	nontarget
CHIC1	ENSG00000204116.7	cytosolic	TMhelix-only	NA	NA	NA	NA	NA	NA	NA	NA	NA	NA	NA	NA	NA	NA	NA	NA	NA	NA	NA
CHIC2	ENSG00000109220.6	cytosolic	TMhelix-only	NA	NA	NA	NA	NA	NA	NA	NA	NA	NA	NA	NA	NA	NA	NA	NA	NA	NA	nontarget
CHID1	ENSG00000177830.13	membrane	SignalP-noTM-only	Q9BWS9	26.7402	26.6214	24.2328	26.4903	23.4453	23.9025	26.9727	24.3759	24.1458	25.466	22.6029	22.9658	-0.289422	-0.0815374	0.398322	0.101877	0.0323101	target
CHKA	ENSG00000110721.7	cytosolic	cyt_notsig	P35790	17.272	16.0753	15.904	NA	NA	NA	20.3093	18.8508	19.9426	NA	NA	NA	NA	NA	0.124409	NA	NA	nontarget
CHKB	ENSG00000100288.15	cytosolic	cyt_notsig	NA	NA	NA	NA	NA	NA	NA	NA	NA	NA	NA	NA	NA	NA	NA	NA	NA	NA	nontarget
[truncated: 10,529 more rows]
