# Supplementary material for: HDLBP binds ER-targeted mRNAs by multivalent interactions to promote protein synthesis of transmembrane and secreted proteins
Source: Nat Commun. 2022 May 18;13:2727. doi: 10.1038/s41467-022-30322-7 (PMC9117268; doi:10.1038/s41467-022-30322-7)
Supplement: Supplementary file 10 — Supplementary Data 7 [file 41467_2022_30322_MOESM10_ESM.xls]

## Sheet: tableS7_trna
trna_id	tc_start	tc_stop	TCnumber_hdlbp2	TCnumber_hdlbp3	allReadsPerPos_hdlbp2	allReadsPerPos_hdlbp3	seq_tc_middle_t	normTCnumber_hdlbp2	normTCnumber_hdlbp3	fracTCnumber_hdlbp_mean	sd_fracTCpos_hdlbp	exp_normTCpertrna_hdlbp2	exp_normTCpertrna_hdlbp3	exp_normTCpertrna_hdlbp_mean	ncrnaseq_trna_expression	trna_hdlbp_enrichment_rank	codonUsage
chr14.trna9_tRNA-Ala-AGC-15-1	32	33	1	1	28	16	GCTTAGC	0.868609	1.15127	0.0491071	0.0189404	1.37682	0.797559	1.08719	263.59	31	18.45
chr14.trna9_tRNA-Ala-AGC-15-1	46	47	8	2	63	29	AGGTAGT	6.94887	2.30253	0.0979748	0.0410254	1.37682	0.797559	1.08719	263.59	31	18.45
chr14.trna9_tRNA-Ala-AGC-15-1	54	55	16	8	80	58	GGATCGA	13.8977	9.21013	0.168966	0.0438894	1.37682	0.797559	1.08719	263.59	31	18.45
chr14.trna9_tRNA-Ala-AGC-15-1	6	7	1	1	78	70	GAATTAG	0.868609	1.15127	0.0135531	0.00103605	1.37682	0.797559	1.08719	263.59	31	18.45
chr14.trna9_tRNA-Ala-AGC-15-1	67	68	9	2	15	6	CATTCTC	7.81748	2.30253	0.466667	0.188562	1.37682	0.797559	1.08719	263.59	31	18.45
chr14.trna9_tRNA-Ala-AGC-15-1	7	8	1	1	81	70	AATTAGC	0.868609	1.15127	0.0133157	0.00137181	1.37682	0.797559	1.08719	263.59	31	18.45
chr2.trna10_tRNA-Ala-CGC-3-1	30	31	107	71	1743	1436	CGCTTCG	92.9411	81.7399	0.0554157	0.00844675	2.09689	2.08333	2.09011	1319.67	23	7.37
chr2.trna10_tRNA-Ala-CGC-3-1	31	32	84	47	1695	1374	GCTTCGC	72.9631	54.1095	0.0418821	0.0108547	2.09689	2.08333	2.09011	1319.67	23	7.37
chr2.trna10_tRNA-Ala-CGC-3-1	5	6	32	33	4989	3297	GGATGTA	27.7955	37.9918	0.00821161	0.00254204	2.09689	2.08333	2.09011	1319.67	23	7.37
chr2.trna10_tRNA-Ala-CGC-3-1	57	58	1	2	148	113	CAATCCC	0.868609	2.30253	0.0122279	0.00773742	2.09689	2.08333	2.09011	1319.67	23	7.37
chr2.trna10_tRNA-Ala-CGC-3-1	66	67	48	38	173	117	GCATCTC	41.6932	43.7481	0.301121	0.0334671	2.09689	2.08333	2.09011	1319.67	23	7.37
chr2.trna10_tRNA-Ala-CGC-3-1	68	69	2	4	170	114	ATCTCCA	1.73722	4.60507	0.0234262	0.0164919	2.09689	2.08333	2.09011	1319.67	23	7.37
chr2.trna10_tRNA-Ala-CGC-3-1	7	8	6	6	5038	3327	ATGTAGC	5.21165	6.9076	0.00149719	0.000433087	2.09689	2.08333	2.09011	1319.67	23	7.37
trnaA2-A34G_tRNA-Ala-GGC	27	28	2	2	698	1227	CGCTCGC	1.73722	2.30253	0.00224766	0.000873516	4.32322	1.63452	2.97887	2359.36	16	27.73
trnaA2-A34G_tRNA-Ala-GGC	31	32	4	1	689	1221	CGCTTGG	3.47443	1.15127	0.00331226	0.003526	4.32322	1.63452	2.97887	2359.36	16	27.73
trnaA2-A34G_tRNA-Ala-GGC	32	33	15	12	665	1218	GCTTGGC	13.0291	13.8152	0.0162043	0.00898321	4.32322	1.63452	2.97887	2359.36	16	27.73
trnaA2-A34G_tRNA-Ala-GGC	46	47	219	57	1583	590	AGGTAGC	190.225	65.6222	0.117478	0.0295109	4.32322	1.63452	2.97887	2359.36	16	27.73
trnaA2-A34G_tRNA-Ala-GGC	54	55	679	226	1588	596	GGATCGA	589.785	260.186	0.403388	0.0342149	4.32322	1.63452	2.97887	2359.36	16	27.73
trnaA2-A34G_tRNA-Ala-GGC	6	7	10	2	1119	1311	GAATTAG	8.68609	2.30253	0.00523105	0.00524037	4.32322	1.63452	2.97887	2359.36	16	27.73
trnaA2-A34G_tRNA-Ala-GGC	66	67	3	4	293	180	GCATTCT	2.60583	4.60507	0.0162306	0.00847348	4.32322	1.63452	2.97887	2359.36	16	27.73
trnaA2-A34G_tRNA-Ala-GGC	7	8	8	7	1127	1325	AATTAGC	6.94887	8.05886	0.00619076	0.00128373	4.32322	1.63452	2.97887	2359.36	16	27.73
chr12.trna13_tRNA-Ala-TGC-3-2	11	12	4	3	7435	5764	AGCTCAG	3.47443	3.4538	0.000529234	1.23914e-05	0.952176	1.33721	1.1447	16405.2	29	15.82
chr12.trna13_tRNA-Ala-TGC-3-2	27	28	331	313	4419	4030	GCATGCT	287.509	360.346	0.0762857	0.00195421	0.952176	1.33721	1.1447	16405.2	29	15.82
chr12.trna13_tRNA-Ala-TGC-3-2	30	31	54	30	4204	3754	TGCTTTG	46.9049	34.538	0.0104182	0.0034319	0.952176	1.33721	1.1447	16405.2	29	15.82
chr12.trna13_tRNA-Ala-TGC-3-2	31	32	118	82	4185	3718	GCTTTGC	102.496	94.4038	0.0251254	0.00434239	0.952176	1.33721	1.1447	16405.2	29	15.82
chr12.trna13_tRNA-Ala-TGC-3-2	32	33	932	826	4101	3613	CTTTGCA	809.543	950.946	0.22794	0.000959709	0.952176	1.33721	1.1447	16405.2	29	15.82
chr12.trna13_tRNA-Ala-TGC-3-2	38	39	44	22	684	354	ATGTATG	38.2188	25.3279	0.0632372	0.00154191	0.952176	1.33721	1.1447	16405.2	29	15.82
chr12.trna13_tRNA-Ala-TGC-3-2	40	41	72	70	756	416	GTATGAG	62.5398	80.5886	0.131754	0.0516408	0.952176	1.33721	1.1447	16405.2	29	15.82
chr12.trna13_tRNA-Ala-TGC-3-2	5	6	64	56	7286	5706	GGATGTA	55.591	64.4709	0.0092991	0.000728505	0.952176	1.33721	1.1447	16405.2	29	15.82
chr12.trna13_tRNA-Ala-TGC-3-2	52	53	6	4	1343	830	GGGTTCG	5.21165	4.60507	0.00464344	0.000248666	0.952176	1.33721	1.1447	16405.2	29	15.82
chr12.trna13_tRNA-Ala-TGC-3-2	53	54	3	1	1346	831	GGTTCGA	2.60583	1.15127	0.0017161	0.000725107	0.952176	1.33721	1.1447	16405.2	29	15.82
chr12.trna13_tRNA-Ala-TGC-3-2	57	58	6	2	1043	686	CGATCCC	5.21165	2.30253	0.00433404	0.00200619	0.952176	1.33721	1.1447	16405.2	29	15.82
chr12.trna13_tRNA-Ala-TGC-3-2	66	67	93	47	621	395	GCATCTC	80.7806	54.1095	0.134373	0.0217585	0.952176	1.33721	1.1447	16405.2	29	15.82
chr12.trna13_tRNA-Ala-TGC-3-2	68	69	9	14	607	390	ATCTCCA	7.81748	16.1177	0.0253622	0.014899	0.952176	1.33721	1.1447	16405.2	29	15.82
chr12.trna13_tRNA-Ala-TGC-3-2	7	8	3	3	7343	5726	ATGTAGC	2.60583	3.4538	0.000466239	8.15814e-05	0.952176	1.33721	1.1447	16405.2	29	15.82
chr14.trna7_tRNA-Arg-ACG-1-3	15	16	86	37	305	150	CAATGGA	74.7004	42.5969	0.264317	0.0249613	2.64819	1.7039	2.17604	1424.29	21	4.54
chr14.trna7_tRNA-Arg-ACG-1-3	19	20	3	1	154	59	GGATAAC	2.60583	1.15127	0.0182148	0.00178995	2.64819	1.7039	2.17604	1424.29	21	4.54
chr14.trna7_tRNA-Arg-ACG-1-3	38	39	18	8	219	140	GGATCAG	15.635	9.21013	0.0696673	0.0177123	2.64819	1.7039	2.17604	1424.29	21	4.54
chr14.trna7_tRNA-Arg-ACG-1-3	46	47	204	114	333	214	AGATTCC	177.196	131.244	0.572661	0.0564995	2.64819	1.7039	2.17604	1424.29	21	4.54
chr14.trna7_tRNA-Arg-ACG-1-3	47	48	8	8	338	216	GATTCCA	6.94887	9.21013	0.0303528	0.00945288	2.64819	1.7039	2.17604	1424.29	21	4.54
chr14.trna7_tRNA-Arg-ACG-1-3	53	54	1	2	865	682	AGGTTCG	0.868609	2.30253	0.00204431	0.00125616	2.64819	1.7039	2.17604	1424.29	21	4.54
chr14.trna7_tRNA-Arg-ACG-1-3	59	60	7	3	928	728	GACTCCT	6.08026	3.4538	0.00583199	0.00241988	2.64819	1.7039	2.17604	1424.29	21	4.54
chr14.trna7_tRNA-Arg-ACG-1-3	62	63	18	7	912	713	TCCTGGC	15.635	8.05886	0.0147773	0.00701391	2.64819	1.7039	2.17604	1424.29	21	4.54
chr14.trna7_tRNA-Arg-ACG-1-3	7	8	1	2	241	129	CAGTGGC	0.868609	2.30253	0.00982663	0.00802884	2.64819	1.7039	2.17604	1424.29	21	4.54
chr14.trna7_tRNA-Arg-ACG-1-3	70	71	11	8	384	239	GGCTCGN	9.5547	9.21013	0.0310593	0.00341318	2.64819	1.7039	2.17604	1424.29	21	4.54
chr16.trna2_tRNA-Arg-CCG-1-3	12	13	16	24	1258	1208	GCCTAAT	13.8977	27.6304	0.0162931	0.00505507	1.8789	2.28119	2.08005	7207.59	25	11.42
chr16.trna2_tRNA-Arg-CCG-1-3	15	16	513	499	1366	1277	TAATGGA	445.596	574.482	0.383154	0.0107555	1.8789	2.28119	2.08005	7207.59	25	11.42
chr16.trna2_tRNA-Arg-CCG-1-3	19	20	40	30	1395	1306	GGATAAG	34.7443	34.538	0.0258224	0.00403258	1.8789	2.28119	2.08005	7207.59	25	11.42
chr16.trna2_tRNA-Arg-CCG-1-3	28	29	3	2	1478	1383	GTCTGAT	2.60583	2.30253	0.00173795	0.000412695	1.8789	2.28119	2.08005	7207.59	25	11.42
chr16.trna2_tRNA-Arg-CCG-1-3	31	32	38	33	1446	1378	TGATTCC	33.0071	37.9918	0.0251136	0.00164872	1.8789	2.28119	2.08005	7207.59	25	11.42
chr16.trna2_tRNA-Arg-CCG-1-3	32	33	35	28	1448	1377	GATTCCG	30.4013	32.2355	0.0222527	0.00271332	1.8789	2.28119	2.08005	7207.59	25	11.42
chr16.trna2_tRNA-Arg-CCG-1-3	38	39	18	10	745	600	GGATCAG	15.635	11.5127	0.0204139	0.00529935	1.8789	2.28119	2.08005	7207.59	25	11.42
chr16.trna2_tRNA-Arg-CCG-1-3	46	47	597	378	1243	929	AGATTGA	518.559	435.179	0.443589	0.051902	1.8789	2.28119	2.08005	7207.59	25	11.42
chr16.trna2_tRNA-Arg-CCG-1-3	47	48	12	11	1266	947	GATTGAG	10.4233	12.6639	0.0105472	0.00151106	1.8789	2.28119	2.08005	7207.59	25	11.42
chr16.trna2_tRNA-Arg-CCG-1-3	53	54	10	3	1743	1292	GGGTTCG	8.68609	3.4538	0.00402961	0.00241495	1.8789	2.28119	2.08005	7207.59	25	11.42
chr16.trna2_tRNA-Arg-CCG-1-3	54	55	4	2	1744	1293	GGTTCGA	3.47443	2.30253	0.00192018	0.000528059	1.8789	2.28119	2.08005	7207.59	25	11.42
chr16.trna2_tRNA-Arg-CCG-1-3	59	60	1	7	1050	893	GAGTCCC	0.868609	8.05886	0.00439556	0.0048694	1.8789	2.28119	2.08005	7207.59	25	11.42
chr16.trna2_tRNA-Arg-CCG-1-3	63	64	61	36	990	862	CCCTTCG	52.9851	41.4456	0.0516898	0.0140381	1.8789	2.28119	2.08005	7207.59	25	11.42
chr16.trna2_tRNA-Arg-CCG-1-3	64	65	48	35	964	841	CCTTCGT	41.6932	40.2943	0.0457048	0.00578089	1.8789	2.28119	2.08005	7207.59	25	11.42
chr16.trna2_tRNA-Arg-CCG-1-3	67	68	18	22	575	575	TCGTGGT	15.635	25.3279	0.0347826	0.004919	1.8789	2.28119	2.08005	7207.59	25	11.42
chr16.trna2_tRNA-Arg-CCG-1-3	7	8	17	8	1193	1171	GCGTGGC	14.7663	9.21013	0.0105408	0.00524533	1.8789	2.28119	2.08005	7207.59	25	11.42
chr16.trna2_tRNA-Arg-CCG-1-3	70	71	22	24	534	548	TGGTCGN	19.1094	27.6304	0.0424971	0.00183644	1.8789	2.28119	2.08005	7207.59	25	11.42
chr16.trna13_tRNA-Arg-CCT-5-1	19	20	46	17	159	128	GGATAAG	39.956	19.5715	0.21106	0.110659	1.45266	1.08832	1.27049	6839.52	27	11.96
chr16.trna13_tRNA-Arg-CCT-5-1	32	33	11	7	249	187	GCCTCCT	9.5547	8.05886	0.0408049	0.00476841	1.45266	1.08832	1.27049	6839.52	27	11.96
chr16.trna13_tRNA-Arg-CCT-5-1	35	36	10	6	326	273	TCCTAAG	8.68609	6.9076	0.0263264	0.00614958	1.45266	1.08832	1.27049	6839.52	27	11.96
chr16.trna13_tRNA-Arg-CCT-5-1	46	47	821	489	1749	1091	GGATTGT	713.128	562.969	0.458812	0.0149896	1.45266	1.08832	1.27049	6839.52	27	11.96
chr16.trna13_tRNA-Arg-CCT-5-1	47	48	14	13	1750	1096	GATTGTG	12.1605	14.9665	0.00993066	0.00273036	1.45266	1.08832	1.27049	6839.52	27	11.96
chr16.trna13_tRNA-Arg-CCT-5-1	49	50	3	3	1752	1102	TTGTGGG	2.60583	3.4538	0.00221733	0.000714174	1.45266	1.08832	1.27049	6839.52	27	11.96
chr16.trna13_tRNA-Arg-CCT-5-1	53	54	17	5	1725	1086	GGGTTCG	14.7663	5.75633	0.00722956	0.00371303	1.45266	1.08832	1.27049	6839.52	27	11.96
chr16.trna13_tRNA-Arg-CCT-5-1	54	55	5	1	1688	1049	GGTTCGA	4.34304	1.15127	0.00195769	0.00142043	1.45266	1.08832	1.27049	6839.52	27	11.96
chr16.trna13_tRNA-Arg-CCT-5-1	59	60	3	7	209	175	GAGTTCC	2.60583	8.05886	0.027177	0.0181344	1.45266	1.08832	1.27049	6839.52	27	11.96
chr16.trna13_tRNA-Arg-CCT-5-1	66	67	33	27	162	128	ACCTGGG	28.6641	31.0842	0.207321	0.00511507	1.45266	1.08832	1.27049	6839.52	27	11.96
trnaR2-A34G_tRNA-Arg-GCG	15	16	113	85	545	397	CAATGGA	98.1528	97.8576	0.210723	0.00478453	0.514064	0.486539	0.500301	7822.37	46	10.42
trnaR2-A34G_tRNA-Arg-GCG	19	20	16	12	456	344	GGATAAC	13.8977	13.8152	0.0349857	0.000144249	0.514064	0.486539	0.500301	7822.37	46	10.42
trnaR2-A34G_tRNA-Arg-GCG	26	27	2	2	442	369	GCGTCTG	1.73722	2.30253	0.00497247	0.000632979	0.514064	0.486539	0.500301	7822.37	46	10.42
trnaR2-A34G_tRNA-Arg-GCG	28	29	1	2	451	383	GTCTGAC	0.868609	2.30253	0.00371961	0.0021246	0.514064	0.486539	0.500301	7822.37	46	10.42
trnaR2-A34G_tRNA-Arg-GCG	32	33	2	4	410	379	GACTGCG	1.73722	4.60507	0.00771607	0.00401357	0.514064	0.486539	0.500301	7822.37	46	10.42
trnaR2-A34G_tRNA-Arg-GCG	38	39	16	10	409	215	GGATCAG	13.8977	11.5127	0.0428157	0.00522681	0.514064	0.486539	0.500301	7822.37	46	10.42
trnaR2-A34G_tRNA-Arg-GCG	46	47	219	113	597	304	AGATTCC	190.225	130.093	0.369272	0.0034481	0.514064	0.486539	0.500301	7822.37	46	10.42
trnaR2-A34G_tRNA-Arg-GCG	47	48	14	8	602	308	GATTCCA	12.1605	9.21013	0.0246149	0.00192207	0.514064	0.486539	0.500301	7822.37	46	10.42
trnaR2-A34G_tRNA-Arg-GCG	53	54	1	2	1175	755	AGGTTCG	0.868609	2.30253	0.00175004	0.00127134	0.514064	0.486539	0.500301	7822.37	46	10.42
trnaR2-A34G_tRNA-Arg-GCG	59	60	6	2	1630	1021	GACTCCT	5.21165	2.30253	0.00281992	0.00121772	0.514064	0.486539	0.500301	7822.37	46	10.42
trnaR2-A34G_tRNA-Arg-GCG	62	63	17	14	2299	1456	TCCTGGC	14.7663	16.1177	0.00850495	0.00157039	0.514064	0.486539	0.500301	7822.37	46	10.42
trnaR2-A34G_tRNA-Arg-GCG	66	67	5	1	2030	1239	GGCTGGC	4.34304	1.15127	0.00163508	0.00117093	0.514064	0.486539	0.500301	7822.37	46	10.42
trnaR2-A34G_tRNA-Arg-GCG	7	8	1	5	418	331	CAGTGGC	0.868609	5.75633	0.00874904	0.00898973	0.514064	0.486539	0.500301	7822.37	46	10.42
trnaR2-A34G_tRNA-Arg-GCG	70	71	14	10	1761	1028	GGCTCGC	12.1605	11.5127	0.00883883	0.00125695	0.514064	0.486539	0.500301	7822.37	46	10.42
chr15.trna4_tRNA-Arg-TCG-1-1	12	13	13	11	1273	1151	GCCTAAT	11.2919	12.6639	0.0098845	0.00046329	2.9298	4.29735	3.61357	2749.41	13	6.17
chr15.trna4_tRNA-Arg-TCG-1-1	15	16	520	424	1359	1239	TAATGGA	451.677	488.137	0.362423	0.0285833	2.9298	4.29735	3.61357	2749.41	13	6.17
chr15.trna4_tRNA-Arg-TCG-1-1	19	20	26	8	2779	2787	GGATAAG	22.5838	9.21013	0.00611318	0.00458588	2.9298	4.29735	3.61357	2749.41	13	6.17
chr15.trna4_tRNA-Arg-TCG-1-1	26	27	10	3	3114	3039	GCGTCTG	8.68609	3.4538	0.00209924	0.0015727	2.9298	4.29735	3.61357	2749.41	13	6.17
chr15.trna4_tRNA-Arg-TCG-1-1	28	29	7	7	3165	3068	GTCTGAC	6.08026	8.05886	0.00224665	4.94454e-05	2.9298	4.29735	3.61357	2749.41	13	6.17
chr15.trna4_tRNA-Arg-TCG-1-1	32	33	36	30	3195	3080	GACTTCG	31.2699	34.538	0.0105039	0.00108	2.9298	4.29735	3.61357	2749.41	13	6.17
chr15.trna4_tRNA-Arg-TCG-1-1	33	34	41	46	3197	3082	ACTTCGG	35.613	52.9583	0.0138749	0.00148553	2.9298	4.29735	3.61357	2749.41	13	6.17
chr15.trna4_tRNA-Arg-TCG-1-1	38	39	8	8	660	678	GGATCAG	6.94887	9.21013	0.0119603	0.000227548	2.9298	4.29735	3.61357	2749.41	13	6.17
chr15.trna4_tRNA-Arg-TCG-1-1	46	47	137	193	595	703	AGATTGC	118.999	222.194	0.252395	0.0313146	2.9298	4.29735	3.61357	2749.41	13	6.17
chr15.trna4_tRNA-Arg-TCG-1-1	47	48	12	9	615	725	GATTGCA	10.4233	10.3614	0.015963	0.00501933	2.9298	4.29735	3.61357	2749.41	13	6.17
chr15.trna4_tRNA-Arg-TCG-1-1	53	54	1	3	924	1015	AGGTTCG	0.868609	3.4538	0.00201896	0.0013247	2.9298	4.29735	3.61357	2749.41	13	6.17
chr15.trna4_tRNA-Arg-TCG-1-1	54	55	1	1	938	1025	GGTTCGA	0.868609	1.15127	0.00102085	6.39849e-05	2.9298	4.29735	3.61357	2749.41	13	6.17
chr15.trna4_tRNA-Arg-TCG-1-1	59	60	14	18	894	784	GAGTCCT	12.1605	20.7228	0.0193096	0.00516133	2.9298	4.29735	3.61357	2749.41	13	6.17
chr15.trna4_tRNA-Arg-TCG-1-1	62	63	17	5	858	764	TCCTGCC	14.7663	5.75633	0.013179	0.00938261	2.9298	4.29735	3.61357	2749.41	13	6.17
chr15.trna4_tRNA-Arg-TCG-1-1	7	8	22	21	1206	1111	GCGTGGC	19.1094	24.1766	0.018572	0.000466526	2.9298	4.29735	3.61357	2749.41	13	6.17
chr15.trna4_tRNA-Arg-TCG-1-1	70	71	21	18	492	427	CGGTCGN	18.2408	20.7228	0.0424187	0.000373607	2.9298	4.29735	3.61357	2749.41	13	6.17
chr1.trna84_tRNA-Arg-TCT-4-1	15	16	92	57	523	454	CAATGGA	79.912	65.6222	0.150729	0.0356082	3.32499	3.05379	3.18939	496.227	15	12.17
chr1.trna84_tRNA-Arg-TCT-4-1	34	35	3	3	47	19	ACTTCTA	2.60583	3.4538	0.110862	0.066514	3.32499	3.05379	3.18939	496.227	15	12.17
chr1.trna84_tRNA-Arg-TCT-4-1	36	37	2	1	54	22	TTCTAAT	1.73722	1.15127	0.0412458	0.00595208	3.32499	3.05379	3.18939	496.227	15	12.17
chr1.trna84_tRNA-Arg-TCT-4-1	47	48	6	3	287	200	AGGTTCC	5.21165	3.4538	0.017953	0.00417612	3.32499	3.05379	3.18939	496.227	15	12.17
chr1.trna84_tRNA-Arg-TCT-4-1	48	49	5	1	303	215	GGTTCCG	4.34304	1.15127	0.0105764	0.00837956	3.32499	3.05379	3.18939	496.227	15	12.17
chr1.trna84_tRNA-Arg-TCT-4-1	5	6	14	7	538	463	CTCTGTG	12.1605	8.05886	0.0205705	0.00770995	3.32499	3.05379	3.18939	496.227	15	12.17
chr1.trna84_tRNA-Arg-TCT-4-1	54	55	2	2	737	533	GGGTTCG	1.73722	2.30253	0.00323302	0.00073443	3.32499	3.05379	3.18939	496.227	15	12.17
chr1.trna84_tRNA-Arg-TCT-4-1	7	8	1	2	539	472	CTGTGGC	0.868609	2.30253	0.00304629	0.00168433	3.32499	3.05379	3.18939	496.227	15	12.17
chr1.trna84_tRNA-Arg-TCT-4-1	72	73	44	30	83	67	AGATGNN	38.2188	34.538	0.488941	0.0582368	3.32499	3.05379	3.18939	496.227	15	12.17
chr1.trna100_tRNA-Asn-GTT-6-1	27	28	2	1	581	489	GCGTTCG	1.73722	1.15127	0.00274367	0.000988076	0.31792	0.221561	0.26974	22478	53	19.1
chr1.trna100_tRNA-Asn-GTT-6-1	28	29	1	2	602	504	CGTTCGG	0.868609	2.30253	0.00281469	0.00163138	0.31792	0.221561	0.26974	22478	53	19.1
chr1.trna100_tRNA-Asn-GTT-6-1	33	34	28	15	760	650	GGCTGTT	24.321	17.269	0.0299595	0.00973345	0.31792	0.221561	0.26974	22478	53	19.1
chr1.trna100_tRNA-Asn-GTT-6-1	35	36	131	57	1777	1326	CTGTTAA	113.788	65.6222	0.0583531	0.0217317	0.31792	0.221561	0.26974	22478	53	19.1
chr1.trna100_tRNA-Asn-GTT-6-1	36	37	432	209	2027	1513	TGTTAAC	375.239	240.615	0.175629	0.0530236	0.31792	0.221561	0.26974	22478	53	19.1
chr1.trna100_tRNA-Asn-GTT-6-1	48	49	49	49	3800	2459	GGTTGGT	42.5618	56.4121	0.0164108	0.00497242	0.31792	0.221561	0.26974	22478	53	19.1
chr1.trna100_tRNA-Asn-GTT-6-1	5	6	10	2	425	455	CTCTGTG	8.68609	2.30253	0.0139625	0.0135296	0.31792	0.221561	0.26974	22478	53	19.1
chr1.trna100_tRNA-Asn-GTT-6-1	51	52	11	8	3358	2371	TGGTGGT	9.5547	9.21013	0.00332493	6.954e-05	0.31792	0.221561	0.26974	22478	53	19.1
chr1.trna100_tRNA-Asn-GTT-6-1	54	55	31	25	3727	2679	TGGTTCG	26.9269	28.7817	0.00882476	0.000717118	0.31792	0.221561	0.26974	22478	53	19.1
chr1.trna100_tRNA-Asn-GTT-6-1	55	56	12	11	3721	2676	GGTTCGA	10.4233	12.6639	0.00366778	0.000626266	0.31792	0.221561	0.26974	22478	53	19.1
chr1.trna67_tRNA-Asp-GTC-2-5	10	11	6	6	13884	11286	TAGTATA	5.21165	6.9076	0.000481892	7.0343e-05	0.363454	0.396214	0.379834	258885	50	25.1
chr1.trna67_tRNA-Asp-GTC-2-5	12	13	38	40	14111	11498	GTATAGT	33.0071	46.0507	0.0030859	0.000555737	0.363454	0.396214	0.379834	258885	50	25.1
chr1.trna67_tRNA-Asp-GTC-2-5	15	16	256	133	14510	11829	TAGTGGT	222.364	153.118	0.0144433	0.0045251	0.363454	0.396214	0.379834	258885	50	25.1
chr1.trna67_tRNA-Asp-GTC-2-5	18	19	3975	3209	15158	12367	TGGTGAG	3452.72	3694.41	0.260859	0.00194941	0.363454	0.396214	0.379834	258885	50	25.1
chr1.trna67_tRNA-Asp-GTC-2-5	22	23	106	88	16368	13310	GAGTATC	92.0725	101.311	0.00654381	9.58267e-05	0.363454	0.396214	0.379834	258885	50	25.1
chr1.trna67_tRNA-Asp-GTC-2-5	24	25	110	108	16420	13353	GTATCCC	95.547	124.337	0.00739361	0.000982117	0.363454	0.396214	0.379834	258885	50	25.1
chr1.trna67_tRNA-Asp-GTC-2-5	3	4	145	127	13416	10938	TCCTCGT	125.948	146.211	0.0112094	0.000567741	0.363454	0.396214	0.379834	258885	50	25.1
chr1.trna67_tRNA-Asp-GTC-2-5	32	33	3357	2684	16199	13263	GCCTGTC	2915.92	3090	0.204801	0.00344186	0.363454	0.396214	0.379834	258885	50	25.1
chr1.trna67_tRNA-Asp-GTC-2-5	34	35	678	373	12204	7166	CTGTCAC	588.917	429.422	0.0538035	0.00247784	0.363454	0.396214	0.379834	258885	50	25.1
chr1.trna67_tRNA-Asp-GTC-2-5	52	53	40	49	16552	11299	GGGTTCG	34.7443	56.4121	0.00337665	0.00135767	0.363454	0.396214	0.379834	258885	50	25.1
chr1.trna67_tRNA-Asp-GTC-2-5	53	54	25	16	16593	11323	GGTTCGA	21.7152	18.4203	0.00145986	6.61897e-05	0.363454	0.396214	0.379834	258885	50	25.1
chr1.trna67_tRNA-Asp-GTC-2-5	57	58	333	195	16401	11187	CGATTCC	289.247	224.497	0.0188673	0.0020313	0.363454	0.396214	0.379834	258885	50	25.1
chr1.trna67_tRNA-Asp-GTC-2-5	58	59	234	134	16416	11201	GATTCCC	203.254	154.27	0.0131088	0.0016201	0.363454	0.396214	0.379834	258885	50	25.1
chr1.trna67_tRNA-Asp-GTC-2-5	6	7	47	49	13483	10996	TCGTTAG	40.8246	56.4121	0.00397102	0.000686102	0.363454	0.396214	0.379834	258885	50	25.1
chr1.trna67_tRNA-Asp-GTC-2-5	7	8	393	266	13525	11019	CGTTAGT	341.363	306.237	0.0265987	0.00347697	0.363454	0.396214	0.379834	258885	50	25.1
chr1.trna125_tRNA-Cys-GCA-7-1	16	17	33	42	454	495	AGGTGGT	28.6641	48.3532	0.0787679	0.00859931	1.12971	1.00427	1.06699	2742.3	34	12.62
chr1.trna125_tRNA-Cys-GCA-7-1	19	20	19	11	472	375	TGGTAGA	16.5036	12.6639	0.0347938	0.00772225	1.12971	1.00427	1.06699	2742.3	34	12.62
chr1.trna125_tRNA-Cys-GCA-7-1	26	27	3	4	672	549	GCATTTG	2.60583	4.60507	0.00587513	0.00199524	1.12971	1.00427	1.06699	2742.3	34	12.62
chr1.trna125_tRNA-Cys-GCA-7-1	27	28	32	19	671	547	CATTTGA	27.7955	21.8741	0.0412125	0.00916064	1.12971	1.00427	1.06699	2742.3	34	12.62
chr1.trna125_tRNA-Cys-GCA-7-1	28	29	72	14	655	545	ATTTGAC	62.5398	16.1177	0.0678059	0.0595636	1.12971	1.00427	1.06699	2742.3	34	12.62
chr1.trna125_tRNA-Cys-GCA-7-1	32	33	9	18	598	519	GACTGCA	7.81748	20.7228	0.0248661	0.0138819	1.12971	1.00427	1.06699	2742.3	34	12.62
chr1.trna125_tRNA-Cys-GCA-7-1	46	47	42	28	313	305	AGGTCCC	36.4816	32.2355	0.112994	0.0299686	1.12971	1.00427	1.06699	2742.3	34	12.62
chr1.trna125_tRNA-Cys-GCA-7-1	5	6	27	44	782	898	GGGTATA	23.4524	50.6557	0.0417623	0.0102325	1.12971	1.00427	1.06699	2742.3	34	12.62
chr1.trna125_tRNA-Cys-GCA-7-1	53	54	4	6	367	324	CGGTTCA	3.47443	6.9076	0.0147089	0.00538768	1.12971	1.00427	1.06699	2742.3	34	12.62
chr1.trna125_tRNA-Cys-GCA-7-1	59	60	8	5	355	291	AAATCCG	6.94887	5.75633	0.0198587	0.0037852	1.12971	1.00427	1.06699	2742.3	34	12.62
chr1.trna125_tRNA-Cys-GCA-7-1	7	8	33	21	807	918	GTATAGC	28.6641	24.1766	0.031884	0.0127395	1.12971	1.00427	1.06699	2742.3	34	12.62
chr1.trna125_tRNA-Cys-GCA-7-1	72	73	3	7	212	206	CCCTNNN	2.60583	8.05886	0.0240658	0.0140217	1.12971	1.00427	1.06699	2742.3	34	12.62
chr1.trna110_tRNA-Gln-CTG-4-1	10	11	4	3	4439	4071	TGGTGTA	3.47443	3.4538	0.000819012	0.000116096	0.343174	0.343728	0.343451	54009.4	52	34.23
chr1.trna110_tRNA-Gln-CTG-4-1	12	13	25	21	4573	4157	GTGTAAT	21.7152	24.1766	0.0052593	0.000293556	0.343174	0.343728	0.343451	54009.4	52	34.23
chr1.trna110_tRNA-Gln-CTG-4-1	15	16	767	642	4636	4214	TAATGGT	666.223	739.113	0.158897	0.00925959	0.343174	0.343728	0.343451	54009.4	52	34.23
chr1.trna110_tRNA-Gln-CTG-4-1	25	26	102	78	7146	6004	CACTCTG	88.5981	89.7988	0.0136325	0.00090678	0.343174	0.343728	0.343451	54009.4	52	34.23
chr1.trna110_tRNA-Gln-CTG-4-1	27	28	80	58	7310	6083	CTCTGGA	69.4887	66.7734	0.0102393	0.000996415	0.343174	0.343728	0.343451	54009.4	52	34.23
chr1.trna110_tRNA-Gln-CTG-4-1	3	4	12	13	4379	4014	GGTTCCA	10.4233	14.9665	0.00298951	0.00035236	0.343174	0.343728	0.343451	54009.4	52	34.23
chr1.trna110_tRNA-Gln-CTG-4-1	32	33	263	146	7286	6006	GACTCTG	228.444	168.085	0.0302028	0.00833509	0.343174	0.343728	0.343451	54009.4	52	34.23
chr1.trna110_tRNA-Gln-CTG-4-1	34	35	375	179	7050	5837	CTCTGAA	325.728	206.077	0.041929	0.0159276	0.343174	0.343728	0.343451	54009.4	52	34.23
chr1.trna110_tRNA-Gln-CTG-4-1	38	39	73	78	895	604	GAATCCA	63.4084	89.7988	0.105352	0.0336405	0.343174	0.343728	0.343451	54009.4	52	34.23
chr1.trna110_tRNA-Gln-CTG-4-1	46	47	29	25	378	339	CGATCCG	25.1897	28.7817	0.0752329	0.00210242	0.343174	0.343728	0.343451	54009.4	52	34.23
chr1.trna110_tRNA-Gln-CTG-4-1	52	53	6	3	538	405	GAGTTCG	5.21165	3.4538	0.00927991	0.00264812	0.343174	0.343728	0.343451	54009.4	52	34.23
chr1.trna110_tRNA-Gln-CTG-4-1	53	54	2	2	523	399	AGTTCGA	1.73722	2.30253	0.00441831	0.000840354	0.343174	0.343728	0.343451	54009.4	52	34.23
chr1.trna110_tRNA-Gln-CTG-4-1	58	59	10	12	416	300	GAGTCTC	8.68609	13.8152	0.0320192	0.0112865	0.343174	0.343728	0.343451	54009.4	52	34.23
chr1.trna110_tRNA-Gln-CTG-4-1	60	61	3	3	418	296	GTCTCGG	2.60583	3.4538	0.00865608	0.00209169	0.343174	0.343728	0.343451	54009.4	52	34.23
chr1.trna110_tRNA-Gln-CTG-4-1	7	8	118	69	4395	4033	CCATGGT	102.496	79.4374	0.0219788	0.00688711	0.343174	0.343728	0.343451	54009.4	52	34.23
chr1.trna110_tRNA-Gln-CTG-4-1	71	72	35	31	131	139	ACCTNNN	30.4013	35.6893	0.245099	0.0312216	0.343174	0.343728	0.343451	54009.4	52	34.23
chr17.trna14_tRNA-Gln-TTG-1-1	10	11	15	26	3727	3965	TGGTGTA	13.0291	29.9329	0.00529103	0.00179088	0.441735	0.591476	0.516605	65720.7	44	12.34
chr17.trna14_tRNA-Gln-TTG-1-1	12	13	15	18	3974	4052	GTGTAAT	13.0291	20.7228	0.00410839	0.000472147	0.441735	0.591476	0.516605	65720.7	44	12.34
chr17.trna14_tRNA-Gln-TTG-1-1	15	16	250	178	4044	4108	TAATGGT	217.152	204.925	0.052575	0.0130743	0.441735	0.591476	0.516605	65720.7	44	12.34
chr17.trna14_tRNA-Gln-TTG-1-1	25	26	54	47	5135	4966	CACTCTG	46.9049	54.1095	0.00999021	0.00074367	0.441735	0.591476	0.516605	65720.7	44	12.34
chr17.trna14_tRNA-Gln-TTG-1-1	27	28	53	47	5197	5021	CTCTGGA	46.0363	54.1095	0.00977944	0.000592206	0.441735	0.591476	0.516605	65720.7	44	12.34
chr17.trna14_tRNA-Gln-TTG-1-1	32	33	408	268	5016	4809	GACTTTG	354.392	308.539	0.0685343	0.0181096	0.441735	0.591476	0.516605	65720.7	44	12.34
chr17.trna14_tRNA-Gln-TTG-1-1	33	34	1294	1396	4858	4709	ACTTTGA	1123.98	1607.17	0.281409	0.021276	0.441735	0.591476	0.516605	65720.7	44	12.34
chr17.trna14_tRNA-Gln-TTG-1-1	38	39	67	68	705	584	GAATCCA	58.1968	78.2861	0.105737	0.0151341	0.441735	0.591476	0.516605	65720.7	44	12.34
chr17.trna14_tRNA-Gln-TTG-1-1	46	47	90	50	628	569	CGATCCG	78.1748	57.5633	0.115593	0.039201	0.441735	0.591476	0.516605	65720.7	44	12.34
chr17.trna14_tRNA-Gln-TTG-1-1	52	53	21	8	596	551	GAGTTCA	18.2408	9.21013	0.024877	0.0146483	0.441735	0.591476	0.516605	65720.7	44	12.34
chr17.trna14_tRNA-Gln-TTG-1-1	53	54	3	2	593	543	AGTTCAA	2.60583	2.30253	0.00437113	0.000972824	0.441735	0.591476	0.516605	65720.7	44	12.34
chr17.trna14_tRNA-Gln-TTG-1-1	58	59	32	25	571	499	AAATCTC	27.7955	28.7817	0.0530711	0.00420151	0.441735	0.591476	0.516605	65720.7	44	12.34
chr17.trna14_tRNA-Gln-TTG-1-1	60	61	5	4	567	494	ATCTCGG	4.34304	4.60507	0.00845775	0.000509949	0.441735	0.591476	0.516605	65720.7	44	12.34
chr17.trna14_tRNA-Gln-TTG-1-1	64	65	7	8	540	484	CGGTGGG	6.08026	9.21013	0.0147459	0.00252152	0.441735	0.591476	0.516605	65720.7	44	12.34
chr17.trna14_tRNA-Gln-TTG-1-1	7	8	681	595	3651	3925	CCATGGT	591.523	685.003	0.169058	0.0247006	0.441735	0.591476	0.516605	65720.7	44	12.34
chr17.trna14_tRNA-Gln-TTG-1-1	71	72	47	58	347	391	ACCTNNN	40.8246	66.7734	0.141892	0.00911525	0.441735	0.591476	0.516605	65720.7	44	12.34
chr1.trna115_tRNA-Glu-CTC-1-1	10	11	163	170	14657	16039	TGGTCTA	141.583	195.715	0.0108601	0.000368969	0.530823	0.542739	0.536781	98397.2	43	39.59
chr1.trna115_tRNA-Glu-CTC-1-1	12	13	77	65	14725	16099	GTCTAGT	66.8829	74.8323	0.00463336	0.000842648	0.530823	0.542739	0.536781	98397.2	43	39.59
chr1.trna115_tRNA-Glu-CTC-1-1	15	16	169	165	14042	15535	TAGTGGT	146.795	189.959	0.0113283	0.000999951	0.530823	0.542739	0.536781	98397.2	43	39.59
chr1.trna115_tRNA-Glu-CTC-1-1	19	20	1878	1717	17218	16903	GGTTAGG	1631.25	1976.72	0.105326	0.00529786	0.530823	0.542739	0.536781	98397.2	43	39.59
chr1.trna115_tRNA-Glu-CTC-1-1	24	25	185	174	18243	17506	GGATTCG	160.693	200.32	0.0100402	0.00014243	0.530823	0.542739	0.536781	98397.2	43	39.59
chr1.trna115_tRNA-Glu-CTC-1-1	25	26	342	300	18246	17487	GATTCGG	297.064	345.38	0.0179497	0.00112305	0.530823	0.542739	0.536781	98397.2	43	39.59
chr1.trna115_tRNA-Glu-CTC-1-1	32	33	556	322	8078	5726	CGCTCTC	482.946	370.708	0.0625318	0.00890544	0.530823	0.542739	0.536781	98397.2	43	39.59
chr1.trna115_tRNA-Glu-CTC-1-1	34	35	428	146	7190	5180	CTCTCAC	371.765	168.085	0.0438562	0.022162	0.530823	0.542739	0.536781	98397.2	43	39.59
chr1.trna115_tRNA-Glu-CTC-1-1	4	5	449	589	14094	15664	CCCTGGT	390.005	678.096	0.0347298	0.00406206	0.530823	0.542739	0.536781	98397.2	43	39.59
chr1.trna115_tRNA-Glu-CTC-1-1	53	54	5	3	3015	2258	GGTTCGA	4.34304	3.4538	0.00149349	0.000233179	0.530823	0.542739	0.536781	98397.2	43	39.59
chr1.trna115_tRNA-Glu-CTC-1-1	57	58	101	81	2046	1587	CGATTCC	87.7295	93.2526	0.0502022	0.00118446	0.530823	0.542739	0.536781	98397.2	43	39.59
chr1.trna115_tRNA-Glu-CTC-1-1	58	59	15	9	1934	1506	GATTCCC	13.0291	10.3614	0.00686602	0.00125854	0.530823	0.542739	0.536781	98397.2	43	39.59
chr1.trna115_tRNA-Glu-CTC-1-1	64	65	7	12	1812	1450	CGGTCAG	6.08026	13.8152	0.0060695	0.00312027	0.530823	0.542739	0.536781	98397.2	43	39.59
chr1.trna115_tRNA-Glu-CTC-1-1	7	8	542	511	14258	15798	TGGTGGT	470.786	588.297	0.0351798	0.0040078	0.530823	0.542739	0.536781	98397.2	43	39.59
chr1.trna131_tRNA-Glu-TTC-4-1	10	11	148	182	13284	15661	TGGTCTA	128.554	209.53	0.0113812	0.000339413	2.49545	2.892	2.69373	18845.6	18	28.96
chr1.trna131_tRNA-Glu-TTC-4-1	12	13	62	58	13322	15695	GTCTAGT	53.8537	66.7734	0.0041747	0.00067777	2.49545	2.892	2.69373	18845.6	18	28.96
chr1.trna131_tRNA-Glu-TTC-4-1	15	16	110	93	12822	15434	TAGTGGC	95.547	107.068	0.00730233	0.00180549	2.49545	2.892	2.69373	18845.6	18	28.96
chr1.trna131_tRNA-Glu-TTC-4-1	19	20	782	534	13870	15843	GGCTAGG	679.252	614.776	0.0450432	0.0160336	2.49545	2.892	2.69373	18845.6	18	28.96
chr1.trna131_tRNA-Glu-TTC-4-1	24	25	100	148	14145	16147	GGATTCG	86.8609	170.387	0.00811771	0.0014822	2.49545	2.892	2.69373	18845.6	18	28.96
chr1.trna131_tRNA-Glu-TTC-4-1	25	26	227	232	14147	16138	GATTCGG	197.174	267.094	0.0152109	0.00118073	2.49545	2.892	2.69373	18845.6	18	28.96
chr1.trna131_tRNA-Glu-TTC-4-1	32	33	551	324	3338	3213	CGCTTTC	478.603	373.01	0.132955	0.0454165	2.49545	2.892	2.69373	18845.6	18	28.96
chr1.trna131_tRNA-Glu-TTC-4-1	33	34	980	1282	3258	2984	GCTTTCA	851.237	1475.92	0.365211	0.0910942	2.49545	2.892	2.69373	18845.6	18	28.96
chr1.trna131_tRNA-Glu-TTC-4-1	34	35	168	79	3227	2895	CTTTCAC	145.926	90.95	0.0396746	0.0175167	2.49545	2.892	2.69373	18845.6	18	28.96
chr1.trna131_tRNA-Glu-TTC-4-1	4	5	519	640	12924	15317	CCCTGGT	450.808	736.81	0.0409707	0.00114961	2.49545	2.892	2.69373	18845.6	18	28.96
chr1.trna131_tRNA-Glu-TTC-4-1	52	53	11	4	2241	1845	GGGTTCG	9.5547	4.60507	0.00353827	0.00193783	2.49545	2.892	2.69373	18845.6	18	28.96
chr1.trna131_tRNA-Glu-TTC-4-1	53	54	3	1	2189	1775	GGTTCGA	2.60583	1.15127	0.000966935	0.000570712	2.49545	2.892	2.69373	18845.6	18	28.96
chr1.trna131_tRNA-Glu-TTC-4-1	57	58	108	117	1498	1116	CGATTCC	93.8097	134.698	0.0884674	0.0231525	2.49545	2.892	2.69373	18845.6	18	28.96
chr1.trna131_tRNA-Glu-TTC-4-1	58	59	13	3	1242	843	GATTCCC	11.2919	3.4538	0.00701285	0.00488488	2.49545	2.892	2.69373	18845.6	18	28.96
chr1.trna131_tRNA-Glu-TTC-4-1	64	65	11	13	1158	783	CGGTCAG	9.5547	14.9665	0.013051	0.00502306	2.49545	2.892	2.69373	18845.6	18	28.96
chr1.trna131_tRNA-Glu-TTC-4-1	7	8	580	688	13043	15450	TGGTGGT	503.793	792.071	0.0444995	4.41568e-05	2.49545	2.892	2.69373	18845.6	18	28.96
trnaG2-G33A_tRNA-Gly-ACC	10	11	36	23	3782	2920	TGGTTCA	31.2699	26.4791	0.00869774	0.00116111	2.74578	1.96326	2.35452	3686.8	20	10.75
trnaG2-G33A_tRNA-Gly-ACC	11	12	8	14	3799	2927	GGTTCAG	6.94887	16.1177	0.00344444	0.00189309	2.74578	1.96326	2.35452	3686.8	20	10.75
trnaG2-G33A_tRNA-Gly-ACC	15	16	3	10	3624	2806	CAGTGGT	2.60583	11.5127	0.0021958	0.00193463	2.74578	1.96326	2.35452	3686.8	20	10.75
trnaG2-G33A_tRNA-Gly-ACC	23	24	85	70	3463	2723	GAATTCT	73.8317	80.5886	0.0251261	0.00082148	2.74578	1.96326	2.35452	3686.8	20	10.75
trnaG2-G33A_tRNA-Gly-ACC	24	25	43	36	3409	2680	AATTCTC	37.3502	41.4456	0.0130233	0.000579238	2.74578	1.96326	2.35452	3686.8	20	10.75
trnaG2-G33A_tRNA-Gly-ACC	26	27	52	47	3299	2624	TTCTCGC	45.1677	54.1095	0.016837	0.00151974	2.74578	1.96326	2.35452	3686.8	20	10.75
trnaG2-G33A_tRNA-Gly-ACC	3	4	49	30	3668	2849	GCATTGG	42.5618	34.538	0.0119444	0.00200024	2.74578	1.96326	2.35452	3686.8	20	10.75
trnaG2-G33A_tRNA-Gly-ACC	4	5	254	97	3672	2852	CATTGGT	220.627	111.673	0.0515917	0.0248625	2.74578	1.96326	2.35452	3686.8	20	10.75
trnaG2-G33A_tRNA-Gly-ACC	51	52	10	20	14031	16413	GGGTTCG	8.68609	23.0253	0.000965627	0.000357682	2.74578	1.96326	2.35452	3686.8	20	10.75
trnaG2-G33A_tRNA-Gly-ACC	52	53	8	8	14096	16455	GGTTCGA	6.94887	9.21013	0.000526856	5.7532e-05	2.74578	1.96326	2.35452	3686.8	20	10.75
trnaG2-G33A_tRNA-Gly-ACC	56	57	147	158	15985	18486	CGATTCC	127.685	181.9	0.00887156	0.000458992	2.74578	1.96326	2.35452	3686.8	20	10.75
trnaG2-G33A_tRNA-Gly-ACC	57	58	72	84	16228	18737	GATTCCC	62.5398	96.7064	0.00445994	3.27619e-05	2.74578	1.96326	2.35452	3686.8	20	10.75
trnaG2-G33A_tRNA-Gly-ACC	7	8	59	48	3704	2874	TGGTGGT	51.2479	55.2608	0.0163151	0.000546407	2.74578	1.96326	2.35452	3686.8	20	10.75
chr1.trna130_tRNA-Gly-CCC-1-1	10	11	23	22	4052	2988	TGGTTCA	19.978	25.3279	0.0065195	0.00119259	5.98189	5.29667	5.63928	2197.7	9	16.47
chr1.trna130_tRNA-Gly-CCC-1-1	11	12	20	5	4074	2993	GGTTCAG	17.3722	5.75633	0.00328987	0.00229005	5.98189	5.29667	5.63928	2197.7	9	16.47
chr1.trna130_tRNA-Gly-CCC-1-1	15	16	60	24	4017	2893	CAGTGGT	52.1165	27.6304	0.0116162	0.00469564	5.98189	5.29667	5.63928	2197.7	9	16.47
chr1.trna130_tRNA-Gly-CCC-1-1	23	24	99	79	4057	2898	GAATTCT	85.9923	90.95	0.0258312	0.00202085	5.98189	5.29667	5.63928	2197.7	9	16.47
chr1.trna130_tRNA-Gly-CCC-1-1	24	25	46	36	4021	2849	AATTCTC	39.956	41.4456	0.012038	0.000845751	5.98189	5.29667	5.63928	2197.7	9	16.47
chr1.trna130_tRNA-Gly-CCC-1-1	26	27	77	52	3938	2780	TTCTCGC	66.8829	59.8658	0.0191291	0.000599652	5.98189	5.29667	5.63928	2197.7	9	16.47
chr1.trna130_tRNA-Gly-CCC-1-1	3	4	36	39	3652	2874	GCATTGG	31.2699	44.8994	0.0117138	0.00262501	5.98189	5.29667	5.63928	2197.7	9	16.47
chr1.trna130_tRNA-Gly-CCC-1-1	31	32	582	535	3034	2215	GCCTCCC	505.53	615.927	0.21668	0.0351496	5.98189	5.29667	5.63928	2197.7	9	16.47
chr1.trna130_tRNA-Gly-CCC-1-1	4	5	212	88	3654	2879	CATTGGT	184.145	101.311	0.0442924	0.0194118	5.98189	5.29667	5.63928	2197.7	9	16.47
chr1.trna130_tRNA-Gly-CCC-1-1	56	57	11	7	170	163	CAATTCC	9.5547	8.05886	0.0538253	0.0153874	5.98189	5.29667	5.63928	2197.7	9	16.47
chr1.trna130_tRNA-Gly-CCC-1-1	67	68	2	6	107	107	CAATGCA	1.73722	6.9076	0.0373832	0.0264339	5.98189	5.29667	5.63928	2197.7	9	16.47
chr1.trna130_tRNA-Gly-CCC-1-1	7	8	55	44	3695	2895	TGGTGGT	47.7735	50.6557	0.0150418	0.000221776	5.98189	5.29667	5.63928	2197.7	9	16.47
chr1.trna34_tRNA-Gly-GCC-1-1	10	11	140	87	23735	20839	TGGTTCA	121.605	100.16	0.00503666	0.00121877	11.675	12.2332	11.9541	8141.65	3	22.22
chr1.trna34_tRNA-Gly-GCC-1-1	11	12	74	60	23778	20877	GGTTCAG	64.277	69.076	0.00299305	0.000168393	11.675	12.2332	11.9541	8141.65	3	22.22
chr1.trna34_tRNA-Gly-GCC-1-1	15	16	230	186	23970	20998	CAGTGGT	199.78	214.136	0.00922666	0.000521379	11.675	12.2332	11.9541	8141.65	3	22.22
chr1.trna34_tRNA-Gly-GCC-1-1	23	24	258	229	25502	21859	GAATTCT	224.101	263.64	0.0102965	0.00025412	11.675	12.2332	11.9541	8141.65	3	22.22
chr1.trna34_tRNA-Gly-GCC-1-1	24	25	107	91	25483	21828	AATTCTC	92.9411	104.765	0.00418392	2.11569e-05	11.675	12.2332	11.9541	8141.65	3	22.22
chr1.trna34_tRNA-Gly-GCC-1-1	26	27	385	337	25411	21777	TTCTCGC	334.414	387.977	0.015313	0.00022919	11.675	12.2332	11.9541	8141.65	3	22.22
chr1.trna34_tRNA-Gly-GCC-1-1	3	4	274	272	23086	20410	GCATGGG	237.999	313.144	0.0125977	0.00103106	11.675	12.2332	11.9541	8141.65	3	22.22
chr1.trna34_tRNA-Gly-GCC-1-1	31	32	6190	5701	24795	21074	GCCTGCC	5376.69	6563.37	0.260085	0.0147614	11.675	12.2332	11.9541	8141.65	3	22.22
chr1.trna34_tRNA-Gly-GCC-1-1	51	52	14	18	12482	14574	GGGTTCG	12.1605	20.7228	0.00117835	8.02291e-05	11.675	12.2332	11.9541	8141.65	3	22.22
chr1.trna34_tRNA-Gly-GCC-1-1	52	53	3	9	12468	14577	GGTTCGA	2.60583	10.3614	0.000429013	0.000266434	11.675	12.2332	11.9541	8141.65	3	22.22
chr1.trna34_tRNA-Gly-GCC-1-1	56	57	123	110	12162	14408	CGATTCC	106.839	126.639	0.00887406	0.00175279	11.675	12.2332	11.9541	8141.65	3	22.22
chr1.trna34_tRNA-Gly-GCC-1-1	57	58	42	53	12162	14391	GATTCCC	36.4816	61.0171	0.00356812	0.000162265	11.675	12.2332	11.9541	8141.65	3	22.22
chr1.trna34_tRNA-Gly-GCC-1-1	67	68	531	611	11844	14150	CCATGCA	461.231	703.424	0.0440065	0.00116858	11.675	12.2332	11.9541	8141.65	3	22.22
chr1.trna34_tRNA-Gly-GCC-1-1	7	8	380	341	23288	20606	GGGTGGT	330.071	392.582	0.016433	0.000163456	11.675	12.2332	11.9541	8141.65	3	22.22
chr1.trna116_tRNA-Gly-TCC-2-1	10	11	14	5	2081	1540	TGGTATA	12.1605	5.75633	0.00498714	0.00246128	1.28567	1.0024	1.14403	42565.4	30	16.47
chr1.trna116_tRNA-Gly-TCC-2-1	12	13	6	8	2136	1580	GTATAGT	5.21165	9.21013	0.00393614	0.00159403	1.28567	1.0024	1.14403	42565.4	30	16.47
chr1.trna116_tRNA-Gly-TCC-2-1	15	16	28	23	2562	1765	TAGTGGT	24.321	26.4791	0.0119801	0.00148648	1.28567	1.0024	1.14403	42565.4	30	16.47
chr1.trna116_tRNA-Gly-TCC-2-1	24	25	115	86	8454	6975	GCATAGC	99.89	99.0089	0.0129664	0.000900344	1.28567	1.0024	1.14403	42565.4	30	16.47
chr1.trna116_tRNA-Gly-TCC-2-1	28	29	148	112	10997	9049	AGCTGCC	128.554	128.942	0.0129176	0.000764494	1.28567	1.0024	1.14403	42565.4	30	16.47
chr1.trna116_tRNA-Gly-TCC-2-1	32	33	2382	1368	12734	9030	GCCTTCC	2069.03	1574.93	0.169277	0.025147	1.28567	1.0024	1.14403	42565.4	30	16.47
chr1.trna116_tRNA-Gly-TCC-2-1	33	34	2485	1341	12785	9039	CCTTCCA	2158.49	1543.85	0.171363	0.0325349	1.28567	1.0024	1.14403	42565.4	30	16.47
chr1.trna116_tRNA-Gly-TCC-2-1	42	43	107	73	12171	8212	CAGTTGA	92.9411	84.0424	0.00884041	6.93253e-05	1.28567	1.0024	1.14403	42565.4	30	16.47
chr1.trna116_tRNA-Gly-TCC-2-1	43	44	68	32	12134	8201	AGTTGAC	59.0654	36.8405	0.00475303	0.00120358	1.28567	1.0024	1.14403	42565.4	30	16.47
chr1.trna116_tRNA-Gly-TCC-2-1	52	53	78	41	3353	1486	GGGTTCG	67.7515	47.2019	0.0254268	0.00306043	1.28567	1.0024	1.14403	42565.4	30	16.47
chr1.trna116_tRNA-Gly-TCC-2-1	53	54	6	2	3326	1477	GGTTCGA	5.21165	2.30253	0.00157903	0.000318108	1.28567	1.0024	1.14403	42565.4	30	16.47
chr1.trna116_tRNA-Gly-TCC-2-1	57	58	60	55	770	543	CGATTCC	52.1165	63.3196	0.0896056	0.016523	1.28567	1.0024	1.14403	42565.4	30	16.47
chr1.trna116_tRNA-Gly-TCC-2-1	58	59	7	1	637	502	GATTCCC	6.08026	1.15127	0.00649052	0.00636182	1.28567	1.0024	1.14403	42565.4	30	16.47
chr1.trna116_tRNA-Gly-TCC-2-1	7	8	50	24	1476	1080	TGGTGGT	43.4304	27.6304	0.0280488	0.00824	1.28567	1.0024	1.14403	42565.4	30	16.47
chr1.trna103_tRNA-His-GTG-2-1	10	11	3	4	10034	14795	TCGTATA	2.60583	4.60507	0.000284673	2.02387e-05	1.39975	2.88008	2.13991	15490.7	22	15.09
chr1.trna103_tRNA-His-GTG-2-1	22	23	1	2	10805	16448	TAGTACT	0.868609	2.30253	0.000107073	2.05383e-05	1.39975	2.88008	2.13991	15490.7	22	15.09
chr1.trna103_tRNA-His-GTG-2-1	25	26	25	41	10795	16432	TACTCTG	21.7152	47.2019	0.00240551	0.000126745	1.39975	2.88008	2.13991	15490.7	22	15.09
chr1.trna103_tRNA-His-GTG-2-1	27	28	44	77	10782	16420	CTCTGCG	38.2188	88.6475	0.00438514	0.000430294	1.39975	2.88008	2.13991	15490.7	22	15.09
chr1.trna103_tRNA-His-GTG-2-1	32	33	566	855	10107	15402	CGCTGTG	491.633	984.333	0.0557565	0.000345436	1.39975	2.88008	2.13991	15490.7	22	15.09
chr1.trna103_tRNA-His-GTG-2-1	34	35	37	31	819	1425	CTGTGGC	32.1385	35.6893	0.0334657	0.0165623	1.39975	2.88008	2.13991	15490.7	22	15.09
chr1.trna103_tRNA-His-GTG-2-1	4	5	316	555	9108	14084	CCATGAT	274.48	638.953	0.0370506	0.00333164	1.39975	2.88008	2.13991	15490.7	22	15.09
chr1.trna103_tRNA-His-GTG-2-1	48	49	15	11	527	574	ACCTCGG	13.0291	12.6639	0.0238134	0.00657555	1.39975	2.88008	2.13991	15490.7	22	15.09
chr1.trna103_tRNA-His-GTG-2-1	52	53	6	3	648	668	CGGTTCG	5.21165	3.4538	0.00687514	0.00337166	1.39975	2.88008	2.13991	15490.7	22	15.09
chr1.trna103_tRNA-His-GTG-2-1	58	59	2	1	555	637	GAATCCG	1.73722	1.15127	0.00258673	0.00143807	1.39975	2.88008	2.13991	15490.7	22	15.09
chr1.trna103_tRNA-His-GTG-2-1	64	65	1	3	466	555	GAGTCAC	0.868609	3.4538	0.00377566	0.0023048	1.39975	2.88008	2.13991	15490.7	22	15.09
chr1.trna103_tRNA-His-GTG-2-1	7	8	1325	1520	9592	14494	TGATCGT	1150.91	1749.92	0.121503	0.0235219	1.39975	2.88008	2.13991	15490.7	22	15.09
chr14.trna10_tRNA-Ile-AAT-5-4	15	16	131	118	1212	1209	CAGTTGG	113.788	135.849	0.102844	0.00741365	1.3893	1.14201	1.26566	10567.3	28	16
chr14.trna10_tRNA-Ile-AAT-5-4	16	17	76	88	1209	1203	AGTTGGT	66.0143	101.311	0.0680062	0.00727513	1.3893	1.14201	1.26566	10567.3	28	16
chr14.trna10_tRNA-Ile-AAT-5-4	19	20	20	33	988	907	TGGTTAG	17.3722	37.9918	0.0283133	0.0114132	1.3893	1.14201	1.26566	10567.3	28	16
chr14.trna10_tRNA-Ile-AAT-5-4	20	21	27	18	995	900	GGTTAGA	23.4524	20.7228	0.0235678	0.00504569	1.3893	1.14201	1.26566	10567.3	28	16
chr14.trna10_tRNA-Ile-AAT-5-4	27	28	4	2	760	747	GCGTGGT	3.47443	2.30253	0.00397027	0.00182842	1.3893	1.14201	1.26566	10567.3	28	16
chr14.trna10_tRNA-Ile-AAT-5-4	30	31	12	3	728	722	TGGTGCT	10.4233	3.4538	0.0103193	0.00871749	1.3893	1.14201	1.26566	10567.3	28	16
chr14.trna10_tRNA-Ile-AAT-5-4	33	34	2	6	237	184	TGCTAAT	1.73722	6.9076	0.0205238	0.0170907	1.3893	1.14201	1.26566	10567.3	28	16
chr14.trna10_tRNA-Ile-AAT-5-4	36	37	90	53	4198	1507	TAATAAC	78.1748	61.0171	0.028304	0.00970888	1.3893	1.14201	1.26566	10567.3	28	16
chr14.trna10_tRNA-Ile-AAT-5-4	47	48	929	451	4730	1859	AGGTCGC	806.938	519.221	0.219505	0.0326667	1.3893	1.14201	1.26566	10567.3	28	16
chr14.trna10_tRNA-Ile-AAT-5-4	54	55	28	13	4407	1974	GGGTTCG	24.321	14.9665	0.00646957	0.000164109	1.3893	1.14201	1.26566	10567.3	28	16
chr14.trna10_tRNA-Ile-AAT-5-4	55	56	7	10	4404	1971	GGTTCGA	6.08026	11.5127	0.00333152	0.00246363	1.3893	1.14201	1.26566	10567.3	28	16
chr14.trna10_tRNA-Ile-AAT-5-4	59	60	141	68	3718	1520	CGATCCC	122.474	78.2861	0.0413302	0.00481768	1.3893	1.14201	1.26566	10567.3	28	16
chr14.trna10_tRNA-Ile-AAT-5-4	6	7	4	2	992	1112	CGGTTAG	3.47443	2.30253	0.00291541	0.00157946	1.3893	1.14201	1.26566	10567.3	28	16
chr14.trna10_tRNA-Ile-AAT-5-4	65	66	39	10	3485	1392	CCGTACG	33.8757	11.5127	0.00918736	0.00283331	1.3893	1.14201	1.26566	10567.3	28	16
chr14.trna10_tRNA-Ile-AAT-5-4	7	8	6	6	1021	1125	GGTTAGC	5.21165	6.9076	0.00560496	0.000384142	1.3893	1.14201	1.26566	10567.3	28	16
chrX.trna10_tRNA-Ile-GAT-1-1	15	16	84	99	551	562	CAGTTGG	72.9631	113.975	0.164303	0.016763	16.1186	6.39709	11.2579	234.063	5	20.82
chrX.trna10_tRNA-Ile-GAT-1-1	16	17	35	48	546	545	AGTTGGT	30.4013	55.2608	0.076088	0.0169499	16.1186	6.39709	11.2579	234.063	5	20.82
chrX.trna10_tRNA-Ile-GAT-1-1	30	31	2	3	356	310	TGGTGCT	1.73722	3.4538	0.0076477	0.00287046	16.1186	6.39709	11.2579	234.063	5	20.82
chrX.trna10_tRNA-Ile-GAT-1-1	33	34	5	7	335	290	TGCTGAT	4.34304	8.05886	0.0195317	0.00651426	16.1186	6.39709	11.2579	234.063	5	20.82
chrX.trna10_tRNA-Ile-GAT-1-1	36	37	1	1	41	24	TGATAAC	0.868609	1.15127	0.0330285	0.0122163	16.1186	6.39709	11.2579	234.063	5	20.82
chrX.trna10_tRNA-Ile-GAT-1-1	47	48	4	3	45	36	AGGTCGC	3.47443	3.4538	0.0861111	0.00392837	16.1186	6.39709	11.2579	234.063	5	20.82
chrX.trna10_tRNA-Ile-GAT-1-1	55	56	4	6	65	48	GGCTCGA	3.47443	6.9076	0.0932692	0.0448741	16.1186	6.39709	11.2579	234.063	5	20.82
chrX.trna10_tRNA-Ile-GAT-1-1	6	7	5	5	560	633	CGGTTAG	4.34304	5.75633	0.00841373	0.000728092	16.1186	6.39709	11.2579	234.063	5	20.82
chrX.trna10_tRNA-Ile-GAT-1-1	7	8	7	8	582	641	GGTTAGC	6.08026	9.21013	0.012254	0.000320325	16.1186	6.39709	11.2579	234.063	5	20.82
chr19.trna10_tRNA-Ile-TAT-1-1	15	16	251	126	687	321	CAATCGG	218.021	145.06	0.37894	0.0192098	0.512357	0.377649	0.445003	7605.66	47	7.49
chr19.trna10_tRNA-Ile-TAT-1-1	19	20	2	1	8	6	CGGTTAG	1.73722	1.15127	0.208333	0.0589256	0.512357	0.377649	0.445003	7605.66	47	7.49
chr19.trna10_tRNA-Ile-TAT-1-1	30	31	2	3	117	83	CGGTACT	1.73722	3.4538	0.0266193	0.0134708	0.512357	0.377649	0.445003	7605.66	47	7.49
chr19.trna10_tRNA-Ile-TAT-1-1	33	34	7	3	189	168	TACTTAT	6.08026	3.4538	0.0274471	0.0135622	0.512357	0.377649	0.445003	7605.66	47	7.49
chr19.trna10_tRNA-Ile-TAT-1-1	34	35	4	2	203	177	ACTTATA	3.47443	2.30253	0.0155019	0.00594323	0.512357	0.377649	0.445003	7605.66	47	7.49
chr19.trna10_tRNA-Ile-TAT-1-1	36	37	10	4	237	195	TTATAAT	8.68609	4.60507	0.0313535	0.015331	0.512357	0.377649	0.445003	7605.66	47	7.49
chr19.trna10_tRNA-Ile-TAT-1-1	39	40	54	32	262	213	TAATGCC	46.9049	36.8405	0.178171	0.0395076	0.512357	0.377649	0.445003	7605.66	47	7.49
chr19.trna10_tRNA-Ile-TAT-1-1	47	48	19	15	249	170	AGGTTGT	16.5036	17.269	0.0822703	0.00843584	0.512357	0.377649	0.445003	7605.66	47	7.49
chr19.trna10_tRNA-Ile-TAT-1-1	48	49	14	8	249	172	GGTTGTG	12.1605	9.21013	0.0513683	0.00686832	0.512357	0.377649	0.445003	7605.66	47	7.49
chr19.trna10_tRNA-Ile-TAT-1-1	50	51	4	2	222	158	TTGTGAG	3.47443	2.30253	0.0153381	0.00378994	0.512357	0.377649	0.445003	7605.66	47	7.49
chr19.trna10_tRNA-Ile-TAT-1-1	62	63	1	3	225	187	TCCTCAC	0.868609	3.4538	0.0102436	0.00820126	0.512357	0.377649	0.445003	7605.66	47	7.49
chr19.trna10_tRNA-Ile-TAT-1-1	7	8	19	15	687	325	CAGTGGC	16.5036	17.269	0.0369052	0.0130796	0.512357	0.377649	0.445003	7605.66	47	7.49
chr1.trna31_tRNA-iMet-CAT-1-1	23	24	3	4	4106	1759	GCGTGCT	2.60583	4.60507	0.00150233	0.00109134	0.598691	0.739126	0.668909	25642.6	42	NA
chr1.trna31_tRNA-iMet-CAT-1-1	26	27	40	35	4472	2152	TGCTGGG	34.7443	40.2943	0.0126042	0.0051756	0.598691	0.739126	0.668909	25642.6	42	NA
chr1.trna31_tRNA-iMet-CAT-1-1	34	35	320	201	2667	1938	CCATAAC	277.955	231.405	0.11185	0.0115045	0.598691	0.739126	0.668909	25642.6	42	NA
chr1.trna31_tRNA-iMet-CAT-1-1	45	46	786	469	2243	1748	AGGTCGA	682.726	539.944	0.309365	0.0580654	0.598691	0.739126	0.668909	25642.6	42	NA
chr1.trna31_tRNA-iMet-CAT-1-1	49	50	20	8	1585	1523	CGATGGA	17.3722	9.21013	0.00893554	0.0052082	0.598691	0.739126	0.668909	25642.6	42	NA
chr1.trna31_tRNA-iMet-CAT-1-1	53	54	435	637	1122	1340	GGATCGA	377.845	733.357	0.431537	0.0619939	0.598691	0.739126	0.668909	25642.6	42	NA
chr1.trna31_tRNA-iMet-CAT-1-1	65	66	1	1	112	82	TCCTCTG	0.868609	1.15127	0.0105618	0.0023098	0.598691	0.739126	0.668909	25642.6	42	NA
chr1.trna31_tRNA-iMet-CAT-1-1	70	71	4	5	69	64	TGCTANN	3.47443	5.75633	0.068048	0.014251	0.598691	0.739126	0.668909	25642.6	42	NA
chr14.trna1_tRNA-Leu-AAG-2-3	20	21	764	314	1222	553	GTCTAAG	663.617	361.498	0.596508	0.0405827	4.13548	2.84389	3.48969	4930.05	14	13.19
chr14.trna1_tRNA-Leu-AAG-2-3	32	33	1	1	351	106	GGATTAA	0.868609	1.15127	0.00614148	0.00465627	4.13548	2.84389	3.48969	4930.05	14	13.19
chr14.trna1_tRNA-Leu-AAG-2-3	33	34	3	4	351	105	GATTAAG	2.60583	4.60507	0.0233211	0.0208938	4.13548	2.84389	3.48969	4930.05	14	13.19
chr14.trna1_tRNA-Leu-AAG-2-3	39	40	40	31	991	789	GGCTCCA	34.7443	35.6893	0.0398268	0.000758746	4.13548	2.84389	3.48969	4930.05	14	13.19
chr14.trna1_tRNA-Leu-AAG-2-3	44	45	15	11	1286	983	CAGTCTC	13.0291	12.6639	0.0114272	0.000335056	4.13548	2.84389	3.48969	4930.05	14	13.19
chr14.trna1_tRNA-Leu-AAG-2-3	46	47	29	22	1311	993	GTCTCTT	25.1897	25.3279	0.0221378	2.44425e-05	4.13548	2.84389	3.48969	4930.05	14	13.19
chr14.trna1_tRNA-Leu-AAG-2-3	48	49	44	39	1337	1006	CTCTTCG	38.2188	44.8994	0.0358384	0.00414216	4.13548	2.84389	3.48969	4930.05	14	13.19
chr14.trna1_tRNA-Leu-AAG-2-3	49	50	961	703	1340	1006	TCTTCGG	834.733	809.34	0.707986	0.0129804	4.13548	2.84389	3.48969	4930.05	14	13.19
chr14.trna1_tRNA-Leu-AAG-2-3	58	59	4	4	1100	795	GCGTGGG	3.47443	4.60507	0.00433391	0.000986473	4.13548	2.84389	3.48969	4930.05	14	13.19
chr14.trna1_tRNA-Leu-AAG-2-3	62	63	3	5	1028	809	GGGTTCG	2.60583	5.75633	0.00454938	0.00230671	4.13548	2.84389	3.48969	4930.05	14	13.19
chr14.trna1_tRNA-Leu-AAG-2-3	63	64	1	1	1027	806	GGTTCGA	0.868609	1.15127	0.0011072	0.000188787	4.13548	2.84389	3.48969	4930.05	14	13.19
chr14.trna1_tRNA-Leu-AAG-2-3	7	8	4	4	1331	626	GCGTGGC	3.47443	4.60507	0.00469752	0.00239322	4.13548	2.84389	3.48969	4930.05	14	13.19
chr14.trna1_tRNA-Leu-AAG-2-3	77	78	2	3	57	40	CGCTGCC	1.73722	3.4538	0.0550439	0.0282222	4.13548	2.84389	3.48969	4930.05	14	13.19
chr1.trna56_tRNA-Leu-CAA-4-1	18	19	40	19	825	503	TGGTCTA	34.7443	21.8741	0.0431291	0.00757417	1.02814	0.587335	0.807735	6488.64	40	12.93
chr1.trna56_tRNA-Leu-CAA-4-1	20	21	432	173	813	471	GTCTAAG	375.239	199.169	0.449334	0.116009	1.02814	0.587335	0.807735	6488.64	40	12.93
chr1.trna56_tRNA-Leu-CAA-4-1	33	34	3	1	779	453	GACTCAA	2.60583	1.15127	0.0030293	0.00116219	1.02814	0.587335	0.807735	6488.64	40	12.93
chr1.trna56_tRNA-Leu-CAA-4-1	38	39	13	15	658	465	AAGTTCT	11.2919	17.269	0.0260075	0.0088397	1.02814	0.587335	0.807735	6488.64	40	12.93
chr1.trna56_tRNA-Leu-CAA-4-1	41	42	12	11	643	447	TTCTGGT	10.4233	12.6639	0.0216355	0.00420444	1.02814	0.587335	0.807735	6488.64	40	12.93
chr1.trna56_tRNA-Leu-CAA-4-1	44	45	2	1	614	449	TGGTCTC	1.73722	1.15127	0.00274225	0.000728431	1.02814	0.587335	0.807735	6488.64	40	12.93
chr1.trna56_tRNA-Leu-CAA-4-1	46	47	3	7	603	425	GTCTCCG	2.60583	8.05886	0.0107229	0.00812852	1.02814	0.587335	0.807735	6488.64	40	12.93
chr1.trna56_tRNA-Leu-CAA-4-1	52	53	87	56	536	327	GGATGGA	75.569	64.4709	0.166784	0.00632181	1.02814	0.587335	0.807735	6488.64	40	12.93
chr1.trna56_tRNA-Leu-CAA-4-1	60	61	1	19	568	555	GCGTGGG	0.868609	21.8741	0.0179974	0.0229624	1.02814	0.587335	0.807735	6488.64	40	12.93
chr1.trna56_tRNA-Leu-CAA-4-1	64	65	1	2	653	619	GGGTTCG	0.868609	2.30253	0.00238121	0.00120182	1.02814	0.587335	0.807735	6488.64	40	12.93
chr1.trna56_tRNA-Leu-CAA-4-1	7	8	5	5	917	5551	GGATGGC	4.34304	5.75633	0.00317665	0.00321863	1.02814	0.587335	0.807735	6488.64	40	12.93
chr1.trna56_tRNA-Leu-CAA-4-1	70	71	3	2	414	371	GAATCCC	2.60583	2.30253	0.00631861	0.00131207	1.02814	0.587335	0.807735	6488.64	40	12.93
chr1.trna33_tRNA-Leu-CAG-1-1	18	19	671	378	7716	4216	CGGTCTA	582.836	435.179	0.0883103	0.00190656	33.3758	19.4571	26.4164	1851.36	2	39.64
chr1.trna33_tRNA-Leu-CAG-1-1	20	21	4106	2080	7725	4265	GTCTAAG	3566.51	2394.63	0.509606	0.0309929	33.3758	19.4571	26.4164	1851.36	2	39.64
chr1.trna33_tRNA-Leu-CAG-1-1	28	29	6	8	6767	3939	CGCTGCG	5.21165	9.21013	0.00145881	0.000809154	33.3758	19.4571	26.4164	1851.36	2	39.64
chr1.trna33_tRNA-Leu-CAG-1-1	32	33	40	23	5296	3620	GCGTTCA	34.7443	26.4791	0.00695323	0.000848018	33.3758	19.4571	26.4164	1851.36	2	39.64
chr1.trna33_tRNA-Leu-CAG-1-1	33	34	96	56	5293	3612	CGTTCAG	83.3864	64.4709	0.0168205	0.00186201	33.3758	19.4571	26.4164	1851.36	2	39.64
chr1.trna33_tRNA-Leu-CAG-1-1	38	39	5	5	293	347	AGGTCGC	4.34304	5.75633	0.015737	0.00187781	33.3758	19.4571	26.4164	1851.36	2	39.64
chr1.trna33_tRNA-Leu-CAG-1-1	44	45	3	2	834	621	CAGTCTC	2.60583	2.30253	0.00340887	0.000266233	33.3758	19.4571	26.4164	1851.36	2	39.64
chr1.trna33_tRNA-Leu-CAG-1-1	46	47	6	7	863	631	GTCTCCC	5.21165	8.05886	0.009023	0.00292814	33.3758	19.4571	26.4164	1851.36	2	39.64
chr1.trna33_tRNA-Leu-CAG-1-1	51	52	499	375	954	691	CCCTGGA	433.436	431.725	0.532876	0.0138812	33.3758	19.4571	26.4164	1851.36	2	39.64
chr1.trna33_tRNA-Leu-CAG-1-1	59	60	4	16	854	678	GCGTGGG	3.47443	18.4203	0.0141413	0.0133749	33.3758	19.4571	26.4164	1851.36	2	39.64
chr1.trna33_tRNA-Leu-CAG-1-1	69	70	29	22	525	361	GAATCCC	25.1897	25.3279	0.05809	0.00403315	33.3758	19.4571	26.4164	1851.36	2	39.64
chr1.trna33_tRNA-Leu-CAG-1-1	7	8	53	18	6958	3691	GGATGGC	46.0363	20.7228	0.00624693	0.00193776	33.3758	19.4571	26.4164	1851.36	2	39.64
chr1.trna33_tRNA-Leu-CAG-1-1	75	76	4	5	428	295	CACTCCT	3.47443	5.75633	0.0131475	0.00537639	33.3758	19.4571	26.4164	1851.36	2	39.64
trnaL1-A35G_tRNA-Leu-GAG	20	21	2746	1296	4739	2865	GTCTAAG	2385.2	1492.04	0.515902	0.089867	6.35015	3.65273	5.00144	7638.32	11	19.59
trnaL1-A35G_tRNA-Leu-GAG	28	29	26	10	4446	2775	CGCTGGA	22.5838	11.5127	0.00472578	0.00158699	6.35015	3.65273	5.00144	7638.32	11	19.59
trnaL1-A35G_tRNA-Leu-GAG	32	33	15	20	4049	2609	GGATTGA	13.0291	23.0253	0.0056852	0.00280096	6.35015	3.65273	5.00144	7638.32	11	19.59
trnaL1-A35G_tRNA-Leu-GAG	33	34	121	106	4051	2609	GATTGAG	105.102	122.034	0.0352489	0.00760806	6.35015	3.65273	5.00144	7638.32	11	19.59
trnaL1-A35G_tRNA-Leu-GAG	39	40	36	32	1153	954	GGCTCCA	31.2699	36.8405	0.0323829	0.00164054	6.35015	3.65273	5.00144	7638.32	11	19.59
trnaL1-A35G_tRNA-Leu-GAG	44	45	16	6	1296	1001	CAGTCTC	13.8977	6.9076	0.00916984	0.00449131	6.35015	3.65273	5.00144	7638.32	11	19.59
trnaL1-A35G_tRNA-Leu-GAG	46	47	38	21	1307	1005	GTCTCTT	33.0071	24.1766	0.0249849	0.00578321	6.35015	3.65273	5.00144	7638.32	11	19.59
trnaL1-A35G_tRNA-Leu-GAG	48	49	52	38	1332	1019	CTCTTCG	45.1677	43.7481	0.0381653	0.00123572	6.35015	3.65273	5.00144	7638.32	11	19.59
trnaL1-A35G_tRNA-Leu-GAG	49	50	927	710	1345	1023	TCTTCGG	805.2	817.399	0.691628	0.00340671	6.35015	3.65273	5.00144	7638.32	11	19.59
trnaL1-A35G_tRNA-Leu-GAG	58	59	6	4	1062	842	GCGTGGG	5.21165	4.60507	0.00520016	0.000635776	6.35015	3.65273	5.00144	7638.32	11	19.59
trnaL1-A35G_tRNA-Leu-GAG	62	63	3	3	969	877	GGGTTCG	2.60583	3.4538	0.00325836	0.000229652	6.35015	3.65273	5.00144	7638.32	11	19.59
trnaL1-A35G_tRNA-Leu-GAG	68	69	21	4	2035	1305	GAATCCC	18.2408	4.60507	0.00669227	0.00512955	6.35015	3.65273	5.00144	7638.32	11	19.59
trnaL1-A35G_tRNA-Leu-GAG	7	8	23	11	3933	1824	GCGTGGC	19.978	12.6639	0.00593933	0.000129223	6.35015	3.65273	5.00144	7638.32	11	19.59
trnaL1-A35G_tRNA-Leu-GAG	77	78	126	141	2349	1525	CGCTGCC	109.445	162.329	0.0730494	0.0274493	6.35015	3.65273	5.00144	7638.32	11	19.59
chr11.trna4_tRNA-Leu-TAA-3-1	15	16	3	7	48	45	GAGTGGT	2.60583	8.05886	0.109028	0.0658002	1.54479	1.6103	1.57755	629.978	26	7.67
chr11.trna4_tRNA-Leu-TAA-3-1	47	48	6	4	15	17	GGATTCA	5.21165	4.60507	0.317647	0.116465	1.54479	1.6103	1.57755	629.978	26	7.67
chr11.trna4_tRNA-Leu-TAA-3-1	48	49	3	1	16	17	GATTCAT	2.60583	1.15127	0.123162	0.090988	1.54479	1.6103	1.57755	629.978	26	7.67
chr11.trna4_tRNA-Leu-TAA-3-1	51	52	2	5	52	67	TCATATC	1.73722	5.75633	0.0565442	0.0255727	1.54479	1.6103	1.57755	629.978	26	7.67
chr11.trna4_tRNA-Leu-TAA-3-1	53	54	2	4	81	116	ATATCCG	1.73722	4.60507	0.0295871	0.00692357	1.54479	1.6103	1.57755	629.978	26	7.67
chr11.trna4_tRNA-Leu-TAA-3-1	59	60	7	2	139	148	GCGTGGG	6.08026	2.30253	0.0319366	0.0260542	1.54479	1.6103	1.57755	629.978	26	7.67
chr11.trna4_tRNA-Leu-TAA-3-1	76	77	74	46	79	56	ACTTCTG	64.277	52.9583	0.879069	0.0815155	1.54479	1.6103	1.57755	629.978	26	7.67
chr11.trna4_tRNA-Leu-TAA-3-1	81	82	1	2	62	37	TGGTANN	0.868609	2.30253	0.0350915	0.026817	1.54479	1.6103	1.57755	629.978	26	7.67
chr14.trna2_tRNA-Leu-TAG-2-1	20	21	328	200	882	645	GTCTAAG	284.904	230.253	0.34098	0.0437024	11.7611	7.98998	9.87552	1502.4	6	7.15
chr14.trna2_tRNA-Leu-TAG-2-1	28	29	1	2	776	595	CGCTGGA	0.868609	2.30253	0.002325	0.00146561	11.7611	7.98998	9.87552	1502.4	6	7.15
chr14.trna2_tRNA-Leu-TAG-2-1	33	34	22	17	684	558	GATTTAG	19.1094	19.5715	0.0313148	0.00120052	11.7611	7.98998	9.87552	1502.4	6	7.15
chr14.trna2_tRNA-Leu-TAG-2-1	34	35	12	5	672	549	ATTTAGG	10.4233	5.75633	0.0134823	0.00618695	11.7611	7.98998	9.87552	1502.4	6	7.15
chr14.trna2_tRNA-Leu-TAG-2-1	39	40	45	31	984	791	GGCTCCA	39.0874	35.6893	0.0424613	0.00462505	11.7611	7.98998	9.87552	1502.4	6	7.15
chr14.trna2_tRNA-Leu-TAG-2-1	44	45	4	11	1264	960	CAGTCTC	3.47443	12.6639	0.00731145	0.00586459	11.7611	7.98998	9.87552	1502.4	6	7.15
chr14.trna2_tRNA-Leu-TAG-2-1	46	47	32	23	1284	966	GTCTCTT	27.7955	26.4791	0.0243658	0.000786723	11.7611	7.98998	9.87552	1502.4	6	7.15
chr14.trna2_tRNA-Leu-TAG-2-1	48	49	72	38	1310	978	CTCTTCG	62.5398	43.7481	0.0469083	0.0113894	11.7611	7.98998	9.87552	1502.4	6	7.15
chr14.trna2_tRNA-Leu-TAG-2-1	49	50	894	681	1313	983	TCTTCGG	776.536	784.012	0.68683	0.00841014	11.7611	7.98998	9.87552	1502.4	6	7.15
chr14.trna2_tRNA-Leu-TAG-2-1	5	6	72	30	262	115	TAGTGTG	62.5398	34.538	0.267839	0.00985678	11.7611	7.98998	9.87552	1502.4	6	7.15
chr14.trna2_tRNA-Leu-TAG-2-1	58	59	3	1	1034	798	GCGTGGG	2.60583	1.15127	0.00207724	0.00116547	11.7611	7.98998	9.87552	1502.4	6	7.15
chr14.trna2_tRNA-Leu-TAG-2-1	62	63	1	2	892	819	GGGTTCG	0.868609	2.30253	0.00178154	0.000934036	11.7611	7.98998	9.87552	1502.4	6	7.15
chr14.trna2_tRNA-Leu-TAG-2-1	7	8	3	3	333	146	GTGTGGC	2.60583	3.4538	0.0147785	0.00815926	11.7611	7.98998	9.87552	1502.4	6	7.15
chr1.trna118_tRNA-Lys-CTT-2-1	11	12	2	3	5937	4999	AGCTCAG	1.73722	3.4538	0.000468495	0.000186146	1.12898	0.825264	0.97712	51618.2	36	31.86
chr1.trna118_tRNA-Lys-CTT-2-1	15	16	1663	877	5561	4379	CAGTCGG	1444.5	1009.66	0.24966	0.069843	1.12898	0.825264	0.97712	51618.2	36	31.86
chr1.trna118_tRNA-Lys-CTT-2-1	19	20	364	246	3176	3588	CGGTAGA	316.174	283.212	0.0915857	0.0325606	1.12898	0.825264	0.97712	51618.2	36	31.86
chr1.trna118_tRNA-Lys-CTT-2-1	26	27	87	38	3203	3568	GCATGAG	75.569	43.7481	0.0189061	0.0116756	1.12898	0.825264	0.97712	51618.2	36	31.86
chr1.trna118_tRNA-Lys-CTT-2-1	32	33	126	98	5372	3869	GACTCTT	109.445	112.824	0.0243922	0.00132554	1.12898	0.825264	0.97712	51618.2	36	31.86
chr1.trna118_tRNA-Lys-CTT-2-1	34	35	95	55	4932	3250	CTCTTAA	82.5178	63.3196	0.0180925	0.00165384	1.12898	0.825264	0.97712	51618.2	36	31.86
chr1.trna118_tRNA-Lys-CTT-2-1	35	36	1594	923	4892	3204	TCTTAAT	1384.56	1062.62	0.306958	0.0267008	1.12898	0.825264	0.97712	51618.2	36	31.86
chr1.trna118_tRNA-Lys-CTT-2-1	38	39	397	125	5108	3383	TAATCTC	344.838	143.908	0.0573353	0.02883	1.12898	0.825264	0.97712	51618.2	36	31.86
chr1.trna118_tRNA-Lys-CTT-2-1	40	41	537	321	5158	3408	ATCTCAG	466.443	369.556	0.0991501	0.00701448	1.12898	0.825264	0.97712	51618.2	36	31.86
chr1.trna118_tRNA-Lys-CTT-2-1	46	47	584	407	3631	3095	GGGTCGT	507.268	468.565	0.14617	0.0207428	1.12898	0.825264	0.97712	51618.2	36	31.86
chr1.trna118_tRNA-Lys-CTT-2-1	49	50	160	104	4781	3810	TCGTGGG	138.977	119.732	0.0303812	0.00436229	1.12898	0.825264	0.97712	51618.2	36	31.86
chr1.trna118_tRNA-Lys-CTT-2-1	53	54	12	6	5397	4293	GGGTTCG	10.4233	6.9076	0.00181054	0.000583952	1.12898	0.825264	0.97712	51618.2	36	31.86
chr1.trna118_tRNA-Lys-CTT-2-1	54	55	6	1	5357	4241	GGTTCGA	5.21165	1.15127	0.000677912	0.00062525	1.12898	0.825264	0.97712	51618.2	36	31.86
chr1.trna118_tRNA-Lys-CTT-2-1	66	67	19	14	1577	1759	ACGTTGG	16.5036	16.1177	0.0100036	0.00289145	1.12898	0.825264	0.97712	51618.2	36	31.86
chr1.trna118_tRNA-Lys-CTT-2-1	67	68	54	14	1561	1743	CGTTGGG	46.9049	16.1177	0.0213127	0.0187815	1.12898	0.825264	0.97712	51618.2	36	31.86
chr1.trna118_tRNA-Lys-CTT-2-1	7	8	42	31	5694	4868	GGCTAGC	36.4816	35.6893	0.00687215	0.000712811	1.12898	0.825264	0.97712	51618.2	36	31.86
chr1.trna51_tRNA-Lys-TTT-3-1	11	12	6	12	4295	3801	AGCTCAG	5.21165	13.8152	0.00227702	0.00124457	3.86974	3.46803	3.66889	6022.4	12	24.44
chr1.trna51_tRNA-Lys-TTT-3-1	15	16	1225	752	4399	3880	CAGTCGG	1064.05	865.752	0.236143	0.0598622	3.86974	3.46803	3.66889	6022.4	12	24.44
chr1.trna51_tRNA-Lys-TTT-3-1	19	20	235	217	2224	2844	CGGTAGA	204.123	249.825	0.0909832	0.0207638	3.86974	3.46803	3.66889	6022.4	12	24.44
chr1.trna51_tRNA-Lys-TTT-3-1	26	27	66	65	2075	2740	GCATCAG	57.3282	74.8323	0.0277649	0.00571668	3.86974	3.46803	3.66889	6022.4	12	24.44
chr1.trna51_tRNA-Lys-TTT-3-1	32	33	7	7	1167	1329	GACTTTT	6.08026	8.05886	0.0056327	0.000517014	3.86974	3.46803	3.66889	6022.4	12	24.44
chr1.trna51_tRNA-Lys-TTT-3-1	33	34	287	210	995	676	ACTTTTA	249.291	241.766	0.299547	0.0157039	3.86974	3.46803	3.66889	6022.4	12	24.44
chr1.trna51_tRNA-Lys-TTT-3-1	34	35	18	10	995	677	CTTTTAA	15.635	11.5127	0.0164308	0.00234717	3.86974	3.46803	3.66889	6022.4	12	24.44
chr1.trna51_tRNA-Lys-TTT-3-1	35	36	15	5	981	656	TTTTAAT	13.0291	5.75633	0.0114562	0.0054225	3.86974	3.46803	3.66889	6022.4	12	24.44
chr1.trna51_tRNA-Lys-TTT-3-1	38	39	39	7	1306	809	TAATCTG	33.8757	8.05886	0.0192574	0.0149974	3.86974	3.46803	3.66889	6022.4	12	24.44
chr1.trna51_tRNA-Lys-TTT-3-1	40	41	26	14	1462	923	ATCTGAG	22.5838	16.1177	0.0164759	0.00184974	3.86974	3.46803	3.66889	6022.4	12	24.44
chr1.trna51_tRNA-Lys-TTT-3-1	46	47	125	38	1771	1158	GGGTCCA	108.576	43.7481	0.0516984	0.0267049	3.86974	3.46803	3.66889	6022.4	12	24.44
chr1.trna51_tRNA-Lys-TTT-3-1	53	54	1	3	2461	1783	GGGTTCA	0.868609	3.4538	0.00104445	0.000902423	3.86974	3.46803	3.66889	6022.4	12	24.44
chr1.trna51_tRNA-Lys-TTT-3-1	59	60	13	10	3171	2309	AAGTCCC	11.2919	11.5127	0.00421527	0.000163502	3.86974	3.46803	3.66889	6022.4	12	24.44
chr1.trna51_tRNA-Lys-TTT-3-1	63	64	145	88	3156	2300	CCCTGTT	125.948	101.311	0.0421026	0.00543296	3.86974	3.46803	3.66889	6022.4	12	24.44
chr1.trna51_tRNA-Lys-TTT-3-1	65	66	18	9	3137	2272	CTGTTCG	15.635	10.3614	0.00484962	0.00125632	3.86974	3.46803	3.66889	6022.4	12	24.44
chr1.trna51_tRNA-Lys-TTT-3-1	66	67	77	49	3115	2260	TGTTCGG	66.8829	56.4121	0.0232003	0.00214797	3.86974	3.46803	3.66889	6022.4	12	24.44
chr1.trna51_tRNA-Lys-TTT-3-1	7	8	61	53	4089	3645	GGATAGC	52.9851	61.0171	0.0147293	0.000267008	3.86974	3.46803	3.66889	6022.4	12	24.44
chr16.trna21_tRNA-Met-CAT-2-1	30	31	20	7	419	245	CAGTCTC	17.3722	8.05886	0.0381521	0.0135491	0.181287	0.157109	0.169198	13036.8	55	22.04
chr16.trna21_tRNA-Met-CAT-2-1	32	33	40	28	436	259	GTCTCAT	34.7443	32.2355	0.0999256	0.0115718	0.181287	0.157109	0.169198	13036.8	55	22.04
chr16.trna21_tRNA-Met-CAT-2-1	35	36	64	46	462	264	TCATAAT	55.591	52.9583	0.156385	0.0252538	0.181287	0.157109	0.169198	13036.8	55	22.04
chr16.trna21_tRNA-Met-CAT-2-1	38	39	65	25	532	314	TAATCTG	56.4596	28.7817	0.100899	0.0300963	0.181287	0.157109	0.169198	13036.8	55	22.04
chr16.trna21_tRNA-Met-CAT-2-1	40	41	15	10	554	325	ATCTGAA	13.0291	11.5127	0.0289225	0.00261164	0.181287	0.157109	0.169198	13036.8	55	22.04
chr16.trna21_tRNA-Met-CAT-2-1	46	47	28	21	425	268	AGGTCCT	24.321	24.1766	0.0721203	0.00882176	0.181287	0.157109	0.169198	13036.8	55	22.04
chr16.trna21_tRNA-Met-CAT-2-1	49	50	8	2	481	299	TCCTGAG	6.94887	2.30253	0.0116605	0.0070308	0.181287	0.157109	0.169198	13036.8	55	22.04
chr16.trna21_tRNA-Met-CAT-2-1	7	8	5	2	165	171	TCTTAGC	4.34304	2.30253	0.0209995	0.0131572	0.181287	0.157109	0.169198	13036.8	55	22.04
chr11.trna14_tRNA-Phe-GAA-2-1	11	12	1	1	3004	2684	AGCTCAG	0.868609	1.15127	0.000352734	2.80642e-05	1.0405	0.905539	0.973018	1163.8	37	20.28
chr11.trna14_tRNA-Phe-GAA-2-1	26	27	14	8	990	665	GCGTTAG	12.1605	9.21013	0.0130857	0.00149294	1.0405	0.905539	0.973018	1163.8	37	20.28
chr11.trna14_tRNA-Phe-GAA-2-1	27	28	28	23	971	650	CGTTAGA	24.321	26.4791	0.0321104	0.00463039	1.0405	0.905539	0.973018	1163.8	37	20.28
chr11.trna14_tRNA-Phe-GAA-2-1	32	33	4	4	902	623	GACTGAA	3.47443	4.60507	0.00542757	0.00140428	1.0405	0.905539	0.973018	1163.8	37	20.28
chr11.trna14_tRNA-Phe-GAA-2-1	40	41	2	5	77	41	ATCTAAA	1.73722	5.75633	0.0739626	0.0678661	1.0405	0.905539	0.973018	1163.8	37	20.28
chr11.trna14_tRNA-Phe-GAA-2-1	58	59	3	4	410	332	CAATCCC	2.60583	4.60507	0.00968263	0.00334541	1.0405	0.905539	0.973018	1163.8	37	20.28
chr11.trna14_tRNA-Phe-GAA-2-1	65	66	3	1	273	224	GGGTTTC	2.60583	1.15127	0.00772665	0.00461368	1.0405	0.905539	0.973018	1163.8	37	20.28
chr11.trna14_tRNA-Phe-GAA-2-1	66	67	4	1	200	156	GGTTTCG	3.47443	1.15127	0.0132051	0.0096094	1.0405	0.905539	0.973018	1163.8	37	20.28
chr11.trna14_tRNA-Phe-GAA-2-1	7	8	45	39	2754	2524	AAATAGC	39.0874	44.8994	0.0158958	0.000628056	1.0405	0.905539	0.973018	1163.8	37	20.28
chr1.trna62_tRNA-Pro-AGG-2-1	18	19	41	34	451	408	GGGTATG	35.613	39.1431	0.0871212	0.00535687	0.392882	0.325635	0.359258	6457.14	51	17.54
chr1.trna62_tRNA-Pro-AGG-2-1	20	21	2	3	468	436	GTATGAT	1.73722	3.4538	0.00557712	0.00184359	0.392882	0.325635	0.359258	6457.14	51	17.54
chr1.trna62_tRNA-Pro-AGG-2-1	23	24	1	3	470	432	TGATTCT	0.868609	3.4538	0.00453605	0.00340598	0.392882	0.325635	0.359258	6457.14	51	17.54
chr1.trna62_tRNA-Pro-AGG-2-1	24	25	2	2	475	431	GATTCTC	1.73722	2.30253	0.00442545	0.000303946	0.392882	0.325635	0.359258	6457.14	51	17.54
chr1.trna62_tRNA-Pro-AGG-2-1	26	27	5	2	480	424	TTCTCGC	4.34304	2.30253	0.00756682	0.00403029	0.392882	0.325635	0.359258	6457.14	51	17.54
chr1.trna62_tRNA-Pro-AGG-2-1	31	32	20	1	391	332	GCTTAGG	17.3722	1.15127	0.0270815	0.0340393	0.392882	0.325635	0.359258	6457.14	51	17.54
chr1.trna62_tRNA-Pro-AGG-2-1	36	37	5	2	1195	800	GGGTGCG	4.34304	2.30253	0.00334205	0.00119084	0.392882	0.325635	0.359258	6457.14	51	17.54
chr1.trna62_tRNA-Pro-AGG-2-1	45	46	129	87	1247	876	AGGTCCC	112.051	100.16	0.101382	0.00292262	0.392882	0.325635	0.359258	6457.14	51	17.54
chr1.trna62_tRNA-Pro-AGG-2-1	52	53	2	4	1203	828	GGGTTCA	1.73722	4.60507	0.00324671	0.0022404	0.392882	0.325635	0.359258	6457.14	51	17.54
chr1.trna62_tRNA-Pro-AGG-2-1	58	59	16	27	1215	765	AAATCCC	13.8977	31.0842	0.0242314	0.015645	0.392882	0.325635	0.359258	6457.14	51	17.54
chr1.trna62_tRNA-Pro-AGG-2-1	7	8	1	1	175	139	CGTTGGT	0.868609	1.15127	0.00645427	0.00104649	0.392882	0.325635	0.359258	6457.14	51	17.54
chr1.trna50_tRNA-Pro-CGG-1-1	10	11	4	1	1601	1029	TGGTCTA	3.47443	1.15127	0.00173513	0.00107948	2.07152	2.10014	2.08583	7800.69	24	6.92
chr1.trna50_tRNA-Pro-CGG-1-1	12	13	12	18	1719	1143	GTCTAGG	10.4233	20.7228	0.0113644	0.00619937	2.07152	2.10014	2.08583	7800.69	24	6.92
chr1.trna50_tRNA-Pro-CGG-1-1	18	19	674	470	2774	2273	GGGTATG	585.442	541.095	0.224873	0.0255939	2.07152	2.10014	2.08583	7800.69	24	6.92
chr1.trna50_tRNA-Pro-CGG-1-1	20	21	19	14	2961	2451	GTATGAT	16.5036	16.1177	0.00606435	0.000498367	2.07152	2.10014	2.08583	7800.69	24	6.92
chr1.trna50_tRNA-Pro-CGG-1-1	23	24	9	13	2972	2460	TGATTCT	7.81748	14.9665	0.00415641	0.00159544	2.07152	2.10014	2.08583	7800.69	24	6.92
chr1.trna50_tRNA-Pro-CGG-1-1	24	25	12	10	2983	2462	GATTCTC	10.4233	11.5127	0.00404227	2.75366e-05	2.07152	2.10014	2.08583	7800.69	24	6.92
chr1.trna50_tRNA-Pro-CGG-1-1	26	27	20	13	2998	2475	TTCTCGC	17.3722	14.9665	0.00596182	0.00100309	2.07152	2.10014	2.08583	7800.69	24	6.92
chr1.trna50_tRNA-Pro-CGG-1-1	3	4	11	32	1243	815	GGCTCGT	9.5547	36.8405	0.0240567	0.0215061	2.07152	2.10014	2.08583	7800.69	24	6.92
chr1.trna50_tRNA-Pro-CGG-1-1	30	31	249	256	2947	2412	CGCTTCG	216.284	294.724	0.0953143	0.0153041	2.07152	2.10014	2.08583	7800.69	24	6.92
chr1.trna50_tRNA-Pro-CGG-1-1	31	32	359	280	2932	2400	GCTTCGG	311.831	322.355	0.119554	0.00408379	2.07152	2.10014	2.08583	7800.69	24	6.92
chr1.trna50_tRNA-Pro-CGG-1-1	36	37	8	5	1327	865	GGGTGCG	6.94887	5.75633	0.00590449	0.000175567	2.07152	2.10014	2.08583	7800.69	24	6.92
chr1.trna50_tRNA-Pro-CGG-1-1	45	46	123	89	1324	889	AGGTCCC	106.839	102.463	0.0965064	0.00509978	2.07152	2.10014	2.08583	7800.69	24	6.92
chr1.trna50_tRNA-Pro-CGG-1-1	52	53	3	9	1264	845	GGGTTCA	2.60583	10.3614	0.00651215	0.00585306	2.07152	2.10014	2.08583	7800.69	24	6.92
chr1.trna50_tRNA-Pro-CGG-1-1	53	54	1	1	1250	810	GGTTCAA	0.868609	1.15127	0.00101728	0.000307286	2.07152	2.10014	2.08583	7800.69	24	6.92
chr1.trna50_tRNA-Pro-CGG-1-1	58	59	12	44	1239	775	AAATCCC	10.4233	50.6557	0.0332297	0.0332969	2.07152	2.10014	2.08583	7800.69	24	6.92
chr1.trna50_tRNA-Pro-CGG-1-1	6	7	14	13	1269	842	TCGTTGG	12.1605	14.9665	0.0132359	0.00311631	2.07152	2.10014	2.08583	7800.69	24	6.92
chr1.trna50_tRNA-Pro-CGG-1-1	7	8	26	14	1284	859	CGTTGGT	22.5838	16.1177	0.0182736	0.00279392	2.07152	2.10014	2.08583	7800.69	24	6.92
trnaP10-C33G_tRNA-Pro-GGG	10	11	117	29	2983	1934	TGGTCTA	101.627	33.3867	0.0271085	0.0171314	6.61151	3.58904	5.10027	5026.04	10	19.79
trnaP10-C33G_tRNA-Pro-GGG	12	13	35	18	3231	2175	GTCTAGG	30.4013	20.7228	0.00955421	0.00180786	6.61151	3.58904	5.10027	5026.04	10	19.79
trnaP10-C33G_tRNA-Pro-GGG	18	19	1519	1026	5363	4204	GGGTATG	1319.42	1181.2	0.263645	0.0277071	6.61151	3.58904	5.10027	5026.04	10	19.79
trnaP10-C33G_tRNA-Pro-GGG	20	21	87	41	5785	4580	GTATGAT	75.569	47.2019	0.0119954	0.00430411	6.61151	3.58904	5.10027	5026.04	10	19.79
trnaP10-C33G_tRNA-Pro-GGG	23	24	30	25	5795	4580	TGATTCT	26.0583	28.7817	0.0053177	0.000199149	6.61151	3.58904	5.10027	5026.04	10	19.79
trnaP10-C33G_tRNA-Pro-GGG	24	25	28	7	5806	4585	GATTCTC	24.321	8.05886	0.00317466	0.00233054	6.61151	3.58904	5.10027	5026.04	10	19.79
trnaP10-C33G_tRNA-Pro-GGG	26	27	71	46	5805	4578	TTCTCGC	61.6712	52.9583	0.0111394	0.00154346	6.61151	3.58904	5.10027	5026.04	10	19.79
trnaP10-C33G_tRNA-Pro-GGG	30	31	202	172	5715	4494	CGCTTGG	175.459	198.018	0.0368094	0.00207018	6.61151	3.58904	5.10027	5026.04	10	19.79
trnaP10-C33G_tRNA-Pro-GGG	31	32	341	250	5690	4480	GCTTGGG	296.196	287.817	0.0578666	0.00291761	6.61151	3.58904	5.10027	5026.04	10	19.79
trnaP10-C33G_tRNA-Pro-GGG	36	37	4	4	296	183	GGGTGTG	3.47443	4.60507	0.0176857	0.00590039	6.61151	3.58904	5.10027	5026.04	10	19.79
trnaP10-C33G_tRNA-Pro-GGG	45	46	40	26	536	501	AGGTCCC	34.7443	29.9329	0.0632615	0.016073	6.61151	3.58904	5.10027	5026.04	10	19.79
trnaP10-C33G_tRNA-Pro-GGG	52	53	8	6	589	534	GGGTTCA	6.94887	6.9076	0.0124091	0.00165915	6.61151	3.58904	5.10027	5026.04	10	19.79
trnaP10-C33G_tRNA-Pro-GGG	53	54	1	1	596	542	GGTTCAA	0.868609	1.15127	0.00176144	0.000118204	6.61151	3.58904	5.10027	5026.04	10	19.79
trnaP10-C33G_tRNA-Pro-GGG	58	59	35	34	2861	2587	AAATCCC	30.4013	39.1431	0.0126881	0.000642867	6.61151	3.58904	5.10027	5026.04	10	19.79
chr11.trna13_tRNA-Pro-TGG-2-1	18	19	129	112	810	725	GGGTATG	112.051	128.942	0.156871	0.0033775	2.796	2.94859	2.8723	1469.19	17	16.92
chr11.trna13_tRNA-Pro-TGG-2-1	20	21	6	1	874	803	GTATGAT	5.21165	1.15127	0.00405516	0.0039737	2.796	2.94859	2.8723	1469.19	17	16.92
chr11.trna13_tRNA-Pro-TGG-2-1	23	24	3	3	869	802	TGATTCT	2.60583	3.4538	0.00359645	0.000203933	2.796	2.94859	2.8723	1469.19	17	16.92
chr11.trna13_tRNA-Pro-TGG-2-1	24	25	1	1	871	802	GATTCTC	0.868609	1.15127	0.00119749	6.9846e-05	2.796	2.94859	2.8723	1469.19	17	16.92
chr11.trna13_tRNA-Pro-TGG-2-1	26	27	10	2	867	804	TTCTCGG	8.68609	2.30253	0.00701079	0.00639682	2.796	2.94859	2.8723	1469.19	17	16.92
chr11.trna13_tRNA-Pro-TGG-2-1	3	4	3	2	305	227	GGCTCGT	2.60583	2.30253	0.00932332	0.000725133	2.796	2.94859	2.8723	1469.19	17	16.92
chr11.trna13_tRNA-Pro-TGG-2-1	30	31	138	146	790	758	CGGTTTG	119.868	168.085	0.183648	0.0126774	2.796	2.94859	2.8723	1469.19	17	16.92
chr11.trna13_tRNA-Pro-TGG-2-1	31	32	51	42	790	759	GGTTTGG	44.299	48.3532	0.0599465	0.00652023	2.796	2.94859	2.8723	1469.19	17	16.92
chr11.trna13_tRNA-Pro-TGG-2-1	32	33	7	10	786	757	GTTTGGG	6.08026	11.5127	0.0110579	0.00304352	2.796	2.94859	2.8723	1469.19	17	16.92
chr11.trna13_tRNA-Pro-TGG-2-1	45	46	19	16	108	87	AGGTCCC	16.5036	18.4203	0.179917	0.00564421	2.796	2.94859	2.8723	1469.19	17	16.92
chr11.trna13_tRNA-Pro-TGG-2-1	52	53	6	3	130	93	GGGTTCA	5.21165	3.4538	0.039206	0.0098258	2.796	2.94859	2.8723	1469.19	17	16.92
chr11.trna13_tRNA-Pro-TGG-2-1	58	59	4	3	154	89	AAATCCC	3.47443	3.4538	0.0298409	0.00546865	2.796	2.94859	2.8723	1469.19	17	16.92
chr11.trna13_tRNA-Pro-TGG-2-1	6	7	2	4	312	236	TCGTTGG	1.73722	4.60507	0.0116797	0.00745212	2.796	2.94859	2.8723	1469.19	17	16.92
chr11.trna13_tRNA-Pro-TGG-2-1	7	8	1	3	320	241	CGTTGGT	0.868609	3.4538	0.00778657	0.00659245	2.796	2.94859	2.8723	1469.19	17	16.92
chr19.trna8_tRNA-SeC-TCA-1-1	10	11	4	4	182	141	TGATCCT	3.47443	4.60507	0.0251734	0.00451896	0.388405	0.409491	0.398948	11097.9	48	NA
chr19.trna8_tRNA-SeC-TCA-1-1	13	14	2	1	193	145	TCCTCAG	1.73722	1.15127	0.00862962	0.00245093	0.388405	0.409491	0.398948	11097.9	48	NA
chr19.trna8_tRNA-SeC-TCA-1-1	17	18	3	4	147	119	CAGTGGT	2.60583	4.60507	0.0270108	0.00933754	0.388405	0.409491	0.398948	11097.9	48	NA
chr19.trna8_tRNA-SeC-TCA-1-1	20	21	84	76	424	335	TGGTCTG	72.9631	87.4962	0.212489	0.0203311	0.388405	0.409491	0.398948	11097.9	48	NA
chr19.trna8_tRNA-SeC-TCA-1-1	22	23	4	9	438	354	GTCTGGG	3.47443	10.3614	0.0172781	0.0115197	0.388405	0.409491	0.398948	11097.9	48	NA
chr19.trna8_tRNA-SeC-TCA-1-1	27	28	10	6	505	424	GGGTGCA	8.68609	6.9076	0.0169765	0.00399589	0.388405	0.409491	0.398948	11097.9	48	NA
chr19.trna8_tRNA-SeC-TCA-1-1	34	35	79	59	576	459	GGCTTCA	68.6201	67.9247	0.132847	0.00608994	0.388405	0.409491	0.398948	11097.9	48	NA
chr19.trna8_tRNA-SeC-TCA-1-1	35	36	93	79	590	471	GCTTCAA	80.7806	90.95	0.162678	0.00714257	0.388405	0.409491	0.398948	11097.9	48	NA
chr19.trna8_tRNA-SeC-TCA-1-1	42	43	11	10	717	564	ACCTGTA	9.5547	11.5127	0.0165361	0.00168913	0.388405	0.409491	0.398948	11097.9	48	NA
chr19.trna8_tRNA-SeC-TCA-1-1	44	45	10	4	675	533	CTGTAGC	8.68609	4.60507	0.0111598	0.00516904	0.388405	0.409491	0.398948	11097.9	48	NA
chr19.trna8_tRNA-SeC-TCA-1-1	48	49	8	5	666	521	AGCTGTC	6.94887	5.75633	0.0108045	0.00170772	0.388405	0.409491	0.398948	11097.9	48	NA
chr19.trna8_tRNA-SeC-TCA-1-1	50	51	1	1	661	514	CTGTCTA	0.868609	1.15127	0.00172919	0.000305941	0.388405	0.409491	0.398948	11097.9	48	NA
chr19.trna8_tRNA-SeC-TCA-1-1	52	53	109	83	652	506	GTCTAGC	94.6784	95.5551	0.165605	0.00222477	0.388405	0.409491	0.398948	11097.9	48	NA
chr19.trna8_tRNA-SeC-TCA-1-1	78	79	3	3	50	35	ACCTTTC	2.60583	3.4538	0.0728571	0.0181827	0.388405	0.409491	0.398948	11097.9	48	NA
trnaS33_tRNA-Ser-ACT	27	28	7	8	53	92	GCGTGCT	6.08026	9.21013	0.109516	0.0319039	0.176928	0.160821	0.168874	1043.6	56	12.13
trnaS33_tRNA-Ser-ACT	30	31	1	1	32	73	TGCTGCT	0.868609	1.15127	0.0224743	0.0124107	0.176928	0.160821	0.168874	1043.6	56	12.13
trnaS33_tRNA-Ser-ACT	6	7	3	1	384	485	CGGTTAG	2.60583	1.15127	0.00493718	0.00406632	0.176928	0.160821	0.168874	1043.6	56	12.13
trnaS33_tRNA-Ser-ACT	7	8	4	4	403	499	GGTTAGC	3.47443	4.60507	0.0089708	0.00135024	0.176928	0.160821	0.168874	1043.6	56	12.13
chr17.trna33_tRNA-Ser-AGA-2-6	38	39	19	13	1900	1278	AAATCCA	16.5036	14.9665	0.0100861	0.000121724	13.288	9.93482	11.6114	1298.47	4	15.22
chr17.trna33_tRNA-Ser-AGA-2-6	4	5	18	11	1706	1155	TAGTCGT	15.635	12.6639	0.0100374	0.000726331	13.288	9.93482	11.6114	1298.47	4	15.22
chr17.trna33_tRNA-Ser-AGA-2-6	42	43	7	7	1952	1360	CCATTGG	6.08026	8.05886	0.00436656	0.00110379	13.288	9.93482	11.6114	1298.47	4	15.22
chr17.trna33_tRNA-Ser-AGA-2-6	43	44	5	1	1962	1375	CATTGGG	4.34304	1.15127	0.00163785	0.00128775	13.288	9.93482	11.6114	1298.47	4	15.22
chr17.trna33_tRNA-Ser-AGA-2-6	48	49	490	357	2063	1577	GGGTCTC	425.618	411.002	0.231949	0.00787645	13.288	9.93482	11.6114	1298.47	4	15.22
chr17.trna33_tRNA-Ser-AGA-2-6	50	51	854	702	2126	1705	GTCTCCC	741.792	808.189	0.406712	0.00709715	13.288	9.93482	11.6114	1298.47	4	15.22
chr17.trna33_tRNA-Ser-AGA-2-6	62	63	4	2	1118	1468	AGGTTCG	3.47443	2.30253	0.00247011	0.00156654	13.288	9.93482	11.6114	1298.47	4	15.22
chr17.trna33_tRNA-Ser-AGA-2-6	68	69	4	1	637	391	GAATCCT	3.47443	1.15127	0.00441849	0.00263177	13.288	9.93482	11.6114	1298.47	4	15.22
chr17.trna33_tRNA-Ser-AGA-2-6	7	8	13	4	1733	1168	TCGTGGC	11.2919	4.60507	0.00546305	0.00288272	13.288	9.93482	11.6114	1298.47	4	15.22
chr17.trna33_tRNA-Ser-AGA-2-6	71	72	14	3	593	377	TCCTGCC	12.1605	3.4538	0.0157832	0.0110671	13.288	9.93482	11.6114	1298.47	4	15.22
chr17.trna33_tRNA-Ser-AGA-2-6	78	79	45	9	136	105	GACTACG	39.0874	10.3614	0.208298	0.17336	13.288	9.93482	11.6114	1298.47	4	15.22
chr12.trna2_tRNA-Ser-CGA-4-1	38	39	20	12	716	663	AAATCCA	17.3722	13.8152	0.0230163	0.00695327	6.07648	5.85579	5.96614	1215.65	7	4.41
chr12.trna2_tRNA-Ser-CGA-4-1	43	44	7	9	744	713	CAATGGG	6.08026	10.3614	0.0110157	0.00227273	6.07648	5.85579	5.96614	1215.65	7	4.41
chr12.trna2_tRNA-Ser-CGA-4-1	48	49	277	269	831	796	GGGTTTC	240.605	309.691	0.335637	0.00325719	6.07648	5.85579	5.96614	1215.65	7	4.41
chr12.trna2_tRNA-Ser-CGA-4-1	49	50	11	16	854	830	GGTTTCC	9.5547	18.4203	0.0160788	0.00452304	6.07648	5.85579	5.96614	1215.65	7	4.41
chr12.trna2_tRNA-Ser-CGA-4-1	50	51	267	244	860	829	GTTTCCC	231.919	280.909	0.302398	0.0114089	6.07648	5.85579	5.96614	1215.65	7	4.41
chr12.trna2_tRNA-Ser-CGA-4-1	68	69	14	7	344	226	GAATCCT	12.1605	8.05886	0.0358356	0.00687606	6.07648	5.85579	5.96614	1215.65	7	4.41
chr12.trna2_tRNA-Ser-CGA-4-1	7	8	1	1	211	331	CGGTGGC	0.868609	1.15127	0.00388024	0.00121494	6.07648	5.85579	5.96614	1215.65	7	4.41
chr12.trna2_tRNA-Ser-CGA-4-1	71	72	31	15	329	217	TCCTGTT	26.9269	17.269	0.0816747	0.0177487	6.07648	5.85579	5.96614	1215.65	7	4.41
chr12.trna2_tRNA-Ser-CGA-4-1	73	74	7	7	289	191	CTGTTCG	6.08026	8.05886	0.0304353	0.00878775	6.07648	5.85579	5.96614	1215.65	7	4.41
chr12.trna2_tRNA-Ser-CGA-4-1	74	75	22	10	187	132	TGTTCGT	19.1094	11.5127	0.0967023	0.0296203	6.07648	5.85579	5.96614	1215.65	7	4.41
chr11.trna6_tRNA-Ser-GCT-3-1	35	36	25	15	740	433	TGCTAAT	21.7152	17.269	0.0342129	0.000606873	2.92611	1.87977	2.40294	2676.1	19	19.46
chr11.trna6_tRNA-Ser-GCT-3-1	38	39	98	49	769	447	TAATCCA	85.1237	56.4121	0.118529	0.0125996	2.92611	1.87977	2.40294	2676.1	19	19.46
chr11.trna6_tRNA-Ser-GCT-3-1	42	43	16	10	830	507	CCATTGT	13.8977	11.5127	0.0195005	0.000315905	2.92611	1.87977	2.40294	2676.1	19	19.46
chr11.trna6_tRNA-Ser-GCT-3-1	43	44	12	8	846	514	CATTGTG	10.4233	9.21013	0.0148743	0.00097567	2.92611	1.87977	2.40294	2676.1	19	19.46
chr11.trna6_tRNA-Ser-GCT-3-1	45	46	9	8	863	522	TTGTGCT	7.81748	9.21013	0.0128772	0.00346265	2.92611	1.87977	2.40294	2676.1	19	19.46
chr11.trna6_tRNA-Ser-GCT-3-1	48	49	208	135	900	539	TGCTTTG	180.671	155.421	0.240787	0.0136844	2.92611	1.87977	2.40294	2676.1	19	19.46
chr11.trna6_tRNA-Ser-GCT-3-1	49	50	61	22	929	563	GCTTTGC	52.9851	25.3279	0.0523692	0.0187989	2.92611	1.87977	2.40294	2676.1	19	19.46
chr11.trna6_tRNA-Ser-GCT-3-1	50	51	250	135	957	569	CTTTGCA	217.152	155.421	0.249246	0.0169527	2.92611	1.87977	2.40294	2676.1	19	19.46
chr11.trna6_tRNA-Ser-GCT-3-1	68	69	12	5	489	334	GAATCCC	10.4233	5.75633	0.019755	0.00676688	2.92611	1.87977	2.40294	2676.1	19	19.46
chr11.trna6_tRNA-Ser-GCT-3-1	7	8	6	3	914	459	AGGTGGC	5.21165	3.4538	0.00655025	2.02259e-05	2.92611	1.87977	2.40294	2676.1	19	19.46
chr11.trna6_tRNA-Ser-GCT-3-1	73	74	21	10	427	287	CCATCCT	18.2408	11.5127	0.0420118	0.0101379	2.92611	1.87977	2.40294	2676.1	19	19.46
chr11.trna6_tRNA-Ser-GCT-3-1	76	77	2	1	301	221	TCCTCGT	1.73722	1.15127	0.0055847	0.00149881	2.92611	1.87977	2.40294	2676.1	19	19.46
chr11.trna6_tRNA-Ser-GCT-3-1	79	80	5	2	241	167	TCGTCGN	4.34304	2.30253	0.0163615	0.00620192	2.92611	1.87977	2.40294	2676.1	19	19.46
trnaS27-T16GT34G_tRNA-Ser-GGA	32	33	2	1	12	9	GACTGGA	1.73722	1.15127	0.138889	0.0392837	7.34331	4.4461	5.89471	2872.89	8	17.68
trnaS27-T16GT34G_tRNA-Ser-GGA	38	39	18	19	1881	1211	AAATCCA	15.635	21.8741	0.0126294	0.00432759	7.34331	4.4461	5.89471	2872.89	8	17.68
trnaS27-T16GT34G_tRNA-Ser-GGA	42	43	11	6	1939	1287	CCATTGG	9.5547	6.9076	0.00516752	0.000714901	7.34331	4.4461	5.89471	2872.89	8	17.68
trnaS27-T16GT34G_tRNA-Ser-GGA	43	44	7	4	1961	1296	CATTGGG	6.08026	4.60507	0.00332801	0.000341665	7.34331	4.4461	5.89471	2872.89	8	17.68
trnaS27-T16GT34G_tRNA-Ser-GGA	48	49	499	347	2104	1492	GGGTCTC	433.436	399.489	0.234871	0.00324815	7.34331	4.4461	5.89471	2872.89	8	17.68
trnaS27-T16GT34G_tRNA-Ser-GGA	50	51	881	677	2194	1635	GTCTCCC	765.244	779.407	0.407808	0.00885128	7.34331	4.4461	5.89471	2872.89	8	17.68
trnaS27-T16GT34G_tRNA-Ser-GGA	62	63	1	2	1236	1481	AGGTTCG	0.868609	2.30253	0.00107975	0.000382812	7.34331	4.4461	5.89471	2872.89	8	17.68
trnaS27-T16GT34G_tRNA-Ser-GGA	68	69	3	7	1098	634	GAATCCT	2.60583	8.05886	0.00688662	0.00587519	7.34331	4.4461	5.89471	2872.89	8	17.68
trnaS27-T16GT34G_tRNA-Ser-GGA	71	72	14	10	1246	732	TCCTGCC	12.1605	11.5127	0.0124486	0.00171491	7.34331	4.4461	5.89471	2872.89	8	17.68
trnaS27-T16GT34G_tRNA-Ser-GGA	78	79	230	80	805	461	GACTACG	199.78	92.1013	0.229625	0.0793222	7.34331	4.4461	5.89471	2872.89	8	17.68
chr10.trna2_tRNA-Ser-TGA-1-1	33	34	1	1	23	10	ACTTGAA	0.868609	1.15127	0.0717391	0.0399669	30.933	25.2504	28.0917	484.962	1	12.21
chr10.trna2_tRNA-Ser-TGA-1-1	38	39	17	14	1557	1112	AAATCCA	14.7663	16.1177	0.0117542	0.00118193	30.933	25.2504	28.0917	484.962	1	12.21
chr10.trna2_tRNA-Ser-TGA-1-1	43	44	9	4	1600	1171	CAATGGG	7.81748	4.60507	0.00452044	0.00156208	30.933	25.2504	28.0917	484.962	1	12.21
chr10.trna2_tRNA-Ser-TGA-1-1	48	49	451	320	1729	1339	GGGTCTC	391.743	368.405	0.249914	0.0154574	30.933	25.2504	28.0917	484.962	1	12.21
chr10.trna2_tRNA-Ser-TGA-1-1	50	51	814	696	1800	1479	GTCTCCC	707.048	801.281	0.461405	0.0129867	30.933	25.2504	28.0917	484.962	1	12.21
chr10.trna2_tRNA-Ser-TGA-1-1	74	75	2	1	330	249	TGCTCGC	1.73722	1.15127	0.00503834	0.00144571	30.933	25.2504	28.0917	484.962	1	12.21
chr17.trna34_tRNA-Thr-AGT-1-2	36	37	3	4	1088	557	TAGTAAA	2.60583	4.60507	0.00496934	0.00312822	1.40294	0.756361	1.07965	3534.26	32	13.12
chr17.trna34_tRNA-Thr-AGT-1-2	47	48	413	158	1201	614	AGATCCT	358.735	181.9	0.300605	0.0612009	1.40294	0.756361	1.07965	3534.26	32	13.12
chr17.trna34_tRNA-Thr-AGT-1-2	50	51	13	3	1260	648	TCCTGGG	11.2919	3.4538	0.00747354	0.0040219	1.40294	0.756361	1.07965	3534.26	32	13.12
chr17.trna34_tRNA-Thr-AGT-1-2	54	55	3	1	1038	625	GGGTTCG	2.60583	1.15127	0.00224509	0.00091229	1.40294	0.756361	1.07965	3534.26	32	13.12
chr17.trna34_tRNA-Thr-AGT-1-2	60	61	20	10	872	566	GAATCCC	17.3722	11.5127	0.0203018	0.00372499	1.40294	0.756361	1.07965	3534.26	32	13.12
chr17.trna34_tRNA-Thr-AGT-1-2	69	70	42	25	719	477	CGGTGCC	36.4816	28.7817	0.0554127	0.00424516	1.40294	0.756361	1.07965	3534.26	32	13.12
chr16.trna16_tRNA-Thr-CGT-2-1	15	16	10	3	41	20	AAGTGGT	8.68609	3.4538	0.196951	0.0663991	0.471278	0.533413	0.502345	5971.3	45	6.05
chr16.trna16_tRNA-Thr-CGT-2-1	34	35	4	1	390	364	TCGTAAA	3.47443	1.15127	0.00650183	0.00530978	0.471278	0.533413	0.502345	5971.3	45	6.05
chr16.trna16_tRNA-Thr-CGT-2-1	45	46	154	122	457	396	AGATCAC	133.766	140.454	0.322531	0.020435	0.471278	0.533413	0.502345	5971.3	45	6.05
chr16.trna16_tRNA-Thr-CGT-2-1	52	53	2	5	1123	766	GGGTTCG	1.73722	5.75633	0.00415418	0.00335626	0.471278	0.533413	0.502345	5971.3	45	6.05
chr16.trna16_tRNA-Thr-CGT-2-1	63	64	2	1	839	614	CCGTCCG	1.73722	1.15127	0.00200623	0.000533955	0.471278	0.533413	0.502345	5971.3	45	6.05
chr16.trna16_tRNA-Thr-CGT-2-1	67	68	60	49	415	356	CCGTGCC	52.1165	56.4121	0.141109	0.00490581	0.471278	0.533413	0.502345	5971.3	45	6.05
chr16.trna16_tRNA-Thr-CGT-2-1	71	72	61	47	375	330	GCCTNNN	52.9851	54.1095	0.152545	0.0143136	0.471278	0.533413	0.502345	5971.3	45	6.05
trnaT4-A35G_tRNA-Thr-GGT	36	37	12	14	3044	2107	TGGTAAA	10.4233	16.1177	0.00529335	0.00191084	0.925274	0.727933	0.826604	21123	39	18.89
trnaT4-A35G_tRNA-Thr-GGT	47	48	1208	782	3246	2218	AGATCCT	1049.28	900.29	0.36236	0.0138455	0.925274	0.727933	0.826604	21123	39	18.89
trnaT4-A35G_tRNA-Thr-GGT	50	51	16	15	3326	2263	TCCTGGG	13.8977	17.269	0.00571948	0.00128537	0.925274	0.727933	0.826604	21123	39	18.89
trnaT4-A35G_tRNA-Thr-GGT	54	55	21	10	3091	2267	GGGTTCG	18.2408	11.5127	0.00560252	0.0016849	0.925274	0.727933	0.826604	21123	39	18.89
trnaT4-A35G_tRNA-Thr-GGT	55	56	9	7	3098	2273	GGTTCGA	7.81748	8.05886	0.00299237	0.000123412	0.925274	0.727933	0.826604	21123	39	18.89
trnaT4-A35G_tRNA-Thr-GGT	60	61	69	41	4114	2907	GAATCCC	59.934	47.2019	0.0154379	0.00188664	0.925274	0.727933	0.826604	21123	39	18.89
trnaT4-A35G_tRNA-Thr-GGT	73	74	587	304	4376	3171	GCCTCCA	509.873	349.985	0.115005	0.0270624	0.925274	0.727933	0.826604	21123	39	18.89
chr1.trna53_tRNA-Thr-TGT-2-1	15	16	28	6	270	177	CAGTGGT	24.321	6.9076	0.068801	0.0493599	1.12005	1.0219	1.07098	2587.62	33	15.11
chr1.trna53_tRNA-Thr-TGT-2-1	18	19	5	4	179	132	TGGTTAG	4.34304	4.60507	0.029118	0.00167589	1.12005	1.0219	1.07098	2587.62	33	15.11
chr1.trna53_tRNA-Thr-TGT-2-1	3	4	5	7	353	273	GGCTCCA	4.34304	8.05886	0.0199027	0.00811527	1.12005	1.0219	1.07098	2587.62	33	15.11
chr1.trna53_tRNA-Thr-TGT-2-1	32	33	2	3	205	154	GTCTTGT	1.73722	3.4538	0.0146183	0.0068762	1.12005	1.0219	1.07098	2587.62	33	15.11
chr1.trna53_tRNA-Thr-TGT-2-1	33	34	15	2	203	153	TCTTGTA	13.0291	2.30253	0.0434818	0.043006	1.12005	1.0219	1.07098	2587.62	33	15.11
chr1.trna53_tRNA-Thr-TGT-2-1	35	36	2	6	542	423	TTGTAAA	1.73722	6.9076	0.00893722	0.00742063	1.12005	1.0219	1.07098	2587.62	33	15.11
chr1.trna53_tRNA-Thr-TGT-2-1	46	47	156	129	810	664	GGGTCGC	135.503	148.513	0.193435	0.00119113	1.12005	1.0219	1.07098	2587.62	33	15.11
chr1.trna53_tRNA-Thr-TGT-2-1	53	54	1	4	728	551	GAGTTCG	0.868609	4.60507	0.00431658	0.00416196	1.12005	1.0219	1.07098	2587.62	33	15.11
chr1.trna53_tRNA-Thr-TGT-2-1	54	55	1	2	716	539	AGTTCGA	0.868609	2.30253	0.00255361	0.00163619	1.12005	1.0219	1.07098	2587.62	33	15.11
chr1.trna53_tRNA-Thr-TGT-2-1	58	59	25	24	548	366	CGATCCT	21.7152	27.6304	0.0555971	0.0141091	1.12005	1.0219	1.07098	2587.62	33	15.11
chr1.trna53_tRNA-Thr-TGT-2-1	65	66	11	6	407	280	CGCTGGG	9.5547	6.9076	0.0242278	0.00395871	1.12005	1.0219	1.07098	2587.62	33	15.11
chr1.trna53_tRNA-Thr-TGT-2-1	7	8	11	7	365	280	CCATAGC	9.5547	8.05886	0.0275685	0.0036324	1.12005	1.0219	1.07098	2587.62	33	15.11
chr1.trna53_tRNA-Thr-TGT-2-1	72	73	11	6	292	187	GCCTNNN	9.5547	6.9076	0.0348784	0.00394967	1.12005	1.0219	1.07098	2587.62	33	15.11
chr12.trna6_tRNA-Trp-CCA-4-1	18	19	1	3	52	25	CGGTAGC	0.868609	3.4538	0.0696154	0.0712546	0.266334	0.23784	0.252087	1503.19	54	13.17
chr12.trna6_tRNA-Trp-CCA-4-1	25	26	1	1	211	166	GCGTCTG	0.868609	1.15127	0.00538172	0.000908462	0.266334	0.23784	0.252087	1503.19	54	13.17
chr12.trna6_tRNA-Trp-CCA-4-1	31	32	5	3	238	183	GACTCCA	4.34304	3.4538	0.0187009	0.00326327	0.266334	0.23784	0.252087	1503.19	54	13.17
chr12.trna6_tRNA-Trp-CCA-4-1	4	5	13	7	1388	427	ACCTCGT	11.2919	8.05886	0.0128797	0.00496916	0.266334	0.23784	0.252087	1503.19	54	13.17
chr12.trna6_tRNA-Trp-CCA-4-1	46	47	2	3	200	85	GGCTGCG	1.73722	3.4538	0.0226471	0.0178856	0.266334	0.23784	0.252087	1503.19	54	13.17
chr12.trna6_tRNA-Trp-CCA-4-1	7	8	10	5	1388	430	TCGTGGC	8.68609	5.75633	0.00941626	0.00312774	0.266334	0.23784	0.252087	1503.19	54	13.17
chr2.trna12_tRNA-Tyr-ATA-1-1	10	11	5	4	21	11	TAGTTCA	4.34304	4.60507	0.300866	0.088771	NA	76.765	NA	NA	58	12.19
chr2.trna12_tRNA-Tyr-ATA-1-1	50	51	1	2	41	53	TGCTGGT	0.868609	2.30253	0.031063	0.00943677	NA	76.765	NA	NA	58	12.19
chr2.trna12_tRNA-Tyr-ATA-1-1	59	60	9	14	64	66	GATTCCA	7.81748	16.1177	0.176373	0.0505555	NA	76.765	NA	NA	58	12.19
chr14.trna16_tRNA-Tyr-GTA-5-4	3	4	3	2	286	153	CCTTCGA	2.60583	2.30253	0.0117807	0.00182602	0.514697	0.246042	0.380369	6473.82	49	15.31
chr14.trna16_tRNA-Tyr-GTA-5-4	38	39	11	6	544	199	AGATCCT	9.5547	6.9076	0.0251857	0.00702169	0.514697	0.246042	0.380369	6473.82	49	15.31
chr14.trna16_tRNA-Tyr-GTA-5-4	41	42	3	3	577	210	TCCTTAG	2.60583	3.4538	0.00974251	0.00642506	0.514697	0.246042	0.380369	6473.82	49	15.31
chr14.trna16_tRNA-Tyr-GTA-5-4	42	43	38	10	600	242	CCTTAGG	33.0071	11.5127	0.0523278	0.0155641	0.514697	0.246042	0.380369	6473.82	49	15.31
chr14.trna16_tRNA-Tyr-GTA-5-4	46	47	183	49	744	429	AGGTCGC	158.955	56.4121	0.180093	0.0931603	0.514697	0.246042	0.380369	6473.82	49	15.31
chr14.trna16_tRNA-Tyr-GTA-5-4	50	51	25	12	894	545	CGCTGGT	21.7152	13.8152	0.0249913	0.00420436	0.514697	0.246042	0.380369	6473.82	49	15.31
chr14.trna16_tRNA-Tyr-GTA-5-4	58	59	23	14	830	686	CGATTCC	19.978	16.1177	0.0240595	0.00516377	0.514697	0.246042	0.380369	6473.82	49	15.31
chr14.trna16_tRNA-Tyr-GTA-5-4	59	60	19	9	815	672	GATTCCG	16.5036	10.3614	0.0183529	0.00701452	0.514697	0.246042	0.380369	6473.82	49	15.31
chr14.trna16_tRNA-Tyr-GTA-5-4	65	66	9	13	533	438	GGCTCGA	7.81748	14.9665	0.023283	0.0090473	0.514697	0.246042	0.380369	6473.82	49	15.31
chr14.trna16_tRNA-Tyr-GTA-5-4	7	8	5	2	421	237	CGATAGC	4.34304	2.30253	0.0101577	0.0024308	0.514697	0.246042	0.380369	6473.82	49	15.31
chr3.trna3_tRNA-Val-AAC-1-1	10	11	5	1	1174	849	TAGTGTA	4.34304	1.15127	0.0027184	0.00217866	0.722733	1.05197	0.887349	929.316	38	11.03
chr3.trna3_tRNA-Val-AAC-1-1	12	13	2	1	1284	895	GTGTAGT	1.73722	1.15127	0.00133748	0.000311349	0.722733	1.05197	0.887349	929.316	38	11.03
chr3.trna3_tRNA-Val-AAC-1-1	21	22	6	6	806	757	TTATCAC	5.21165	6.9076	0.0076851	0.000340723	0.722733	1.05197	0.887349	929.316	38	11.03
chr3.trna3_tRNA-Val-AAC-1-1	3	4	7	3	1114	805	GTTTCCG	6.08026	3.4538	0.00500519	0.00180804	0.722733	1.05197	0.887349	929.316	38	11.03
chr3.trna3_tRNA-Val-AAC-1-1	32	33	25	45	401	354	GCCTAAC	21.7152	51.807	0.0947314	0.0458025	0.722733	1.05197	0.887349	929.316	38	11.03
chr3.trna3_tRNA-Val-AAC-1-1	53	54	6	7	725	384	CGGTTCG	5.21165	8.05886	0.0132525	0.00703805	0.722733	1.05197	0.887349	929.316	38	11.03
chr3.trna3_tRNA-Val-AAC-1-1	54	55	5	1	725	384	GGTTCGA	4.34304	1.15127	0.00475036	0.00303517	0.722733	1.05197	0.887349	929.316	38	11.03
chr3.trna3_tRNA-Val-AAC-1-1	7	8	7	10	1150	827	CCGTAGT	6.08026	11.5127	0.00908943	0.00424614	0.722733	1.05197	0.887349	929.316	38	11.03
chr1.trna83_tRNA-Val-CAC-1-1	10	11	9	5	1536	1620	TAGTGTA	7.81748	5.75633	0.0044729	0.00196078	0.723862	0.70247	0.713166	44684.7	41	28.12
chr1.trna83_tRNA-Val-CAC-1-1	12	13	4	2	1778	1758	GTGTAGT	3.47443	2.30253	0.00169369	0.000786347	0.723862	0.70247	0.713166	44684.7	41	28.12
chr1.trna83_tRNA-Val-CAC-1-1	21	22	379	187	15661	10028	TTATCAC	329.203	215.287	0.021424	0.00392618	0.723862	0.70247	0.713166	44684.7	41	28.12
chr1.trna83_tRNA-Val-CAC-1-1	26	27	40	28	16168	10506	ACGTTCG	34.7443	32.2355	0.00256958	0.000135143	0.723862	0.70247	0.713166	44684.7	41	28.12
chr1.trna83_tRNA-Val-CAC-1-1	27	28	92	62	16194	10524	CGTTCGC	79.912	71.3785	0.00578621	0.000148619	0.723862	0.70247	0.713166	44684.7	41	28.12
chr1.trna83_tRNA-Val-CAC-1-1	3	4	8	12	1443	1541	GTTTCCG	6.94887	13.8152	0.00666558	0.00158614	0.723862	0.70247	0.713166	44684.7	41	28.12
chr1.trna83_tRNA-Val-CAC-1-1	32	33	2671	1860	16396	10433	GCCTCAC	2320.05	2141.36	0.170593	0.0108717	0.723862	0.70247	0.713166	44684.7	41	28.12
chr1.trna83_tRNA-Val-CAC-1-1	53	54	109	43	7003	2691	CGGTTCG	94.6784	49.5045	0.015772	0.000293048	0.723862	0.70247	0.713166	44684.7	41	28.12
chr1.trna83_tRNA-Val-CAC-1-1	54	55	84	20	6986	2682	GGTTCGA	72.9631	23.0253	0.00974058	0.0032293	0.723862	0.70247	0.713166	44684.7	41	28.12
chr1.trna83_tRNA-Val-CAC-1-1	7	8	12	27	1503	1588	CCGTAGT	10.4233	31.0842	0.0124933	0.00637703	0.723862	0.70247	0.713166	44684.7	41	28.12
trnaV2-C34G_tRNA-Val-GAC	10	11	152	169	15655	17471	TAGTGTA	132.029	194.564	0.00969127	2.55869e-05	0.980477	1.02886	1.00467	56160.6	35	14.46
trnaV2-C34G_tRNA-Val-GAC	12	13	41	44	15928	17645	GTGTAGT	35.613	50.6557	0.00253385	5.68932e-05	0.980477	1.02886	1.00467	56160.6	35	14.46
trnaV2-C34G_tRNA-Val-GAC	21	22	549	403	27334	23351	TTATCAC	476.866	463.96	0.0186716	0.00199865	0.980477	1.02886	1.00467	56160.6	35	14.46
trnaV2-C34G_tRNA-Val-GAC	26	27	23	26	27783	23676	ACGTTCG	19.978	29.9329	0.000963001	0.000191141	0.980477	1.02886	1.00467	56160.6	35	14.46
trnaV2-C34G_tRNA-Val-GAC	27	28	118	81	27805	23688	CGTTCGC	102.496	93.2526	0.00383165	0.00058293	0.980477	1.02886	1.00467	56160.6	35	14.46
trnaV2-C34G_tRNA-Val-GAC	3	4	118	159	15395	17186	GTTTCCG	102.496	183.051	0.00845827	0.0011221	0.980477	1.02886	1.00467	56160.6	35	14.46
trnaV2-C34G_tRNA-Val-GAC	32	33	4075	2664	27867	23504	GCCTGAC	3539.58	3066.97	0.129786	0.0232553	0.980477	1.02886	1.00467	56160.6	35	14.46
trnaV2-C34G_tRNA-Val-GAC	53	54	89	32	5719	1902	CGGTTCG	77.3062	36.8405	0.0161933	0.000892534	0.980477	1.02886	1.00467	56160.6	35	14.46
trnaV2-C34G_tRNA-Val-GAC	54	55	70	18	5711	1897	GGTTCGA	60.8026	20.7228	0.0108729	0.00195754	0.980477	1.02886	1.00467	56160.6	35	14.46
trnaV2-C34G_tRNA-Val-GAC	7	8	504	587	15519	17330	CCGTAGT	437.779	675.793	0.0331741	0.000986823	0.980477	1.02886	1.00467	56160.6	35	14.46
chr10.trna6_tRNA-Val-TAC-3-1	21	22	16	10	1526	889	TTATCAC	13.8977	11.5127	0.0108668	0.000539993	0.185454	0.149372	0.167413	36608.3	57	7.08
chr10.trna6_tRNA-Val-TAC-3-1	26	27	5	7	1605	972	ACATCTG	4.34304	8.05886	0.00515846	0.00288951	0.185454	0.149372	0.167413	36608.3	57	7.08
chr10.trna6_tRNA-Val-TAC-3-1	28	29	17	8	1616	978	ATCTGCT	14.7663	9.21013	0.00934988	0.00165452	0.185454	0.149372	0.167413	36608.3	57	7.08
chr10.trna6_tRNA-Val-TAC-3-1	3	4	8	6	701	635	GGTTCCA	6.94887	6.9076	0.0104305	0.00138837	0.185454	0.149372	0.167413	36608.3	57	7.08
chr10.trna6_tRNA-Val-TAC-3-1	31	32	68	35	1599	904	TGCTTTA	59.0654	40.2943	0.0406217	0.00269391	0.185454	0.149372	0.167413	36608.3	57	7.08
chr10.trna6_tRNA-Val-TAC-3-1	32	33	361	243	1618	910	GCTTTAC	313.568	279.758	0.245074	0.0310547	0.185454	0.149372	0.167413	36608.3	57	7.08
chr10.trna6_tRNA-Val-TAC-3-1	33	34	91	48	1605	902	CTTTACA	79.0434	55.2608	0.0549564	0.00246267	0.185454	0.149372	0.167413	36608.3	57	7.08
chr10.trna6_tRNA-Val-TAC-3-1	46	47	113	30	849	317	AGGTCCT	98.1528	34.538	0.113867	0.0271957	0.185454	0.149372	0.167413	36608.3	57	7.08
chr10.trna6_tRNA-Val-TAC-3-1	49	50	7	2	897	335	TCCTGGG	6.08026	2.30253	0.00688697	0.00129658	0.185454	0.149372	0.167413	36608.3	57	7.08
chr10.trna6_tRNA-Val-TAC-3-1	54	55	4	2	530	246	GGTTCAA	3.47443	2.30253	0.00783863	0.000412181	0.185454	0.149372	0.167413	36608.3	57	7.08
chr10.trna6_tRNA-Val-TAC-3-1	65	66	1	1	127	89	CAGTGGA	0.868609	1.15127	0.00955499	0.00237725	0.185454	0.149372	0.167413	36608.3	57	7.08
chr10.trna6_tRNA-Val-TAC-3-1	7	8	12	4	712	646	CCATAGT	10.4233	4.60507	0.0115229	0.00753916	0.185454	0.149372	0.167413	36608.3	57	7.08
