# Supplementary material for: HDLBP binds ER-targeted mRNAs by multivalent interactions to promote protein synthesis of transmembrane and secreted proteins
Source: Nat Commun. 2022 May 18;13:2727. doi: 10.1038/s41467-022-30322-7 (PMC9117268; doi:10.1038/s41467-022-30322-7)
Supplement: Supplementary file 11 — Supplementary Data 8 [file 41467_2022_30322_MOESM11_ESM.xls]

## Sheet: up_tumor
gene_id	Symbol	baseMean.tumor.KO.WT	log2FoldChange.tumor.KO.WT	padj.tumor.KO.WT	Annotation	reg_tumor	tpm.Tumor_HDLBP_KO_2	tpm.Tumor_HDLBP_KO_3	tpm.Tumor_HDLBP_KO_4	tpm.Tumor_HDLBP_KO_5	tpm.Tumor_WT_1	tpm.Tumor_WT_2	tpm.Tumor_WT_3	tpm.Tumor_WT_4	tpm.Tumor_WT_5	tpm.Tumor_WT_6	tpm.Tumor_WT_7	tpm.Tumor_WT_8
ENSG00000153266.8	FEZF2	36.8771	9.40158	3.39061e-05	protein_coding	up_tumor	19.82	0.37	3.15	0.55	0	0	0	0	0	0	0	0
ENSG00000255073.4	ZFP91-CNTF	428.287	9.29384	7.95486e-24	protein_coding	up_tumor	65.03	28.49	220.24	31.85	0.26	0	0.29	0.22	0.14	0	0	0.33
ENSG00000268171.1	AC068620.1	114.351	8.78602	2.995e-12	protein_coding	up_tumor	185.62	7.15	192	12.84	0	0.3	0	0.25	0.28	0	0.75	0.87
ENSG00000162825.12	NBPF8	1028.54	8.36552	1.07688e-29	protein_coding	up_tumor	552.38	98.91	695.85	147.89	0.51	1.25	2.09	0.12	0.29	0.12	0.11	0.35
ENSG00000182393.2	IFNL1	13.0307	7.89026	1.34645e-08	protein_coding	up_tumor	13.59	0.86	6.3	0.88	0	0	0	0	0	0	0	0
ENSG00000196767.4	POU3F4	66.7172	7.80802	4.9473e-05	protein_coding	up_tumor	41.26	0.32	17.42	0.25	0.3	0	0	0	0	0	0.06	0.43
ENSG00000260342.2	RP11-1035H13.3	20.1128	7.40468	0.0433157	protein_coding	up_tumor	23.85	0	12.91	0	0	0	0	0	0	0	0	0.66
ENSG00000248385.3	TARM1	91.2377	7.09007	2.33325e-11	protein_coding	up_tumor	65.16	2.28	30.88	2.65	0.32	0.5	0.13	0.17	0.1	0.29	0.11	0.55
ENSG00000183709.7	IFNL2	9.2644	7.02304	1.78925e-05	protein_coding	up_tumor	11.58	0	4.94	1.14	0.26	0	0	0	0	0	0	0
ENSG00000268643.1	AC006486.9	5.98081	6.77608	0.0675575	protein_coding	up_tumor	7.01	0	6.83	0	0	0	0	0	0	0	0	0
ENSG00000255863.1	AC073610.5	6.61795	6.54122	5.55439e-08	protein_coding	up_tumor	9.68	14.8	1.17	5.69	0	0	0	0	0	0.48	0	0
ENSG00000268328.1	AC019206.1	8.44841	6.50983	2.09132e-06	protein_coding	up_tumor	55.13	1.94	14.71	4.88	0	1.07	0	0.71	0	0	0	0
ENSG00000269064.1	AL160286.1	37.8364	6.37455	1.63364e-09	protein_coding	up_tumor	314.84	9.54	310.02	14.17	0	4.14	1.82	2.32	3	1.71	0	9.36
ENSG00000185565.7	LSAMP	142.346	6.2597	3.40145e-11	protein_coding	up_tumor	13.77	0.47	9.4	1.35	0.9	0.55	0.31	0.16	0.51	0.07	0.48	0.41
ENSG00000187871.2	GFRAL	388.507	6.24153	6.15197e-11	protein_coding	up_tumor	191.54	6.41	61.47	4.92	1.25	0.58	0.84	1.29	0.94	1.09	1.28	3.15
ENSG00000181092.5	ADIPOQ	185.319	6.20607	4.40761e-10	protein_coding	up_tumor	31.19	1.32	20.96	0.72	0.16	0.34	0.26	0.15	0.19	0.51	0.06	0.43
ENSG00000183117.13	CSMD1	125.825	6.13691	1.07713e-09	protein_coding	up_tumor	26.02	1.21	13.79	0.74	0.42	0.24	0.17	0.18	0.18	0.33	0.05	0.25
ENSG00000164393.4	GPR111	199.861	5.79135	2.98576e-09	protein_coding	up_tumor	37.8	0.76	12.18	0.66	0.29	0.32	0.47	0.39	0.27	0.25	0.33	0.48
ENSG00000002933.3	TMEM176A	486.158	5.75315	5.40072e-11	protein_coding	up_tumor	482.1	18.03	190.21	14.02	4.62	2.75	5.7	6.02	4.67	5	4.14	7.86
ENSG00000102230.9	PCYT1B	92.997	5.69395	3.17094e-12	protein_coding	up_tumor	14.8	0.59	7.25	0.44	0.26	0.11	0.23	0.2	0.1	0.12	0.22	0.16
ENSG00000118972.1	FGF23	61.7768	5.6538	2.55195e-10	protein_coding	up_tumor	11.78	0.85	15.43	0.43	0.22	0	0.11	0.2	0.16	0.23	0.25	0.41
ENSG00000173610.7	UGT2A1	17.5184	5.50822	1.55359e-05	protein_coding	up_tumor	23.18	0.64	17.61	1.76	0.56	0.33	0	0.19	0	0	0	0.32
ENSG00000152763.12	WDR78	351.575	5.31783	1.41735e-09	protein_coding	up_tumor	71.97	2.14	32.77	2.09	1.85	1.31	1.32	2.54	1.74	1.52	2.27	2.38
ENSG00000206579.7	XKR4	358.943	5.24922	2.87136e-10	protein_coding	up_tumor	14.36	0.87	7.14	0.68	0.28	0.1	0.15	0.2	0.2	0.28	0.16	0.4
ENSG00000204909.3	SPINK9	164.268	5.23307	4.35205e-14	protein_coding	up_tumor	96.69	17.46	280.85	31.39	6.29	1.54	2.65	1.34	2.42	7.57	2.28	5.01
ENSG00000177800.2	TMEM78	182.933	5.22802	6.71739e-11	protein_coding	up_tumor	60.35	4.63	43.26	4.14	0.7	0.92	0.85	0.76	0.77	1.95	0.81	1.73
ENSG00000267942.1	AC090673.2	7.44125	5.16418	0.000123363	protein_coding	up_tumor	8.62	2.85	55.71	3.49	0	0.87	0	0	0	2.9	0	0.64
ENSG00000181433.5	SAGE1	40.6621	5.13332	9.92198e-12	protein_coding	up_tumor	1.4	8.51	5.92	10.29	0	0.39	0.08	0.39	0.13	0.19	0.77	0
ENSG00000269367.1	AC020629.1	282.63	5.07151	2.63731e-10	protein_coding	up_tumor	2272.35	176.79	1657.27	200.02	60.95	28.89	24.47	49.24	22.45	63.14	25	85.85
ENSG00000167751.8	KLK2	38.2203	5.06238	6.71611e-10	protein_coding	up_tumor	18.72	4.51	85.47	7.77	1.45	0.6	0.29	0.22	1.46	1.2	0.09	2.19
ENSG00000204482.6	LST1	67.4225	5.02242	7.30065e-09	protein_coding	up_tumor	27.15	2.16	16.95	2.42	1.6	0.19	0.11	0.79	0.07	0.96	0.22	0.77
ENSG00000160472.4	TMEM190	11.9962	5.02141	5.68195e-07	protein_coding	up_tumor	0	10.18	5.81	21.08	0	0.56	0.27	0.37	0.66	0.29	0.27	0
ENSG00000160401.10	C9orf117	68.7917	4.90464	1.1082e-10	protein_coding	up_tumor	11.28	0.7	27.18	2.13	0.46	0.56	0.77	0.49	0.63	0.3	0.22	0.29
ENSG00000160229.7	ZNF66	52.4376	4.83618	3.86244e-12	protein_coding	up_tumor	18.88	6.81	31.51	13.16	1.25	0.58	0.48	0.28	0	2.09	0.43	1.02
ENSG00000011465.12	DCN	179.495	4.83405	7.24025e-08	protein_coding	up_tumor	210.95	9.98	88.43	5.86	1.98	2.09	3.05	3.3	3.38	4.71	7.01	3.79
ENSG00000268280.1	AC008914.1	4.21924	4.82323	0.00136982	protein_coding	up_tumor	33.43	6.48	228.14	8.48	0	0	0	8.98	5.33	0	0	7.49
ENSG00000110777.7	POU2AF1	249.317	4.82119	4.94385e-10	protein_coding	up_tumor	56.87	4.61	34.81	3.39	1.09	1.32	1.06	1.44	1.02	1.81	1.32	1.84
ENSG00000186960.6	C14orf23	261.844	4.81337	3.29336e-07	protein_coding	up_tumor	108.75	15.31	736.86	85.62	20.24	6.84	1.04	7.77	6.67	14.07	7.81	17.95
ENSG00000244607.1	CCDC13	50.8662	4.81023	7.60545e-12	protein_coding	up_tumor	43.5	7.08	71.35	4.87	1.36	1.07	0.62	1.92	2.11	1.14	1.08	1.25
ENSG00000181867.1	FTMT	25.558	4.78799	4.8463e-07	protein_coding	up_tumor	26.72	0.71	9.41	1.14	0.21	0.17	0.47	0.52	0.41	0.75	1.21	0.27
ENSG00000242221.4	PSG2	243.6	4.76515	4.06341e-16	protein_coding	up_tumor	134.39	37.45	358.71	44.76	8.06	3.23	4.62	5.28	4.23	9.38	4.78	12.87
ENSG00000184313.15	MROH7	460.214	4.75888	1.72542e-08	protein_coding	up_tumor	84.68	3.37	46.66	3.39	1.85	2.63	2.13	1.85	2.17	2.16	2.02	3.11
ENSG00000158352.11	SHROOM4	222.509	4.71908	1.04273e-14	protein_coding	up_tumor	31.79	14.75	48.17	17.18	2.5	1.16	3.96	2.77	2.72	3.55	1.76	6.17
ENSG00000269831.1	AL669831.1	12.4241	4.69053	6.5098e-08	protein_coding	up_tumor	67.4	8.96	115.64	23.18	5.45	0	1.42	2.6	2.62	1.83	1.67	6.14
ENSG00000128652.7	HOXD3	68.5819	4.66514	9.656e-10	protein_coding	up_tumor	11.85	0.99	6.71	1.38	0.26	0	0.22	0.38	0.33	0.41	0.51	0.75
ENSG00000214109.3	AC008686.1	17.1139	4.61717	5.62202e-08	protein_coding	up_tumor	22.53	3.9	39.7	3.36	0.54	0.87	0.45	0.7	2.37	0.88	0.86	0.56
ENSG00000157542.8	KCNJ6	583.022	4.59039	2.23442e-10	protein_coding	up_tumor	19.51	2.24	14.38	2.1	0.62	0.39	0.32	0.82	0.36	1.06	0.49	0.87
ENSG00000170370.10	EMX2	217.569	4.57967	8.09084e-13	protein_coding	up_tumor	69.57	5.18	34.15	6.09	2.18	1.46	0.88	0.73	0.79	1.67	1.34	2.34
ENSG00000117707.11	PROX1	33.122	4.53176	9.73226e-09	protein_coding	up_tumor	41.63	1.39	32.04	2.96	0.02	0.11	0.18	0.44	0.06	1.2	0.06	0.83
ENSG00000159123.10	DMRTC1	41.791	4.51515	4.22451e-07	protein_coding	up_tumor	23.67	1.37	8.09	1.12	0.37	0	0.79	0.7	0.22	0.82	0.48	1.1
ENSG00000254462.1	TMX2-CTNND1	2.90875	4.47554	0.0379286	protein_coding	up_tumor	4.64	0	1.96	0	0.53	0	0	0	0	0.35	0	0
ENSG00000254901.3	MEF2BNB	856.595	4.46758	1.81468e-08	protein_coding	up_tumor	184.62	12.06	90.06	11.35	12.65	10.17	10.4	18.39	9.93	7.88	15.82	13.65
ENSG00000186407.4	CD300E	123.408	4.45576	2.60025e-13	protein_coding	up_tumor	16.81	8.37	74.43	10.18	1.6	1.35	1.29	1.46	1.54	3.45	2.12	3.08
ENSG00000166501.8	PRKCB	221.352	4.39255	1.29836e-08	protein_coding	up_tumor	19.51	1.41	12.51	1.55	1.05	0.68	0.53	1.01	0.79	0.86	1.28	1.42
ENSG00000085276.13	MECOM	245.833	4.37966	1.13239e-14	protein_coding	up_tumor	139.21	13.91	190.42	20.6	2.93	1.99	3.19	2.73	1.8	5.36	3.3	4.71
ENSG00000067798.9	NAV3	625.163	4.30344	2.33553e-13	protein_coding	up_tumor	122.45	17.19	172.52	27.02	14.02	11.04	12.82	9.28	11.18	13.88	11	19.93
ENSG00000232478.4	CT45A1	28.7582	4.25835	0.0261665	protein_coding	up_tumor	0	21.13	16.75	18.77	1.74	2.07	0	0	1.46	0	0.62	0
ENSG00000180574.3	EIF2S3L	18.2336	4.23081	0.00185482	protein_coding	up_tumor	10.41	0.15	3.1	0	0	0.07	0.2	0.21	0.29	0.24	1.15	0
ENSG00000144642.16	RBMS3	169.598	4.22288	1.17235e-10	protein_coding	up_tumor	136.91	8.29	97.01	5.76	1.52	0.31	1.41	2.4	0.86	2.3	0.98	2.49
ENSG00000012124.10	CD22	58.1016	4.16158	2.63245e-19	protein_coding	up_tumor	44.75	21.19	60.59	18.91	2.62	2.89	1.44	2.57	1.44	1.13	1.32	3.73
ENSG00000143156.9	NME7	1175.84	4.12099	6.14454e-14	protein_coding	up_tumor	148.42	30.86	181.51	37.16	29.41	37.42	21.5	26.2	15.14	21.42	20.88	27.38
ENSG00000267981.1	AP003041.2	7.23783	4.10429	8.8322e-05	protein_coding	up_tumor	11.71	1.59	16.68	1.58	1.06	0.97	1.28	0.41	0.57	0	0.5	0
ENSG00000183273.2	CCDC60	11.8474	4.05368	1.08962e-10	protein_coding	up_tumor	10.13	7.39	15.36	8.72	0	0.54	0.99	0.3	0.56	1.45	0.37	1.72
ENSG00000156218.8	ADAMTSL3	1875.24	4.04111	3.77499e-16	protein_coding	up_tumor	269.71	80.74	571.45	125.67	27.14	16.16	11.48	15.35	18.66	26.95	12.67	33.28
ENSG00000159184.7	HOXB13	304.219	4.02424	4.44557e-11	protein_coding	up_tumor	54.14	4.58	45.88	6.18	2.43	3.18	2.32	2.47	1.4	1.99	2.36	2.66
ENSG00000203443.2	AC092964.1	25.3137	3.9957	3.15506e-06	protein_coding	up_tumor	100.15	12.47	91.16	8.89	7.42	4.91	6.34	2.2	1.29	7.48	0	6.33
ENSG00000215014.3	AL645728.1	34.61	3.99339	2.10179e-19	protein_coding	up_tumor	9.11	9.74	22.9	8.56	0.62	0.41	0.77	1	1.05	1.6	0.74	1.56
ENSG00000102524.7	TNFSF13B	99.0755	3.99223	4.32798e-09	protein_coding	up_tumor	11.01	2.9	35.79	3.31	0.81	1.02	0.79	0.59	0.7	2.31	1.01	2.12
ENSG00000113263.8	ITK	61.1684	3.98235	2.57144e-12	protein_coding	up_tumor	8.23	5.02	32.61	4.37	1.1	0.7	0.92	0.76	0.94	0.93	0.61	1.02
ENSG00000196081.5	ZNF724P	113.872	3.97478	1.14846e-15	protein_coding	up_tumor	58.74	23.91	93.68	29.29	3.59	2.57	1.06	3.44	3.46	4.48	5.42	6.37
ENSG00000204118.1	NAP1L6	38.5741	3.94326	1.48557e-14	protein_coding	up_tumor	5.35	5.2	11.39	5.09	0.82	0.43	0.23	0.27	0.27	0.49	0.51	1.41
ENSG00000197734.4	C14orf178	11.3021	3.92269	2.28569e-06	protein_coding	up_tumor	10.7	0.99	19.42	2.93	0.86	0.75	1.1	0.33	0.86	0.6	1.13	0
ENSG00000213420.3	GPC2	149.164	3.89418	1.62203e-11	protein_coding	up_tumor	42.56	5.51	34.71	6.63	3	1.62	2.57	1.96	3.27	3.2	1.95	3.25
ENSG00000140795.8	MYLK3	515.639	3.88497	7.54213e-08	protein_coding	up_tumor	133.43	11.21	65.41	14.73	6.04	3.77	3.12	5.01	4.29	7.77	4.19	9.21
ENSG00000142347.12	MYO1F	196.941	3.8805	3.03133e-46	protein_coding	up_tumor	21.82	27.75	26.73	35.42	4.42	3.65	3.64	3.68	2.16	4.9	7.55	6.77
ENSG00000124140.8	SLC12A5	34.8352	3.87955	8.0926e-08	protein_coding	up_tumor	76.97	3.89	23.28	6.95	3.1	0.77	1.81	3.33	1.09	2.19	3.07	1.41
ENSG00000161082.8	CELF5	140.327	3.87485	5.37032e-14	protein_coding	up_tumor	31.53	11.4	96.26	15.37	3.24	1.41	1.17	1.8	2.24	4.42	1.9	3.46
ENSG00000183304.6	FAM9A	70.7016	3.87452	5.48521e-06	protein_coding	up_tumor	40.59	0.76	11.76	1.66	1.05	1.45	0.67	1.23	1.05	1.5	0.99	3.05
ENSG00000197937.8	ZNF347	28.7101	3.87445	4.88375e-09	protein_coding	up_tumor	29.33	2.76	31.19	2.54	0.78	1.09	0.62	0.71	1.05	0.32	2.42	1.43
ENSG00000151702.12	FLI1	34.9815	3.80759	1.02023e-08	protein_coding	up_tumor	6.75	4.24	12.4	2.92	0.78	0.18	1.19	1.03	0.34	0.61	1.55	0.65
ENSG00000156042.13	TTC18	93.4009	3.80466	1.38014e-08	protein_coding	up_tumor	10.15	1.08	5.24	1.69	0.64	0.29	0.96	0.47	0.57	1.6	0.62	0.72
ENSG00000188322.4	SBK1	104.227	3.79841	1.20433e-10	protein_coding	up_tumor	13.83	1.93	8.02	1.69	0.98	0.33	0.55	0.63	0.55	0.91	0.58	0.61
ENSG00000267848.1	AL118506.1	5.93324	3.74121	0.00721096	protein_coding	up_tumor	1.36	0.94	15.97	0.32	0	0.69	0	0.46	0	0.72	0	1.52
ENSG00000100341.7	PNPLA5	39.6264	3.73365	1.92555e-07	protein_coding	up_tumor	4.96	2.82	13.69	3.44	0.64	0.15	0.26	0.37	0.49	0.85	0.07	1.87
ENSG00000114638.3	UPK1B	302.358	3.7273	2.99838e-36	protein_coding	up_tumor	19.55	102.13	32.85	98.15	6.04	5.45	4.84	4.24	5.8	4.64	4.78	5.61
ENSG00000249222.1	ATP5L2	14.9586	3.71851	1.16088e-06	protein_coding	up_tumor	7.58	1.99	14.03	2.39	1.1	0.5	0.69	0.93	0.23	1.12	0.49	0
ENSG00000183145.4	RIPPLY3	26.8797	3.71178	2.92361e-08	protein_coding	up_tumor	4.52	1.04	11.29	2.5	0.63	0.51	0.63	0.74	0.46	0.18	0.14	0.29
ENSG00000125462.12	C1orf61	57.209	3.70641	9.85937e-10	protein_coding	up_tumor	10.7	1.29	10.8	1.04	0.51	0.75	0.37	0.52	0.42	0.41	0.78	1.06
ENSG00000105255.6	FSD1	38.8988	3.69448	5.04888e-13	protein_coding	up_tumor	10.82	4.78	17.95	4.6	1	1.17	0.35	0.99	0.82	1.12	0.35	1.67
ENSG00000132874.9	SLC14A2	43.4078	3.64635	4.9945e-12	protein_coding	up_tumor	4.74	3.61	16.17	6.02	0.59	0.52	0.12	0.24	0.66	0.97	0.34	1.26
ENSG00000111732.6	AICDA	60.1928	3.6429	3.22456e-11	protein_coding	up_tumor	7.3	2.59	15.5	2.99	0.41	0.71	0.83	0.44	0.51	1.2	0.89	1.1
ENSG00000070601.5	FRMPD1	53.3273	3.63775	2.00882e-12	protein_coding	up_tumor	34.77	25.08	76.31	21.51	5.51	2.69	2.58	1.93	3.4	4.32	0.83	6.45
ENSG00000179242.11	CDH4	154.242	3.63393	2.42688e-12	protein_coding	up_tumor	6.69	3.46	17.21	4.47	1.16	0.36	0.49	0.74	0.48	1.32	0.47	1.43
ENSG00000123977.5	DAW1	10.9552	3.61269	3.46924e-11	protein_coding	up_tumor	3.67	4.14	10.02	3.79	0.31	0.36	0.6	0.08	0.31	0.07	0.18	0
ENSG00000222009.4	BTBD19	391.95	3.59151	6.67508e-06	protein_coding	up_tumor	106.16	6.58	56.33	5.8	7.06	5.02	7.27	5.05	10.04	9.39	8.53	5.91
ENSG00000171532.4	NEUROD2	296.464	3.57473	8.03943e-12	protein_coding	up_tumor	12.88	7.33	36.06	7.21	1.73	1.05	0.72	1.3	1.39	2.35	1.14	3.65
ENSG00000144771.7	LRTM1	21.6211	3.57202	1.74979e-05	protein_coding	up_tumor	4.35	1.74	12.73	1.78	1.2	0.65	0.05	0.18	0.09	0.58	0.27	1.28
ENSG00000215915.5	ATAD3C	970.876	3.55984	2.63544e-13	protein_coding	up_tumor	79.85	34.48	176.6	43.66	11.53	7.08	6.16	6.95	8.57	14.32	6.44	16.65
ENSG00000163644.10	PPM1K	354.772	3.55765	1.76451e-13	protein_coding	up_tumor	20.19	6.83	38.24	6.66	2.16	2.24	1.77	1.93	2.15	2.65	2.11	3.81
ENSG00000166086.8	JAM3	12.6502	3.55443	8.97526e-13	protein_coding	up_tumor	2.02	1.19	1.14	1.36	0.69	0.54	0.08	0.7	0.03	0.55	0.28	0.42
ENSG00000105664.6	COMP	30.9636	3.55396	6.71739e-11	protein_coding	up_tumor	18.53	6.28	38.61	11.32	2.17	0.69	1.94	0.88	2.15	2.36	0.68	2.86
ENSG00000232417.5	CT45A3	25.2251	3.55165	0.000281858	protein_coding	up_tumor	7.38	19.95	6.33	15.06	0	0	2.82	2.35	0	1.9	0.13	2.01
ENSG00000230873.4	STMND1	23.5768	3.55001	5.53414e-07	protein_coding	up_tumor	5.38	2.36	11.76	2.71	1.48	0.04	0.49	0.78	0.24	0.48	0.7	0.35
ENSG00000091536.12	MYO15A	142.481	3.53956	2.37212e-14	protein_coding	up_tumor	30.03	15.79	59.69	18.08	4.19	3.49	1.43	2.7	2.18	4.5	2.68	5.83
ENSG00000182836.5	PLCXD3	165.324	3.53345	1.97978e-07	protein_coding	up_tumor	14.02	1.05	9.29	0.83	0.65	1.11	0.83	0.58	1.08	0.56	0.58	0.74
ENSG00000011332.15	DPF1	52.8719	3.50278	1.45638e-16	protein_coding	up_tumor	3.8	5.69	15.27	8.25	0.99	0.68	0.75	1.11	0.97	1.5	0.3	1.6
ENSG00000160013.4	PTGIR	37.5336	3.46885	1.07557e-13	protein_coding	up_tumor	4.89	3.25	12.66	4.41	0.63	0.55	0.37	0.72	0.88	1.45	0.7	0.75
ENSG00000258881.2	AC007040.11	65.9172	3.46388	3.59452e-13	protein_coding	up_tumor	7.31	3.3	14.24	4.68	1.66	0.87	0.43	0.44	0.57	1.28	0.64	1.32
ENSG00000251247.5	ZNF345	84.8531	3.45842	1.91464e-15	protein_coding	up_tumor	52.36	37.12	79.19	29.91	6.7	2.09	2.83	5.99	3.95	8.74	3.04	9.52
ENSG00000137857.13	DUOX1	44.9746	3.41919	1.62567e-16	protein_coding	up_tumor	22.02	12.06	78.71	15.03	1.6	2.53	0.81	2.1	2.67	2.62	5.41	7.08
ENSG00000120457.7	KCNJ5	75.0739	3.40548	1.62025e-09	protein_coding	up_tumor	3.22	1.52	10.53	1.29	0.31	0.32	0.32	0.47	0.56	0.76	0.44	0.77
ENSG00000214954.4	LRRC69	2010.26	3.40177	1.58392e-12	protein_coding	up_tumor	244.19	164.84	859.2	207.46	50.91	30.84	26.7	31.72	32.46	66.64	30.94	81.26
ENSG00000157828.5	RPS4Y2	55.4792	3.39702	9.12467e-06	protein_coding	up_tumor	57.5	3.8	18.46	3.07	2.98	2.04	3.01	3.09	1.55	2.57	6.4	1.61
ENSG00000173432.6	SAA1	17.0315	3.39377	0.00441522	protein_coding	up_tumor	25.95	6.47	0.41	3.16	0	0.57	0	1.42	0.22	1.08	3.47	2.68
ENSG00000164604.8	GPR85	402.672	3.38374	1.38545e-10	protein_coding	up_tumor	34.35	24.8	103.2	23.77	7.72	3.54	2.46	3.75	3.47	7.74	3.23	12.22
ENSG00000169758.8	C15orf27	71.76	3.37533	2.99223e-14	protein_coding	up_tumor	11.57	6.47	23.33	7.97	2.4	1.24	0.96	1.26	0.97	2.37	0.99	1.72
ENSG00000047662.4	FAM184B	420.766	3.37126	5.41605e-12	protein_coding	up_tumor	15.44	10.96	46.06	11.51	3.03	2.06	1.08	1.62	1.63	3.8	1.98	4.8
ENSG00000139187.5	KLRG1	116.329	3.3573	1.7567e-12	protein_coding	up_tumor	25.5	16.87	59.63	15.6	6.32	2.26	1.94	3.28	2.61	6.81	2.82	4.77
ENSG00000183160.8	TMEM119	11.4189	3.35111	4.41137e-05	protein_coding	up_tumor	5.33	2.38	18.13	1.37	1.64	0.25	0.67	0.71	1.01	0.48	0.31	1.17
ENSG00000176723.5	ZNF843	84.9846	3.35069	3.5357e-13	protein_coding	up_tumor	8.8	6.87	29.31	8.07	1.98	1.09	0.86	1.43	1.42	2.18	1.21	2.62
ENSG00000214921.2	AC003102.1	21.6702	3.34231	1.74206e-07	protein_coding	up_tumor	3.15	2.34	12.51	2.65	0	0.53	0.62	1.1	0.42	0.64	0.81	0.7
ENSG00000163380.11	LMOD3	195.296	3.34197	1.1213e-12	protein_coding	up_tumor	9.81	8.93	34.28	11.18	2.18	1.46	1.07	1.35	1.44	3.23	1.09	3.59
ENSG00000128340.10	RAC2	70.3075	3.33727	0.000128378	protein_coding	up_tumor	90.23	4.08	23.89	2.78	4.09	3.99	2.63	5.3	1.65	1.36	11.88	2.74
ENSG00000242550.1	SERPINB10	40.6894	3.32869	3.18133e-13	protein_coding	up_tumor	4.36	5.11	11.71	4.99	0.55	0.66	0.57	0.88	0.47	1.29	0.32	1.63
ENSG00000163793.8	DNAJC5G	15.8684	3.32751	7.53273e-06	protein_coding	up_tumor	6.51	7.05	16.31	8.62	2.5	0.06	0.54	1.42	0.37	2.66	0	1.76
ENSG00000142405.17	NLRP12	59.7133	3.32333	1.00196e-12	protein_coding	up_tumor	6.8	4.47	15.81	3.39	0.78	0.58	0.75	0.61	0.83	1.09	0.85	1.67
ENSG00000204620.2	AC115618.1	787.96	3.32201	7.2118e-13	protein_coding	up_tumor	124.28	70.92	291.67	97.65	23.39	12.2	8.79	13.94	13.17	27.46	11.89	34.71
ENSG00000149742.5	SLC22A9	64.9365	3.31699	6.71212e-09	protein_coding	up_tumor	10.05	3.54	18.42	3.33	1.24	1.12	0.5	0.67	0.73	1.32	1.11	2.5
ENSG00000196381.6	ZNF781	11.258	3.29835	3.14161e-07	protein_coding	up_tumor	4.93	6.76	21.05	8.6	0.7	0.51	1.1	1.49	0.18	2.04	0.93	2.66
ENSG00000150625.12	GPM6A	244.61	3.27944	7.33861e-14	protein_coding	up_tumor	13.93	15.36	69.46	18.54	3.87	2.31	2.97	3.26	3.57	4.29	2.79	6.18
ENSG00000183287.9	CCBE1	159.626	3.27191	6.07605e-13	protein_coding	up_tumor	7.88	4.23	15.97	4.86	1.27	0.69	0.75	1.29	0.83	1.65	0.79	1.87
ENSG00000111224.9	PARP11	193.205	3.26857	3.29827e-07	protein_coding	up_tumor	30.04	2.57	18.59	1.75	2.24	2.07	2.26	1.94	1.91	2.05	3.02	2.33
ENSG00000105697.3	HAMP	46.9305	3.26625	3.13064e-11	protein_coding	up_tumor	4.74	2.7	12.67	3.38	0.92	0.71	0.94	0.64	0.48	1.39	0.43	0.64
ENSG00000163132.6	MSX1	460.394	3.26139	3.31038e-11	protein_coding	up_tumor	71.33	33.6	168.17	36.32	13.27	7.67	5.98	6.95	7.81	14.6	7.54	18.86
ENSG00000255384.1	RP11-770J1.4	92.5987	3.25082	1.03266e-12	protein_coding	up_tumor	10.16	10.38	28.39	10.66	2.97	0.76	1.02	2.19	1.12	2.17	1.62	3.53
ENSG00000145936.4	KCNMB1	132.21	3.24145	1.50503e-11	protein_coding	up_tumor	30.27	3.8	24.18	5.55	1.72	1.17	1.16	1.11	1.22	2.12	0.65	1.95
ENSG00000197471.7	SPN	167.535	3.23649	1.91516e-11	protein_coding	up_tumor	21.88	7.34	43.73	10.58	1.9	0.63	1.87	2.22	1.36	4.05	0.91	3.22
ENSG00000177363.4	LRRN4CL	43.4372	3.23105	1.23861e-10	protein_coding	up_tumor	4.22	3.28	10.71	3.9	0.62	0.45	0.35	0.4	0.62	1.19	0.67	1.59
ENSG00000268211.1	AL359091.2	56.6473	3.23021	4.04122e-10	protein_coding	up_tumor	6.67	6.5	20.77	7.28	1.85	0.58	0.34	0.86	1.36	2.17	1.37	2.2
ENSG00000269468.1	AC004824.2	36.0393	3.22825	3.85931e-07	protein_coding	up_tumor	48.53	12.35	78.97	12.52	10.03	3.76	5.87	5.98	4.17	5.09	0.8	6.87
ENSG00000186367.5	KIAA1024L	51.8267	3.21093	4.19489e-10	protein_coding	up_tumor	3.97	5.7	14.31	5.82	1.27	0.69	0.66	1.1	0.66	1	0.17	2.22
ENSG00000078795.12	PKD2L2	24.1537	3.2093	1.14127e-09	protein_coding	up_tumor	7.31	5.92	18.18	7.34	1.06	0	1.01	1.11	1.72	1.14	1.34	2.07
ENSG00000172543.3	CTSW	9.16665	3.20663	1.79573e-05	protein_coding	up_tumor	8.36	1.36	11	2.14	0.14	0.59	0.79	0.43	0.55	0.51	0.65	0.5
ENSG00000164106.3	SCRG1	114.293	3.16862	3.03824e-12	protein_coding	up_tumor	5.42	5.25	18.28	4.9	1.77	0.84	0.78	0.88	0.92	1.43	0.67	1.97
ENSG00000131126.14	TEX101	441.911	3.13202	0.000332854	protein_coding	up_tumor	252.97	10.64	54.19	15.05	15.95	7.46	22.17	9.49	11.5	17.48	9.36	21.51
ENSG00000013725.10	CD6	46.5421	3.10379	8.80964e-10	protein_coding	up_tumor	20.94	23.93	69.4	17.55	5.99	3.42	1.29	3.3	3.55	4.74	2.76	9.25
ENSG00000163827.8	LRRC2	151.077	3.10223	1.70458e-10	protein_coding	up_tumor	6.43	8.52	20.33	6.93	2.06	1.27	0.96	0.91	1.31	3.06	0.67	3.11
ENSG00000105392.11	CRX	61.3307	3.0951	2.36078e-13	protein_coding	up_tumor	13.8	6.96	20.91	7.65	2.77	1.37	0.97	1.21	1.19	2.2	1	1.46
ENSG00000161929.10	SCIMP	34.0116	3.09186	9.37026e-07	protein_coding	up_tumor	4.45	2.43	10.71	3.43	1.17	0.85	0.36	0.59	1.25	0.87	0.04	1.29
ENSG00000204577.7	LILRB3	46.753	3.08626	2.67405e-06	protein_coding	up_tumor	3.49	2.86	11.34	4	0.79	0.35	0.48	0.7	0.21	0.97	0.26	2.53
ENSG00000175544.9	CABP4	20.2305	3.08445	2.20158e-13	protein_coding	up_tumor	18.56	19.52	25.43	11.54	2.24	1.77	1.26	0.89	3.16	1.2	3.18	3.04
ENSG00000253633.1	KB-1980E6.3	8.73788	3.08204	3.88516e-05	protein_coding	up_tumor	1.28	2.84	10.38	4	0.38	0	0.59	1.13	0.4	0.88	1.51	0.62
ENSG00000007237.14	GAS7	34.5369	3.07989	4.44494e-07	protein_coding	up_tumor	20.62	2.93	3.46	0.81	0.25	0.73	0.61	0.95	0.31	1	1.73	0.84
ENSG00000100867.10	DHRS2	169.678	3.07766	6.24148e-17	protein_coding	up_tumor	9.62	84.52	26.78	58.33	2.98	3.87	2.2	2.7	3.84	5.6	2.68	7.42
ENSG00000081189.9	MEF2C	72.1487	3.07601	2.41577e-08	protein_coding	up_tumor	11.23	10.5	30.9	5.07	3.19	1.52	0.93	2.85	1.58	1.07	1.82	4.37
ENSG00000148513.13	ANKRD30A	129.054	3.06026	1.00211e-12	protein_coding	up_tumor	3.62	6.43	19.13	9.02	2.7	1.39	1.86	1.3	0.94	1.29	1.66	1.7
ENSG00000203286.4	AL365202.1	5.60069	3.05517	0.00234059	protein_coding	up_tumor	3.97	2.98	18.14	2.12	1.29	0	0	1.62	1.39	1.9	0	1.92
ENSG00000179542.11	SLITRK4	409.907	3.05393	7.56918e-11	protein_coding	up_tumor	10.18	8.4	32.62	10.17	3.04	2.11	1.2	1.76	1.57	2.93	1.09	4.31
ENSG00000187021.10	PNLIPRP1	34.528	3.05323	1.15187e-05	protein_coding	up_tumor	29	9.93	22.25	10.01	2.96	0.78	0.57	2.54	4.24	2.62	0.81	6.75
ENSG00000043462.7	LCP2	20.6398	3.04502	0.0010745	protein_coding	up_tumor	10.26	0.9	5.11	0.68	0.42	0.76	0.36	0.77	0.17	0.4	2.27	1.05
ENSG00000186487.13	MYT1L	72.9544	3.0441	1.97536e-08	protein_coding	up_tumor	5.82	4.27	12.69	5.72	1.32	0.47	0.16	0.89	1.43	1.04	0.84	2.77
ENSG00000214456.4	PLIN5	58.9621	3.04226	1.32715e-12	protein_coding	up_tumor	4.25	5.79	18.58	7	1.97	0.91	1.34	1.36	1.07	2.01	0.76	1.15
ENSG00000168676.6	KCTD19	40.9608	3.03657	5.88383e-10	protein_coding	up_tumor	11.76	5.52	71.69	7.49	0.31	0.84	0.41	1.42	0.68	1.4	1.15	0.84
ENSG00000185155.7	MIXL1	37.8551	3.0321	2.77212e-09	protein_coding	up_tumor	3.47	3.32	14.43	3.47	1.24	0.91	0.38	0.79	1.16	1.03	0.68	1.08
ENSG00000258256.1	RP11-219B4.5	12.2993	3.02957	1.02427e-06	protein_coding	up_tumor	3.58	3.24	12.35	2.09	0.91	0.51	0.69	1.25	0.9	0.57	0.54	0.72
ENSG00000138061.7	CYP1B1	118.655	3.00541	2.59753e-12	protein_coding	up_tumor	13.07	3.44	10.42	5.71	0.79	0.59	1.55	1.68	1.32	2	1.34	0.84
ENSG00000204930.5	FAM221B	14.2331	2.99891	3.27169e-06	protein_coding	up_tumor	4.71	3.4	15.09	2.8	1.47	0.83	0.64	0.36	0.78	1.83	1.07	0.78
ENSG00000184774.6	RP11-480I12.4	73.523	2.99846	1.17576e-10	protein_coding	up_tumor	4.43	9.48	17.65	9.62	1.65	0.76	1.24	1.09	0.77	2.14	0.91	3.61
ENSG00000167680.11	SEMA6B	59.0751	2.99712	5.09013e-11	protein_coding	up_tumor	26.17	14.11	44.54	31.52	5.71	2.15	0.45	3.24	6.05	6.48	2.28	6.34
ENSG00000091622.11	PITPNM3	272.424	2.99403	1.31649e-06	protein_coding	up_tumor	24.57	1.93	14.24	2.71	1.74	2.03	2.62	1.58	2.06	2.52	2.21	1.68
ENSG00000232196.2	MTRNR2L4	19.7042	2.99333	1.02724e-07	protein_coding	up_tumor	3.83	2.21	10.93	3.66	1.3	0.91	0.46	0.45	0.98	0.87	0.32	1.17
ENSG00000142512.10	SIGLEC10	90.9155	2.98366	1.60043e-09	protein_coding	up_tumor	15.1	6.55	17.22	6.52	2.24	0.98	1.18	1.82	1.37	2.35	0.85	4.09
ENSG00000180353.6	HCLS1	86.7619	2.97916	6.38394e-05	protein_coding	up_tumor	58.9	3.41	28.73	3.6	2.61	3.04	3.42	4.36	1.16	5.16	7.25	3.67
ENSG00000142609.13	C1orf222	96.487	2.97499	1.11561e-08	protein_coding	up_tumor	8.87	14.4	30.74	12.92	2.99	0.24	1.26	1.31	1.71	4.68	0.95	5.94
ENSG00000158859.9	ADAMTS4	186.525	2.97382	5.55294e-12	protein_coding	up_tumor	5.99	2.65	12.16	2.45	1.26	0.67	1.24	1.33	0.97	1.19	1.03	1.27
ENSG00000109063.10	MYH3	188.906	2.96662	1.33011e-17	protein_coding	up_tumor	97.55	30.95	179.88	44.65	5.99	4.14	4.99	4.17	4.47	6.86	3.79	7.01
ENSG00000269360.1	AC112693.2	96.0127	2.96189	4.95638e-15	protein_coding	up_tumor	9.78	12.65	28.38	12.53	2.78	1.28	2.23	1.66	1.93	3.69	2.01	4.21
ENSG00000198844.6	ARHGEF15	29.233	2.96186	1.09628e-09	protein_coding	up_tumor	11.51	8.51	26.13	10.59	1.28	1.84	0.95	2.46	3.63	2.78	1.84	2.88
ENSG00000113389.11	NPR3	29.179	2.95285	7.40564e-06	protein_coding	up_tumor	5.28	1.15	3.91	1.24	0.6	0.78	1.11	0.8	1.02	0.71	0.83	1.34
ENSG00000104848.1	KCNA7	114.648	2.92908	4.58218e-14	protein_coding	up_tumor	6.03	5.94	14.63	6.71	1.98	0.49	1.19	0.94	1.4	1.86	0.99	1.91
ENSG00000182986.8	ZNF320	43.3803	2.92405	5.11452e-08	protein_coding	up_tumor	5.25	2.37	11.94	2.6	0.74	3.1	0.11	1.08	1.34	1.27	1.27	1.39
ENSG00000102001.8	CACNA1F	22.6523	2.89849	9.60242e-09	protein_coding	up_tumor	4.52	8	17.66	8.8	3	1.05	0.73	2.22	0.5	2.8	1.37	2.69
ENSG00000150656.10	CNDP1	22.9543	2.89717	1.81924e-06	protein_coding	up_tumor	16.56	3.23	13.12	2.81	1.07	1.2	0.37	0.74	0.99	0.78	2.05	1.08
ENSG00000119535.13	CSF3R	32.4119	2.87222	1.2647e-10	protein_coding	up_tumor	8.41	6.89	13.2	6.51	1.23	0.7	0.46	0.84	0.84	1.96	1.02	3.28
ENSG00000152689.13	RASGRP3	227.653	2.85279	3.47176e-12	protein_coding	up_tumor	92.85	42.12	211.62	43.68	21.56	8.43	9.5	8.23	10.2	16.52	14.17	21.24
ENSG00000179059.5	ZFP42	62.6817	2.85055	1.06846e-08	protein_coding	up_tumor	4.61	5.37	15.05	5.45	1.76	1.01	0.68	0.96	1.27	1.73	0.44	2.73
ENSG00000131864.6	USP29	7.16536	2.84023	0.00686697	protein_coding	up_tumor	1.61	2.82	12.28	1.86	2.83	0	0	0.41	0.77	1.8	0.41	0.18
ENSG00000198848.8	CES1	46.0822	2.83884	3.53572e-06	protein_coding	up_tumor	16.71	3.27	15.61	3.19	2.23	5.14	1.87	2.67	1.89	2.87	2.75	2.56
ENSG00000196987.2	LCA10	31.2623	2.83096	8.86254e-16	protein_coding	up_tumor	4.93	8.35	10.47	5.65	1.62	0.61	0.6	1.45	1.29	1.33	1.1	2.03
ENSG00000105650.17	PDE4C	131.317	2.82466	1.25481e-13	protein_coding	up_tumor	5.3	7.23	16.71	6.85	1.48	0.86	1.71	1.32	1.59	2.21	1.2	2.73
ENSG00000188060.6	RAB42	37.7063	2.82296	1.60509e-08	protein_coding	up_tumor	4.36	4.14	12.29	4.42	1.84	0.52	0.58	0.92	0.95	1.77	0.37	1.48
ENSG00000173258.8	ZNF483	121.413	2.82173	5.18752e-21	protein_coding	up_tumor	9.84	14.86	29.87	16.73	3.66	2.39	2.66	3.93	2.84	3.64	2.93	4.49
ENSG00000189233.7	NUGGC	71.5247	2.81446	6.57498e-09	protein_coding	up_tumor	4.27	2.9	11.9	3.73	1.08	0.4	0.39	1.19	1.35	1.61	0.95	1.08
ENSG00000110675.8	ELMOD1	53.2444	2.81359	1.23346e-10	protein_coding	up_tumor	9.25	6.23	17	6.11	1.55	0.64	0.78	0.94	0.91	2.28	1.2	2.54
ENSG00000261732.1	LA16c-431H6.6	138.02	2.80733	2.41986e-14	protein_coding	up_tumor	6.04	5.41	13.9	6.83	2.22	0.73	1.13	1.22	1.28	2.16	0.91	1.68
ENSG00000178078.7	STAP2	12.0514	2.80561	2.14798e-05	protein_coding	up_tumor	4.02	2.08	10.72	2.99	0.55	0.92	0.61	1.03	0.95	0.25	1.57	0.62
ENSG00000214871.3	AC005082.1	6.27644	2.80264	0.00944881	protein_coding	up_tumor	12.12	0.45	16.85	4.16	3.96	0.02	1.87	0.28	0.89	3.47	1.49	0.36
ENSG00000156113.16	KCNMA1	78.1793	2.80221	4.11682e-08	protein_coding	up_tumor	39.46	6.27	24.51	5.61	1.14	1.42	1.97	1.97	1.49	0.91	1.99	3.58
ENSG00000139974.11	SLC38A6	587.291	2.80183	1.0512e-08	protein_coding	up_tumor	60.01	206.75	797.21	362.75	60.96	38.77	23.74	35.85	37.33	62.52	28.6	94.47
ENSG00000198223.10	CSF2RA	141.794	2.79374	4.85397e-10	protein_coding	up_tumor	98.99	30.35	220.61	38.11	11.81	8.25	6.35	9.02	10.03	14.37	9.77	13.14
ENSGR0000198223.10	CSF2RA	141.794	2.79374	4.85397e-10	protein_coding	up_tumor	98.99	30.35	220.61	38.11	11.81	8.25	6.35	9.02	10.03	14.37	9.77	13.14
ENSG00000066336.7	SPI1	89.3309	2.77852	8.2205e-05	protein_coding	up_tumor	78.77	4.62	35.73	7.39	4.99	5.96	4.44	9.34	4.59	4.31	12.28	5.7
ENSG00000198157.6	HMGN5	257.371	2.76826	4.71448e-13	protein_coding	up_tumor	33.39	31.9	121.59	38.62	14.2	11.48	9.37	11.53	8.14	11.32	8.31	10.66
ENSG00000268948.1	AC004017.1	3.73884	2.76761	0.00842744	protein_coding	up_tumor	3.78	2.71	13.84	0.74	1.02	0.65	1.38	0	0.55	0.97	2	1.45
ENSG00000186907.3	RTN4RL2	208.145	2.76379	6.68882e-11	protein_coding	up_tumor	44.01	12.59	27.42	26.14	3.31	8.84	4.42	4.3	6.79	5.09	8.85	3.57
ENSG00000186862.13	PDZD7	155.109	2.76211	4.16795e-16	protein_coding	up_tumor	23.38	24.27	49.23	21.97	6.37	1.81	3.2	4.19	3.92	7.59	3.55	6.63
ENSG00000268206.1	AC061975.10	1.78009	2.76106	0.0842606	protein_coding	up_tumor	2.49	0	16.22	5.8	3.89	1.26	0	0	0	2.29	1.1	0
ENSG00000105141.4	CASP14	52.762	2.75427	7.79549e-08	protein_coding	up_tumor	1.41	4.48	12.15	5.26	0.94	0.33	0.89	1.29	0.82	1.21	0.62	1.55
ENSG00000106336.8	FBXO24	38.7772	2.7456	4.65397e-11	protein_coding	up_tumor	5.24	7.75	15.73	8.44	1.9	0.97	0.43	2.18	1.52	1.92	1.48	2.59
ENSG00000174501.10	ANKRD36C	540.771	2.7365	1.38232e-09	protein_coding	up_tumor	9.95	36.62	112.75	37.52	8.94	9.43	5.12	4.53	6.75	8.33	7.28	12.68
ENSG00000107562.12	CXCL12	23.0659	2.72115	8.80329e-05	protein_coding	up_tumor	22.5	3.58	15.19	1.95	0.87	0.25	0.79	1.36	0.23	1.15	1.94	0.91
ENSG00000159208.11	C1orf51	30.9165	2.7194	2.52601e-06	protein_coding	up_tumor	1.62	4.24	12.25	5.8	1.03	0.48	0.84	0.98	2.19	1.97	0.57	2.12
ENSG00000165757.8	KIAA1462	31.7907	2.71153	4.46766e-08	protein_coding	up_tumor	3.37	1.29	4.47	1.31	0.2	0.41	0.77	0.88	0.51	0.44	0.11	0.3
ENSG00000148225.11	WDR31	211.761	2.71012	1.13564e-12	protein_coding	up_tumor	13.02	7.58	24.08	8.04	2.82	2.63	1.46	2.7	3.04	3.78	2.49	3.12
ENSG00000269404.2	SPIB	71.6648	2.70646	2.44268e-10	protein_coding	up_tumor	6.29	6.7	13.08	7.16	1.75	0.22	1.05	1.25	1.59	1.34	1.25	2.45
ENSG00000197928.6	ZNF677	100.951	2.70085	9.33366e-12	protein_coding	up_tumor	9.02	14.37	30.57	15.71	3.35	2.02	0.89	1.22	2.08	3.93	2.25	5.07
ENSG00000162989.3	KCNJ3	149.089	2.69902	3.63294e-08	protein_coding	up_tumor	3.92	7.17	19.69	6.48	1.96	1.19	0.77	1.52	1.22	2.68	0.87	3.41
ENSG00000204472.8	AIF1	103.425	2.69723	0.000275638	protein_coding	up_tumor	101.97	13.95	42.8	5.98	9.81	6.89	5.72	10.33	2.63	9.02	19.92	9.6
ENSG00000242173.4	ARHGDIG	7.89216	2.68107	0.000409724	protein_coding	up_tumor	7.27	2.15	14.24	1.7	0	0.3	0.78	1.24	2.97	1.52	1.22	1.35
ENSG00000188368.5	PRR19	48.9591	2.67443	2.47519e-05	protein_coding	up_tumor	8.88	2.49	15.87	1.91	1.68	2.16	2.18	1.88	1.47	1.44	1.15	0.25
ENSG00000161570.4	CCL5	154.883	2.67347	8.37144e-06	protein_coding	up_tumor	45.39	23.73	60.64	33.6	12.52	5.51	3.52	4.96	3.71	10.31	24.28	13.38
ENSG00000198750.7	GATSL2	7.22966	2.66204	0.00770333	protein_coding	up_tumor	3.62	0.69	1.79	0.28	0.12	0.34	0.31	0.49	0.63	0.79	0.92	0
ENSG00000161652.8	IZUMO2	42.803	2.66096	2.27254e-07	protein_coding	up_tumor	10.71	13.37	24.67	13.09	2.86	1.12	2.89	2.96	2.58	2.72	0.64	7.86
ENSG00000163328.9	GPR155	267.173	2.65926	4.06261e-10	protein_coding	up_tumor	9.38	7.91	24.04	7.48	2.7	1.96	1.05	2.38	1.98	3.95	1.84	3.89
ENSG00000205364.3	MT1M	21.9686	2.65208	0.000406721	protein_coding	up_tumor	18.21	3.79	5.93	1.39	0.78	2.61	1.8	3.28	1.5	1.36	0.62	1.73
ENSG00000183760.6	PAPL	69.7298	2.65035	1.0512e-08	protein_coding	up_tumor	3.63	6.53	13.81	6.33	1.85	0.93	0.86	0.73	0.87	1.88	1.18	3.24
ENSG00000100055.16	CYTH4	48.8938	2.64795	5.14737e-08	protein_coding	up_tumor	21.4	7.4	20.49	5.56	2.32	0.92	2.18	2.46	2.6	1.75	4.42	3.46
ENSG00000245680.5	ZNF585B	249.086	2.63775	1.14547e-06	protein_coding	up_tumor	23.17	6.16	14.78	4.64	4.76	3.22	3.49	3.4	4.23	4.88	5.4	5.5
ENSG00000179240.4	RP11-111M22.2	112.89	2.63061	7.44708e-10	protein_coding	up_tumor	5.98	5.08	14.79	5.38	1.96	1.68	2.72	2.52	2.55	3.32	1.63	2.08
ENSG00000126759.8	CFP	54.9494	2.63026	6.68882e-11	protein_coding	up_tumor	13.18	5.45	8.02	5.29	1.94	1.41	0.86	3.35	0.81	3.19	1.75	2.99
ENSG00000074966.6	TXK	37.0904	2.62792	3.62712e-07	protein_coding	up_tumor	6.93	7.96	16.88	6.04	2.13	0.92	0.86	1.08	0.91	3.78	1.2	3.16
ENSG00000125735.6	TNFSF14	102.01	2.62181	4.08e-06	protein_coding	up_tumor	2.77	14.55	23.05	19.75	2.61	0.89	1.63	2.33	1.86	7.57	2.82	4.93
ENSG00000214305.3	AP001024.1	4.87729	2.62024	0.00446656	protein_coding	up_tumor	3.5	1.07	15.42	3.17	1.52	1.1	1.8	1.27	0.51	1.76	0.03	1.34
ENSG00000156219.12	ART3	55.937	2.61768	4.66377e-15	protein_coding	up_tumor	7.2	9.03	18.58	9.54	2.65	1.24	2.74	2.03	1.73	1.99	2.01	3.59
ENSG00000213077.5	FAM106A	111.651	2.61555	2.883e-11	protein_coding	up_tumor	7.52	11.75	31.64	10.04	3.66	2.65	2.91	2.21	1.96	4.05	2.18	4.24
ENSG00000167994.7	RAB3IL1	44.0663	2.6153	0.000268482	protein_coding	up_tumor	15.69	0.82	6.91	1.82	1.46	1.16	1.27	1.36	1.03	1.4	3.82	1.09
ENSG00000075886.10	TUBA3D	11.7203	2.61298	0.00528883	protein_coding	up_tumor	16.21	1.02	8.13	1.33	0.72	0.68	1.26	1.94	0.59	1.13	5.48	0.41
ENSG00000105613.5	MAST1	58.1483	2.61135	1.49817e-07	protein_coding	up_tumor	4.61	8.41	18.92	11.08	2.5	1.09	1.51	1.48	1.35	2.97	2.45	4.91
ENSG00000090554.8	FLT3LG	42.0462	2.60856	3.12452e-10	protein_coding	up_tumor	7.51	8.4	22.97	7.45	3.64	2.3	2.4	2.59	2.35	2.18	3.25	3.27
ENSG00000269175.1	AC093157.1	57.0822	2.60779	3.06613e-10	protein_coding	up_tumor	8.79	5.48	13.8	8.15	2.06	1.24	1.13	1.59	1.58	2.75	1.01	3.52
ENSG00000214128.6	TMEM213	139.735	2.60261	3.11832e-11	protein_coding	up_tumor	6.88	11.73	18.74	12.36	3.15	2.42	1.91	2.44	2.04	4.93	1.64	7.07
ENSG00000119922.7	IFIT2	116.166	2.60105	3.6564e-07	protein_coding	up_tumor	16.82	3.58	12.45	3.29	1.86	1.68	1.71	1.55	1.74	2.17	3.74	1.8
ENSG00000100365.10	NCF4	24.0273	2.59551	0.00140129	protein_coding	up_tumor	10	1.03	6.6	0.94	1.23	0.23	0.43	1.05	0.44	1.58	2.38	1.43
ENSG00000269781.1	FLJ20306	59.059	2.59452	4.0392e-10	protein_coding	up_tumor	6.85	7.31	13.59	9.43	2.66	1.41	0.99	0.96	1.14	2.47	1.59	3.79
ENSG00000263020.1	CSNK2B-LY6G5B-1181	60.1684	2.59443	0.0316201	protein_coding	up_tumor	8.5	8.7	11.38	10.06	2.18	0.9	0	2.07	0.95	3.13	0	5.86
ENSG00000255046.1	RP11-297N6.4	19.9736	2.58683	7.03399e-08	protein_coding	up_tumor	5.44	10.3	27.59	13.7	4.48	1.77	2.82	3.51	1.32	3.74	1.83	3.05
ENSG00000146966.8	DENND2A	113.107	2.5787	6.03294e-11	protein_coding	up_tumor	4	8.79	16.63	10.03	2.45	1.32	0.98	2.12	1.25	2.5	1.9	3.51
ENSG00000163959.5	SLC51A	21.4099	2.57791	1.69631e-05	protein_coding	up_tumor	5.86	8.21	15.55	7.74	0.81	2.36	1.27	1.14	0.54	2.83	1.23	5.95
ENSG00000092621.7	PHGDH	54.5305	2.57714	1.60724e-06	protein_coding	up_tumor	17.95	5.24	12.95	3.74	2.49	2.4	2.44	2.48	2.74	2.85	1.77	1.5
ENSG00000135119.10	RNFT2	223.017	2.5763	3.56202e-07	protein_coding	up_tumor	36.54	7.85	26.7	8.98	6.16	4.65	7.45	6.46	8	9.41	8	8.64
ENSG00000196166.3	C8orf86	52.3495	2.57471	5.14504e-09	protein_coding	up_tumor	8.89	7.24	17.78	7.52	1.88	1.05	1.72	1.6	1.53	2.94	1.67	4.81
ENSG00000124092.8	CTCFL	65.9266	2.56212	7.76933e-10	protein_coding	up_tumor	5.79	6.09	21.43	9.93	2.1	2.22	1.16	2.05	1.42	3.41	1.7	4.26
ENSG00000185361.4	TNFAIP8L1	253.934	2.5547	4.41899e-12	protein_coding	up_tumor	18.86	12.44	38.7	13.84	5.45	2.33	3.78	4.65	3.82	5.57	2.81	5.97
ENSG00000005844.13	ITGAL	44.0509	2.54955	6.43601e-10	protein_coding	up_tumor	9.93	4.99	23.27	7.27	1.1	1.35	1.37	0.69	1.1	2.24	1.46	1.26
ENSG00000176593.3	CTD-2368P22.1	100.559	2.54667	1.93906e-12	protein_coding	up_tumor	8.82	13.9	28.11	12.15	3.32	1.12	1.63	2.81	2.31	4.62	2.53	5.92
ENSG00000171657.5	GPR82	118.605	2.54108	1.00635e-09	protein_coding	up_tumor	6.56	10.05	20.32	11.58	3.33	2.12	1.44	2.31	3.02	3.14	1.33	4.19
ENSG00000106366.7	SERPINE1	901.426	2.52993	1.97091e-08	protein_coding	up_tumor	142.6	33.68	93.47	34.34	17.49	10.71	18.76	21.87	22.63	22.04	20.38	11.34
ENSG00000049540.12	ELN	206.272	2.52965	6.24151e-05	protein_coding	up_tumor	231.25	13.95	101.88	14.64	8.77	2.9	9.16	6.79	6.67	6.3	7.07	6.79
ENSG00000168685.10	IL7R	13.4261	2.52886	0.00387734	protein_coding	up_tumor	5.18	4.18	12.93	7.99	2.61	0.29	0	1.29	2.48	2.09	0	3.56
ENSG00000092853.9	CLSPN	480.527	2.51864	4.47756e-14	protein_coding	up_tumor	24.14	19.84	56.46	23.47	8.27	5.72	7.41	9.02	6.11	7.54	4.87	11.54
ENSG00000175471.15	MCTP1	14.5605	2.51851	1.11445e-05	protein_coding	up_tumor	3.4	0.59	3.49	1.73	0.39	0.36	0.4	0.57	0.12	0.41	0.2	0.09
ENSG00000126262.4	FFAR2	49.3158	2.51533	1.49463e-08	protein_coding	up_tumor	6.25	5.57	46.55	5.03	2.55	1.59	1.08	1.11	1.48	2.37	0.8	1.89
ENSG00000144061.8	NPHP1	132.789	2.5136	1.56586e-11	protein_coding	up_tumor	11.05	9.61	20.28	8.15	5.51	3.84	5.56	6.54	5.79	5.34	4.07	3.6
ENSG00000138109.9	CYP2C9	84.284	2.50878	3.16144e-06	protein_coding	up_tumor	6.05	14.47	80.32	27.62	6.84	3.22	4.41	3.22	4.27	8.42	5.31	6.53
ENSG00000158023.5	WDR66	153.11	2.50764	1.56527e-10	protein_coding	up_tumor	12.35	8.05	20.88	9.6	2.66	1.39	3.27	1.75	2.86	5.26	2.31	6.01
ENSG00000143851.11	PTPN7	31.9422	2.5067	1.52957e-08	protein_coding	up_tumor	4.64	6.73	10.42	5.16	2.15	0.61	1.29	1.04	0.95	2.58	1.31	3.26
ENSG00000117115.8	PADI2	15.117	2.5023	2.83153e-05	protein_coding	up_tumor	1.16	0.8	2.51	0.82	0.21	0.16	0.13	0.07	0.46	0.43	0.41	0.38
ENSG00000197380.6	DACT3	144.695	2.50045	1.32124e-10	protein_coding	up_tumor	10.64	11.78	21.98	11.72	2.92	1.64	2.37	1.79	2.2	4.13	2.74	6.49
ENSG00000272822.1	RP11-302B13.5	37.3765	2.5002	0.00059175	protein_coding	up_tumor	20.33	2.37	19.7	1.29	1.33	2.59	1.71	3.7	2.63	3.86	2.05	3.28
ENSG00000167619.7	TMEM145	20.1546	2.49979	7.94536e-10	protein_coding	up_tumor	14.37	4.89	24.78	3.41	1.35	1.32	1.08	2.08	2	1.13	3.01	1.93
ENSG00000179046.4	TRIML2	99.788	2.49934	4.47756e-14	protein_coding	up_tumor	22.09	36.38	89.56	25.38	8.72	3.44	7.1	6.67	6.12	6.26	3.75	7.69
ENSG00000198453.8	ZNF568	41.1153	2.4982	1.39558e-07	protein_coding	up_tumor	1.6	2.86	11.08	3.95	1.93	1.21	1.46	1.37	0.83	1.56	0.31	1.01
ENSG00000138670.12	RASGEF1B	72.0174	2.48972	4.2097e-11	protein_coding	up_tumor	21.61	16.08	60.39	18.65	4.13	4.47	1.66	3.6	3.48	2.93	5.64	7.82
ENSG00000037965.4	HOXC8	218.527	2.48188	5.30253e-12	protein_coding	up_tumor	14.93	14.97	35.62	10.71	5.27	2.64	2.98	4.74	3.29	4.29	3.94	6.5
ENSG00000188227.8	ZNF793	145.749	2.47833	1.8249e-09	protein_coding	up_tumor	7.59	4.35	14.79	4.4	2.14	1.45	1.1	1.62	1.4	2.62	1.68	2.63
ENSG00000116132.7	PRRX1	83.8762	2.47663	4.43188e-06	protein_coding	up_tumor	21.83	21.53	17.62	7.41	5.6	0.45	8.82	9.75	4.98	6.03	3.3	6.95
ENSG00000089250.14	NOS1	182	2.46306	2.93168e-18	protein_coding	up_tumor	1.69	6.27	7.2	10.73	1.71	0.83	1.17	0.97	0.82	0.94	0.97	2.08
ENSG00000183688.4	FAM101B	103.741	2.45969	6.59833e-20	protein_coding	up_tumor	8.84	7.37	11.19	5.67	1.89	1.82	1.79	2.4	1.61	1.53	1.76	2.17
ENSG00000121413.8	ZSCAN18	73.9695	2.45463	4.64536e-09	protein_coding	up_tumor	4.17	12.05	17.62	12.69	2.92	2.06	1.81	2.08	1.73	4.77	1.21	5.08
ENSG00000227051.4	C14orf132	67.37	2.45228	3.88713e-10	protein_coding	up_tumor	13.7	10.78	41.48	9.57	1.06	1.01	0.81	2.05	1.85	1.26	1.97	1.39
ENSG00000141456.10	PELP1	1569.03	2.44158	1.32962e-09	protein_coding	up_tumor	180.24	43.73	207.38	68.07	33.83	28.49	34.53	30.29	31.6	32.24	30.73	32.2
ENSG00000140379.7	BCL2A1	42.5673	2.44027	0.00022868	protein_coding	up_tumor	25.48	4.8	12.1	4.72	2.65	1.42	1.01	4.38	0.98	2.91	6.17	3.15
ENSG00000178695.4	KCTD12	80.2709	2.43702	4.23745e-05	protein_coding	up_tumor	11.61	1.37	3.94	0.66	0.92	0.88	1.05	0.98	0.51	0.77	0.86	0.81
ENSG00000160321.10	ZNF208	11.6994	2.43504	0.00113339	protein_coding	up_tumor	5.01	1.52	17.25	1.81	0.53	1.98	1.87	1.36	2.39	0.97	1.5	1.41
ENSG00000132274.11	TRIM22	500.915	2.42787	7.62464e-06	protein_coding	up_tumor	20.34	267.34	623.72	418.21	90.93	47.27	33.69	54.61	45.35	90.14	52.24	120.42
ENSG00000150477.10	KIAA1328	1636.3	2.42352	1.45715e-07	protein_coding	up_tumor	48.31	246.04	631.31	378.86	92.02	50.44	48.36	54.31	58.15	87.63	51.77	104.53
ENSG00000178538.5	CA8	25.8528	2.41736	0.00119064	protein_coding	up_tumor	5.48	1.56	3.01	0.78	1.1	0.08	1.09	0.79	0.28	1.34	0.14	1.25
ENSG00000180509.7	KCNE1	42.6077	2.39929	5.5716e-08	protein_coding	up_tumor	2.17	7.01	10.93	5.62	1.86	1.46	0.6	1.37	1.45	1.65	0.69	2.32
ENSG00000135114.8	OASL	59.5257	2.39758	1.58063e-06	protein_coding	up_tumor	12.95	5.5	12.48	3.37	1.57	1.54	1.74	2.01	1.51	1.06	4.6	1.74
ENSG00000269657.1	AC079210.1	104.968	2.39346	3.04223e-09	protein_coding	up_tumor	4.34	7.01	15.03	8.48	3	0.99	1.25	1.27	1.66	2.52	1.64	3.55
ENSG00000198624.8	CCDC69	47.7921	2.39235	9.38918e-12	protein_coding	up_tumor	4.81	4.2	20.34	4.25	1.64	2.05	1.99	1.76	2.67	1.64	3.45	1.51
ENSG00000256018.1	HIST1H3G	11.009	2.38768	0.00845236	protein_coding	up_tumor	13.02	1.56	11.95	0.68	0	1.46	2.91	3.47	1.43	1.86	1.4	1.42
ENSG00000180336.13	C17orf104	45.1915	2.3869	2.55243e-08	protein_coding	up_tumor	4.72	2.09	5.67	1.99	0.8	0.53	0.46	0.57	0.81	1.09	0.51	1.17
ENSG00000089199.5	CHGB	346.408	2.38685	1.26164e-05	protein_coding	up_tumor	6.42	58.5	15.67	98.36	5.77	12.51	7.4	9.03	11.25	8.42	16.35	4.29
ENSG00000196604.7	POTEF	217.491	2.37995	0.0136243	protein_coding	up_tumor	34.85	1.74	17.61	1.18	1.84	1.66	5.39	4.08	2.75	2.63	10.07	2.98
ENSG00000173611.13	SCAI	319.587	2.37463	2.46508e-10	protein_coding	up_tumor	12.39	4.27	28.12	4.83	2.4	1.67	2.52	1.71	1.86	2.99	2.64	2.35
ENSG00000137819.9	PAQR5	735.442	2.37271	2.5565e-11	protein_coding	up_tumor	39	20.83	73.17	20.98	9.57	5.53	8.78	12.43	9.37	11.72	11.49	9.33
ENSG00000105409.11	ATP1A3	40.0534	2.3701	1.23687e-12	protein_coding	up_tumor	7.35	9.68	15.99	10.02	2.04	1.64	1.46	1.35	1.42	3.56	2.86	3.08
ENSG00000196220.11	SRGAP3	114.787	2.35699	5.55515e-12	protein_coding	up_tumor	8.65	16.55	33.83	18.27	6.6	2.23	3.24	3.19	4.2	3.93	2.12	6.66
ENSG00000162614.14	NEXN	104.266	2.35636	2.26341e-15	protein_coding	up_tumor	12.76	18.31	35.48	17.59	3.82	2.5	4.35	3.56	4.36	3.94	3.85	6.06
ENSG00000102879.11	CORO1A	164.333	2.35513	0.000573666	protein_coding	up_tumor	116.21	12.93	44.63	12.5	16.28	5.12	12.94	20.79	7.36	10.74	27.47	8.18
ENSG00000258653.3	RP5-1021I20.4	138.522	2.35336	8.31893e-08	protein_coding	up_tumor	6.97	6.21	20.37	10.02	3.55	1.73	1.14	3.01	2.29	4.09	1.23	3.64
ENSG00000175287.14	PHYHD1	15.5206	2.35235	0.000959338	protein_coding	up_tumor	12.28	1.53	7.23	1.02	0.56	1.17	1.36	1.24	1.67	1.43	1.68	1
ENSG00000271605.1	MILR1	118.305	2.34599	8.34068e-10	protein_coding	up_tumor	42.68	46.14	113.94	46.79	24.06	8.3	8.02	12.01	14.38	21.39	14.16	16.49
ENSG00000087299.7	L2HGDH	189.629	2.34133	2.07798e-10	protein_coding	up_tumor	16.03	9.18	28.83	9.42	4.82	3.59	7.25	5.22	4.14	5.16	3.81	5.18
ENSG00000135976.12	ANKRD36	716.962	2.33746	1.44244e-11	protein_coding	up_tumor	16.32	39.59	80.52	41.38	15.28	10.12	17.56	15.38	13.56	19.73	13.82	20.73
ENSG00000103485.13	QPRT	105.256	2.33675	3.83232e-12	protein_coding	up_tumor	8.13	13.21	22.04	12.38	3.79	4.37	3.11	2.07	3.15	4.16	2.73	5.84
ENSG00000111783.8	RFX4	33.8898	2.3358	1.26282e-06	protein_coding	up_tumor	4.87	3.44	11.16	3.92	1.24	0.7	0.67	0.61	1.3	2.61	0.58	1.96
ENSG00000130755.8	GMFG	38.2364	2.33285	0.00379492	protein_coding	up_tumor	40.86	4.14	16.13	1.58	5.37	4.22	3.61	4.47	1.06	3.32	8.73	4.55
ENSG00000255103.1	KIAA0754	26.6246	2.33267	5.80626e-05	protein_coding	up_tumor	1.42	0.72	2.38	0.31	0.23	0.37	0.19	0.17	0.24	0.57	0.28	0.39
ENSG00000136167.9	LCP1	61.5965	2.32909	0.00231672	protein_coding	up_tumor	25.75	2.08	9.88	1.71	1.46	2.85	1.78	1.84	1.47	0.94	6.95	2.63
ENSG00000163075.8	PCDP1	58.8953	2.32477	1.8688e-06	protein_coding	up_tumor	2.02	5.82	10.18	5.95	2.07	0.78	1.19	1.22	1.99	1.44	1.32	2.71
ENSG00000182963.5	GJC1	173.311	2.31793	5.30253e-12	protein_coding	up_tumor	12.58	10.97	22.39	7.85	2.38	2.73	3.66	3.99	2.86	5.49	3.18	5.01
ENSG00000176406.16	RIMS2	40.1374	2.31582	2.25017e-12	protein_coding	up_tumor	6.49	8.88	20.18	17.3	2.85	1.94	1.31	4.41	1.3	1.37	2.87	4.84
ENSG00000172782.7	FADS6	53.484	2.31433	9.59519e-07	protein_coding	up_tumor	8.65	10.37	15.68	9.8	3.46	2.18	1	1.99	2.66	2.32	2.14	6.3
ENSG00000161243.4	FBXO27	56.3877	2.31089	3.32895e-11	protein_coding	up_tumor	12.22	7.57	14.09	7.05	3.59	2.01	0.95	2.54	1.92	1.61	1.49	2.64
ENSG00000160471.8	COX6B2	57.4598	2.30858	6.51925e-08	protein_coding	up_tumor	6.52	5.37	16.75	5.42	2.48	2.83	3.09	2.29	2.78	4.22	2.23	2.28
ENSG00000167483.13	FAM129C	126.827	2.307	3.51828e-11	protein_coding	up_tumor	6.5	8.16	19.51	6.97	3.65	2.36	1.8	1.81	2.02	2.17	1.58	2.17
ENSG00000174282.7	ZBTB4	1166.14	2.29958	9.27092e-06	protein_coding	up_tumor	112.65	15.61	47.26	16.59	11.74	13.46	15.48	12.94	15.44	14.82	14.29	13.1
ENSG00000105371.8	ICAM4	36.8487	2.29812	2.25805e-06	protein_coding	up_tumor	4.99	9.52	12.54	10.71	2.74	1.15	1.06	2.27	1.54	3.37	0.81	5.08
ENSG00000157429.11	ZNF19	106.73	2.28776	1.33657e-05	protein_coding	up_tumor	20.2	5.78	10.48	6.65	3.63	3.53	5.53	3.29	4.22	4.97	2.49	5.13
ENSG00000158517.9	NCF1	19.6967	2.27732	0.0011079	protein_coding	up_tumor	8.04	2.24	13	2.71	0.75	1.49	4.26	3.21	1.3	3.6	3.72	1.35
ENSG00000149781.8	FERMT3	53.5293	2.27658	2.15143e-05	protein_coding	up_tumor	13.42	4.46	7.54	1.86	2.55	1.63	2.07	2.03	0.98	2.86	2.73	4.91
ENSG00000095752.2	IL11	100.699	2.27167	1.64565e-07	protein_coding	up_tumor	6.79	19.25	9.45	33.63	3.67	1.83	6.15	4.75	3.65	8.85	1.62	5.09
ENSG00000197013.5	ZNF429	16.0289	2.26624	2.44532e-05	protein_coding	up_tumor	4.5	2.81	10.82	3.73	0.14	1.16	1.72	1.29	1.41	1.4	2.66	1.07
ENSG00000163491.12	NEK10	13.089	2.24994	0.000118005	protein_coding	up_tumor	4.95	1.45	11.84	1.23	0.5	0.33	1.19	0.61	0.79	0.18	0.91	0.26
ENSG00000101347.7	SAMHD1	260.436	2.24824	3.59069e-12	protein_coding	up_tumor	19.75	12.09	18.68	7.94	3.92	4.27	3.03	3.84	3.6	3.94	6.41	4.57
ENSG00000133392.12	MYH11	69.0567	2.24412	8.08775e-11	protein_coding	up_tumor	4.54	6.37	18.53	7.51	1.91	1.67	4.42	1.87	2.2	1.47	1.52	2.62
ENSG00000165496.3	RPL10L	73.0872	2.23636	0.00130721	protein_coding	up_tumor	56.42	5.93	25.85	3.29	4.05	4.11	7.57	5.8	6.63	8.5	12.47	6.75
ENSG00000118194.14	TNNT2	31.8876	2.22945	7.13586e-12	protein_coding	up_tumor	8.87	9.25	15.4	9.33	3.43	1.33	3.09	3.07	2.08	3.85	1.94	3.76
ENSG00000130997.12	POLN	102.669	2.22755	1.13351e-11	protein_coding	up_tumor	3.94	7.99	12.94	10.08	2.36	3.29	1.45	2.08	2.94	3.74	2.51	3.24
ENSG00000205147.3	AC016586.1	135.878	2.2255	9.08114e-10	protein_coding	up_tumor	9.21	17.09	34.75	17.56	6.27	2.87	3.55	5.04	4.18	8.04	3.33	6.73
ENSG00000176920.10	FUT2	53.8029	2.22504	5.71019e-05	protein_coding	up_tumor	4.27	1.44	11.6	1.45	3.79	2.44	2.6	1.46	1.77	1.95	2.38	2.62
ENSG00000123360.7	PDE1B	38.2788	2.22323	6.84902e-08	protein_coding	up_tumor	7.08	6.64	26.54	6.06	1.37	1.03	1.7	1.69	1.82	0.94	2.01	2.25
ENSG00000105499.9	PLA2G4C	60.7709	2.2228	1.17553e-09	protein_coding	up_tumor	15.87	12.51	40.84	13.63	7.96	3.15	4.65	4.69	7.19	5.65	6.22	7.04
ENSG00000106384.6	MOGAT3	67.3771	2.21147	1.05993e-07	protein_coding	up_tumor	2.92	8.45	18.02	8.17	2.28	1.93	2.71	2.28	1.99	3.52	1.49	3.68
ENSG00000069812.7	HES2	95.3535	2.21116	1.34271e-09	protein_coding	up_tumor	9.83	17.18	30.7	14.68	4.69	1.75	3.38	3.75	2.69	5.25	2.4	7.01
ENSG00000166592.7	RRAD	22.6638	2.20951	1.63664e-06	protein_coding	up_tumor	6.34	6.95	5.35	2.7	1.88	0.53	0.63	1.72	1.43	1.47	1.67	1.95
ENSG00000213889.6	PPM1N	130.601	2.20792	1.37769e-08	protein_coding	up_tumor	68.17	19	46.36	23.17	7.94	9.6	9.43	9.96	12.11	9.21	11.23	9.8
ENSG00000115977.14	AAK1	236.57	2.20251	1.79545e-10	protein_coding	up_tumor	32.92	90.7	170.49	84.25	27.25	15.7	10.21	18.27	14.39	20.5	9.82	31.18
ENSG00000028310.13	BRD9	1051.67	2.19197	3.63735e-10	protein_coding	up_tumor	324.91	116.35	681.17	142.46	50.79	39.21	35.54	40.48	47.86	50.94	36.64	61.88
ENSG00000130307.7	USHBP1	89.8286	2.18406	2.14782e-11	protein_coding	up_tumor	5.55	6.72	12.34	7.93	2.97	1.35	1.84	2.05	2.11	2.06	1.25	2.91
ENSG00000145824.8	CXCL14	395.463	2.1817	1.37396e-06	protein_coding	up_tumor	39.74	37.82	137.78	32.9	12.31	7.9	11.48	13.36	11.58	17.43	30.97	18.69
ENSG00000272869.1	CTC-487M23.8	37.0943	2.17986	0.00253878	protein_coding	up_tumor	6.59	5.27	10.47	2.32	3.27	1.59	0	1.19	1.12	1.25	3.21	2.52
ENSG00000183876.8	ARSI	7.76371	2.17436	0.00210001	protein_coding	up_tumor	1.81	1.37	1.32	0.32	0.11	0.17	0.42	1.02	0.24	0.37	0.23	0.12
ENSG00000170264.8	FAM161A	288.814	2.17394	6.89381e-12	protein_coding	up_tumor	17.39	29.97	52.09	33.07	10.07	4.64	7	10.46	6.1	9	8.84	10.68
ENSG00000153721.13	CNKSR3	323.706	2.16893	4.56961e-12	protein_coding	up_tumor	3.88	4.65	7.51	3.54	2.41	3.2	3.29	2.58	2.92	3.01	2.39	2.62
ENSG00000198723.6	C19orf45	21.5461	2.16206	3.04654e-08	protein_coding	up_tumor	3.29	10.18	9.95	8.62	2.68	2.39	0.92	1.64	2.55	2.96	1.19	3.23
ENSG00000219626.4	FAM228B	652.769	2.16137	5.09715e-08	protein_coding	up_tumor	31.66	42.72	165.51	78.24	27.78	22.35	22.66	21.15	27.03	31.4	22.12	34.8
ENSG00000249961.5	CCDC79	17.4161	2.15981	2.84744e-05	protein_coding	up_tumor	9.25	3.41	12.52	5.33	1.49	0.47	4.01	1.83	1.96	1.38	1.64	2.71
ENSG00000121410.7	A1BG	84.4548	2.15643	2.16799e-13	protein_coding	up_tumor	6.68	30.15	16.52	26.91	7.47	17.42	6.04	5.86	4.91	5.27	7.7	10
ENSG00000104998.2	IL27RA	21.1422	2.15473	1.02424e-07	protein_coding	up_tumor	1.4	2.12	3.16	2.5	0.76	0.12	0.82	1.02	0.63	0.4	0.57	0.54
ENSG00000013293.5	SLC7A14	97.8086	2.15394	3.99021e-09	protein_coding	up_tumor	16.35	7.58	16.3	4.87	5.11	2.37	5.63	3.43	2.19	5.99	3.08	5.15
ENSG00000127616.13	SMARCA4	570.99	2.14274	1.31107e-11	protein_coding	up_tumor	27.02	17.94	56.89	22.72	15.05	8.34	17.79	13.39	11.29	12.67	13.96	12.64
ENSG00000172006.7	ZNF554	131.746	2.14145	3.01122e-09	protein_coding	up_tumor	4.99	8.28	20.91	10.18	3.11	2.89	1.92	2.11	2.59	3.86	2.84	4.6
ENSG00000180066.5	C10orf91	26.4069	2.14015	3.45335e-06	protein_coding	up_tumor	2.38	4.85	2.31	8.58	1	0.6	2.48	1.08	1.07	1.79	2.17	1.21
ENSG00000141505.7	ASGR1	105.493	2.1399	3.30918e-10	protein_coding	up_tumor	28.12	12.77	56.06	17.3	7.41	5.63	4.09	4.71	5.1	6.97	7.89	8.47
ENSG00000163535.13	SGOL2	183.693	2.13919	3.84239e-15	protein_coding	up_tumor	45.97	26.15	76.44	28.82	8.99	4.21	5.3	6.63	6.17	8.47	4.53	9.25
ENSG00000161544.5	CYGB	72.9461	2.13828	0.00223502	protein_coding	up_tumor	44.05	2.84	33.16	2.64	4.89	1.95	7.4	7.31	9.5	3.91	9.63	3.71
ENSG00000119917.9	IFIT3	178.018	2.13582	1.02595e-07	protein_coding	up_tumor	19.2	21.94	30.41	7.93	4.94	3.54	3.42	4.39	7.94	3.92	9.84	6.82
ENSG00000186470.9	BTN3A2	362.844	2.13422	4.3299e-09	protein_coding	up_tumor	23.74	22.72	76.86	30.07	14.42	7.69	9.05	9.17	9.71	12.63	10.14	15.65
ENSG00000060982.10	BCAT1	56.1652	2.12661	2.41813e-05	protein_coding	up_tumor	6.47	1.94	15.62	3.28	2.6	1.06	1.39	2.28	1.38	1.33	2.83	1.77
ENSG00000198771.6	RCSD1	39.4843	2.12562	1.83008e-14	protein_coding	up_tumor	6.42	13.4	10.59	9.33	2.77	3.48	1.84	1.78	3.18	3.92	2.67	4.01
ENSG00000165633.8	VSTM4	87.1532	2.11709	1.02921e-09	protein_coding	up_tumor	7.61	7.25	13.18	8.44	3.13	1.51	1.7	2.16	2.06	2.87	2.02	5.55
ENSG00000141150.3	RASL10B	11.0895	2.1143	0.000818975	protein_coding	up_tumor	10.62	4.29	10.84	2.18	1.49	1.96	1.69	1.22	3.25	2.74	0.05	3.95
ENSG00000167992.8	VWCE	36.5041	2.1134	8.34836e-06	protein_coding	up_tumor	3.5	11.09	26.45	12.32	3.25	2.81	2.3	3.1	1.89	4.45	1.64	5.24
ENSG00000214189.4	ZNF788	24.9871	2.10827	2.5874e-05	protein_coding	up_tumor	10.95	2.77	22.65	6.84	2.3	2.03	1.02	2.26	1.69	3.97	0.45	1.95
ENSG00000152104.7	PTPN14	433.01	2.10718	1.15224e-11	protein_coding	up_tumor	8.84	8.23	25.63	7.83	4.49	3.26	2.33	3.79	3.04	3.38	2.27	3.92
ENSG00000169297.6	NR0B1	30.6387	2.1048	0.00151738	protein_coding	up_tumor	8.3	0.91	6.15	1.01	1.17	1.78	1.25	1.02	1.27	0.73	1.18	1.02
ENSG00000211448.7	DIO2	59.6236	2.09249	1.26956e-08	protein_coding	up_tumor	6.26	14.16	29.2	29.95	2.26	1	2.08	3.19	1.14	3.63	1.52	6.11
ENSG00000162571.9	TTLL10	15.7971	2.09079	0.000217967	protein_coding	up_tumor	2.5	5.63	17.75	9.21	2.76	1.87	1.24	2.41	2.09	4.09	1.26	3.97
ENSG00000196312.7	HIATL2	15.8869	2.09043	0.000491395	protein_coding	up_tumor	9.71	2.89	7.85	2.18	2.49	1.78	3.37	2.38	1.89	1.19	1.76	1.68
ENSG00000213888.2	AC005003.1	81.876	2.08031	1.41709e-07	protein_coding	up_tumor	4.09	11.66	23.93	13.13	5.66	2.43	2.6	2.72	3.99	4.65	2.67	4.63
ENSG00000123338.8	NCKAP1L	82.8118	2.077	0.000427975	protein_coding	up_tumor	11.99	6.22	12.3	5.43	2.39	1.59	2.4	2.78	2.36	3.29	3.6	2.88
ENSG00000186496.6	ZNF396	84.0032	2.07684	2.40016e-08	protein_coding	up_tumor	28.81	15.61	71.94	30.42	9.53	5.63	3.23	3.86	5.2	5.92	6.1	11.52
ENSG00000139160.9	METTL20	69.0635	2.07422	4.14161e-07	protein_coding	up_tumor	9.85	4.72	16.38	4.43	3	2.28	2.5	1.64	2.54	2.29	2.39	2.85
ENSG00000181896.7	ZNF101	238.79	2.07103	7.40831e-13	protein_coding	up_tumor	11.65	18.92	34.17	17.63	7.32	4.33	6.99	7.23	5.07	8.02	8.64	7.7
ENSG00000015285.6	WAS	11.622	2.06883	0.00491209	protein_coding	up_tumor	10.01	0.93	2.93	1.29	1.19	0.17	0.51	1.56	0.33	1.83	1.97	1.1
ENSG00000158089.10	GALNT14	61.7694	2.06689	3.41431e-17	protein_coding	up_tumor	10.82	7.91	8.68	11.13	2.87	4.19	5.01	4.49	2.05	3.16	4.2	3.47
ENSG00000164086.8	DUSP7	111.11	2.06578	0.00145573	protein_coding	up_tumor	18.62	1.41	10.5	1.59	2.57	1.96	3.11	3.44	2.48	2.55	2.82	2.73
ENSG00000176896.7	TCEANC	82.4795	2.06377	4.88375e-09	protein_coding	up_tumor	5.49	5.4	18.04	7.89	2.09	2.32	2.16	2.83	2.69	3.44	2.45	4.04
ENSG00000142408.2	CACNG8	337.392	2.05987	4.93207e-11	protein_coding	up_tumor	3.7	9.33	20.01	10.32	2.96	2.52	2.76	2.47	3.52	3.51	3.1	3.59
ENSG00000096060.10	FKBP5	194.261	2.05882	6.02092e-07	protein_coding	up_tumor	26.37	5.54	17.64	6.9	3.64	3.93	4.47	4.37	3.24	3.83	3.56	4.2
ENSG00000122335.9	SERAC1	152.821	2.05505	6.78921e-10	protein_coding	up_tumor	16.27	9.31	30.38	10	5.79	2.8	3.21	3.81	3.69	4.76	3.4	5.58
ENSG00000171303.5	KCNK3	131.134	2.05469	1.36815e-11	protein_coding	up_tumor	3.16	4.47	10.7	5.07	1.47	1.47	1.21	1.73	1.73	2.13	1.8	2.04
ENSG00000115266.7	APC2	4.1241	2.05166	0.0204845	protein_coding	up_tumor	0.09	0.21	0.37	0.48	0.06	0	0.08	0.01	0.06	0.2	0.07	0.02
ENSG00000171476.17	HOPX	42.3146	2.04893	7.48038e-07	protein_coding	up_tumor	4.27	3.06	10.82	4.13	1.42	0.99	1.16	1.2	1.27	2.17	1.4	1.87
ENSG00000213658.6	LAT	118.09	2.04781	1.52881e-09	protein_coding	up_tumor	6.2	16.12	21.57	20.25	9.41	4.86	4.4	5.65	5.72	7.02	4.43	7.46
ENSG00000152465.13	NMT2	254.011	2.0478	2.88204e-13	protein_coding	up_tumor	23.26	19.94	43.97	18.05	9.73	9.6	10.32	12.57	11.28	9.01	9.62	13.88
ENSG00000105707.9	HPN	45.7222	2.04628	1.11145e-10	protein_coding	up_tumor	17.48	12.7	35.48	13.69	4.05	5.24	3.36	3.11	4.18	4.36	4.51	9.08
ENSG00000105357.11	MYH14	370.01	2.03979	0.000706947	protein_coding	up_tumor	52.14	5.42	20.69	6.54	5.77	9.76	7.73	5.12	7.19	7.12	7.35	6.34
ENSG00000269099.1	LSP1	17.0451	2.03544	0.00823346	protein_coding	up_tumor	100.06	8.26	65.89	11.48	24.38	10.53	14.49	19.23	5.14	11.37	25.25	13.35
ENSG00000168421.8	RHOH	36.5539	2.03302	4.45695e-05	protein_coding	up_tumor	5.51	6.58	11.02	3.44	2.51	4.16	1.53	2.32	2.45	2.34	2.76	4.71
ENSG00000186897.3	C1QL4	8.33471	2.03096	0.000553643	protein_coding	up_tumor	1.29	1.17	0.78	1.12	0.62	0.3	0.14	0.5	0.53	0.08	0.14	0.25
ENSG00000169083.11	AR	81.232	2.02972	3.56511e-07	protein_coding	up_tumor	4.77	1.76	2.83	1.74	0.89	0.86	0.61	0.73	0.59	0.56	0.58	1.29
ENSG00000158417.6	EIF5B	3204.97	2.02664	2.77955e-13	protein_coding	up_tumor	87.17	121.65	274.52	122.25	49.45	38.82	37.15	44.04	40.64	51.94	40.6	60.4
ENSG00000174007.7	CEP19	73.478	2.02654	3.58069e-10	protein_coding	up_tumor	6.4	12.25	25.62	13.93	4.47	1.44	1.94	4.34	2.96	3.36	3.97	4.3
ENSG00000196533.6	C1orf186	40.2729	2.02457	8.29088e-07	protein_coding	up_tumor	4.94	8.44	19.67	8.92	4.05	2.74	3.05	3.3	2.72	7.34	3.42	3.6
ENSG00000176046.7	NUPR1	14.8313	2.02154	0.00152759	protein_coding	up_tumor	11.37	2.85	6.72	2.25	2.17	0.32	2.7	2.78	1.32	1.71	1.2	2.15
ENSG00000120334.11	CENPL	163.251	2.01966	2.41066e-11	protein_coding	up_tumor	15.24	14.19	33.25	12.62	5.66	4.58	6.75	7.67	5.45	6.97	6.15	6.6
ENSG00000122986.9	HVCN1	22.1178	2.01894	0.000330472	protein_coding	up_tumor	10.23	2.41	12.66	1.89	1.48	1.72	1.67	1.39	2.34	2.89	1.96	2.24
ENSG00000110852.4	CLEC2B	104.731	2.0157	4.48231e-06	protein_coding	up_tumor	28.21	13.31	16.22	11.91	4.89	11.52	6.26	5.67	10.58	6.64	8.3	5.63
ENSG00000103995.9	CEP152	208.7	2.01433	2.60563e-16	protein_coding	up_tumor	15.49	23.45	51.24	22.34	5.65	2.91	4.14	5.65	6.02	9.07	5.14	7.13
ENSG00000153132.8	CLGN	95.2	2.01138	7.1462e-13	protein_coding	up_tumor	3.96	8.32	13.1	11.04	3.02	1.65	2.22	2.69	3.28	3.56	2.74	2.85
ENSG00000270672.1	MTRNR2L6	52.3937	2.00901	4.02368e-08	protein_coding	up_tumor	9.81	4.63	14.59	9.57	4.14	3.48	2	2.6	2.81	3.65	2.49	2.81
ENSG00000181873.8	IBA57	258.92	2.0033	9.59568e-12	protein_coding	up_tumor	5.73	5.6	16.17	6.66	2.94	2.49	1.89	4.48	2.82	2.7	3.76	3.47
ENSG00000233828.2	AC008394.1	146.759	1.99836	1.32281e-06	protein_coding	up_tumor	8.6	12.11	46.89	16.48	6.88	4.1	6.19	4.91	6.56	9.56	4.82	7.4
ENSG00000185432.10	METTL7A	79.2777	1.99795	2.66756e-05	protein_coding	up_tumor	7.39	2.35	16.72	2.18	1.95	1.88	1.93	1.11	1.24	2.64	1.68	2.25
ENSG00000240065.3	PSMB9	92.5005	1.99753	5.42342e-09	protein_coding	up_tumor	38.49	18.62	20.52	14.6	8.5	7.53	6.9	9.78	7.51	8.01	15.47	13.22
ENSG00000242028.1	HYPK	208.502	1.98919	1.35879e-07	protein_coding	up_tumor	18.09	31.99	67.07	18.52	18.86	18.72	22.78	14.44	10.68	23.42	9.87	19.11
ENSG00000138039.10	LHCGR	27.6473	1.98756	0.0003923	protein_coding	up_tumor	1.18	10.39	8.85	6.82	1.67	0.58	0.88	1.12	2.01	2.43	2.72	4.19
ENSG00000143545.4	RAB13	1403.41	1.985	1.07534e-07	protein_coding	up_tumor	346.26	139.36	597.28	162.84	113.36	100.57	93.93	110.22	98.69	94.71	94.75	101.47
ENSG00000188687.11	SLC4A5	87.9415	1.98099	1.49583e-11	protein_coding	up_tumor	25.95	17.1	47.87	20.14	4.5	2.76	5.54	3.24	4.85	3.72	4.89	5.45
ENSG00000176994.9	SMCR8	22.6585	1.9798	0.0059352	protein_coding	up_tumor	3.25	0.29	2.18	0.5	0.32	0.54	1.03	0.48	0.6	0.28	0.82	0.3
ENSG00000089335.16	ZNF302	1991.3	1.97691	3.29894e-09	protein_coding	up_tumor	470.45	318.72	1266.6	371.84	139.87	94.72	74.89	88.12	98.34	146.17	85.52	180.32
ENSG00000135842.12	FAM129A	29.1398	1.96913	1.7334e-05	protein_coding	up_tumor	3.16	2.36	15.15	2.05	2.47	1.31	1.49	2.79	2.73	2.32	3.09	2.22
ENSG00000269103.1	AC002472.1	3.2657	1.96586	0.0999711	protein_coding	up_tumor	2.93	7.95	14.05	0.73	2.89	0.6	1.52	4.93	4.27	0	0	0
ENSG00000130176.3	CNN1	16.1801	1.95754	0.0031239	protein_coding	up_tumor	10.83	3.44	12.91	1.9	2.48	0.85	3.02	1.92	2.5	1.99	2.23	0.42
ENSG00000101624.6	CEP76	104.728	1.95461	8.9485e-11	protein_coding	up_tumor	7.98	7.28	15.23	8.55	3.88	3.9	4.2	4.56	2.9	3.63	2.91	4.14
ENSG00000160991.11	ORAI2	563.013	1.95429	4.42866e-14	protein_coding	up_tumor	12.38	16.87	33.49	19.79	9.27	7.52	8.52	8.25	7.7	9.07	7.64	9
ENSG00000105605.3	CACNG7	10.565	1.95236	0.0170378	protein_coding	up_tumor	5.22	0.27	1.82	1.45	1.07	1.53	1.02	1.47	1.07	0.92	2.05	0.13
ENSG00000133640.14	LRRIQ1	125.832	1.94852	1.429e-06	protein_coding	up_tumor	2.18	11.15	15.38	12.18	5.64	2.68	2.19	4.51	2.83	6.07	3.41	5.23
ENSG00000162419.8	GMEB1	304.732	1.94749	5.13804e-08	protein_coding	up_tumor	11.48	6.59	24	7.55	4.8	4.64	6.1	4.9	5.78	6.89	5.6	5.47
ENSG00000149926.9	FAM57B	34.9812	1.94011	4.33892e-05	protein_coding	up_tumor	3.47	3.22	10.36	4.37	1.18	1.61	1.12	2.03	0.87	4.04	1.63	2
ENSG00000169554.12	ZEB2	203.473	1.93773	0.00052017	protein_coding	up_tumor	28.94	8.84	20.4	5.67	4.13	4.22	5.45	6.92	3.43	6.9	7.78	8.81
ENSG00000144583.4	MARCH4	31.568	1.93478	1.45512e-07	protein_coding	up_tumor	2.53	1.7	1.64	1.32	0.41	0.45	0.66	0.91	0.41	0.69	0.66	0.53
ENSG00000107890.12	ANKRD26	582.539	1.93122	4.28521e-08	protein_coding	up_tumor	8.73	48.7	56.69	52.68	17.91	11.31	10.87	12.78	13.6	19.5	9.8	21.33
ENSG00000099337.3	KCNK6	212.853	1.92509	0.000321154	protein_coding	up_tumor	38.94	6.39	33.79	6.72	7.98	9.67	6.94	4.7	8.49	7.9	6.78	8.34
ENSG00000184060.6	ADAP2	37.9573	1.92186	1.47572e-08	protein_coding	up_tumor	10.4	3.7	5.24	2.49	1.27	1.31	1.66	2.01	1.69	1.62	2.45	1.34
ENSG00000140968.6	IRF8	23.6263	1.91963	0.0618495	protein_coding	up_tumor	21.93	0.5	8.32	1.18	0.58	2.17	0.67	0.99	2.25	2.94	7.41	4.85
ENSG00000187867.4	PALM3	5.93419	1.91728	0.00395228	protein_coding	up_tumor	0.72	0.63	0.87	0.53	0.5	1.02	0.39	0.09	0.48	0.22	0.48	0.08
ENSG00000104825.12	NFKBIB	744.411	1.91698	6.64269e-08	protein_coding	up_tumor	69.08	51.66	185.49	50.75	34.6	26.85	37.3	37.24	30.86	35.12	32.64	40.61
ENSG00000065621.10	GSTO2	149.898	1.91507	3.40623e-08	protein_coding	up_tumor	11.24	15.88	26.82	13.75	11.21	11.81	7.52	6.14	7.8	7.09	10.34	7.94
ENSG00000128510.6	CPA4	14.7953	1.91367	0.000827745	protein_coding	up_tumor	0.97	1.45	2.49	0.94	0.26	0.13	0.41	0.76	0.68	0.68	0.15	1
ENSG00000196208.9	GREB1	58.3056	1.91185	3.0984e-06	protein_coding	up_tumor	7.16	4.14	13.96	3.38	1.62	1.26	2.3	1.45	1.87	1.06	0.96	2.1
ENSG00000160352.11	ZNF714	180.678	1.90916	3.65323e-08	protein_coding	up_tumor	7.6	16.43	36.3	18.9	5.4	3.31	4.44	6.83	4.53	6.9	3.94	7.84
ENSG00000262039.1	RP11-81K2.1	10.2389	1.90906	0.00024362	protein_coding	up_tumor	5.55	13.2	8.86	5.05	2.35	3.97	1.5	1.39	3.94	1.77	1.82	3.89
ENSG00000081665.9	ZNF506	61.776	1.90211	8.07063e-08	protein_coding	up_tumor	10.67	5.17	24.06	7.22	2.8	1.55	1.94	1.95	1.41	2.68	1.82	2.55
ENSG00000141576.10	RNF157	101.898	1.9003	2.7037e-14	protein_coding	up_tumor	6.56	7.32	13.44	7.56	3.46	1.54	4.45	5.78	3.55	2.73	2.07	3.85
ENSG00000134398.8	ERN2	84.8388	1.89733	1.40584e-06	protein_coding	up_tumor	2.3	6.64	13.91	6.45	2.22	2.04	2.17	1.36	1.76	2.94	2.53	3.6
ENSG00000125351.6	UPF3B	881.06	1.89651	8.13492e-09	protein_coding	up_tumor	95.51	83.44	289.1	86.08	38.58	31.86	29.01	33.19	31.02	36.98	29.17	48.43
ENSG00000119707.9	RBM25	4321.91	1.89149	1.45992e-08	protein_coding	up_tumor	303.02	262.3	760.37	281.39	146.13	89.88	83.09	104.69	107.04	141.58	89.71	180.62
ENSG00000149548.10	CCDC15	37.9225	1.8893	1.8081e-06	protein_coding	up_tumor	4.1	3.41	20	2.95	2.81	1.19	0.81	1.76	1.55	2.99	2.18	1.49
ENSG00000138111.10	TMEM180	106.626	1.88679	4.75416e-11	protein_coding	up_tumor	51.46	38.7	101.33	36.91	17.78	8.56	9.46	6.88	12	10.55	13.98	18
ENSG00000170571.7	EMB	45.9391	1.88649	9.28206e-10	protein_coding	up_tumor	4.04	4.21	1.8	5.15	1.42	0.65	1.39	1.36	0.99	0.86	1	0.57
ENSG00000186409.10	CCDC30	177.607	1.88576	5.79675e-10	protein_coding	up_tumor	4.29	11.95	15.67	12.53	7.29	3.04	2.55	4.8	4.18	4.68	6.13	8.65
ENSG00000008128.18	CDK11A	598.201	1.88268	2.93263e-09	protein_coding	up_tumor	80.17	55.48	166.73	78.71	38.33	30.07	37.77	34.68	38.31	41.38	37.18	40.93
ENSG00000132965.5	ALOX5AP	14.9074	1.88007	0.0305485	protein_coding	up_tumor	10.59	0.98	3.92	0.67	0.63	1.79	1.17	0.71	0.99	1.13	3.62	1.69
ENSG00000173212.4	MAB21L3	136.987	1.87809	0.0463132	protein_coding	up_tumor	0	13.77	13.38	21.97	4.47	2.76	3.3	2.6	2.88	4.33	3.01	6.02
ENSG00000106069.16	CHN2	33.947	1.87429	7.64787e-07	protein_coding	up_tumor	2.83	11.09	11.46	11.17	5.81	3.18	1.66	2.88	1.06	4.95	4.25	3.17
ENSG00000108848.11	LUC7L3	5546.99	1.87391	8.53675e-09	protein_coding	up_tumor	935.8	569.67	2865.92	654.96	281.8	217.89	228.5	236.03	249.68	293.54	194.61	317.73
ENSG00000101336.8	HCK	48.3473	1.86009	0.00630383	protein_coding	up_tumor	13.22	3.97	8.48	1.89	1.37	1.17	1.77	2.81	1.49	2.79	6.81	2.59
ENSG00000249884.4	RNF103-CHMP3	41.3795	1.85874	0.0641355	protein_coding	up_tumor	0.24	33.25	2.53	27.32	3.59	0.88	0.29	5.33	8.74	4.19	1.14	2.51
ENSG00000130477.10	UNC13A	59.0394	1.85859	7.73148e-09	protein_coding	up_tumor	1.63	1.49	2.48	2.4	0.64	0.6	0.74	0.87	0.6	1	0.96	0.54
ENSG00000198399.10	ITSN2	707.989	1.8566	1.83589e-10	protein_coding	up_tumor	19.6	38.46	78.33	35.58	15.28	14.42	15.64	14.66	15.33	16.82	14.64	16.69
ENSG00000132330.12	SCLY	202.127	1.84927	3.23683e-05	protein_coding	up_tumor	28.83	9.33	29.29	9.75	9.02	6.5	9.78	13.03	9.92	11.96	10.05	8.18
ENSG00000153898.8	MCOLN2	47.964	1.84407	4.36444e-10	protein_coding	up_tumor	3.09	5.1	6.2	4.04	3.05	1.4	2.21	2.37	1.08	2.75	1.21	2.02
ENSG00000197181.7	PIWIL2	48.4064	1.84355	4.12141e-06	protein_coding	up_tumor	6.27	7	14.63	10.61	2.69	1.66	1.57	1.57	1.94	5.52	2.38	4.03
ENSG00000146904.4	EPHA1	51.9917	1.84287	2.71528e-07	protein_coding	up_tumor	9.77	11.86	33.68	13.73	5.76	4.23	3.13	3.33	4.33	4.27	3.08	5.65
ENSG00000050438.12	SLC4A8	20.4169	1.84003	3.74082e-07	protein_coding	up_tumor	1.33	1.64	2.62	2.21	0.92	0.47	0.54	0.63	0.56	1.9	0.9	0.71
ENSG00000118514.9	ALDH8A1	43.8097	1.83693	7.03399e-08	protein_coding	up_tumor	5.97	9.35	24.44	9.99	2.58	1.79	1.86	2.78	1.19	3.75	1.97	4.62
ENSG00000141337.8	ARSG	116.95	1.83482	1.5393e-09	protein_coding	up_tumor	22.38	19.5	45.07	22.11	9.46	8.62	6.1	6.62	5.88	9.52	6.26	11.45
ENSG00000116117.13	PARD3B	77.0018	1.83185	1.58756e-05	protein_coding	up_tumor	10.51	7.37	32.05	6.14	1.41	1.23	1.05	0.92	1.31	1.03	2.06	1.32
ENSG00000268400.1	CTD-3214H19.4	20.3493	1.83108	0.0450099	protein_coding	up_tumor	10.97	6.53	8.49	4.68	1.57	4.01	4.76	0.39	6.55	0	5.18	0.73
ENSG00000148516.17	ZEB1	123.504	1.83058	8.14485e-10	protein_coding	up_tumor	5.56	4.09	15.7	5.16	2.4	2.46	1.91	2.72	1.98	2.13	1.89	2.37
ENSG00000102032.8	RENBP	42.7483	1.82964	1.01563e-06	protein_coding	up_tumor	17.86	10.71	20.48	11.54	3.59	4.96	3.87	3.64	4.16	6.06	5.73	6.84
ENSG00000150967.13	ABCB9	167.704	1.8278	1.62497e-12	protein_coding	up_tumor	12.49	18.44	35.18	17.97	6.33	4.85	4.54	6.94	6.07	6.53	5.19	7.38
ENSG00000117461.10	PIK3R3	78.1284	1.82741	7.90441e-06	protein_coding	up_tumor	6.8	2.72	10.68	3.64	2.78	1.8	2.71	1.77	1.04	1.78	2.32	2.35
ENSG00000196368.4	NUDT11	2.60912	1.82508	0.0831519	protein_coding	up_tumor	0.31	0.06	0.43	0.24	0.15	0	0	0.17	0.15	0.07	0.06	0.14
ENSG00000163083.5	INHBB	173.97	1.81849	0.000148009	protein_coding	up_tumor	24.16	5.23	15.41	5.11	3.89	6.01	4.26	3.95	5.74	4.49	5.36	4.77
ENSG00000114450.5	GNB4	58.4244	1.81801	1.49651e-06	protein_coding	up_tumor	8.84	4.37	10.66	2.4	1.62	1.56	3.6	1.62	3.89	3.79	3.52	1.78
ENSG00000072818.7	ACAP1	41.2816	1.81798	2.5358e-05	protein_coding	up_tumor	6.32	17.14	23.69	16.57	6.69	5.72	3.06	6.31	5.75	5.18	8.73	11.19
ENSG00000106443.10	PHF14	1024.9	1.81532	5.65892e-09	protein_coding	up_tumor	51.35	59.37	143.87	65.11	38.88	43.49	35.49	43.19	47.12	53.39	38.46	51.79
ENSG00000134138.15	MEIS2	286.795	1.81472	0.000395971	protein_coding	up_tumor	39.21	8.41	105.5	7.47	8.4	10.31	10.57	9.15	9.22	7.36	10.42	8.92
ENSG00000187608.5	ISG15	277.794	1.81267	2.69744e-06	protein_coding	up_tumor	47.68	234.63	73.75	103.27	34.97	24.17	20.32	36.5	46.63	23.31	62.97	47.87
ENSG00000243449.2	C4orf48	72.5493	1.80984	1.50829e-08	protein_coding	up_tumor	21.67	61.62	40.71	76.79	13.89	8.07	16.47	13.76	14.1	19.29	18.2	25.32
ENSG00000173928.2	SWSAP1	69.3504	1.80633	1.70248e-07	protein_coding	up_tumor	11.41	7.03	15.63	7.41	5.47	2.78	2.68	3.7	3.26	3.97	3.03	4.94
ENSG00000123636.13	BAZ2B	838.676	1.80601	3.19593e-09	protein_coding	up_tumor	65.29	98.95	254.29	86.03	40.68	19.51	20.67	25.31	21.7	34.88	18.07	45.89
ENSG00000167083.2	GNGT2	12.8728	1.80395	0.0200387	protein_coding	up_tumor	13.04	1.84	5.94	1.26	2.77	1.35	2.25	2.66	2.39	2.09	4.84	1.48
ENSG00000122483.13	CCDC18	125.723	1.80363	3.19712e-09	protein_coding	up_tumor	11.07	14.6	48.04	14.37	4.24	2.24	5.73	4.39	3.74	5.84	2.68	5.16
ENSG00000250565.2	ATP6V1E2	86.0735	1.80312	4.96937e-24	protein_coding	up_tumor	12.47	19.87	30.97	23.89	6.51	5.72	5.75	5.79	6.69	5.43	5.35	4.61
ENSG00000129680.11	MAP7D3	207.055	1.79801	1.90988e-12	protein_coding	up_tumor	10.05	19.48	31.34	21.63	6.36	6.27	6.63	6.08	6.07	5.02	6.62	10
ENSG00000152953.8	STK32B	32.3322	1.79799	0.000825257	protein_coding	up_tumor	5.86	0.91	2.85	1.21	0.89	0.8	0.68	0.96	1.11	1.18	0.86	0.68
ENSG00000198150.2	AC135178.1	94.4003	1.79778	7.68781e-08	protein_coding	up_tumor	6.01	12.4	21.9	15.84	4.41	3.71	4.15	3.33	5.48	5.35	3.4	8.28
ENSG00000248835.2	AL357673.1	93.2413	1.79553	1.50883e-06	protein_coding	up_tumor	3.62	10.52	15.41	7.95	3.93	1.97	2.41	3.08	2.75	3.56	1.94	5.64
ENSG00000073009.8	IKBKG	678.234	1.79481	1.80003e-05	protein_coding	up_tumor	64.22	36.25	43.34	41.34	45.14	36.35	39.63	35.63	40.41	38.28	29.93	35.03
ENSG00000184988.4	TMEM106A	100.233	1.79346	1.28578e-09	protein_coding	up_tumor	5.19	7.99	12.64	7.09	4.26	3.44	2.31	4.1	4.52	4.26	2.98	6.45
ENSG00000073614.7	KDM5A	1054.51	1.79165	6.839e-10	protein_coding	up_tumor	106.02	118.25	464.29	155.01	38.75	28.75	22.13	30.95	29.85	49.55	20.07	51.69
ENSG00000170579.10	DLGAP1	20.9715	1.79158	1.14317e-05	protein_coding	up_tumor	6.66	10.89	23.48	11.86	4.57	0.94	1.89	1.58	2.87	2.7	1.16	5.58
ENSG00000085117.7	CD82	173.617	1.78879	3.08236e-05	protein_coding	up_tumor	17.62	16.33	38.69	19.61	12.11	13.83	7.06	8.81	11.41	11.37	11.32	15.52
ENSG00000268640.1	AC026369.1	10.1709	1.77943	0.00482256	protein_coding	up_tumor	22.8	26.8	59.59	21.13	12.03	5.02	2.44	14.63	19.29	21.01	13.01	4.15
ENSG00000152439.8	ZNF773	107.772	1.77886	3.04799e-06	protein_coding	up_tumor	7.17	6.02	27.06	8.7	5.71	3.53	4.66	5.01	3.66	3.92	3.8	5.37
ENSG00000101335.5	MYL9	209.644	1.77386	0.0110885	protein_coding	up_tumor	83.21	9.49	61.27	5.65	13.89	7.73	27.07	23.67	10.9	12.46	27.24	9.56
ENSG00000122484.8	RPAP2	1570.92	1.76523	1.21635e-07	protein_coding	up_tumor	10.16	16.45	45.58	24.62	10.24	10.64	12.31	13.63	13.56	13.45	10.97	15.46
ENSG00000174111.8	SOCS7	15.4256	1.76192	0.00412551	protein_coding	up_tumor	4.14	0.55	5.61	0.72	0.74	0.77	0.58	1.69	0.82	0.95	0.6	0.46
ENSG00000148814.13	LRRC27	171.084	1.76024	6.32308e-10	protein_coding	up_tumor	3.77	9.32	11.28	11.69	6.18	7.65	6.04	8.83	7.35	6.98	6.1	8.91
ENSG00000130208.5	APOC1	54.1368	1.7592	6.61501e-17	protein_coding	up_tumor	29.55	37.83	28.72	37.76	18.2	11.76	13.7	10.17	16.08	12.31	9.18	12.06
ENSG00000197043.9	ANXA6	227.176	1.75835	0.000353827	protein_coding	up_tumor	44.48	12.32	30.55	11.65	10.36	8.18	11.73	13.07	9.28	10.04	12.04	8.26
ENSG00000181458.6	TMEM45A	1332.08	1.75699	5.89451e-08	protein_coding	up_tumor	30.35	50.04	144.2	77.06	35.56	30.37	28.88	26.63	32.65	36.44	31.84	32.81
ENSG00000138079.9	SLC3A1	18.7953	1.75617	7.24187e-06	protein_coding	up_tumor	3.55	1.55	1.7	4.45	0.6	1.51	1.36	0.89	0.84	0.5	0.82	1.45
ENSG00000172296.8	SPTLC3	459.471	1.75338	1.79573e-05	protein_coding	up_tumor	18.89	26.54	102.05	44.88	20.81	10.74	12.56	12.25	14.41	21.38	13.3	25.39
ENSG00000155085.11	AK9	77.1322	1.7496	1.56394e-08	protein_coding	up_tumor	10.26	7.74	27.07	9.09	3.18	3.35	2.93	2.34	3.45	4.54	3.88	4.69
ENSG00000173706.8	HEG1	32.9885	1.74825	2.33795e-05	protein_coding	up_tumor	4.48	0.91	2.8	1.35	0.23	0.25	0.37	0.56	0.34	0.8	0.46	0.37
ENSG00000141519.10	CCDC40	131.643	1.74778	8.24438e-12	protein_coding	up_tumor	8.16	13.33	20.17	15.64	6.26	5.65	7.23	6.16	6.79	6.79	6	8.87
ENSG00000165632.7	TAF3	395.258	1.74367	3.86288e-11	protein_coding	up_tumor	15.46	15.4	35.52	14.81	7.93	7.5	6.89	6.88	6.99	7.65	6.81	8.7
ENSG00000132563.11	REEP2	28.6055	1.72976	1.40718e-05	protein_coding	up_tumor	10.07	5.9	15.07	6.09	4.78	3.31	2.63	3.29	3.13	2.12	2.23	4.93
ENSG00000175106.12	TVP23C	97.7133	1.72907	4.57848e-07	protein_coding	up_tumor	12.37	12.04	29.89	14.1	6.13	9.66	9.71	9.42	8.01	9	5.02	7.35
ENSG00000146350.9	TBC1D32	308.579	1.72803	0.000769338	protein_coding	up_tumor	9.23	64.61	145.55	131.25	38.65	18.65	18.67	19.66	23.13	40.55	19	50.13
ENSG00000156650.8	KAT6B	394.158	1.72679	4.881e-08	protein_coding	up_tumor	18.62	7.35	23.61	9.25	4.44	4.13	4.63	4.65	5.4	5.99	4.37	5.81
ENSG00000019144.12	PHLDB1	208.07	1.72337	1.02732e-08	protein_coding	up_tumor	14.89	15.32	26.77	18.22	7.76	3.62	8.6	6.02	5.51	9.65	5.07	6.9
ENSG00000165923.11	AGBL2	43.3466	1.72237	0.000116891	protein_coding	up_tumor	20.11	3.17	11.2	4.15	1.59	3.22	4.08	3.74	2.11	3.64	3.94	2.99
ENSG00000104892.12	KLC3	44.4439	1.7165	1.07062e-05	protein_coding	up_tumor	3.35	7.69	14.73	5.37	2.08	1.08	3.14	2.22	2.82	3.51	2.69	4.06
ENSG00000170464.5	DNAJC18	67.4705	1.71568	1.46894e-07	protein_coding	up_tumor	8.26	3.48	8.9	3.8	3.43	2.24	4.66	4.1	4.05	2.01	4.07	2.1
ENSG00000183091.15	NEB	73.5724	1.7137	2.63917e-08	protein_coding	up_tumor	5.04	5.46	11.49	5.86	2.7	4.15	2.24	4.67	3.16	3.05	2.67	2.63
ENSG00000176244.6	ACBD7	36.5984	1.71082	0.000300863	protein_coding	up_tumor	5.56	2.65	13.07	6.75	1.48	3.08	2.82	2.25	1.45	3.75	2.24	3.99
ENSG00000145287.6	PLAC8	56.9785	1.70965	1.03908e-05	protein_coding	up_tumor	5.61	6.4	14.79	5.2	3.85	3.48	3.95	2.44	5.16	4.82	6.41	4.85
ENSG00000159335.11	PTMS	5188.39	1.70886	4.96839e-07	protein_coding	up_tumor	2118.89	764.96	2991.15	857.26	588.42	486.9	574.06	682.33	504.55	502.19	417.25	607.24
ENSG00000143515.12	ATP8B2	184.656	1.70838	3.89832e-14	protein_coding	up_tumor	11.26	12.51	27.25	13.49	4.7	3.35	4.81	4.67	4.88	5.41	3.51	5.89
ENSG00000184454.6	NCMAP	94.6375	1.69607	8.79017e-08	protein_coding	up_tumor	2.55	5.06	11.33	5.61	2.13	2.26	2.07	2.36	2.3	2.12	1.79	2.91
ENSG00000145362.12	ANK2	14.3794	1.69456	0.000312725	protein_coding	up_tumor	1.72	1.37	3.22	0.87	0.86	0.24	0.49	0.44	0.19	1.84	0.57	0.56
ENSG00000133460.15	SLC2A11	245.855	1.69375	4.9744e-10	protein_coding	up_tumor	14.72	26.88	51.62	34.52	14.76	9.45	13.1	10.83	13.78	16.54	12.33	20.28
ENSG00000256892.1	MTRNR2L7	47.2779	1.69353	1.57639e-08	protein_coding	up_tumor	4.83	10.97	9.07	8.24	4.1	1.98	3.35	2.93	1.81	3.13	2.25	5.09
ENSG00000204642.9	HLA-F	194.246	1.6915	0.000147312	protein_coding	up_tumor	55.26	18.46	30.77	14.24	13.73	16.42	15.01	18.52	14.2	10.39	29.58	12.12
ENSG00000136449.9	MYCBPAP	26.03	1.6914	0.000212473	protein_coding	up_tumor	4.43	14.4	14.11	17.65	4.75	2.74	2.43	5.11	1.56	11.84	2.14	10.8
ENSG00000185332.2	TMEM105	54.0764	1.68944	7.67191e-07	protein_coding	up_tumor	10.17	18.47	38.92	16.36	4.31	5.58	3.07	5.44	3.52	7.65	2.87	6.68
ENSG00000078814.11	MYH7B	48.9327	1.684	1.05828e-09	protein_coding	up_tumor	3.9	8.16	13.29	8.94	4.12	1.62	2.67	3.23	2.14	3.68	1.72	2.47
ENSG00000170175.6	CHRNB1	89.0465	1.68379	8.40651e-07	protein_coding	up_tumor	10.65	15.07	31.99	13.88	7.76	2.91	3.66	6.02	4.49	9.2	4.16	8.07
ENSG00000160062.10	ZBTB8A	263.246	1.68289	1.39619e-09	protein_coding	up_tumor	5.99	8.41	16.18	7.25	3.67	4.23	3.89	3.91	3.28	4.74	4.68	5.25
ENSG00000272333.1	KMT2B	436.344	1.68013	0.000170467	protein_coding	up_tumor	57.11	11.13	98.31	15.25	5.94	4.45	7.57	4.24	5.68	5.64	5.04	5.08
ENSG00000117877.6	CD3EAP	366.782	1.67779	1.44419e-08	protein_coding	up_tumor	23.04	48.28	74.24	48.36	20.28	11.27	12.27	15.97	11.13	16.83	13.32	26.36
ENSG00000131944.5	C19orf40	152.42	1.67543	3.97517e-10	protein_coding	up_tumor	11.94	21.8	43.96	28.09	8.5	7.43	5.33	9.09	7.45	7.63	6.9	10.17
ENSG00000018280.12	SLC11A1	57.5672	1.67536	2.33277e-07	protein_coding	up_tumor	9.71	4.64	12.5	6.93	2.13	2.43	3.83	1.35	2.85	3.07	4.27	2.77
ENSG00000205085.4	FAM71F2	71.7046	1.67069	3.56713e-08	protein_coding	up_tumor	22.92	18.44	37.31	17.88	7.31	5.82	7.26	6.25	4.58	13.49	4.97	12.76
ENSG00000166402.4	TUB	31.8208	1.67003	0.00122118	protein_coding	up_tumor	1.82	0.33	1.73	0.92	0.3	0.55	0.61	0.58	0.45	0.52	0.46	0.26
ENSG00000100154.10	TTC28	256.023	1.66701	8.90839e-08	protein_coding	up_tumor	2.46	4.25	10.66	4.4	2.01	1.55	2.12	1.92	2.35	2.93	2.17	2.5
ENSG00000135917.9	SLC19A3	57.372	1.66406	0.000100101	protein_coding	up_tumor	15.46	4.36	30.8	5.97	2.82	2.35	2.69	2.73	2.8	3.64	1.51	2.52
ENSG00000068489.8	PRR11	380.993	1.65835	5.5715e-10	protein_coding	up_tumor	31.14	33.83	69.1	31.1	19.77	12.92	17.21	19.72	13.58	14.54	13.59	19.79
ENSG00000145220.9	LYAR	293.161	1.65402	1.34606e-09	protein_coding	up_tumor	30.67	37.48	90.92	42.69	20.95	16.13	21.1	21.92	18.37	19.13	19.7	25.84
ENSG00000076706.10	MCAM	76.8131	1.6504	6.48861e-16	protein_coding	up_tumor	2.76	4.64	8.4	5.34	1.96	1.12	4.22	4.59	3.75	1.92	4.61	1.85
ENSG00000175595.10	ERCC4	241.643	1.64776	1.94205e-11	protein_coding	up_tumor	31.47	47.74	102.2	46.37	14.78	6.59	7.95	9.64	7.98	10.47	8.51	16.71
ENSG00000205791.2	LOH12CR2	53.4957	1.64469	4.81361e-06	protein_coding	up_tumor	4.92	6.09	16.49	7.68	3.48	2.24	2.93	2.7	3.84	5.24	2.92	3.94
ENSG00000180071.14	ANKRD18A	439.569	1.64461	9.87612e-05	protein_coding	up_tumor	15.12	48.77	200.06	66.43	23.19	19.35	14.61	14.92	19.2	18.02	15.71	23.86
ENSG00000188295.10	ZNF669	76.7272	1.64409	6.81014e-10	protein_coding	up_tumor	8.16	9.52	17.55	9.58	4.67	3.69	7.48	3.39	4.36	4.5	4.7	4.67
ENSG00000160602.9	NEK8	270.11	1.64055	2.83736e-09	protein_coding	up_tumor	10.33	15.76	34.63	19.31	8.44	7.8	9.75	7.73	8.57	8.73	8.59	10.93
ENSG00000114126.13	TFDP2	412.441	1.64009	2.66207e-09	protein_coding	up_tumor	44.08	21.41	86.77	22.89	13.57	7.84	14.35	15.45	12.07	11.26	11.67	13.34
ENSG00000164308.12	ERAP2	175.273	1.63915	1.38707e-05	protein_coding	up_tumor	6.73	7.45	14.94	7.23	4.99	2.14	2.42	3.31	3.09	4.79	2.86	7.02
ENSG00000140025.11	EFCAB11	145.222	1.63766	4.48864e-08	protein_coding	up_tumor	16.87	16.05	35.98	11.98	10.02	9.44	14.13	9.93	9.16	8.46	12.78	10.52
ENSG00000102003.6	SYP	55.7912	1.63246	2.43858e-07	protein_coding	up_tumor	1.99	6.92	10.05	9.35	2.34	2.13	2.18	2.73	2.37	3.1	1.98	3.12
ENSG00000170442.7	KRT86	167.439	1.63021	0.093751	protein_coding	up_tumor	48.98	2.78	10.01	3.04	1.99	7.06	11.46	9.73	11.21	5.67	17.02	3.7
ENSG00000167281.14	RBFOX3	138.441	1.62984	4.10864e-06	protein_coding	up_tumor	10.62	8.15	20.21	10.76	5.78	4.93	2.96	6.95	3.79	5.97	5.33	7.89
ENSG00000205045.4	SLFN12L	132.3	1.6269	0.00308547	protein_coding	up_tumor	1.04	12.99	21.81	22.05	5.98	3.01	3.37	4.47	5.43	6.59	3.86	8.39
ENSG00000130779.15	CLIP1	1064.42	1.6205	1.73698e-09	protein_coding	up_tumor	59.31	49.63	130.48	50.29	26.36	23.74	26.3	26	25.14	28.56	26.68	30.46
ENSG00000074181.4	NOTCH3	145.605	1.61632	1.20714e-05	protein_coding	up_tumor	14.42	8.73	24.52	12.15	4.98	3.02	5.18	2.94	3.01	4.11	3.83	3.18
ENSG00000155034.14	FBXL18	116.22	1.61355	3.01517e-09	protein_coding	up_tumor	5.57	6.87	14.52	8.47	3.56	2.64	3.24	3.32	3.04	3.62	3.7	5.18
ENSG00000177575.8	CD163	24.1899	1.60652	0.000267962	protein_coding	up_tumor	5.43	10.75	24.16	11.02	9.76	2.9	5.05	4.02	3.35	7.33	4.02	5.34
ENSG00000164776.5	PHKG1	37.5732	1.60339	4.05324e-05	protein_coding	up_tumor	5.13	19.93	27.08	17.54	8.84	4.51	4.03	3.89	5.66	7.15	4.46	9.93
ENSG00000135905.14	DOCK10	54.2259	1.60267	0.00348733	protein_coding	up_tumor	8.41	1.46	4.36	1.39	0.7	0.87	0.88	1.68	0.38	1.21	3.02	2.07
ENSG00000198270.8	TMEM116	129.643	1.60151	2.39936e-08	protein_coding	up_tumor	7.04	9.34	20.29	11.01	6.42	6.43	9.71	6.84	9.26	7.05	8.45	6.25
ENSG00000104218.9	CSPP1	700.762	1.60085	4.27699e-09	protein_coding	up_tumor	52.27	35.27	144.54	48.56	21.41	15.82	17.19	20.15	17.2	20.21	13.88	27.18
ENSG00000167670.11	CHAF1A	304.34	1.60015	2.41848e-06	protein_coding	up_tumor	69.59	21.86	121.08	25.92	11.45	6.95	11.07	11.71	7.67	9.67	8.14	12.09
ENSG00000182621.12	PLCB1	90.9322	1.59632	1.26218e-06	protein_coding	up_tumor	4.1	5.74	29.52	7.83	1.98	3.62	2.37	0.93	3.97	2.15	2.27	2.8
ENSG00000144815.10	NXPE3	217.225	1.59264	8.82168e-09	protein_coding	up_tumor	7.58	6.24	10.37	6.07	4.41	3.59	4.22	4.49	3	3.88	2.7	4.22
ENSG00000152463.10	OLAH	63.2016	1.5918	5.9473e-05	protein_coding	up_tumor	8.36	6.46	17.46	5.52	3.12	4.57	3.39	4.44	2.68	4.8	5.43	5.79
ENSG00000025708.8	TYMP	381.167	1.59025	9.84894e-07	protein_coding	up_tumor	14.98	84.52	66.62	75.77	19.31	11.84	21.02	19.97	23.61	29.93	25.4	30.17
ENSG00000186275.7	NBPF12	368.98	1.58859	0.00024362	protein_coding	up_tumor	11.52	5.53	13.79	4.25	7.65	3.99	9.87	4.64	6.82	5.81	6.57	4.76
ENSG00000131848.5	ZSCAN5A	100.107	1.58794	7.5192e-09	protein_coding	up_tumor	30.66	33.29	78.81	31.06	17.31	12.25	9	11.59	11.53	13.24	13.34	16.98
ENSG00000243667.2	WDR92	263.701	1.58654	1.18799e-08	protein_coding	up_tumor	14.73	22.91	41.5	21.33	13.56	9.37	8.1	10.31	11.54	13.29	8.84	13.21
ENSG00000103196.7	CRISPLD2	70.499	1.58075	0.000103233	protein_coding	up_tumor	33.39	12.14	16.24	5.86	6.31	5.6	10.79	12.73	7.15	5.57	21.01	9.73
ENSG00000164300.11	SERINC5	81.626	1.56836	2.87834e-08	protein_coding	up_tumor	3.93	7.79	11.64	8.98	4.62	3.22	3.04	3.08	3.44	3.72	3.44	4.52
ENSG00000082074.11	FYB	398.34	1.5665	2.23754e-07	protein_coding	up_tumor	35.51	18.61	50.3	16.86	10.26	9.59	8.87	10.09	8.51	11.13	10.01	12.5
ENSG00000160886.9	LY6K	12.1938	1.56578	0.00198705	protein_coding	up_tumor	1.89	1.75	2.4	0.92	0.48	0.85	1.03	1	1.26	0.44	1.09	0.92
ENSG00000116830.7	TTF2	250.248	1.56574	3.22421e-09	protein_coding	up_tumor	8.91	8.68	10.41	6.53	8.48	6	14.44	8.53	8.58	7.27	11.17	6.54
ENSG00000213380.9	COG8	250.911	1.56544	9.14675e-13	protein_coding	up_tumor	15.43	11.42	18.3	12.69	6.34	6.19	7.7	8.35	7.83	7.65	8.89	6.58
ENSG00000145833.11	DDX46	1751.79	1.56482	4.50566e-09	protein_coding	up_tumor	123.57	184.91	492.72	235.67	60.34	47.14	45.57	55.52	40.82	56.62	38.6	77.47
ENSG00000167693.12	NXN	84.4377	1.56434	2.93783e-09	protein_coding	up_tumor	9.75	7.69	10.8	7.21	4.04	2.69	5.33	5.2	3.47	5.51	3.93	3.89
ENSG00000149927.13	DOC2A	69.2967	1.56432	0.000212961	protein_coding	up_tumor	1.72	6.17	5.54	14.17	3.22	3.12	3.9	2.15	4.52	5.48	3.96	3.12
ENSG00000254469.3	RP11-849H4.2	50.85	1.56397	0.0001578	protein_coding	up_tumor	3.52	13.72	30.99	16.06	6.5	7.2	6.34	5.09	6.54	11.73	5.08	10.09
ENSG00000152292.12	SH2D6	22.8409	1.56099	0.000209769	protein_coding	up_tumor	3.97	7.51	10.71	9.85	5.75	1.88	3.46	1.69	3.2	2.25	2.21	6.56
ENSG00000186684.8	CYP27C1	137.112	1.55521	8.29643e-05	protein_coding	up_tumor	1.55	13.6	10.41	15.24	3.5	1.73	3.8	4.24	4.56	6.02	2.99	5.23
ENSG00000134202.6	GSTM3	94.7742	1.55299	1.26848e-07	protein_coding	up_tumor	5.01	5.73	8.34	7.2	5.99	3.88	5.98	5.44	7.6	7.61	5.91	6.39
ENSG00000075340.18	ADD2	102.247	1.55294	9.1646e-06	protein_coding	up_tumor	8.31	3.01	7.86	3.02	2.39	1.13	3.85	2.52	1.41	1.44	1.46	1.5
ENSG00000053501.8	USE1	247.901	1.55281	4.06085e-10	protein_coding	up_tumor	34.23	36.31	68.99	35.36	24.04	22.76	26.11	24.41	27.24	24.65	31.89	27.96
ENSG00000157388.9	CACNA1D	399.739	1.55164	1.82765e-08	protein_coding	up_tumor	48.81	44.88	161.87	48.79	13.07	11.78	9.8	9.99	10.69	11.86	10.13	21.3
ENSG00000142494.9	SLC47A1	72.7387	1.55098	7.24745e-08	protein_coding	up_tumor	7.83	7.13	11.64	7.97	4.23	2.95	3.49	2.98	2.22	3.07	3.1	5.34
ENSG00000104863.7	LIN7B	38.903	1.54786	3.42636e-07	protein_coding	up_tumor	8.59	11.62	15.21	15.81	3.91	10.24	7.38	6.52	4.76	4.76	4.45	5.97
ENSG00000078687.12	TNRC6C	171.684	1.54713	4.95788e-11	protein_coding	up_tumor	3.85	7.95	13.24	7.6	3.13	3.81	3.91	2.11	3.53	4.76	1.71	3.48
ENSG00000172716.12	SLFN11	125.03	1.54549	1.4261e-10	protein_coding	up_tumor	5.58	8.61	6.49	9.27	2.42	2.55	1.87	2.46	3.88	3.28	3.01	3.29
ENSG00000172382.5	PRSS27	81.4643	1.5447	3.23421e-06	protein_coding	up_tumor	4.16	9.63	19.27	12.12	5.93	4.04	2.9	5.11	4.99	4.9	2.96	6.5
ENSG00000130517.9	PGPEP1	375.797	1.5434	1.80177e-08	protein_coding	up_tumor	25.32	15.67	20.61	9.44	10.38	11.35	11.8	10.5	8.24	9.04	6.94	7.61
ENSG00000167772.7	ANGPTL4	342.312	1.54307	5.30022e-05	protein_coding	up_tumor	94.5	43.11	88.4	39.61	12.01	24.97	25.07	12.14	32.61	13.94	25.92	11.05
ENSG00000009954.6	BAZ1B	1209.66	1.54272	2.40237e-11	protein_coding	up_tumor	31.16	41.77	85.11	43.14	21.13	20.35	22.8	21.37	18.41	21.18	20.73	22.82
ENSG00000145555.10	MYO10	1002.23	1.54158	3.56741e-06	protein_coding	up_tumor	41.08	20.04	81.53	25.92	17.24	10.81	14.86	12.16	13.45	15.72	11.55	13.62
ENSG00000175782.8	SLC35E3	339.74	1.54138	1.74581e-09	protein_coding	up_tumor	13.67	21.21	45.34	25.47	13.48	11.2	12.1	11.62	10.16	9.84	9.37	13.26
ENSG00000074211.9	PPP2R2C	233.198	1.54125	0.000171475	protein_coding	up_tumor	17.6	5.76	19.41	6.15	5.33	6	7.32	7.51	6.43	5.58	6.31	4.1
ENSG00000062038.9	CDH3	45.0237	1.54114	6.42087e-06	protein_coding	up_tumor	5.02	10.36	23.73	8.75	5.1	1.79	1.83	1.18	1.94	3.72	2.46	2.88
ENSG00000221990.2	C5orf55	62.7916	1.53852	3.13111e-08	protein_coding	up_tumor	4.85	12.28	11.38	10.95	5.78	2.81	3.83	5.35	3.42	2.64	3.06	5.05
ENSG00000165055.11	METTL2B	701.093	1.53791	4.21188e-09	protein_coding	up_tumor	23.56	36.25	52.03	37.71	24.78	16.41	23.35	18.79	21.66	20.98	18.58	28.81
ENSG00000162241.8	SLC25A45	162.848	1.53782	1.0801e-09	protein_coding	up_tumor	18.62	32.75	54.39	37.9	11.44	8.11	8.68	9.99	11.81	11.19	6.6	14.13
ENSG00000162885.8	B3GALNT2	105.039	1.53606	2.8249e-06	protein_coding	up_tumor	12.26	6.58	17.49	7.55	6.45	3.23	6.45	6.86	6.99	5.1	6.54	5.92
ENSG00000185745.8	IFIT1	213.804	1.53062	0.004748	protein_coding	up_tumor	31.11	33.73	29.91	10.8	5.34	8.67	7.69	8.98	12.33	4.17	32.68	12.07
ENSG00000256045.1	MTRNR2L10	44.532	1.53059	7.94093e-05	protein_coding	up_tumor	8.73	11.47	6.19	13.01	5.09	1.08	5.22	4.6	2.41	4.82	3.39	6.48
ENSG00000105516.6	DBP	95.9853	1.53033	2.63124e-09	protein_coding	up_tumor	4.68	4.17	9.35	5.61	2.48	5.4	4.22	5.07	5.56	7.52	6.75	4.74
ENSG00000160712.8	IL6R	157.528	1.5264	1.06604e-09	protein_coding	up_tumor	3.34	7.45	10.24	7.21	2.76	2.98	2.58	2.1	3.04	2.34	2.33	3.19
ENSG00000072786.8	STK10	171.256	1.52629	3.6979e-09	protein_coding	up_tumor	64.79	15.28	46.16	17.15	6.75	6.57	7.37	5.06	8.5	6.84	8.15	9.48
ENSG00000135069.9	PSAT1	276.222	1.52319	7.63295e-06	protein_coding	up_tumor	45.84	19.51	37.97	17.66	16.14	9.75	12.57	15.84	10.17	12.86	10.38	15.16
ENSG00000127804.8	METTL16	634.775	1.52083	1.59512e-08	protein_coding	up_tumor	35.68	30.03	64.12	29.98	26.9	21.9	22.65	22.28	21.99	21.67	24.29	24.74
ENSG00000144395.13	CCDC150	180.453	1.52054	1.41755e-09	protein_coding	up_tumor	10.73	20.05	23.15	20.56	11.63	9.42	11.5	10.55	8.87	10.81	6.18	15.05
ENSG00000160613.8	PCSK7	937.658	1.51998	3.68238e-08	protein_coding	up_tumor	35.4	50.68	96.02	50.69	31.93	22.18	32.94	29.57	31.37	29.57	25.04	39.04
ENSG00000125347.9	IRF1	340.178	1.5164	7.13406e-12	protein_coding	up_tumor	36.8	19.3	32.65	19.56	10.73	11.44	12.53	11.43	12.88	14.14	24.85	13.55
ENSG00000103187.6	COTL1	596.024	1.51499	3.26825e-06	protein_coding	up_tumor	109.62	56.26	82.94	46.71	43.09	23.09	29.67	46.14	25.62	32.08	34.61	40.4
ENSG00000178105.5	DDX10	285.132	1.51332	2.03914e-10	protein_coding	up_tumor	16.08	27.87	48.2	26.17	22.12	21.45	18.25	19.17	18.65	16.04	18.21	23.27
ENSG00000173692.8	PSMD1	1383.66	1.512	4.42306e-08	protein_coding	up_tumor	84.28	126.58	197	106.44	106.87	76.12	86.36	110.35	93.48	86.63	87.28	106.82
ENSG00000138185.12	ENTPD1	112.837	1.51188	3.41431e-17	protein_coding	up_tumor	4.76	8.77	12.45	9.97	2.35	4.65	2.17	2.2	2.73	2.99	2.14	4.2
ENSG00000134072.6	CAMK1	154.049	1.51082	0.000465771	protein_coding	up_tumor	37.62	10.48	35.92	13.6	9.73	8.68	12.71	15.12	9.98	11.14	12.96	13.08
ENSG00000137285.9	TUBB2B	38.4819	1.50857	0.0088946	protein_coding	up_tumor	7.52	1.6	5.97	1.41	1.88	1.75	2.93	1.78	1.69	2.86	1.92	0.88
ENSG00000237515.6	SHISA9	165.78	1.50384	0.000281523	protein_coding	up_tumor	12.71	3.35	8.35	2.36	2.5	1.82	3.28	2.45	2.88	2.38	2.13	2.74
ENSG00000022267.12	FHL1	39.0451	1.50367	0.000345529	protein_coding	up_tumor	6.53	3.48	11.31	1.81	2.15	1.42	4.55	3.42	2.25	1	3.36	1.68
ENSG00000186812.8	ZNF397	168.585	1.50223	2.52918e-05	protein_coding	up_tumor	15.6	11.1	42.05	15.01	7.7	6.87	13.52	6.07	8.82	7.76	8	8.93
ENSG00000151461.15	UPF2	759.044	1.50001	1.51283e-09	protein_coding	up_tumor	142	90.24	276.64	104.87	34.83	26.28	26.66	28.99	27.32	38.75	21.66	45.2
ENSG00000162927.9	PUS10	71.6221	1.49993	7.62274e-07	protein_coding	up_tumor	9.13	7.69	22.65	10.38	3.37	2.01	3.19	2.82	3.48	5.53	2.34	3.8
ENSG00000250127.1	CTD-2117L12.1	40.306	1.49991	7.42385e-05	protein_coding	up_tumor	5.36	5.14	13.69	9.35	5.57	2.2	2.94	2.61	3.55	5.53	2.93	3.61
ENSG00000103199.9	ZNF500	203.205	1.49913	7.96093e-08	protein_coding	up_tumor	5.55	7.24	14.46	6.59	9.52	6.35	10.85	8.17	7.34	7.37	7.84	5.08
ENSG00000100354.16	TNRC6B	404.999	1.49837	1.55365e-10	protein_coding	up_tumor	23.2	16.61	43.2	12.86	5.23	6.64	4.68	5.9	5.25	8.15	4.97	8.59
ENSG00000075218.14	GTSE1	204.418	1.49487	9.79192e-12	protein_coding	up_tumor	13.89	18.72	27.56	19.55	12.26	7.31	10.55	12.02	8.5	8.22	7.09	9.12
ENSG00000170160.12	CCDC144A	282.926	1.49461	2.57268e-06	protein_coding	up_tumor	5.57	11.13	25.71	14.41	4.59	2.6	4.16	3.72	3.55	5.31	3.94	6.37
ENSG00000131711.10	MAP1B	1580.34	1.49361	1.20959e-07	protein_coding	up_tumor	26.64	52.83	63.33	59.33	35	15.73	20.9	27.95	20.85	30.46	15.59	35.28
ENSG00000103550.9	KNOP1	690.323	1.4932	5.37556e-10	protein_coding	up_tumor	74.87	135.44	250.68	139.62	63.17	49.03	46.56	60.77	52.69	60.17	50.04	76.63
ENSG00000146263.7	MMS22L	287.44	1.49254	1.92088e-09	protein_coding	up_tumor	6.03	8.61	15.39	9.42	3.83	3.29	5.56	4.91	4.11	3.56	4.52	6.23
ENSG00000138778.7	CENPE	285.554	1.49223	3.10038e-08	protein_coding	up_tumor	5.68	15.96	12.09	12.02	5.6	3.78	4.68	4.77	4.23	3.68	4.73	5.92
ENSG00000055044.6	NOP58	1257.78	1.49179	2.82362e-09	protein_coding	up_tumor	179.44	164.65	532.48	175.89	82.74	63.53	66.28	79.72	68	88.72	64.59	104.68
ENSG00000181218.4	HIST3H2A	82.1848	1.48888	0.00648478	protein_coding	up_tumor	81.44	16.7	37.74	14.49	11.1	12.98	23.74	23.43	19.46	11.59	24.02	22.52
ENSG00000130005.7	GAMT	51.8353	1.48583	3.64408e-06	protein_coding	up_tumor	8.33	7.97	16.57	8.13	3.79	3.59	5.31	6.06	6.09	6.17	7.19	3.87
ENSG00000165525.13	NEMF	1346.91	1.48364	1.07211e-07	protein_coding	up_tumor	149.43	193.22	581.19	217.18	82.44	65.53	54.88	53.7	57.03	87.83	50.61	111.77
ENSG00000204103.2	MAFB	80.5352	1.48277	0.0163678	protein_coding	up_tumor	16.01	2.55	7.09	0.8	1.7	1.81	2.29	2.65	2.47	2.68	4.69	2.09
ENSG00000151338.14	MIPOL1	1023.08	1.47934	8.03272e-06	protein_coding	up_tumor	13.36	25.94	59.47	39.94	17.6	12.34	16.14	14	16.88	19.49	17.16	21.29
ENSG00000171634.12	BPTF	1184.5	1.47866	3.4415e-08	protein_coding	up_tumor	18.32	53.07	63.59	57.09	30.22	27.83	37.38	26.46	31.16	33.3	25.79	32.22
ENSG00000185024.11	BRF1	596.871	1.47757	2.62614e-08	protein_coding	up_tumor	9.22	9.99	14.75	11.98	15.4	13.15	16.9	14.43	15.73	14.98	13.8	14.31
ENSG00000060339.9	CCAR1	2435.7	1.47649	6.32208e-08	protein_coding	up_tumor	364.82	258.76	846.78	299.11	153.31	112.15	116.72	131.6	133.42	183.23	131.35	184.92
ENSG00000161888.7	SPC24	159.965	1.47424	4.27923e-07	protein_coding	up_tumor	28.26	22.17	47.61	26.52	13.96	12.27	13.34	18.22	12.22	11.42	11.88	14.4
ENSG00000130518.12	KIAA1683	47.4205	1.46976	2.18666e-05	protein_coding	up_tumor	16.14	10.42	32.3	17.02	1.46	1.65	2.98	1.94	2.81	1.49	4.04	3.64
ENSG00000166278.10	C2	142.928	1.46832	0.00388766	protein_coding	up_tumor	26.36	5.5	31.42	5.04	11.88	8.25	7.63	12.01	11.5	11.78	16.51	8.16
ENSG00000163811.7	WDR43	777.825	1.46738	7.65746e-10	protein_coding	up_tumor	45.89	48.63	88.97	48.43	26.94	24.23	24.07	28.89	22.23	26	22.18	25.15
ENSG00000034053.10	APBA2	125.8	1.46561	1.73973e-07	protein_coding	up_tumor	10.87	9.16	26.52	9.26	4.54	3.06	4.35	4.06	3.99	3.91	4.13	5.69
ENSG00000196705.4	ZNF431	90.5387	1.46536	3.80034e-07	protein_coding	up_tumor	21.2	23.65	66.95	31.65	10.98	4.94	9.58	9.7	7.09	12.17	10.17	15.75
ENSG00000183032.6	SLC25A21	28.7661	1.45465	0.00164606	protein_coding	up_tumor	8.12	5.14	23.33	3.75	1.58	2.45	4.3	2.87	2.9	1.09	5.49	3.58
ENSG00000172273.8	HINFP	291.842	1.4537	1.21593e-08	protein_coding	up_tumor	44.92	28.37	75.26	29.73	14.39	12.74	16.08	17.48	20.45	16.92	17.88	20.2
ENSG00000154240.12	CEP112	182.667	1.45294	1.20452e-07	protein_coding	up_tumor	34.27	38.25	85.21	37.06	21.55	12.19	12.55	17.12	11.06	15.14	11.07	22.38
ENSG00000186687.11	LYRM7	284.623	1.45222	8.73329e-07	protein_coding	up_tumor	7.86	16.72	27.91	9.03	13.09	6.92	7.63	7.43	9.38	11.28	8.63	6.55
ENSG00000183049.8	CAMK1D	189.566	1.44925	5.36562e-10	protein_coding	up_tumor	5.04	8.07	9.58	7.57	3.19	2.1	3.55	2.65	2.92	3.92	3.72	5.21
ENSG00000130558.14	OLFM1	25.9832	1.44772	0.0375571	protein_coding	up_tumor	15.09	1.34	6.19	1.11	1.47	1.55	3.86	4	1.68	1.37	2.87	2.32
ENSG00000184226.10	PCDH9	318.052	1.44494	1.26324e-08	protein_coding	up_tumor	13.75	13.07	25.05	12.82	7.38	4.92	6.18	9.24	4.66	6.72	5.54	7.98
ENSG00000100209.5	HSCB	177.816	1.44233	2.31849e-10	protein_coding	up_tumor	41.16	62.84	93.75	48.96	31.27	15.27	19.85	23.86	22.35	26.81	25.98	33.32
ENSG00000154040.16	CABYR	76.5059	1.44142	0.000679063	protein_coding	up_tumor	33.4	7.73	40.1	5.87	8.4	5.09	7.8	7.62	9.91	8.47	6.19	5.13
ENSG00000167815.7	PRDX2	57.9869	1.44002	0.00762643	protein_coding	up_tumor	22.34	6.48	20.56	3.74	7.92	5.4	8.5	7.43	5.61	7.14	8.65	11
ENSG00000213918.6	DNASE1	286.708	1.43876	7.1311e-07	protein_coding	up_tumor	14.85	17.26	34.22	17.59	10.1	8.71	9.13	5.65	8.54	11.13	9.1	8.34
ENSG00000105290.7	APLP1	104.912	1.43777	4.84961e-06	protein_coding	up_tumor	26.23	23.66	37.2	20.58	14.97	14.29	18.06	11.91	12.45	12.78	13.11	7.62
ENSG00000155850.7	SLC26A2	240.226	1.43773	4.24645e-17	protein_coding	up_tumor	5.95	8.64	5.55	7.56	2.91	2.82	3.43	3.6	2.61	4.28	2.35	2.98
ENSG00000104814.8	MAP4K1	38.7361	1.43525	0.00248031	protein_coding	up_tumor	20.01	6.62	25.01	8.62	7.37	4.97	4.72	2.98	2.5	5.24	2.45	5.26
ENSG00000076108.7	BAZ2A	968.31	1.43512	1.58744e-06	protein_coding	up_tumor	249.95	112.84	489.8	112.86	24.15	29.86	18	15.91	17.27	31.21	15.01	33.16
ENSG00000119782.9	FKBP1B	25.8292	1.43327	8.63196e-07	protein_coding	up_tumor	5.4	7.34	6.72	6.35	3.85	2.4	3.83	3.39	3.49	2.29	2.65	1.67
ENSG00000153914.11	SREK1	2279.44	1.43157	1.7628e-05	protein_coding	up_tumor	125.42	137.98	512.68	152.62	86.5	70.74	72.48	64.71	71.86	86.04	70.25	101.74
ENSG00000124766.4	SOX4	4054.99	1.42821	0.000887735	protein_coding	up_tumor	37.85	213.5	368.49	200.46	106.67	54.35	67.42	82.08	75.13	126.97	60.33	122.43
ENSG00000164066.8	INTU	452.267	1.42741	6.05932e-08	protein_coding	up_tumor	5.69	7.4	13	9	6.15	5.03	6.48	3.83	5.34	7.89	4.35	7.32
ENSG00000123200.12	ZC3H13	866.669	1.42299	3.20076e-07	protein_coding	up_tumor	18.17	28.14	59.61	28.9	14.35	13.91	10.64	13	12.58	14.48	10.72	15.14
ENSG00000006283.13	CACNA1G	37.9227	1.42188	1.90223e-05	protein_coding	up_tumor	2.03	3.14	5.48	2.7	0.4	0.64	0.73	1.01	1.48	1.6	1.21	1.15
ENSG00000006432.11	MAP3K9	282.523	1.41945	4.9173e-06	protein_coding	up_tumor	4.5	3.38	10.9	4.08	2.47	2.31	3.05	2.58	2.81	2.67	2.92	2.83
ENSG00000064547.9	LPAR2	116.372	1.41807	0.000125736	protein_coding	up_tumor	5.38	19.62	21.95	22.47	12.79	6	6.15	7.39	10.63	10	8.03	10.38
ENSG00000171246.5	NPTX1	120.287	1.41548	1.44657e-05	protein_coding	up_tumor	10.12	7.43	4.88	5.35	2.41	1.69	4.22	2.99	2.9	5.36	2.35	1.45
ENSG00000213809.4	KLRK1	41.6644	1.41492	0.00754811	protein_coding	up_tumor	1.87	14.75	4.16	4.22	0.84	1.14	3.57	2.47	1.49	5.44	2.56	3.41
ENSG00000149531.10	FRG1B	303.411	1.41265	5.38352e-08	protein_coding	up_tumor	73.18	117.19	272.32	150.31	61.23	43.89	42.01	49.5	58.32	59.13	42.31	61.66
ENSG00000143458.7	GABPB2	357.154	1.41222	1.10473e-08	protein_coding	up_tumor	8.6	11.74	16.46	11.26	5.71	6.83	5.92	6.27	7.12	7.27	6.33	6.23
ENSG00000179094.9	PER1	159.97	1.4096	3.93243e-06	protein_coding	up_tumor	16.52	16.17	7.21	9.36	8.89	5.82	12.21	5.32	6.49	6.54	5.87	6.09
ENSG00000185404.12	SP140L	146.4	1.40647	1.65924e-09	protein_coding	up_tumor	21.08	19.53	62.97	14.31	7.51	8.16	6.42	7.03	7.83	6.4	10.9	6.98
ENSG00000175787.12	ZNF169	82.6554	1.40317	1.96274e-06	protein_coding	up_tumor	9.7	18.25	25.98	19.06	7	6.74	3.23	4.66	6.09	7.5	4	7.73
ENSG00000001460.13	STPG1	121.804	1.39687	2.25752e-08	protein_coding	up_tumor	5.03	7.83	14.73	10.15	7.35	4.14	7.42	6.93	6.32	6.48	4.92	6.31
ENSG00000177764.6	ZCCHC3	69.2355	1.3953	0.00758845	protein_coding	up_tumor	6.7	1.4	5.39	4.89	0.69	2.45	3.32	1.39	3.24	2.56	1.85	2.81
ENSG00000216895.4	AC009403.2	81.5832	1.39528	1.44653e-10	protein_coding	up_tumor	13.15	29.39	36.07	25.97	12.09	9.65	17	19.32	16.18	17.7	16.44	12.15
ENSG00000125676.15	THOC2	2204.52	1.39457	1.06343e-06	protein_coding	up_tumor	161.12	153.39	394.16	195.31	139.66	110.14	99.03	132.72	116.32	137.81	110.85	155.37
ENSG00000234545.3	FAM133B	939.414	1.39438	9.15158e-09	protein_coding	up_tumor	129.41	153.78	262.03	164.24	76.84	46.83	47.93	55.43	53.78	75.97	49.08	87.99
ENSG00000160469.12	BRSK1	23.5904	1.39259	6.99524e-05	protein_coding	up_tumor	1.08	2.1	4.34	5.13	1.49	1.07	1.14	0.98	1.89	1.34	1.37	1.25
ENSG00000131242.11	RAB11FIP4	325.268	1.39197	0.000105865	protein_coding	up_tumor	3.25	8.55	20.11	9.96	4.44	5.93	7.09	6.61	6.29	4.01	4.76	4.75
ENSG00000115355.11	CCDC88A	1009.19	1.39027	3.95417e-06	protein_coding	up_tumor	9.62	87.11	98.57	85.3	29.1	11.51	15.44	18.26	13.81	24.08	11.76	35.97
ENSG00000160818.12	GPATCH4	689.775	1.38738	6.34106e-09	protein_coding	up_tumor	71.86	88.17	188.34	87.39	45.76	31.13	33.55	45	37.18	43.01	38.66	57.94
ENSG00000179431.5	FJX1	48.0907	1.38694	0.0148264	protein_coding	up_tumor	9.9	3.13	6.66	1.29	2.14	2.06	4.06	5.04	3.89	2.8	3.29	1.78
ENSG00000116741.6	RGS2	141.161	1.38463	2.67884e-17	protein_coding	up_tumor	25.61	25.71	24.4	27.23	11.86	9.18	10.27	13.04	12.06	9.82	18.17	13.59
ENSG00000125538.7	IL1B	44.9092	1.38275	0.058175	protein_coding	up_tumor	13.7	1.11	9.17	1.31	2.16	2.56	2.24	5.06	2.5	3.32	4.31	3.18
ENSG00000110367.7	DDX6	233.084	1.3816	0.000548353	protein_coding	up_tumor	18.53	11.65	35.49	13.92	4.78	7.24	8.24	7.18	6.31	5.11	7.4	4.58
ENSG00000114115.5	RBP1	183.277	1.38021	0.000144155	protein_coding	up_tumor	57.82	40.65	50.44	34.88	27.88	8.19	26.34	32.01	14.12	23.42	21.5	29.3
ENSG00000113356.6	POLR3G	178.325	1.379	4.13733e-06	protein_coding	up_tumor	37.18	21.36	80.1	25.69	13.86	6.92	9.81	9.6	9.38	7.81	7.55	10.39
ENSG00000109670.9	FBXW7	261.096	1.37877	1.43448e-05	protein_coding	up_tumor	6.97	18.9	43.56	16.67	9.57	9.62	8.82	7.26	10.05	8.39	7.98	10.73
ENSG00000188315.3	C3orf62	190.927	1.37791	4.43593e-05	protein_coding	up_tumor	5.23	13.2	24.59	10.77	8.89	3.94	6.36	5.31	6.69	8.3	5.22	9.13
ENSG00000109881.12	CCDC34	727.517	1.37785	2.69574e-08	protein_coding	up_tumor	75.48	106.1	291.32	138.79	48.01	33.5	36.05	45.76	39.24	51.44	38.46	60.32
ENSG00000187185.3	CTD-2600O9.1	66.4423	1.37757	3.23067e-11	protein_coding	up_tumor	19.77	17.01	26.15	18.18	8.8	4.87	7.57	6.97	8.86	7.45	8.23	8.27
ENSG00000183066.10	WBP2NL	39.9217	1.37655	0.000855303	protein_coding	up_tumor	2.17	5.85	11.26	8.1	4.77	3.11	2.09	2.69	3.27	4.56	1.99	3.59
ENSG00000159251.6	ACTC1	131.975	1.37625	0.043333	protein_coding	up_tumor	14.87	3.26	9.07	0.94	3.54	8.21	3.55	5.42	1.92	3.18	6.16	2.8
ENSG00000244509.3	APOBEC3C	307.661	1.37167	5.89174e-07	protein_coding	up_tumor	20.56	27.36	73.88	24.74	16.07	14.82	13.52	17.45	15.05	15.56	11.09	17.09
ENSG00000005100.8	DHX33	554.597	1.37148	1.30379e-07	protein_coding	up_tumor	14.13	17.75	41.06	20.16	10.76	8.49	10.4	9.99	10.45	11.37	10.04	14.03
ENSG00000163040.10	CCDC74A	19.9937	1.37122	0.00500516	protein_coding	up_tumor	3.83	3.74	3.56	2.18	1.64	0.94	1.81	2.36	1.91	0.82	0.82	2.5
ENSG00000233493.3	TMEM238	56.5783	1.36735	0.000550984	protein_coding	up_tumor	3.99	25.61	7.2	21.43	5.24	4.81	5.78	6.24	7.42	8.36	8.45	4.75
ENSG00000172379.14	ARNT2	115.95	1.36685	2.80616e-07	protein_coding	up_tumor	12.97	14.78	22.8	13.17	5.15	2	3.17	4.17	4.35	4.31	1.92	7.31
ENSG00000186469.4	GNG2	15.4169	1.36604	0.0648012	protein_coding	up_tumor	13.56	1.95	5.55	1.23	0.75	0.77	1.42	2.88	0.44	1.22	4.93	1.53
ENSG00000173480.6	ZNF417	89.1955	1.36468	0.000189191	protein_coding	up_tumor	3.67	12.07	12.51	9.69	4.35	8.6	7.11	4.65	6.83	9.45	8.88	4.7
ENSG00000036530.4	CYP46A1	248.911	1.36285	0.00515843	protein_coding	up_tumor	1.54	8.24	14.34	13.36	5.15	2.41	2.6	3.3	3.63	6.16	2.94	7.37
ENSG00000196628.9	TCF4	397.499	1.36262	1.12194e-06	protein_coding	up_tumor	21.63	22.52	43.01	20.15	11.36	4.26	8.08	10.4	7.18	8.88	8.51	13.79
ENSG00000105717.9	PBX4	21.4344	1.36145	0.00111524	protein_coding	up_tumor	3.31	7.72	5.07	10.16	2.97	1.11	3.85	2.41	2.63	2.72	1.72	5.23
ENSG00000163798.9	SLC4A1AP	379.221	1.36066	1.03424e-13	protein_coding	up_tumor	20.26	30.53	44.11	24.61	14.22	13.81	15.21	13.87	14.29	12.26	15.7	14.17
ENSG00000196747.3	HIST1H2AI	19.1898	1.3589	0.038051	protein_coding	up_tumor	14.63	3.42	12.1	2.36	3.13	2.01	3.47	4.93	3.71	5.03	3.03	8.39
ENSG00000071246.6	VASH1	71.4557	1.35864	7.49987e-05	protein_coding	up_tumor	10.2	3.31	9.5	4.33	1.94	1.2	1.91	1.65	1.45	1.51	2	1.45
ENSG00000140451.8	PIF1	215.456	1.35784	7.19466e-07	protein_coding	up_tumor	17.85	35.65	46.05	35.58	24.01	6.93	16.24	15.11	9.6	13.19	10.9	15.96
ENSG00000138193.10	PLCE1	175.809	1.3576	2.0509e-05	protein_coding	up_tumor	21.59	17.43	36.05	20.46	9.68	6.26	7.04	5.66	7.44	10.74	7	8.25
ENSG00000172216.4	CEBPB	662.71	1.35693	1.42191e-09	protein_coding	up_tumor	74.15	113.66	57.42	90.67	24.99	28.96	39.66	36.69	40.73	52.41	42.43	50.95
ENSG00000163507.9	KIAA1524	184.356	1.35659	4.9405e-07	protein_coding	up_tumor	7.36	13.34	26.2	12.79	7.46	4.6	7.17	7.18	5.87	5.7	6.68	7.55
ENSG00000137601.11	NEK1	101.838	1.35618	8.07618e-06	protein_coding	up_tumor	2.72	4.4	11.89	3.94	2.27	2.08	2.01	1.73	2.12	2.71	1.8	2.4
ENSG00000172548.10	NIPAL4	8.55405	1.35254	0.00589232	protein_coding	up_tumor	0.62	0.51	0.45	0.79	0.55	0.19	0.18	0.32	0.26	0.51	0.36	0.16
ENSG00000140519.8	RHCG	72.9691	1.34931	0.00883085	protein_coding	up_tumor	1.47	17.19	5.5	22.92	4.55	2.13	4.04	4.64	4.62	7.38	4.24	6.6
ENSG00000105821.10	DNAJC2	868.604	1.34287	2.52227e-09	protein_coding	up_tumor	72.8	93.31	168.63	85.39	47.33	41.64	44.79	46.49	50.97	54.46	38.61	70.62
ENSG00000147454.9	SLC25A37	1628.07	1.34216	1.55432e-08	protein_coding	up_tumor	46.2	85.2	127.58	90.96	40.63	34.65	44.26	40.63	50.01	53.51	46.76	49.11
ENSG00000205356.5	TECPR1	312.957	1.34185	2.02493e-06	protein_coding	up_tumor	4.29	9.67	19.01	12.84	11.16	5.07	9.57	5.34	6.35	6.4	9.34	5.95
ENSG00000178150.4	ZNF114	46.599	1.34165	3.77986e-05	protein_coding	up_tumor	3.65	4.37	11.88	5.59	3.21	1.28	4.23	2.19	2.24	2.25	1.73	3.93
ENSG00000182324.5	KCNJ14	105.161	1.33972	8.63567e-05	protein_coding	up_tumor	2.21	7.62	12.08	10.23	3.82	2.5	3.47	3.27	3.31	5.38	3.14	4.65
ENSG00000167595.10	C19orf55	286.433	1.33895	1.04079e-06	protein_coding	up_tumor	35.62	43.76	103.45	44.39	23.93	25.57	21.33	19.26	21.01	22.51	17.49	28.49
ENSG00000241484.5	ARHGAP8	65.057	1.33337	8.43917e-08	protein_coding	up_tumor	3.28	14.2	11.47	15.15	5.5	7.52	5.33	5.87	5.45	9.01	6.01	6.16
ENSG00000251192.3	ZNF674	94.028	1.33199	1.21437e-06	protein_coding	up_tumor	12.34	11.11	33.08	10.55	5	3.7	3.44	3.76	4.71	4.97	3.55	4.17
ENSG00000122970.11	IFT81	630.949	1.33153	0.000140094	protein_coding	up_tumor	63.07	31.31	85.4	31.03	26.54	23.9	28.24	23.3	23.75	28.95	24	22.94
ENSG00000118420.12	UBE3D	70.8672	1.33134	3.75702e-09	protein_coding	up_tumor	4.38	12.02	8.6	12.94	7.85	6.87	4.08	4.87	5.28	9	4.61	6.68
ENSG00000134186.7	PRPF38B	1249.19	1.32933	0.000131144	protein_coding	up_tumor	28	71.06	158.71	75.57	47.76	35.97	40.75	38.24	41.3	50.46	39.29	57.01
ENSG00000151276.19	MAGI1	195.198	1.32889	1.52732e-07	protein_coding	up_tumor	7.92	7.51	26.47	8.74	3.31	3.39	3.18	2.98	2.84	3.61	2.87	3.81
ENSG00000138182.10	KIF20B	409.159	1.32861	1.63334e-10	protein_coding	up_tumor	10.33	19.54	25.82	19.95	8.89	7.3	9.16	8.21	7.68	7.5	7.49	10.22
ENSG00000182500.7	ORAI1	181.154	1.3284	2.6635e-09	protein_coding	up_tumor	10.92	18.86	27.85	21.2	9.82	7.41	7.76	9.44	8.55	10.17	9.89	12.43
ENSG00000167257.6	RNF214	169.678	1.32084	2.90448e-08	protein_coding	up_tumor	17.47	11.57	31.66	13.36	6.86	7.78	11.79	6.43	7.86	7.23	8.33	8.04
ENSG00000213988.5	ZNF90	41.641	1.32083	0.00457641	protein_coding	up_tumor	11.75	4.58	30.36	3.57	3.07	5.59	4.25	4.59	4.6	3.88	3.12	3.57
ENSG00000182752.8	PAPPA	642.129	1.32048	2.32813e-05	protein_coding	up_tumor	5.99	14.91	19.26	14.02	7.06	3.71	4.48	7.63	4.69	9.35	5.1	8.86
ENSG00000160200.13	CBS	27.1148	1.3201	0.0102701	protein_coding	up_tumor	4.25	1.5	2.79	1.81	1.24	1.57	2.07	2.45	1.3	0.79	1.27	1.64
ENSG00000160767.16	FAM189B	239.404	1.31979	1.59047e-12	protein_coding	up_tumor	20.76	21.49	34.51	28.07	14.54	11.63	11.04	13.62	13.42	12.52	10.56	14.41
ENSG00000163126.10	ANKRD23	33.164	1.31922	0.00411308	protein_coding	up_tumor	7.88	2.95	16.53	4.28	2.54	2.26	2.52	3.31	3.53	3.4	2.03	1.96
ENSG00000135637.9	CCDC142	136.738	1.31868	1.64465e-06	protein_coding	up_tumor	3.71	10.03	14.77	12.61	6.42	3.9	7.97	5.2	5.84	5.38	5.48	6.14
ENSG00000151233.6	GXYLT1	231.509	1.31781	0.000214237	protein_coding	up_tumor	8.07	4.44	13.49	4.03	5.04	4.49	5.92	6.28	5.09	5.5	4.19	5.73
ENSG00000139291.9	TMEM19	460.472	1.31563	2.98023e-06	protein_coding	up_tumor	11.94	23.87	44.34	21.78	11.84	10.11	11	13.13	10.06	14.82	9.96	14.5
ENSG00000174672.11	BRSK2	12.8785	1.31273	0.000955203	protein_coding	up_tumor	1.13	2.02	1.2	1.09	0.35	0.9	1.32	0.62	0.53	0.44	0.67	0.86
ENSG00000166250.7	CLMP	11.5863	1.31121	0.00287759	protein_coding	up_tumor	5.13	0.96	2.24	1.05	0.58	0.42	0.96	1.33	1.12	0.62	1.91	0.73
ENSG00000135297.11	MTO1	229.573	1.31023	4.45795e-09	protein_coding	up_tumor	8.14	13.16	11.72	11.84	9.22	10.06	9.77	12.78	8.98	12.48	7.09	12.39
ENSG00000249992.1	TMEM158	12.016	1.30772	0.0194477	protein_coding	up_tumor	0.66	3.06	0.8	1.84	0.4	0.78	0.89	0.34	0.75	1.62	0.58	0.66
ENSG00000169249.8	ZRSR2	308.661	1.3065	1.02724e-07	protein_coding	up_tumor	42.6	42.33	75.42	42.55	26.98	21.94	20.97	23.44	27.84	27.52	23.68	31
ENSG00000112139.10	MDGA1	15.6611	1.30624	0.00484712	protein_coding	up_tumor	1.13	1.18	2.11	2.11	1.74	0.42	0.26	0.94	0.59	1.87	0.78	0.36
ENSG00000138587.5	MNS1	125.258	1.3053	8.75169e-07	protein_coding	up_tumor	12.52	19.66	23.58	22.93	14.8	16.14	15.22	17.53	12.48	8.73	10.24	16.67
ENSG00000071054.11	MAP4K4	1050.16	1.30464	3.82542e-10	protein_coding	up_tumor	65.66	41.82	109.97	35.33	24.94	15.57	24.17	23.6	19.14	23.99	19.98	24.92
ENSG00000054267.16	ARID4B	991.062	1.30462	2.00221e-06	protein_coding	up_tumor	35.71	55.26	120.35	53.94	26.81	23.3	18.35	19.3	25.96	28	20.16	32.5
ENSG00000172840.2	PDP2	50.5408	1.30405	1.93398e-07	protein_coding	up_tumor	1.97	3.92	4.44	3.04	1.97	1.51	2.35	1.16	1.03	1.34	1.55	2.06
ENSG00000126870.11	WDR60	789.808	1.30366	5.93807e-05	protein_coding	up_tumor	53.91	96.16	201.36	100.73	50.07	39.03	38.63	38.55	43.74	51.84	38.71	49.02
ENSG00000169213.6	RAB3B	311.193	1.30301	5.68717e-06	protein_coding	up_tumor	3.47	4.3	9.44	4.34	2.84	3.67	2.52	2.04	2.51	2.48	2.64	2.3
ENSG00000152049.5	KCNE4	95.8623	1.30273	0.000278602	protein_coding	up_tumor	6.29	25.84	35.14	27.31	13.47	6.02	8.06	7.58	10.83	13.99	13.06	17.51
ENSG00000165113.8	GKAP1	111.838	1.30204	0.0001354	protein_coding	up_tumor	9.72	13.09	34.95	14.43	8.97	10.28	8.32	6.45	5.61	10.84	7.03	10.12
ENSG00000230453.5	ANKRD18B	490.68	1.30194	0.000554841	protein_coding	up_tumor	134.59	124.64	462.21	139.26	56.38	30.82	28.67	39.86	43.02	66.99	32.69	84.65
ENSG00000114270.11	COL7A1	2930.83	1.30131	0.00719048	protein_coding	up_tumor	49.44	614.31	696.2	864.56	181.9	58.79	120.93	112.99	127.07	219.05	82.49	156.66
ENSG00000203832.6	NBPF20	271.583	1.30118	0.000285899	protein_coding	up_tumor	1.39	17.41	10.4	16.15	7.29	5.21	5.62	4.47	7.04	8.11	7.08	8.79
ENSG00000146909.3	NOM1	388.86	1.30072	1.42203e-05	protein_coding	up_tumor	13.19	12.36	26.91	11.64	13.21	16.21	17.16	13.04	10.6	11.42	11.35	11.3
ENSG00000169169.10	CPT1C	67.9521	1.30058	9.12531e-06	protein_coding	up_tumor	9.52	17.62	20.96	13.66	7.18	6.37	7.5	6.61	8.62	7.06	9.9	13.46
ENSG00000130816.10	DNMT1	532.926	1.30024	1.47223e-09	protein_coding	up_tumor	69.73	130.71	158.51	119.75	52.01	26.6	40.76	42.84	26.23	44.81	30.74	61.17
ENSG00000183762.8	KREMEN1	225.257	1.29754	1.57402e-07	protein_coding	up_tumor	8.86	11.2	20.73	10.01	4.56	3.28	5.51	5.54	5.16	6.95	4.98	7.12
ENSG00000133138.15	TBC1D8B	922.577	1.29655	0.000743274	protein_coding	up_tumor	13.19	33.11	100.42	63.35	25.76	20.8	25.68	18.59	23.71	29.31	22.79	27.17
ENSG00000171169.8	NAIF1	112.995	1.29642	5.22374e-11	protein_coding	up_tumor	4.84	17.9	13.65	14.08	8.34	5.74	10.97	7.5	9.1	8.37	8.4	9.35
ENSG00000171631.10	P2RY6	12.4849	1.2936	0.0186159	protein_coding	up_tumor	3.43	0.67	2.26	0.86	0.35	0.93	1.2	1.62	0.57	0.4	1.56	1.04
ENSG00000139734.13	DIAPH3	106.699	1.29152	2.55618e-06	protein_coding	up_tumor	4.72	5.55	11.83	4.8	2.81	1.73	3.42	2.79	2.06	2.61	1.84	2.79
ENSG00000213654.5	GPSM3	37.3779	1.29051	0.0312065	protein_coding	up_tumor	10.64	2.32	5.42	2.38	5.33	1.81	1.34	3.1	2.89	2.18	4.26	2.21
ENSG00000172137.14	CALB2	35.5821	1.29008	0.0154772	protein_coding	up_tumor	5.58	12.65	2.23	4.53	6.37	1.61	1.33	4.73	3.36	2.16	2.43	2.4
ENSG00000134533.2	RERG	16.968	1.28377	0.00461737	protein_coding	up_tumor	3.98	2.27	5.25	1.35	0.64	1.97	1	1.16	0.74	0.66	1.26	1.05
ENSG00000164134.8	NAA15	594.986	1.28334	1.65352e-08	protein_coding	up_tumor	19.06	18.4	35.83	18.2	12.63	10.63	12.54	13.89	10.26	13.26	14.92	17.05
ENSG00000072832.10	CRMP1	7.00145	1.2833	0.0554945	protein_coding	up_tumor	0.19	0.58	1.22	0.3	0.33	0.17	0.18	0.15	0.3	0.68	0.21	0.36
ENSG00000111364.11	DDX55	767.825	1.28272	4.07934e-06	protein_coding	up_tumor	38.59	86.3	176.04	103.1	43.93	29.11	42.67	37.11	41.2	54.12	41.37	60.22
ENSG00000174099.6	MSRB3	152.048	1.28173	1.0227e-08	protein_coding	up_tumor	12.14	12.34	17.71	12.8	9.14	4.53	5.5	7.63	5.65	7.83	6.68	9.59
ENSG00000153029.10	MR1	161.591	1.27998	4.65746e-11	protein_coding	up_tumor	6.6	13.43	17.94	13.1	7.73	4.54	7.45	8.39	8.54	8.46	7.37	6.94
ENSG00000185453.8	C19orf68	72.8757	1.27875	1.30379e-07	protein_coding	up_tumor	5.29	5.22	10.56	7.62	2.96	3.76	3.78	3.39	4.66	5.71	3.67	3.9
ENSG00000163633.6	C4orf36	156.756	1.27869	1.95868e-06	protein_coding	up_tumor	13.31	23.68	29.54	20.02	8.86	9.73	6.5	7.74	9.59	13.88	9.01	13.76
ENSG00000145040.3	UCN2	68.1288	1.27627	0.0278785	protein_coding	up_tumor	2.23	18.68	3.95	21.03	8.52	1.98	3.84	5.2	5.13	7.93	2.56	6.95
ENSG00000186472.15	PCLO	180.506	1.27568	8.18334e-05	protein_coding	up_tumor	1.93	10.01	4.36	6.52	2.43	3.47	4.49	4.2	3	2.27	2.68	6.47
ENSG00000198142.3	SOWAHC	171.372	1.27427	7.8906e-10	protein_coding	up_tumor	4.25	12.39	6.68	10.83	4.27	2.81	4.17	4.08	4.06	5.08	3.81	4.7
ENSG00000160298.13	C21orf58	79.5546	1.2721	0.000105575	protein_coding	up_tumor	5.18	4.88	11.99	4.95	3.48	2.11	3.49	3.73	3.46	4.37	3.44	2.65
ENSG00000197405.3	C5AR1	55.1586	1.27201	3.89525e-05	protein_coding	up_tumor	18.23	7.68	25.97	7.13	5.4	5.26	9.08	3.89	4.94	6.6	3.45	6.16
ENSG00000172058.11	SERF1A	82.7307	1.27104	0.0921232	protein_coding	up_tumor	7.58	9.15	20.57	27.54	1.64	8.44	2.74	8.74	10.02	3.77	9.33	18.88
ENSG00000168887.6	C2orf68	340.999	1.26973	1.0272e-06	protein_coding	up_tumor	37.95	32.06	69.18	32.83	20.57	24.75	25.9	26.9	26.05	24.18	24.12	22.29
ENSG00000168952.11	STXBP6	24.3504	1.26723	7.26633e-05	protein_coding	up_tumor	3.93	5.52	3.26	2.62	2.09	2.23	2.67	1.28	2.52	2.09	2.44	1.01
ENSG00000144278.10	GALNT13	17.72	1.2669	0.0647048	protein_coding	up_tumor	1.49	0.13	2.5	1.75	1.1	1.57	1.51	1.19	0.74	1.13	0.16	0.6
ENSG00000124120.6	TTPAL	244.345	1.26455	1.01293e-08	protein_coding	up_tumor	6.72	7.42	14.13	7.2	4.94	3.72	4.99	4.54	4.43	5.74	3.96	4.74
ENSG00000198840.2	MT-ND3	7622.12	1.26296	1.59804e-05	protein_coding	up_tumor	3196.67	7127.49	4740.87	8299.8	2646.22	4130.78	2010.79	1925.98	2387.91	3545.9	2049.42	3746.55
ENSG00000135407.6	AVIL	80.7068	1.26289	0.00112829	protein_coding	up_tumor	3.62	7.62	18	13.46	4.46	3.42	5.79	3.14	7.49	9.04	5.48	9.13
ENSG00000004660.10	CAMKK1	134.649	1.26067	2.38566e-08	protein_coding	up_tumor	7.21	7.22	11.09	6.2	4.36	3.23	4.71	4.53	4.7	3.92	3.63	5.02
ENSG00000073331.13	ALPK1	264.607	1.25916	0.00155245	protein_coding	up_tumor	180.1	8.77	82.89	13	7.21	7.61	8.8	7.48	8.1	7.97	8.6	7.97
ENSG00000125354.18	2006-09-01	121.978	1.25464	6.73809e-08	protein_coding	up_tumor	7.77	16.53	13.06	12.92	5.99	4.86	10.39	7.43	4.96	5.43	5.65	8.28
ENSG00000167703.10	SLC43A2	164.366	1.25362	9.91376e-10	protein_coding	up_tumor	6.99	14.3	16.24	12.58	6.27	4.79	5.56	5.92	4.4	10.18	6.99	9.74
ENSG00000103942.8	HOMER2	113.352	1.25325	4.53542e-06	protein_coding	up_tumor	5.86	5.58	9.09	6.2	4.07	5.48	6.16	3.65	4.61	4.74	6.04	3.48
ENSG00000221968.4	FADS3	229.885	1.25276	3.69659e-07	protein_coding	up_tumor	13.45	14.15	16.91	15.29	18.53	7.44	17.02	12.26	13.32	11.17	11.64	20.14
ENSG00000083454.17	P2RX5	7.44426	1.25196	0.0650758	protein_coding	up_tumor	0.68	2.18	0.38	3.12	1.51	0.77	0.54	0.4	0.78	0.92	0.21	0.65
ENSG00000162378.8	ZYG11B	326.944	1.24906	0.000148009	protein_coding	up_tumor	9.11	5.82	14.7	4.18	4.67	4.27	5.1	4.27	4.38	4.66	4.4	4.69
ENSG00000152404.11	CWF19L2	267.418	1.24708	7.61857e-05	protein_coding	up_tumor	7.93	24.13	46.13	26.57	13.39	11.01	9.15	11.92	10.81	13.89	9.59	14.27
ENSG00000130748.6	TMEM160	119.002	1.24701	2.35956e-05	protein_coding	up_tumor	27.65	53.66	35.19	57	17.4	8.69	20.26	17.22	22.59	31.09	30.22	26.42
ENSG00000131437.11	KIF3A	261.893	1.24663	2.02596e-06	protein_coding	up_tumor	12.03	13.99	38.51	16.47	6.25	9.49	8.03	6.28	7.81	11.6	5.95	6.06
ENSG00000204084.8	INPP5B	184.23	1.24656	1.77137e-06	protein_coding	up_tumor	8.56	9.5	23.92	10.84	5.24	4.37	6.62	5.79	6.82	6.51	5.56	7
ENSG00000171475.9	WIPF2	1217.93	1.24487	1.59369e-07	protein_coding	up_tumor	17.91	37.28	57.38	38.47	24.54	17.54	19.08	19.99	19.37	23.54	19.63	25.28
ENSG00000270800.1	RPS10-NUDT3	54.089	1.24323	0.0760712	protein_coding	up_tumor	22.15	1.29	23.28	3.64	4.81	6.09	8.02	8.15	8.83	6.26	10.73	5.23
ENSG00000189403.10	HMGB1	4562.06	1.243	7.44591e-06	protein_coding	up_tumor	836.31	490	1103.22	408.33	346.05	259.25	379.49	371.56	283.21	326.13	298.38	355.88
ENSG00000148798.5	INA	91.3946	1.24237	6.55007e-08	protein_coding	up_tumor	6.21	6.35	7.83	4.09	2.63	2.63	3.63	3.22	3.23	3.25	3.49	3.36
ENSG00000085224.16	ATRX	2042.65	1.24175	5.12315e-05	protein_coding	up_tumor	17.35	50.99	74.81	50.84	23.09	19.93	20.69	22.01	25.8	25.28	24.52	28.7
ENSG00000005810.13	MYCBP2	437.572	1.24163	1.37051e-07	protein_coding	up_tumor	58.32	102.91	221.88	84.31	28.1	13.81	13.62	23.63	13.71	38.88	17.04	35.94
ENSG00000138035.10	PNPT1	629.17	1.24033	2.16263e-12	protein_coding	up_tumor	50.5	53.94	84.89	50.68	30.86	20.17	22.94	24.29	31.84	30.9	31.22	33.35
ENSG00000136819.10	C9orf78	756.268	1.24018	1.96685e-05	protein_coding	up_tumor	59.74	82.04	187.32	79.71	51.66	45.77	50.76	57	48.7	58.53	50.69	70.33
ENSG00000198604.6	BAZ1A	1343.12	1.23721	1.31846e-05	protein_coding	up_tumor	39.78	95.05	203.2	92.24	41.53	26.23	29.18	36.26	36.17	43.17	27.27	58.72
ENSG00000185753.8	CXorf38	94.2343	1.23495	7.12186e-06	protein_coding	up_tumor	7.65	7	18.38	8.59	5.03	5.12	6.31	6.15	5.74	4.83	5.05	5.87
ENSG00000138443.11	ABI2	355.326	1.23448	2.4042e-08	protein_coding	up_tumor	17.84	15.01	18.93	11.06	12.39	10.85	10.3	12.5	9.96	13.28	12.41	10.54
ENSG00000188735.8	TMEM120B	259.74	1.23017	2.54892e-07	protein_coding	up_tumor	11.38	14.31	27.27	16.4	8.51	10.94	8.1	8.85	9.22	9.72	8.59	8.67
ENSG00000064393.11	HIPK2	400.13	1.22851	9.79925e-08	protein_coding	up_tumor	8.95	4.04	7.98	5.21	3	3.25	2.74	3.34	2.81	3.5	2.75	3.51
ENSG00000103994.12	ZNF106	425.687	1.22718	1.59125e-07	protein_coding	up_tumor	18.34	17.54	50.47	17.87	7.86	6.2	4.99	6.76	6.45	9.4	5.46	7.79
ENSG00000012048.15	BRCA1	386.226	1.22632	1.83278e-09	protein_coding	up_tumor	32.7	37.77	60.26	37.46	18.74	9.58	11.67	17.36	11.79	16.29	12.72	21.18
ENSG00000010810.13	FYN	48.2224	1.22339	0.0506599	protein_coding	up_tumor	20.51	3.18	7.98	2.28	3.01	1.7	5.61	4.78	2.73	3.66	7.82	2.5
ENSG00000152377.8	SPOCK1	9.35627	1.2206	0.0387977	protein_coding	up_tumor	2.01	0.46	1.05	0.38	0.48	0.19	0.09	0.36	0.52	0.2	0.3	0.14
ENSG00000004799.7	PDK4	870.881	1.21833	3.83863e-05	protein_coding	up_tumor	27.15	42.34	103.46	45.52	29.22	30.03	26.61	25.7	23.49	33.1	31.25	29.36
ENSG00000184557.3	SOCS3	133.746	1.21793	5.1659e-05	protein_coding	up_tumor	14.15	7.07	10.48	8.86	6.33	3.24	5.45	6.63	5.48	5.75	5.84	6.07
ENSG00000116661.9	FBXO2	48.058	1.21767	3.75216e-07	protein_coding	up_tumor	6.1	8.42	4.65	10.35	3.79	3.02	3.06	4.39	4.52	4.21	3.48	2.96
ENSG00000135931.13	ARMC9	119.013	1.21705	4.51026e-06	protein_coding	up_tumor	6.84	5.77	6.92	7.44	5.12	4.92	4.42	4.94	4.61	6.44	5.46	4.81
ENSG00000136490.4	LIMD2	62.4155	1.21658	0.0139523	protein_coding	up_tumor	31.81	4.32	12.98	4.16	5.38	3.22	7.24	6.33	4.34	8.28	10.54	5.81
ENSG00000186532.7	SMYD4	213.831	1.21593	2.26284e-07	protein_coding	up_tumor	8.95	9.11	19.49	10.83	6.33	4.03	5.91	6.44	6.13	5.79	6.57	7.58
ENSG00000141098.8	GFOD2	257.387	1.21524	4.00444e-11	protein_coding	up_tumor	15.44	18.93	28.29	19.33	11.68	11.87	11.08	11.77	11.49	13.41	12.84	10.26
ENSG00000141027.16	NCOR1	2006.21	1.2124	2.73464e-07	protein_coding	up_tumor	103.67	307.52	565.53	327.35	145.69	114.21	93.46	122.27	119.13	154.85	84.19	189.68
ENSG00000164091.7	WDR82	765.666	1.21048	1.58503e-05	protein_coding	up_tumor	36.01	26.36	63.93	23.8	18.87	20.19	23.17	22.1	19.13	21.57	20.19	18.08
ENSG00000111642.10	CHD4	1560.3	1.20991	5.57595e-11	protein_coding	up_tumor	50.12	113.9	291.89	93.65	46.51	51.47	61.93	58.43	59.95	40.82	55.84	44.68
ENSG00000170365.5	SMAD1	52.6867	1.2068	2.63199e-05	protein_coding	up_tumor	4.36	4.17	14.5	4.52	2.82	4.66	2.85	3.71	2.85	2.93	3.99	1.92
ENSG00000166704.7	ZNF606	88.5007	1.20654	1.44089e-07	protein_coding	up_tumor	20.99	14.33	42.18	20.25	7.86	5.24	6.15	4.91	4.99	5.05	5.26	8.27
ENSG00000131018.18	SYNE1	152.972	1.20601	9.00974e-09	protein_coding	up_tumor	7.65	7.27	8.35	6.94	4.35	3.55	4.33	4.08	5.57	5.55	4.67	5.12
ENSG00000111348.4	ARHGDIB	51.4814	1.20549	0.0845417	protein_coding	up_tumor	27.07	2.7	9.97	1.84	5.13	6.5	6.57	7.11	5.52	3.66	12.84	4.84
ENSG00000064419.9	TNPO3	349.596	1.2036	3.62e-08	protein_coding	up_tumor	15.71	16.5	30.13	17.6	8.8	10.68	13.94	9.47	10.25	10.32	12.62	9.12
ENSG00000117280.8	RAB7L1	159.116	1.19796	4.30392e-10	protein_coding	up_tumor	11.2	12.6	16.83	12.96	6.56	5.9	4.81	7.31	5.31	6.45	6.19	7.52
ENSG00000187391.13	MAGI2	42.7672	1.197	0.000258506	protein_coding	up_tumor	5.39	5.21	17.34	4.28	1.06	1.88	0.92	0.55	0.77	1.17	1.35	1.01
ENSG00000006042.7	TMEM98	163.712	1.19683	1.28072e-10	protein_coding	up_tumor	23.13	19.95	28.6	21.29	12.92	13.49	11.62	14.68	9.44	10.52	12.15	11.26
ENSG00000163960.7	UBXN7	300.971	1.19287	6.85942e-05	protein_coding	up_tumor	5.53	6.02	13.86	6.76	3.76	5.76	5.82	5.53	3.93	3.78	4.78	4
ENSG00000128829.7	EIF2AK4	417.455	1.19183	8.92535e-08	protein_coding	up_tumor	23.49	24.23	58.96	35.07	15.67	12.19	14.55	18.63	17.08	17.62	19.12	22.06
ENSG00000205659.6	LIN52	140.798	1.19076	8.95515e-07	protein_coding	up_tumor	7.64	9.3	19.92	10.64	6.01	6.05	6.04	7.24	5.23	6.93	6.85	6.47
ENSG00000204390.8	HSPA1L	84.3654	1.18973	0.0405763	protein_coding	up_tumor	16.98	2.87	8.59	2.23	3.62	3.43	4.52	5.3	3.99	4.41	8.11	2.38
ENSG00000204252.8	HLA-DOA	61.7635	1.1894	0.0827186	protein_coding	up_tumor	42.51	3.6	5.14	1.86	13.82	17.14	15.06	18.14	4.67	11.03	83.24	7.91
ENSG00000100124.8	ANKRD54	239.487	1.18906	8.18941e-07	protein_coding	up_tumor	40.6	25.45	72.18	29.31	16.78	13.23	16.33	16.18	15.93	16.46	14.67	18.05
ENSG00000165046.8	LETM2	87.4932	1.18862	1.14654e-07	protein_coding	up_tumor	7.79	12.43	15.39	14.64	12.61	11.74	11.66	10.28	12.01	10.92	11.06	12.77
ENSG00000170088.9	TMEM192	310.052	1.18819	1.07978e-06	protein_coding	up_tumor	8.91	12.76	17.48	11.57	7.99	6.69	9.84	9.33	9.86	8.81	8.78	11.26
ENSG00000196227.6	FAM217B	312.373	1.18801	0.000508077	protein_coding	up_tumor	7.62	13.3	25.17	11.84	9.44	7.47	5.7	6.21	5.62	8.46	5.29	8.98
ENSG00000071462.7	WBSCR22	956.178	1.18712	3.80511e-07	protein_coding	up_tumor	207.81	155.66	333.65	163.82	92.89	77.01	91.38	88.1	83.93	86.62	82.58	98.31
ENSG00000163017.9	ACTG2	241.388	1.18506	0.06733	protein_coding	up_tumor	75.12	12.53	58.32	6.13	16.64	8.16	27.05	24.11	12.79	7.42	19.66	14.76
ENSG00000107796.8	ACTA2	463.128	1.18271	0.034996	protein_coding	up_tumor	107.31	41.1	126.2	28.41	42.35	20.09	69.09	69.6	32.88	33.36	58.94	46.45
ENSG00000173517.6	PEAK1	372.013	1.17859	1.30135e-05	protein_coding	up_tumor	7.63	11.5	31.01	15.87	5.09	7.28	6.02	5.92	5.43	7.07	5.34	8.09
ENSG00000118900.10	UBN1	498.176	1.1776	1.01758e-06	protein_coding	up_tumor	60.3	67	166.73	53.28	20.47	10.77	10.8	14.88	13.85	17.17	12.34	29.82
ENSG00000224877.3	C17orf89	369.334	1.17645	0.00017013	protein_coding	up_tumor	81.69	268.1	123.01	196.83	138.1	70.05	77.56	119.18	79.49	118.26	79.56	123.62
ENSG00000154839.5	SKA1	151.96	1.17588	0.000222073	protein_coding	up_tumor	11.66	7.56	18.09	6.81	6.81	5.09	7.81	8.58	5.46	5.6	4.66	6.22
ENSG00000167191.7	GPRC5B	57.3685	1.17525	0.00358872	protein_coding	up_tumor	4.8	3.24	5.81	2.78	2.96	3.75	4.42	2.6	4.02	3.08	2.78	4.96
ENSG00000123600.14	METTL8	249.635	1.17312	1.28016e-05	protein_coding	up_tumor	5.41	15.07	23.47	15.13	8.39	7.46	10.2	10.14	9	8.02	6.38	10.07
ENSG00000079308.12	TNS1	316.837	1.1726	0.0357466	protein_coding	up_tumor	73.13	5.37	34.69	12	4.39	7.85	7.6	6.25	8.08	4.47	8	2.95
ENSG00000189157.9	FAM47E	124.351	1.17221	1.839e-08	protein_coding	up_tumor	7.29	10.67	14.43	8.7	4.83	5.41	3.4	3.76	4.85	5.87	2.26	5.54
ENSG00000027075.9	PRKCH	38.1332	1.17088	0.00492528	protein_coding	up_tumor	9.92	5.38	18.77	7.45	5.76	5.21	2.97	3.44	7.28	4.68	4.34	4.78
ENSG00000109321.6	AREG	202.866	1.16985	6.33602e-07	protein_coding	up_tumor	21.66	60.79	44.02	55.24	20.58	15.19	16.2	22.27	19.89	17.66	22.67	32.42
ENSG00000147526.15	TACC1	626.146	1.16973	1.31396e-07	protein_coding	up_tumor	12.17	26.85	35.57	25.15	14.51	12.35	11.44	16.47	12.69	14.87	15.21	15.08
ENSG00000116017.6	ARID3A	364.958	1.16964	3.16272e-06	protein_coding	up_tumor	8.52	15.07	29.14	15.46	7.34	8.57	11.77	7.83	15.34	12.76	9.91	11.27
ENSG00000126653.11	NSRP1	952.074	1.16887	3.19163e-06	protein_coding	up_tumor	106.59	160.96	318.37	142.87	76.48	57.68	56.64	63.84	71.74	76.59	58.79	94.67
ENSG00000180488.10	FAM73A	129.973	1.16879	2.41848e-08	protein_coding	up_tumor	3.91	5.57	8.2	4.41	2.78	2.93	3.21	2.58	3.21	3.38	2.62	2.63
ENSG00000177469.12	PTRF	1370.11	1.16755	0.000138939	protein_coding	up_tumor	67.79	53.41	135.44	41.67	41.7	36.22	47.91	48.57	42.74	38.09	43.6	33.75
ENSG00000123352.13	SPATS2	669.142	1.16578	7.94957e-12	protein_coding	up_tumor	34.49	105.55	108.66	96.83	36.37	24.48	31.01	36.04	37.45	44.38	30.56	44.02
ENSG00000145734.14	BDP1	467.022	1.16515	0.000102146	protein_coding	up_tumor	4.73	12.35	26.04	14.2	10.58	9.6	11.36	8.91	10.88	10.93	8.46	9.91
ENSG00000116580.14	GON4L	479.297	1.16362	1.03029e-06	protein_coding	up_tumor	18.62	32.46	43.83	29.27	26.25	18.52	19.15	17.51	21.43	20.98	16.68	25.92
ENSG00000172113.4	NME6	166.208	1.16358	1.59801e-08	protein_coding	up_tumor	24.49	28.28	42	21.89	15.65	18.48	21.15	19.97	15.31	17.39	21.3	19.15
ENSG00000182253.10	SYNM	113.186	1.16323	8.54877e-05	protein_coding	up_tumor	4.71	3.42	3.96	3.33	2.65	2.35	3.24	2.74	2.37	3.72	2.66	3.1
ENSG00000227507.2	LTB	52.7521	1.16303	0.00413854	protein_coding	up_tumor	4.21	26.25	10.2	19.46	9.57	5.03	5.93	7.54	4.91	10.29	6.18	8.49
ENSG00000118620.8	ZNF430	78.0579	1.16292	0.000465806	protein_coding	up_tumor	9.18	18.59	26	16.62	6.98	1.94	2.25	2.52	1.8	7.38	2.14	8.22
ENSG00000180423.4	HARBI1	59.3272	1.16248	4.75128e-05	protein_coding	up_tumor	3.62	6.8	10.4	5.91	3.41	3.33	3.44	3.88	3.53	4.87	3.66	4.97
ENSG00000148153.9	INIP	289.699	1.16231	4.44064e-06	protein_coding	up_tumor	14.54	18.41	29.99	15.1	12.32	11.9	12.22	11.32	10.91	15.13	9.37	14.06
ENSG00000132424.10	PNISR	1959.67	1.16081	0.000758119	protein_coding	up_tumor	45.54	133.84	277.89	139	71.73	72.16	72.89	67.64	77.1	87.39	71.31	80.04
ENSG00000103351.8	CLUAP1	181.501	1.16024	1.98785e-08	protein_coding	up_tumor	7.09	13.3	14.72	11.06	10.9	9.73	10.88	11.59	12.92	16.79	10.97	12.62
ENSG00000104205.8	SGK3	168.794	1.15991	2.14155e-07	protein_coding	up_tumor	20.21	20.02	39.49	18.33	6.61	7.15	5.29	6.8	8.1	9.51	8.39	8.32
ENSG00000184922.9	FMNL1	437.466	1.15868	5.32632e-18	protein_coding	up_tumor	30.45	57.63	70.39	69.34	28.75	18.98	29.76	20.12	24.79	24.84	23.15	22.15
ENSG00000228253.1	MT-ATP8	5105.07	1.1576	1.58538e-08	protein_coding	up_tumor	5452.28	5593.03	8321.76	7934.68	3429.12	4860.23	3462.99	2811.65	3704.34	4060.96	3243.33	4015.9
ENSG00000173614.9	NMNAT1	109.437	1.15574	2.73991e-07	protein_coding	up_tumor	8.13	12.27	15.94	11.14	4.14	5.02	5.44	5.59	6.23	5.9	5.29	6.77
ENSG00000183486.8	MX2	46.5778	1.15498	0.000651284	protein_coding	up_tumor	4.59	5.71	12.44	2.92	3.83	2.86	2.48	1.83	2.24	2.81	4.32	4.57
ENSG00000133812.10	SBF2	515.708	1.15393	8.74878e-06	protein_coding	up_tumor	25.16	16.1	43.33	20.32	18.04	13.86	19.04	13.77	15.05	13.69	15.31	13.39
ENSG00000108423.10	TUBD1	204.049	1.15321	4.95629e-06	protein_coding	up_tumor	23.57	35.95	52.66	38.63	20.78	12.76	19.11	18.78	17.43	23.29	15.75	26.21
ENSG00000164520.7	RAET1E	74.9307	1.15049	0.00289489	protein_coding	up_tumor	3.25	5.76	16.34	7.29	4.55	4.32	5.54	5.63	4.74	4.27	6.21	2.84
ENSG00000167522.10	ANKRD11	2100.14	1.14931	7.25889e-07	protein_coding	up_tumor	35.75	56.3	93.5	63.22	45.35	38.21	47.72	42.46	41.66	43.08	41.8	45.75
ENSG00000135899.12	SP110	125.395	1.14865	2.32495e-06	protein_coding	up_tumor	7.94	12.68	26.86	12.82	7.59	6.24	8.02	7.95	9.76	6.62	11	6.15
ENSG00000213066.7	FGFR1OP	315.835	1.14773	0.000102842	protein_coding	up_tumor	8.62	10.6	10.91	7.84	7.26	9.21	9.65	9.45	10.62	9.4	10.98	10.42
ENSG00000171962.13	LRRC48	46.3054	1.14664	0.000406419	protein_coding	up_tumor	5.26	18.8	15.61	17.33	10.17	4.27	7.1	5.21	8.05	7.06	4	10.67
ENSG00000123106.6	CCDC91	386.387	1.14558	0.000142374	protein_coding	up_tumor	64.28	98.63	379.01	94.85	39.91	38.77	31.07	29.71	31.59	41.22	22.64	40.19
ENSG00000008513.10	ST3GAL1	553.751	1.14364	1.6976e-06	protein_coding	up_tumor	19.67	17.93	37.15	21.03	12.56	12.88	12.73	11.28	13.56	14.16	16.51	15.87
ENSG00000255468.2	RP11-867G23.8	140.276	1.14244	0.00142059	protein_coding	up_tumor	114.27	70.69	209.95	77.24	63.02	58.06	47.39	49.65	74.09	80.53	59.63	89.73
ENSG00000134013.11	LOXL2	184.435	1.13818	0.00397651	protein_coding	up_tumor	25.61	6.65	21.34	7.53	4.85	4	9.1	7.18	8.63	7.43	8.93	5.53
ENSG00000184368.11	MAP7D2	67.3536	1.13776	0.00669996	protein_coding	up_tumor	5.54	2.66	10.77	4.11	2.58	2.94	2.69	2.65	2.65	2.53	2.14	3.18
ENSG00000144029.7	MRPS5	998.284	1.13742	4.22566e-09	protein_coding	up_tumor	62.51	160.76	214.44	183.71	74.33	72.96	82.58	77.81	83.35	86.42	79.67	77.35
ENSG00000226397.3	C12orf77	45.5409	1.13699	0.00014303	protein_coding	up_tumor	5.95	7.56	7.26	11.11	4.49	4.16	2.86	3.84	4.82	4.97	3.16	7.43
ENSG00000197256.6	KANK2	339.532	1.1366	2.40016e-11	protein_coding	up_tumor	62.21	39.61	118.6	40.71	19.37	15.56	17.8	15.85	17.96	18.33	14.85	18.1
ENSG00000185129.4	PURA	408.203	1.13554	0.000885812	protein_coding	up_tumor	12.36	35.75	59.85	32.41	23.45	14.94	14.73	18.59	15.23	22.99	17.17	27.19
ENSG00000157895.7	C12orf43	186.466	1.13526	4.75277e-11	protein_coding	up_tumor	15.64	17.51	29.21	17.49	9.76	9.67	14.93	11.12	11	10.76	11.77	9.91
ENSG00000203867.7	RBM20	55.4184	1.131	0.0167659	protein_coding	up_tumor	7.19	2.33	16.44	2.33	2.3	1.7	0.89	1.45	2.95	1.82	1.83	1.81
ENSG00000182378.8	PLCXD1	185.975	1.13007	7.62493e-05	protein_coding	up_tumor	6.79	7.36	12.43	8.17	7.76	5.79	9.44	6.95	6.76	6.34	7.02	6.43
ENSGR0000182378.8	PLCXD1	185.975	1.13007	7.62493e-05	protein_coding	up_tumor	6.79	7.36	12.43	8.17	7.76	5.79	9.44	6.95	6.76	6.34	7.02	6.43
ENSG00000212719.6	C17orf51	51.8498	1.12847	0.00123517	protein_coding	up_tumor	2.87	2.77	10.99	2.63	0.43	1.61	1.51	2.08	1.45	0.76	1.09	1.6
ENSG00000163939.14	PBRM1	421.125	1.12794	1.91794e-09	protein_coding	up_tumor	22.32	26.86	60.49	23.55	11.15	7.64	10.23	8.28	7.26	9	8.12	10.33
ENSG00000213463.3	SYNJ2BP	123.332	1.12768	2.37282e-12	protein_coding	up_tumor	11.7	16.87	16.22	13.65	9.39	11.73	11.05	8.13	10.55	8.91	10.64	10.3
ENSG00000214575.5	CPEB1	32.8825	1.12575	0.000103478	protein_coding	up_tumor	2.77	3.15	2.88	2.36	0.63	0.95	1.44	2.35	1.78	2.1	1.09	1.69
ENSG00000114948.8	ADAM23	17.5863	1.12495	0.0164813	protein_coding	up_tumor	1.09	1.92	0.8	1.09	0.77	0.5	0.65	0.74	0.19	0.54	0.75	0.3
ENSG00000164074.10	C4orf29	223.406	1.12371	3.9463e-06	protein_coding	up_tumor	5.46	8.01	15.12	8.59	7.37	7.1	8.39	6.14	7.84	6.76	6.37	8.82
ENSG00000084731.9	KIF3C	201.322	1.12297	0.0014732	protein_coding	up_tumor	15.97	6.14	16.73	12.67	4.62	3.98	5.94	7.67	3.62	5.54	8.21	5.01
ENSG00000130201.3	EXOC3L2	79.7074	1.12289	3.84817e-05	protein_coding	up_tumor	3.65	12.93	13.78	11.66	5.73	4.16	6.09	4.45	7.3	6.15	4.8	6.34
ENSG00000165914.10	TTC7B	90.2585	1.12088	0.00395546	protein_coding	up_tumor	30.84	11.2	41.36	7.25	5.36	10.61	6.67	8.28	6.55	8.97	7.53	8.37
ENSG00000177000.6	MTHFR	279.422	1.12015	2.24697e-07	protein_coding	up_tumor	9.86	8.46	19.49	8.83	5.36	6.26	6.81	7.17	7.34	7.38	5.6	7.59
ENSG00000133059.12	DSTYK	374.345	1.12004	2.93841e-09	protein_coding	up_tumor	5.72	11.91	15.71	10.46	6.95	6.11	5.74	6.18	6.02	6.7	5.51	5.87
ENSG00000137776.12	SLTM	2151.53	1.12	2.48567e-05	protein_coding	up_tumor	68.59	181.26	319.96	175.78	98.5	69.7	73.46	82.52	77.77	102.42	75.05	116.63
ENSG00000114473.9	IQCG	62.3473	1.11797	1.12682e-07	protein_coding	up_tumor	10.01	14.73	20.01	13.13	5.7	4.85	4.64	4.72	7.06	8.19	5.37	8
ENSG00000142544.6	CTU1	66.4724	1.11676	2.43128e-05	protein_coding	up_tumor	7.44	6.79	5.59	6.87	2.01	3.91	3.33	3.56	4.69	4.29	4.87	3.53
ENSG00000077782.15	FGFR1	465.878	1.11526	5.07257e-09	protein_coding	up_tumor	47.67	44.74	53.89	44.11	22.07	13.61	27.2	21.29	23.97	21.79	24.97	18.3
ENSG00000101000.4	PROCR	130.861	1.11511	1.89785e-06	protein_coding	up_tumor	19.67	26.84	16.89	20.48	14.11	7.74	12.02	16.15	10.31	12.49	7.98	13.13
ENSG00000171865.5	RNASEH1	282.218	1.11453	4.89664e-15	protein_coding	up_tumor	20.13	35.96	33.07	28.21	17.25	14.92	17.52	20.64	14.99	16.67	16.06	19.9
ENSG00000087884.10	AAMDC	155.302	1.11431	2.29793e-08	protein_coding	up_tumor	41.75	50.48	78.46	50.07	31.25	34.85	34.57	35.77	34.46	38.88	34.84	37.47
ENSG00000175592.4	FOSL1	52.8394	1.11392	0.00874523	protein_coding	up_tumor	10.18	2.9	8.74	4.61	5.48	3.64	3.97	4.57	3.8	3.93	3.23	3.37
ENSG00000130244.8	FAM98C	330.195	1.11219	1.09421e-06	protein_coding	up_tumor	15.26	18.35	32.61	25.36	23.98	18.13	24.19	18.07	28.11	23.17	25.27	18.85
ENSG00000154358.15	OBSCN	103.564	1.11011	0.0042137	protein_coding	up_tumor	2.12	7.24	3.45	13.06	2.69	2.18	1.78	1.89	3.01	3.83	2.46	4.05
ENSG00000082068.4	WDR70	249.85	1.10929	3.1194e-05	protein_coding	up_tumor	25.18	41.25	68.58	42.85	25.56	26.19	28.45	28.65	30.34	34.53	29.83	25.41
ENSG00000188266.9	HYKK	57.6768	1.10713	7.19411e-05	protein_coding	up_tumor	3.59	8.72	9.22	9.21	6.9	8.2	6.27	5.21	6.92	8.18	5.07	5.42
ENSG00000038219.8	BOD1L1	964.903	1.10707	0.000194066	protein_coding	up_tumor	9.95	31.72	46.51	29.43	23.8	16.9	17.84	15.43	20.14	22.18	19.55	22.22
ENSG00000158869.6	FCER1G	26.0962	1.10437	0.0564305	protein_coding	up_tumor	14.58	5.71	13.36	4.66	4.13	4.5	3.74	5.76	4.02	3.13	13.7	5.86
ENSG00000152413.10	HOMER1	93.5854	1.10419	3.59228e-06	protein_coding	up_tumor	4.7	9.48	4.23	10.48	4.45	2.5	1.73	3.26	3.67	3.84	2.12	3.94
ENSG00000130830.10	MPP1	62.5948	1.10397	7.40425e-05	protein_coding	up_tumor	10.55	6.21	8.11	5.63	3.76	3.96	4.72	4.65	5.76	4.19	5.47	5.32
ENSG00000141141.10	DDX52	589.194	1.10384	1.82315e-09	protein_coding	up_tumor	19.24	25.66	41.63	24.75	18.2	15.62	18.57	19.18	18.82	18.76	15.41	18.5
ENSG00000155744.5	FAM126B	206.635	1.1031	1.10583e-06	protein_coding	up_tumor	5.9	8.32	10.66	7.74	4.2	2.79	3.7	3.35	2.9	4.37	3.33	3.9
ENSG00000203778.3	FAM229B	25.8765	1.10273	0.000400865	protein_coding	up_tumor	3.17	3.83	5.65	5.7	6.11	3.23	5.69	4.78	4.11	3.79	5.44	3.22
ENSG00000129991.8	TNNI3	34.1367	1.10254	0.00855116	protein_coding	up_tumor	3.08	16.24	12.18	13.37	9.68	4.98	3.87	3.99	3.83	6.44	8.64	10.37
ENSG00000023902.9	PLEKHO1	133.071	1.10208	0.000400865	protein_coding	up_tumor	22.25	18.62	24.65	11.79	11.44	7.34	11.1	17.09	8.99	13.32	11.77	16.36
ENSG00000168071.17	CCDC88B	119.933	1.10124	1.34928e-08	protein_coding	up_tumor	6.31	24.42	25.34	22.12	9.97	13.78	12.9	12.92	16.03	13.03	12.86	14.83
ENSG00000132530.12	XAF1	215.492	1.10095	0.00267251	protein_coding	up_tumor	3.99	20.2	19.79	23.23	9.28	6.36	7.7	8.93	11.97	16.08	13.13	15.46
ENSG00000159259.7	CHAF1B	223.425	1.09958	9.72402e-06	protein_coding	up_tumor	10.45	8.67	18.73	9.91	7.88	4.72	6.2	7.33	5.19	6.08	5.62	7.83
ENSG00000141867.13	BRD4	833.248	1.09913	1.90578e-07	protein_coding	up_tumor	23.09	73.33	67.09	61.98	34.26	20.57	20.37	22.74	21.63	33.74	18.57	44.21
ENSG00000186001.8	LRCH3	362.293	1.09847	1.28967e-08	protein_coding	up_tumor	20.67	12.09	32.97	11.69	15.28	11.76	16.65	12.21	13.82	12.16	10.27	6.65
ENSG00000117523.11	PRRC2C	3056.22	1.09685	9.71948e-05	protein_coding	up_tumor	51.8	144.18	225.48	136.66	88.7	73.83	67.82	75.89	82.1	94.19	74.04	102.28
ENSG00000132763.10	MMACHC	31.2307	1.09669	0.00887333	protein_coding	up_tumor	1.92	1.16	12.32	1.38	1.14	0.71	1.94	1.23	1.31	1.07	2.07	1.33
ENSG00000125741.4	OPA3	525.022	1.09487	1.90314e-07	protein_coding	up_tumor	10.61	15.31	27.71	17.55	12.24	11.98	11.77	11.32	11.49	10.5	11.41	13.57
ENSG00000143322.15	ABL2	532.237	1.09471	1.69499e-06	protein_coding	up_tumor	6.65	11.24	24.01	11.51	7.02	5.2	6.24	6.2	6.59	7.81	5.84	9.49
ENSG00000139433.5	GLTP	386.036	1.0937	4.4598e-10	protein_coding	up_tumor	36.34	36.85	42.95	32.18	18.76	19.27	17.51	19.02	16.86	21.02	21.88	26.09
ENSG00000102967.7	DHODH	127.896	1.09171	2.90001e-12	protein_coding	up_tumor	11.27	12.14	16.55	13.79	8.32	8.59	9.29	10.74	7.02	8	8.94	8.14
ENSG00000013016.10	EHD3	52.5225	1.08859	0.00643504	protein_coding	up_tumor	3.41	1.79	2.87	1.74	1.01	1.53	1.83	1.86	1.54	1.78	1.88	0.87
ENSG00000128394.12	APOBEC3F	28.0685	1.08663	0.00141778	protein_coding	up_tumor	2.41	2.28	3.13	2.56	2.39	2.33	1.71	2.6	2.48	3.28	3.23	1.09
ENSG00000099810.14	MTAP	81.1131	1.08593	9.84538e-05	protein_coding	up_tumor	9.63	15.23	15.35	13.49	11.86	6.42	15.25	12.19	12.07	11.79	8.38	8.02
ENSG00000183647.6	ZNF530	59.5659	1.08544	2.59513e-05	protein_coding	up_tumor	11.45	8.47	24.91	10.14	4.32	4.09	2.86	3.36	3.33	3.48	2.86	4.01
ENSG00000115461.4	IGFBP5	143.06	1.0846	0.00865714	protein_coding	up_tumor	1.45	10.94	4.33	4.5	1.63	2.96	2.9	2.81	2.7	3.22	3.81	1.95
ENSG00000162572.15	SCNN1D	60.0519	1.08417	0.00723572	protein_coding	up_tumor	0.83	5.36	4.28	10.15	2.84	1.94	3.42	2.34	3.34	3.53	3.43	4.94
ENSG00000163596.12	ICA1L	98.0968	1.08288	0.000172172	protein_coding	up_tumor	3.8	4.86	13.28	5.18	2.85	4.29	3.18	2.63	5.25	2.98	3.72	3.8
ENSG00000197182.8	FLJ27365	225.129	1.07834	0.000525124	protein_coding	up_tumor	7.3	10.8	14.07	14.32	11.12	5.51	7.04	5.48	6.74	8.14	5.1	10.13
ENSG00000183741.7	CBX6	397.024	1.07706	2.49076e-11	protein_coding	up_tumor	8.58	15.78	14.85	16.51	9.14	8.34	6.31	7.09	7.11	8.46	6.98	8.64
ENSG00000135678.7	CPM	324.163	1.07647	3.11274e-05	protein_coding	up_tumor	7.41	13.48	20.61	13.32	6.48	8.05	6.22	7.31	8.44	10.83	9.13	10.42
ENSG00000124228.10	DDX27	705.014	1.07625	5.25631e-10	protein_coding	up_tumor	49	48.49	79.14	53.01	31.01	29.45	31.94	30.47	29.86	33	31.36	30.06
ENSG00000032219.14	ARID4A	485.525	1.07524	0.000156813	protein_coding	up_tumor	33.48	70.87	136.27	69.2	27.71	24.71	16	17.48	21.48	37.98	19.04	43.3
ENSG00000165949.8	IFI27	247.916	1.07404	0.0317313	protein_coding	up_tumor	17.79	257.07	61.76	34.61	59.47	42.52	51.32	80.01	60.62	34.65	66.5	55.17
ENSG00000128581.11	RABL5	294.929	1.07389	6.20345e-06	protein_coding	up_tumor	42.86	27.43	54.52	31.67	27.97	34.89	32.19	32.18	29.09	32.79	27.92	28.14
ENSG00000141002.14	TCF25	1270.93	1.07209	5.32779e-07	protein_coding	up_tumor	290.02	238.45	748.26	261.89	148.82	133	116.62	115.68	121.33	122.49	125.15	141.47
ENSG00000144224.12	UBXN4	1671.92	1.07101	1.72915e-06	protein_coding	up_tumor	49.6	122.48	175.33	143.22	59.12	50.66	58.12	49.93	54.79	66.94	52.92	59.13
ENSG00000204574.8	ABCF1	555.058	1.07028	5.79889e-10	protein_coding	up_tumor	56.41	82.23	139.77	79.96	40.3	32.9	25.16	38.6	36.75	38.35	33.14	42.98
ENSG00000164114.14	MAP9	292.771	1.0697	0.000171024	protein_coding	up_tumor	10.84	23.07	49.24	23.75	11.64	9.99	8.15	9.92	9.46	12.75	8.26	13.11
ENSG00000137501.12	SYTL2	187.314	1.06919	0.0531242	protein_coding	up_tumor	5.31	58.59	2.77	31.9	12.04	14	11.44	10.25	11.63	16.78	9.64	13.77
ENSG00000184992.10	BRI3BP	617.31	1.06856	2.21357e-06	protein_coding	up_tumor	15.64	15.84	28.14	16.23	11.1	9.06	10.42	13.1	9.26	10.96	10.09	14.61
ENSG00000163684.7	RPP14	345.536	1.06765	0.000199061	protein_coding	up_tumor	9.33	20.67	39.11	17.95	14.57	11.78	15.59	15.89	15.18	17.02	12.32	16.28
ENSG00000155849.11	ELMO1	108.248	1.0676	0.0188499	protein_coding	up_tumor	12.8	4.41	18.6	3.55	3.78	7.68	4.93	4.85	4.52	5.36	7.7	4.89
ENSG00000198919.8	DZIP3	270.029	1.06756	1.26988e-07	protein_coding	up_tumor	4.93	11.69	14.6	12.94	6.61	5.88	6.08	5.74	6.34	7.58	5.58	5.92
ENSG00000157168.14	NRG1	87.4688	1.06726	0.0135407	protein_coding	up_tumor	17.82	6.93	12.81	6.81	10.84	5.57	7.01	11.15	6.47	6.6	8.14	9.69
ENSG00000119669.3	IRF2BPL	303.054	1.0662	1.59097e-21	protein_coding	up_tumor	10.65	18.81	17.37	14.65	9.2	7.6	8.21	9.11	8.51	9.54	9.15	8.88
ENSG00000196236.8	XPNPEP3	349.642	1.06468	6.71152e-05	protein_coding	up_tumor	10.19	11.12	19.41	8.92	11.06	10.43	13.91	10.35	10.83	11.38	11.33	11.34
ENSG00000148950.5	IMMP1L	128.788	1.06369	0.000114711	protein_coding	up_tumor	25.91	45.81	56.36	31.22	27.08	26.62	25.19	35.55	31.39	36.24	34.31	34.08
ENSG00000136824.14	SMC2	390.198	1.06364	7.39063e-07	protein_coding	up_tumor	10.71	23.75	28.49	20.5	12.04	6.06	8.19	11.06	7.78	8.3	9.21	13.36
ENSG00000100505.9	TRIM9	63.0976	1.06307	0.000699993	protein_coding	up_tumor	4.67	2.46	2.73	1.76	1.15	1.29	2.39	1.62	2.36	1.86	1.71	1.31
ENSG00000100784.5	RPS6KA5	30.4486	1.06247	0.00687472	protein_coding	up_tumor	4.77	2.15	9.98	2.35	0.47	2.44	1.84	1.72	0.82	1.37	1.48	1.51
ENSG00000127946.12	HIP1	262.369	1.06225	9.12467e-06	protein_coding	up_tumor	6.46	5.78	11.25	6.76	4.13	3.62	4.43	4.85	4.66	5.27	4.15	5.67
ENSG00000157601.9	MX1	169.547	1.06185	0.0238345	protein_coding	up_tumor	16.07	18.25	20.64	8.32	6.03	6.79	8.72	9	10.23	6.42	20.66	7.77
ENSG00000048471.9	SNX29	68.8594	1.06137	0.000382997	protein_coding	up_tumor	4.68	3.63	10.19	3.43	2	1.39	1.93	2.66	1.41	3.08	1.91	2.23
ENSG00000127914.12	AKAP9	1639.17	1.06073	0.000660573	protein_coding	up_tumor	73.04	101.31	172.8	89.36	57.93	55.03	58.15	53.13	62.26	75.08	62.62	77.5
ENSG00000143793.8	C1orf35	359.147	1.0597	5.72029e-12	protein_coding	up_tumor	40.37	55.58	67.14	54.23	33.83	24.92	31.02	27.35	29.54	35.72	28.76	38.02
ENSG00000187456.9	RDM1	10.0428	1.05933	0.0990903	protein_coding	up_tumor	0.68	3.66	0.64	3.16	2.64	0.56	1.12	1.03	0.81	1.17	1.89	2.65
ENSG00000156603.10	MED19	269.81	1.0588	1.46873e-06	protein_coding	up_tumor	26.52	49.91	79.95	57.12	33.05	28.43	24.32	34.93	30.39	29.11	28.12	32.51
ENSG00000063660.4	GPC1	242.244	1.05775	0.00638622	protein_coding	up_tumor	23.41	6.07	24.15	9.59	8.94	5.37	15.27	16.06	7.76	6.59	8.67	7.1
ENSG00000002746.10	HECW1	39.7688	1.05695	0.000153753	protein_coding	up_tumor	2.93	6	4.39	7.26	4.16	3.57	4.17	6.24	3.38	3.01	3.53	2.91
ENSG00000108296.7	CWC25	528.106	1.05678	1.25114e-07	protein_coding	up_tumor	50.98	54.87	116.01	59.53	32.78	26.7	26.09	26.96	30.67	32.08	25.89	44.25
ENSG00000163577.3	EIF5A2	53.7983	1.05663	0.000693518	protein_coding	up_tumor	3.17	3.16	4.65	2.07	1.97	1.78	7.53	2.55	2.26	3.31	3.3	1.33
ENSG00000133226.12	SRRM1	1091.2	1.05432	1.8435e-07	protein_coding	up_tumor	79.11	123.84	167.18	118.14	55.79	38.39	43.46	50.46	47.53	52.53	40.92	64.06
ENSG00000204519.6	ZNF551	91.6958	1.05412	1.57884e-05	protein_coding	up_tumor	3.42	3.57	8	4.25	2.56	2.75	1.9	3.05	2.09	2.5	2.35	2.97
ENSG00000117020.12	AKT3	130.449	1.05299	7.61336e-05	protein_coding	up_tumor	18.14	9.29	14.59	9.91	6.62	4.28	6.22	6.86	4.9	6.45	6.73	8.62
ENSG00000122786.15	CALD1	1854.19	1.05061	8.66352e-05	protein_coding	up_tumor	96.68	108.16	197.43	93.43	71.06	47.84	68.95	70.84	56.18	64.3	54.3	62.64
ENSG00000116514.12	RNF19B	297.838	1.04971	0.0248718	protein_coding	up_tumor	43.63	12.46	27.3	7.7	13.13	14.25	15.44	14.51	13.67	11.41	22.3	12.52
ENSG00000005108.11	THSD7A	460.12	1.04858	0.0012006	protein_coding	up_tumor	12.48	10.03	37.28	11.54	7.74	6.04	5.38	5.25	4.76	5.28	5.04	7.05
ENSG00000169679.10	BUB1	162.051	1.04855	9.87612e-05	protein_coding	up_tumor	15.37	10.53	12.87	7.42	8.13	5.87	7.77	8.03	5.71	4.7	7	5.76
ENSG00000167065.9	DUSP18	74.4776	1.04809	0.00107658	protein_coding	up_tumor	1.69	10.01	9.48	13.81	5.08	3.99	4.8	8.22	4.08	5.69	4.79	7.98
ENSG00000140398.9	NEIL1	85.6932	1.04751	1.07062e-05	protein_coding	up_tumor	8.23	10.16	12.77	14.77	7.89	8.16	6.3	5.02	10.08	7.76	6.05	4.5
ENSG00000075702.12	WDR62	267.95	1.04471	1.43525e-05	protein_coding	up_tumor	22.04	16.64	38.59	15.16	11.36	5.16	9.17	9.6	5.68	7.21	5.79	8.88
ENSG00000160326.9	SLC2A6	72.7007	1.04465	0.000228549	protein_coding	up_tumor	3.63	6	9.03	7.09	4.82	1.5	3.68	4.11	3.81	3.3	3.6	4.6
ENSG00000196586.9	MYO6	828.831	1.04278	0.000151493	protein_coding	up_tumor	270.99	71.56	447.13	94.17	33.05	32.83	21.04	24.19	26.03	36.65	23.7	38.84
ENSG00000152133.10	GPATCH11	128.768	1.0414	2.11651e-09	protein_coding	up_tumor	6.62	15.92	20.5	17.51	8.21	6.05	6.75	6.05	5.15	5.75	4.6	5.02
ENSG00000152527.9	PLEKHH2	230.521	1.04113	8.3658e-05	protein_coding	up_tumor	4.73	12.07	8.93	10.58	4.71	3.83	7.15	3.32	5.11	5.97	4.45	4.27
ENSG00000146223.10	RPL7L1	1056.45	1.04033	1.05387e-05	protein_coding	up_tumor	52.9	54.69	122.28	53.19	38.83	32.63	37.28	38.23	37.84	37.2	35.35	33.73
ENSG00000088205.8	DDX18	794.041	1.03847	3.58884e-13	protein_coding	up_tumor	55.16	113.36	142.95	139.75	45.35	38.85	39.2	37.52	38.51	47.91	39.81	52.85
ENSG00000196275.9	GTF2IRD2	205.096	1.03752	0.000113659	protein_coding	up_tumor	15.59	25.58	46.35	25.16	21.8	14.62	20.12	18.19	16.37	18.65	10.6	16.27
ENSG00000163029.11	SMC6	614.284	1.03646	6.62425e-09	protein_coding	up_tumor	14.9	36.53	43.33	41.05	17.94	13.28	19.72	15.83	18.65	22.33	17.81	20.07
ENSG00000244045.6	TMEM199	272.739	1.03357	9.7073e-07	protein_coding	up_tumor	15.66	23.11	25.66	16.67	18.75	14.28	14.51	20.63	17.52	18.08	17.61	18.85
ENSG00000124201.10	ZNFX1	558.248	1.03162	6.65877e-07	protein_coding	up_tumor	13.34	16.4	31.31	15.02	10.2	8.42	9.51	9.13	10.07	10.01	11.4	8.78
ENSG00000155629.10	PIK3AP1	59.2072	1.02985	0.00874473	protein_coding	up_tumor	11.48	1.56	6.1	1.38	1.18	1.67	2.1	1.28	1.8	1.28	2.27	1.35
ENSG00000110274.10	CEP164	232.442	1.0297	1.58503e-05	protein_coding	up_tumor	24.41	27.42	112.23	32.75	15.2	9.92	11.09	13.33	11.54	15.39	12.85	17.12
ENSG00000164241.9	C5orf63	121.826	1.02907	0.000323693	protein_coding	up_tumor	4.07	9.87	8.32	8.58	9.11	8.14	10.41	10.67	5.43	10.88	8.09	5.49
ENSG00000133302.8	ANKRD32	269.157	1.02797	0.000356706	protein_coding	up_tumor	12.73	43.67	75.62	49.34	15.47	16.73	15.16	15.39	13.84	21.38	15.55	20.62
ENSG00000162769.8	FLVCR1	809.474	1.02758	4.77281e-05	protein_coding	up_tumor	18.74	28.12	49.93	27.37	25.75	18.01	17.68	20.03	21.55	27.85	19.43	26.37
ENSG00000033170.12	FUT8	400.458	1.02721	1.56755e-07	protein_coding	up_tumor	92.87	132.46	257.92	155.57	34.49	26.13	24.22	31.43	30.94	47.96	27.74	55.91
ENSG00000185483.7	ROR1	51.6765	1.02676	0.000506322	protein_coding	up_tumor	3.18	2.32	2.3	2.06	1.59	0.63	0.94	1.24	1.19	1.19	1.04	1.78
ENSG00000256294.3	ZNF225	91.3794	1.0265	2.55551e-07	protein_coding	up_tumor	4.07	10.32	10.6	10.73	5.17	3.56	5.12	5.39	5.69	5.87	4.67	5.3
ENSG00000119720.13	NRDE2	309.127	1.02627	0.000217302	protein_coding	up_tumor	20.15	54.98	81.3	51.99	36.6	31.39	22	27.93	25.27	34.76	21.04	37.95
ENSG00000139618.10	BRCA2	53.674	1.02542	0.00392067	protein_coding	up_tumor	3.76	2.47	1.66	1.54	2.43	1.22	1.89	2.77	1.35	2.37	0.8	0.37
ENSG00000163617.6	KIAA1407	197.91	1.02471	0.0038429	protein_coding	up_tumor	22.8	6.97	44.02	8.07	8.27	6.23	7.56	6.47	7.9	7.95	5.78	7.22
ENSG00000113249.8	HAVCR1	61.7291	1.02064	0.0361168	protein_coding	up_tumor	11.26	2.3	10.19	6.18	4.42	5.96	8.44	4.88	4.22	3.58	5.78	2.64
ENSG00000089048.10	ESF1	1005.64	1.02051	0.00218079	protein_coding	up_tumor	18.27	75.2	97.39	79.31	41.58	29.19	29	34.25	35.99	49.87	32.21	53.72
ENSG00000169607.8	CKAP2L	117.885	1.02039	7.80982e-08	protein_coding	up_tumor	7.67	10.47	8.01	9.78	3.03	2.4	5.39	4.63	2.76	3.45	3.59	3.24
ENSG00000204138.8	PHACTR4	507.068	1.01939	1.4777e-05	protein_coding	up_tumor	14.77	21.27	42.24	24.42	13.39	9.98	10.8	12.01	10.6	13.64	11.94	15.81
ENSG00000204256.8	BRD2	1659.35	1.01934	3.30823e-06	protein_coding	up_tumor	167.06	101.42	448.96	122.78	87.92	82.51	91.7	90.4	92.35	90.36	94.93	80.78
ENSG00000074621.9	SLC24A1	114.036	1.01592	3.0316e-05	protein_coding	up_tumor	13.86	8.67	20.78	8.25	4.93	3.61	8.64	5.32	4.92	8.29	4.85	4.25
ENSG00000135111.10	TBX3	88.2419	1.01519	0.000757265	protein_coding	up_tumor	5.03	3.46	3.89	5.03	2.63	2.5	1.79	2.46	2.96	4.02	2.95	2.08
ENSG00000138592.9	USP8	887.59	1.015	1.01839e-05	protein_coding	up_tumor	28.69	44.5	82.55	45.49	30.75	27.78	31.54	26.66	28.95	33.02	27.42	32.62
ENSG00000149591.12	TAGLN	398.988	1.01455	0.0355155	protein_coding	up_tumor	229.4	60.45	250.76	38.71	105.54	13.7	129.12	122.68	49.46	54.16	107.56	72.56
ENSG00000137941.12	TTLL7	89.8661	1.01433	1.12874e-05	protein_coding	up_tumor	2.92	8.43	11.07	11.71	4.77	3.09	4.44	4.94	5.78	7.03	3.72	7.06
ENSG00000049239.8	H6PD	610.501	1.01426	3.56471e-05	protein_coding	up_tumor	8.97	9.67	22.85	13.27	7.82	7.56	8.17	7.79	8.55	8.72	8.16	8.12
ENSG00000204856.7	FAM216A	41.0702	1.01364	0.00785869	protein_coding	up_tumor	7.99	5.97	9.83	3.36	4.3	2.46	4.61	5.92	3.22	3.4	4.73	4.49
ENSG00000159263.11	SIM2	52.0962	1.01274	0.000101591	protein_coding	up_tumor	3.2	2.91	3.2	2.86	1.98	0.93	2.26	1.78	2.09	2.47	1.73	1.55
ENSG00000163629.8	PTPN13	38.7059	1.01212	0.0549498	protein_coding	up_tumor	4.09	0.47	1.49	0.31	1.38	0.65	0.79	0.75	0.55	0.66	0.96	0.42
ENSG00000168243.6	GNG4	84.6061	1.01012	2.3182e-07	protein_coding	up_tumor	4.11	10.49	7.64	6.69	5.8	4.34	5.37	5.62	4.91	7.7	6.98	6.11
ENSG00000105048.12	TNNT1	310.804	1.00809	0.00132402	protein_coding	up_tumor	48.88	148.63	90.87	153.15	33.72	66.15	36.33	35.49	60.32	42.84	52.5	36.63
ENSG00000150776.13	C11orf57	318.895	1.00776	5.854e-06	protein_coding	up_tumor	16.86	47.1	66.18	45.08	21.9	19.32	11.82	14.12	18.86	21.61	16.84	20.32
ENSG00000109536.7	FRG1	536.51	1.00714	3.94842e-05	protein_coding	up_tumor	50.68	157.46	209.47	152.04	84.78	72.54	59.4	71.75	71.7	87.32	66.66	87.17
ENSG00000130150.7	MOSPD2	192.791	1.00647	4.03299e-18	protein_coding	up_tumor	33.37	45.18	43.61	61.32	8.72	7.9	9.46	10.13	11.12	11.19	8.07	10.89
ENSG00000067900.6	ROCK1	767.982	1.00527	4.72547e-06	protein_coding	up_tumor	8.48	55.82	113.81	51.7	20.62	11.36	14.69	11.57	12.48	15.45	12.05	19.03
ENSG00000171931.8	FBXW10	39.0384	1.00425	0.0831907	protein_coding	up_tumor	1.5	8.8	18.02	9.12	4.58	2.15	3.31	2.25	4.45	6.54	4.53	6.34
ENSG00000214756.3	METTL12	69.5817	1.0039	0.000153862	protein_coding	up_tumor	7.44	17.79	10.7	22.72	14.33	12.52	9.39	11.12	10.71	8.24	11.82	16.63
ENSG00000169684.9	CHRNA5	158.317	1.00384	3.83863e-05	protein_coding	up_tumor	6.78	14.95	13.06	11.39	21.21	9.69	13.21	17.86	16.88	15.31	14.09	17.23
ENSG00000116754.9	SRSF11	2845.94	1.00302	0.00140723	protein_coding	up_tumor	298.62	370.5	1423.93	415.88	217.88	188.08	157.9	169.64	172.46	233.4	145.8	259.14
ENSG00000175602.2	CCDC85B	238.854	1.0026	5.28139e-08	protein_coding	up_tumor	29.05	48.93	43.37	43.07	23.95	17.53	22.63	26.23	21.96	22.46	24.59	37.06
ENSG00000124177.10	CHD6	372.456	1.00191	0.000484439	protein_coding	up_tumor	29.04	36.61	111.63	37.3	20.76	9.72	12.89	10.67	10.98	15.08	12.29	17.61
ENSG00000185670.7	ZBTB3	56.553	1.00174	0.000122766	protein_coding	up_tumor	10.67	14.18	23.52	20.41	7.39	5.51	4.66	4.57	5.61	8.34	5.47	8.07
ENSG00000241635.3	UGT1A1	156.549	1.00091	0.00247494	protein_coding	up_tumor	10.72	12.86	9.3	16.46	6.55	2.84	6.31	10.59	8.39	13.27	6.24	7.63
ENSG00000000457.9	SCYL3	216.866	1.00035	0.00570023	protein_coding	up_tumor	6.02	5.24	12.99	4.83	5.64	6.27	6.17	5.81	6.25	4.65	6.13	5.99

## Sheet: down_tumor
gene_id	Symbol	baseMean.tumor.KO.WT	log2FoldChange.tumor.KO.WT	padj.tumor.KO.WT	Annotation	reg_tumor	tpm.Tumor_HDLBP_KO_2	tpm.Tumor_HDLBP_KO_3	tpm.Tumor_HDLBP_KO_4	tpm.Tumor_HDLBP_KO_5	tpm.Tumor_WT_1	tpm.Tumor_WT_2	tpm.Tumor_WT_3	tpm.Tumor_WT_4	tpm.Tumor_WT_5	tpm.Tumor_WT_6	tpm.Tumor_WT_7	tpm.Tumor_WT_8
ENSG00000086548.8	CEACAM6	28062	-2.02633	7.38532e-07	protein_coding	down_tumor	68.36	869.1	327.41	780.19	2097.82	2496.62	2322.3	2047.47	2563.64	2026.09	2792.62	1954.8
ENSG00000117983.13	MUC5B	20668.5	-1.62687	0.000154317	protein_coding	down_tumor	40.98	294.9	47.77	669.71	781.24	1303.44	1360	977.59	1287.89	685.82	1711.03	450.21
ENSG00000151632.12	AKR1C2	15350.2	-1.06466	6.15562e-15	protein_coding	down_tumor	843.16	711.68	753.35	691.79	1722.09	1559.02	2101.55	1979.35	1854.86	1746.15	1705.75	1648.97
ENSG00000147403.12	RPL10	13413.5	-1.11058	4.7946e-05	protein_coding	down_tumor	1584.41	1237.25	1994.02	1245.12	3372.84	5273.59	4705.96	4280.41	5049.29	3248.13	5360	2546.18
ENSG00000198074.5	AKR1B10	10718	-1.08668	0.00455498	protein_coding	down_tumor	852.42	439.51	626.15	353.58	1831.74	1819.38	2152.84	2277.23	1966.51	1690.22	1912.77	1826.34
ENSG00000215182.6	MUC5AC	9601.25	-2.57743	1.27694e-07	protein_coding	down_tumor	13.28	110.08	47.75	159.92	371.52	992.09	550.86	338.25	585.93	338.09	768.34	367.42
ENSG00000169908.6	TM4SF1	9403.74	-1.12984	0.00118888	protein_coding	down_tumor	149.56	839.83	204.73	589.87	854.06	1072.56	1031.17	1072.17	1226.43	1050.95	1330.47	938.01
ENSG00000106541.7	AGR2	8239.24	-2.01834	3.22343e-06	protein_coding	down_tumor	90.84	780.14	164.5	757.01	1629.05	2833.05	1979.57	1659.28	2210.4	1646.38	2399.49	1759.99
ENSG00000163735.6	CXCL5	7302.31	-2.35962	1.62976e-08	protein_coding	down_tumor	22.12	243.02	46.32	150.69	699.71	460.26	592.35	810.93	555.75	613.85	653.78	813.82
ENSG00000146674.10	IGFBP3	7245.35	-1.82216	4.51306e-06	protein_coding	down_tumor	46.16	260.4	77.87	353.55	608.47	700.59	620.71	662.72	815.93	748.93	968.35	705.43
ENSG00000196139.7	AKR1C3	6692.95	-1.01625	0.000155259	protein_coding	down_tumor	521.27	390.9	497.19	302.47	997.78	968.47	1348.57	1280.17	1134.01	1009.01	1155.87	936.72
ENSG00000176153.10	GPX2	6642.73	-1.10526	5.18487e-19	protein_coding	down_tumor	331.81	667.61	533.11	530.92	1504.43	1517.52	1474.59	1666.56	1247.9	1272.3	1462.52	1456.93
ENSG00000102144.9	PGK1	5833.15	-1.05803	1.77722e-09	protein_coding	down_tumor	383.84	459.6	387.04	286.1	711.52	922.55	1020.59	837.03	1068.06	802.36	1127.96	665.28
ENSG00000196975.10	ANXA4	5378.12	-1.25891	6.47899e-12	protein_coding	down_tumor	116.76	343.3	147.15	287.65	539.89	535	660.07	608.12	620.62	671.41	683.77	529.99
ENSG00000084207.11	GSTP1	5038.76	-1.07359	6.4409e-29	protein_coding	down_tumor	494.4	642.41	533.38	627.87	1418.85	1482.21	1615.84	1578.87	1498.67	1320.41	1519.2	1246.41
ENSG00000047457.9	CP	4730.58	-1.45019	0.00135982	protein_coding	down_tumor	14.89	254.21	70.65	239.27	341.16	435.42	417.31	355.37	541.35	482.38	539.01	387.3
ENSG00000128422.11	KRT17	4295.66	-2.91164	7.07124e-15	protein_coding	down_tumor	15.21	151.04	62.03	89.28	489.19	634.07	956.12	617.97	976.01	554.19	682.88	469.82
ENSG00000062716.6	VMP1	3980.29	-1.17017	2.33795e-05	protein_coding	down_tumor	74.79	192.05	73.3	137.08	311.61	283.62	316.67	299.9	330.9	331.99	309.31	215.56
ENSG00000101439.4	CST3	3979.97	-1.43837	9.83517e-06	protein_coding	down_tumor	112.93	519.88	142.36	557.12	910.86	1021.04	973.67	953.4	1129.28	1040.33	1234.69	964.59
ENSG00000196352.9	CD55	3617.65	-2.24432	1.21828e-09	protein_coding	down_tumor	18.18	117.86	36.52	134.24	306	478.19	419.17	425	524.55	367.31	598.4	377.63
ENSG00000067167.3	TRAM1	3582.56	-1.29856	1.17281e-27	protein_coding	down_tumor	84.42	130.01	81.93	106.74	268.53	236.62	281.12	276.42	274.32	278.08	271.59	229.98
ENSG00000117335.14	CD46	3533.32	-1.4428	3.35736e-05	protein_coding	down_tumor	35.89	206.08	32.09	187.86	281.26	236.67	288.25	305.74	290.08	326.16	306.51	287.37
ENSG00000143153.8	ATP1B1	3495.37	-1.71533	7.52248e-11	protein_coding	down_tumor	38.8	134.74	54.85	118.44	257.51	345.18	327.51	293.89	381.8	347.43	360.26	274.72
ENSG00000099194.5	SCD	3359.83	-1.01356	1.71318e-09	protein_coding	down_tumor	42.33	69.1	37.76	54.16	146.97	103.35	106.45	136.3	105.42	120.29	119.18	145.31
ENSG00000163993.6	S100P	3284.4	-1.06764	0.00024894	protein_coding	down_tumor	251.76	1167.93	487.2	1141.57	1396.81	2203.2	1291.94	1302	1711.5	1353.71	1779.36	1486.62
ENSG00000112378.11	PERP	3261.01	-1.01192	0.00249973	protein_coding	down_tumor	24.4	124.57	26.42	89.25	152.07	144.59	144.01	145.32	161.11	154.28	143.3	151.15
ENSG00000172270.14	BSG	3232.69	-1.09607	3.50429e-10	protein_coding	down_tumor	156.1	186.71	138.32	206.28	370.73	437.26	525.32	529.45	531.11	352.09	613.44	298.93
ENSG00000125772.8	GPCPD1	3227.48	-1.06529	0.0149452	protein_coding	down_tumor	7.67	85.11	34.48	92.58	122.87	138.6	147.41	104.18	150.2	153.7	159.94	119.75
ENSG00000104419.10	NDRG1	3103.47	-1.4452	0.000334781	protein_coding	down_tumor	48.1	148.64	59.46	141.4	146.46	472.03	317.07	160.6	515.64	303.25	419.95	175.41
ENSG00000187134.8	AKR1C1	2961.55	-1.10421	4.06698e-09	protein_coding	down_tumor	204.18	71.41	202.73	105.2	275.39	320.79	452.51	356.49	396.88	305.48	408.52	271.19
ENSG00000153113.19	CAST	2933.91	-1.0511	9.3009e-13	protein_coding	down_tumor	77.7	186.19	166.53	185	205.56	257.15	235.53	234.38	254.47	233.74	272.93	195.86
ENSG00000163435.11	ELF3	2834.35	-1.16581	6.88846e-05	protein_coding	down_tumor	51.36	191.44	80.65	190.02	320.65	435.57	381.41	272.82	415.68	334.33	406.97	245.93
ENSG00000140391.10	TSPAN3	2793.47	-1.24995	4.19785e-07	protein_coding	down_tumor	67.96	233.73	71.88	181.3	352.34	391.79	333.96	346.78	379.35	369	366.4	348.87
ENSG00000168542.8	COL3A1	2787.13	-1.68161	2.12589e-05	protein_coding	down_tumor	18.45	133.88	20.25	61.92	124.94	75.96	359.79	283.31	257.29	191.79	274.92	232.77
ENSG00000142192.16	APP	2749.43	-1.03438	7.31387e-16	protein_coding	down_tumor	90.99	91.93	107.38	77.95	151.07	161.32	164.1	164.38	188.74	167.22	190.75	145.26
ENSG00000038427.11	VCAN	2519.41	-1.54217	4.60187e-06	protein_coding	down_tumor	5.34	54.95	39.45	49.79	83.06	61.39	94.74	80.32	75.8	94.04	68.74	88.74
ENSG00000132470.9	ITGB4	2462.02	-1.07018	0.00231558	protein_coding	down_tumor	29.58	341.46	102.61	334.74	378.61	343.42	377.72	338.62	472.11	319.74	398.45	316.62
ENSG00000105388.10	CEACAM5	2458.04	-4.69163	1.16995e-66	protein_coding	down_tumor	2.9	11.35	7.54	5.91	164.35	226.15	224.09	182.65	290.55	153.8	289.5	136.12
ENSG00000173702.3	MUC13	2443.82	-1.941	1.58397e-05	protein_coding	down_tumor	7.75	76.66	20.01	79.83	156.27	181.4	187.58	175.89	218.12	182.01	218.15	174.07
ENSG00000115414.14	FN1	2316.65	-1.5194	3.03079e-15	protein_coding	down_tumor	32.62	54.34	20.63	37.19	195.75	125.36	230.79	244.48	213.17	207.01	251.47	138.2
ENSG00000143742.8	SRP9	2222.87	-1.09516	2.78258e-12	protein_coding	down_tumor	78.02	197.19	104.67	133.05	314.43	302.79	363.88	358.37	325.16	385.87	321.76	352.17
ENSG00000102804.10	TSC22D1	2212.83	-1.24191	4.02961e-07	protein_coding	down_tumor	33.45	157.94	60.31	126.36	242.02	226.64	267.27	273.49	277.23	308.09	268.02	236.42
ENSG00000099204.14	ABLIM1	2106.41	-1.3455	3.8012e-26	protein_coding	down_tumor	21.99	28.18	20.65	22.52	60.65	66.82	80.81	61.56	69.4	66	61.24	49.08
ENSG00000136240.5	KDELR2	2036.26	-1.11564	3.08228e-05	protein_coding	down_tumor	36.87	129.98	31.84	98.6	145.26	178.68	171.12	159.94	161.39	168.05	178.55	148.96
ENSG00000108679.8	LGALS3BP	1878.6	-1.28642	2.3118e-05	protein_coding	down_tumor	27.09	124.65	47.95	106.84	199.89	223.16	226.72	250.61	250.68	184.57	279.58	180.08
ENSG00000180879.9	SSR4	1868.97	-1.05749	0.000105852	protein_coding	down_tumor	94.6	399.53	176.06	422.3	577.89	637.53	540.96	559.06	639.41	601.78	643.65	564.97
ENSG00000150687.7	PRSS23	1764.13	-1.59461	1.13302e-24	protein_coding	down_tumor	70.54	55.43	55.17	44.5	158.29	187.9	226.5	222.84	210.3	183.88	220.08	148.63
ENSG00000170348.4	TMED10	1761.13	-1.30128	9.09678e-09	protein_coding	down_tumor	49.36	123.65	53.48	103.84	199.05	234.46	238.48	233.76	230.13	197.67	249.18	189.16
ENSG00000103769.5	RAB11A	1753.83	-1.04093	4.89664e-15	protein_coding	down_tumor	129.55	141.82	115.85	103.26	258.38	301.59	351.64	287.14	295.32	242.86	338.11	203.32
ENSG00000077147.10	TM9SF3	1738.58	-1.13917	1.29143e-10	protein_coding	down_tumor	30.21	34.06	21.9	26.83	62.5	64.17	84.63	66.49	69.2	71.97	84.28	53.27
ENSG00000170017.8	ALCAM	1728.33	-1.20772	2.99441e-08	protein_coding	down_tumor	14.92	40.4	17.82	42.01	76.7	86.65	78.13	70.74	87.65	74.16	86.58	68.4
ENSG00000168955.3	TM4SF20	1697.4	-4.10256	7.91431e-69	protein_coding	down_tumor	4.96	11.4	4.97	14.12	130.44	188.9	183.36	156.52	205.49	209.84	211.13	141.61
ENSG00000133872.9	TMEM66	1693.47	-1.50913	8.86157e-12	protein_coding	down_tumor	29.17	84.09	35.03	78.24	174.2	181.4	188.21	177.67	199.11	198.2	195.76	166.68
ENSG00000118785.9	SPP1	1632.67	-1.70701	6.47615e-22	protein_coding	down_tumor	69.35	70.43	48.73	71.19	282.23	148.86	249.59	304.25	240.39	257.8	215.77	247.59
ENSG00000136156.8	ITM2B	1629.75	-1.36472	6.6565e-09	protein_coding	down_tumor	57.61	128.81	50.66	99.01	229.04	258.49	304.57	287.61	321.15	322.87	372.3	246.88
ENSG00000152558.10	TMEM123	1595.74	-1.35348	9.05186e-24	protein_coding	down_tumor	29.53	48.4	30.82	33.18	91.13	90.42	110.06	99.38	101.15	111.2	110.48	81.48
ENSG00000125534.5	PPDPF	1581.7	-1.3787	1.00926e-14	protein_coding	down_tumor	99.49	181.13	134.15	121.62	409.32	565.93	543.04	483.77	511.66	360.56	499.04	340.84
ENSG00000102554.9	KLF5	1573.4	-1.4287	1.15162e-08	protein_coding	down_tumor	11.13	51.21	20.18	38.62	87.91	103.2	96.39	95.48	99.44	90.68	97.81	88.93
ENSG00000197930.8	ERO1L	1531.51	-1.65191	8.20657e-13	protein_coding	down_tumor	26.11	51.86	42.51	41.47	84.25	124.76	98.64	86.7	137.16	106.85	116.79	97.94
ENSG00000019505.3	SYT13	1500.43	-3.68507	2.23535e-70	protein_coding	down_tumor	2.12	6.9	3.53	5.85	61.24	76.79	79.47	72.42	72.4	63.57	79.22	46.15
ENSG00000152952.7	PLOD2	1500.36	-1.24052	8.83615e-08	protein_coding	down_tumor	28.5	56.78	25.19	46.56	82.96	84.25	99.21	85.57	115.93	117.1	99.47	81.66
ENSG00000000971.11	CFH	1486.15	-1.82703	4.70573e-09	protein_coding	down_tumor	7.25	32.84	12.85	39.35	75.62	69.77	88.44	86.17	92.36	86.56	102.91	72.68
ENSG00000132297.7	HHLA1	1459.69	-4.38194	9.12724e-67	protein_coding	down_tumor	2.47	11.38	4.47	7.65	140.47	143.09	225.27	157.15	176.78	112.69	170.38	128.44
ENSG00000117868.11	ESYT2	1459.64	-1.12386	1.32126e-06	protein_coding	down_tumor	15.02	39.24	16.03	38.78	46.6	59.02	70.45	53.58	77.23	59.6	67.65	49.64
ENSG00000171345.9	KRT19	1456.73	-5.01222	1.84309e-73	protein_coding	down_tumor	8.33	6.52	8.59	5.22	290.65	288.12	302.85	261.56	276.03	177.7	264.38	266.33
ENSG00000258818.2	RNASE4	1451.68	-2.14521	1.75442e-05	protein_coding	down_tumor	4.21	97.89	14.02	81.86	218.04	268.16	238.98	210.98	253.49	250.36	251.28	187.67
ENSG00000163527.5	STT3B	1444.44	-1.13318	2.81467e-26	protein_coding	down_tumor	32.49	47.81	39.82	49.95	72.36	76.59	89.83	86.6	74.44	80.71	98.76	70.45
ENSG00000196878.8	LAMB3	1437.62	-1.57144	0.000165512	protein_coding	down_tumor	4.04	43.47	10.14	33.86	76.43	80.07	88.78	79.33	116.75	72.39	105.79	62.92
ENSG00000168374.6	ARF4	1425.21	-1.10253	1.8134e-13	protein_coding	down_tumor	66.57	96.36	54.67	66.01	160.44	201.28	179.38	169.05	179.49	171.29	190.31	145.87
ENSG00000102265.7	TIMP1	1407.58	-1.14676	0.000400574	protein_coding	down_tumor	61.85	260.44	81.92	324.14	328.42	403.99	372.72	319.67	448.69	387.95	418.44	370.48
ENSG00000131941.3	RHPN2	1359.58	-1.18636	5.68728e-10	protein_coding	down_tumor	16.5	49.4	25.55	34.2	77.72	86.58	98.38	76.85	88.8	73.55	88.97	64
ENSG00000122026.6	RPL21	1330.57	-1.66935	4.9737e-09	protein_coding	down_tumor	193.69	110.3	51.13	193.66	663.97	679.74	649.37	710.47	750.66	702.11	644.42	612.15
ENSG00000104805.11	NUCB1	1330.14	-1.43482	6.52015e-14	protein_coding	down_tumor	32.1	68.93	32.14	84.51	157.57	175.21	184.06	192.44	209.48	165.04	204.72	147.53
ENSG00000130175.5	PRKCSH	1316.19	-1.07034	2.30939e-11	protein_coding	down_tumor	42.54	109.76	66.3	137.85	160.86	164.35	166.63	173.64	167.71	153.58	189.77	150.62
ENSG00000170373.4	CST1	1309.95	-2.71519	2.02566e-09	protein_coding	down_tumor	13.08	69.94	14.75	129.74	484.16	461.18	327.05	349.88	346.62	416.19	434.43	490.88
ENSG00000030582.12	GRN	1272.29	-1.42684	3.46388e-12	protein_coding	down_tumor	40.14	118.93	37.35	91.45	147.65	142.01	168.47	166.92	177.17	138.26	201.93	122.84
ENSG00000168264.6	IRF2BP2	1264.85	-1.16698	3.36854e-07	protein_coding	down_tumor	26.37	45.06	23.52	37.45	83.18	77.62	89.8	71.31	97.83	87.57	86.26	62.75
ENSG00000198732.6	SMOC1	1260.82	-1.14078	0.044166	protein_coding	down_tumor	2.41	54.7	10.8	68.53	64.53	92.53	80.42	75.09	105.2	84.75	96.75	65.85
ENSG00000138448.7	ITGAV	1255.09	-1.06227	2.33723e-09	protein_coding	down_tumor	14.12	21.75	15.74	13.09	38.84	27.08	42.29	44.39	39.12	36.29	34.41	30.72
ENSG00000018236.10	CNTN1	1247.21	-1.66853	1.23538e-19	protein_coding	down_tumor	16.24	20.65	12.34	13.66	46	49.29	58.51	55.64	49.56	47.24	49.61	41.72
ENSG00000112977.11	DAP	1242.41	-1.41657	1.23878e-27	protein_coding	down_tumor	28.14	45.49	34.52	38.39	110.61	121.79	119.71	117.07	113	91.73	130.77	89.99
ENSG00000102572.10	STK24	1229.88	-1.08066	2.63116e-20	protein_coding	down_tumor	29.62	44.92	40.3	40.77	90.13	106.78	103.55	96.68	104.28	95.83	106.43	74.29
ENSG00000089356.12	FXYD3	1228.48	-3.52756	5.68964e-13	protein_coding	down_tumor	5.56	86.14	17.32	60.4	433.71	920.7	512.96	372.19	654.52	380.75	580.6	389.39
ENSG00000165376.6	CLDN2	1210.08	-1.68515	8.67074e-06	protein_coding	down_tumor	5.7	38.08	13.48	41.65	107.46	55.4	79.74	131.23	70.12	88.18	90	88.86
ENSG00000112715.16	VEGFA	1201.95	-1.94493	3.27813e-06	protein_coding	down_tumor	5.57	33.72	8.96	38.63	59.99	111.61	107.24	62.64	126.08	108.37	118.37	65.42
ENSG00000125304.8	TM9SF2	1183.65	-1.21599	2.86381e-07	protein_coding	down_tumor	12.71	45.45	19.27	36.38	66.68	69.1	67.51	69.48	71.76	74.72	78.59	66.63
ENSG00000135535.10	CD164	1152.85	-1.39954	1.13564e-12	protein_coding	down_tumor	22.58	38.88	23.74	27.48	68.79	93.09	98.75	83.43	98.71	77.07	103.64	64.1
ENSG00000123131.8	PRDX4	1147.56	-1.1562	2.16071e-07	protein_coding	down_tumor	42.4	118.26	69.01	149.75	215.72	238.53	242.82	252.37	261.01	215.38	279.4	206.26
ENSG00000065154.7	OAT	1136.65	-1.43449	2.12699e-11	protein_coding	down_tumor	24.17	56.5	26.06	54.91	98.66	174.27	135.38	104.15	128.14	145.57	145.03	108.8
ENSG00000104760.12	FGL1	1124.58	-1.71847	2.62668e-06	protein_coding	down_tumor	11.02	94.37	30.33	79.72	185.5	209.89	186.89	180.72	214.25	173.75	226	166.83
ENSG00000143198.8	MGST3	1112.95	-1.09553	2.95015e-17	protein_coding	down_tumor	67.31	158.81	92.17	132.73	301.7	302.42	370.08	386.71	348.01	316.52	365.25	296.65
ENSG00000119888.6	EPCAM	1103	-1.74917	5.97503e-05	protein_coding	down_tumor	6.79	82.65	13.19	53.09	142.39	155.81	163.33	142.62	174.64	142.1	156.57	137.35
ENSG00000183255.7	PTTG1IP	1080.12	-1.01453	0.000299282	protein_coding	down_tumor	20.29	65.5	18.33	63.26	90.67	91.65	90.71	96.25	113.84	88.19	104.92	78.18
ENSG00000139163.11	ETNK1	1078.94	-1.17473	0.00156648	protein_coding	down_tumor	10.95	30.89	10.75	20.88	43.27	52.4	40.41	34.51	40.91	45.34	38.98	35.29
ENSG00000260916.1	CCPG1	1074.35	-1.42218	1.93731e-37	protein_coding	down_tumor	20.7	29.01	39.87	27.67	65.4	73.56	81.44	62.5	77.26	72.59	84.94	63.24
ENSG00000151491.8	EPS8	1073.12	-1.32362	3.15226e-14	protein_coding	down_tumor	16.11	39.51	24.92	31.28	58.85	60.98	71.1	57.34	68.31	63.01	68.73	56.72
ENSG00000205336.7	GPR56	1063.92	-1.1845	8.52062e-07	protein_coding	down_tumor	16.27	42.8	26.81	39.65	78.89	52.54	94.03	96.46	77.82	85.92	67.96	65.85
ENSG00000134827.3	TCN1	1057.06	-4.6284	9.09411e-45	protein_coding	down_tumor	3.04	23.41	3.12	26.24	243.77	243.43	243.48	180.13	293.91	235.01	255.2	214.01
ENSG00000104765.10	BNIP3L	1049.24	-1.35092	1.11855e-09	protein_coding	down_tumor	36.59	53.93	39.16	36.79	75.81	113.55	104.68	73.8	108.66	80.6	93.37	67.01
ENSG00000109586.7	GALNT7	1042.19	-1.84581	8.52521e-15	protein_coding	down_tumor	9.91	20.73	8.13	17.79	46.46	51.88	61.76	49.3	56.77	56.2	54.27	46.88
ENSG00000135525.14	MAP7	1034.22	-1.2607	9.60495e-38	protein_coding	down_tumor	17.62	20.77	19.01	18.22	47.47	45.24	59.22	52.4	53.75	56.4	51.77	41.81
ENSG00000169903.6	TM4SF4	1021.21	-2.22346	9.00355e-11	protein_coding	down_tumor	19.01	32.36	14.36	34.12	75.89	137.74	88.07	100.31	114.03	108.93	134.01	111.23
ENSG00000205403.8	CFI	1011.75	-1.88715	0.000887274	protein_coding	down_tumor	1.24	35.97	9.99	54	104.75	85.09	99.5	93.88	109.72	141.18	108.73	94.08
ENSG00000213064.5	SFT2D2	1008.31	-1.07588	1.48159e-24	protein_coding	down_tumor	4.88	11.63	7.24	8.69	21.39	23.7	29.09	21.91	21.98	23.36	24.85	19.19
ENSG00000116711.8	PLA2G4A	1007.71	-1.29001	2.40532e-07	protein_coding	down_tumor	10.85	43.17	15.93	33.38	63.1	54.04	78	78.99	72.73	81.44	86.27	63.57
ENSG00000102287.12	GABRE	1003.19	-1.58848	0.000222422	protein_coding	down_tumor	4.03	38.33	12.13	42.3	53.92	39.12	70.89	53.9	82.4	99.81	69.51	75.09
ENSG00000243716.6	NPIPB5	992.497	-2.14568	2.90823e-10	protein_coding	down_tumor	6.61	39.7	19.01	32.92	92.94	60.29	117.71	96.51	122.22	109.43	97.29	68.62
ENSG00000099814.11	CEP170B	991.742	-1.13044	0.00188432	protein_coding	down_tumor	3.59	17.21	4.9	22.72	36.16	29.46	43.72	28.75	34.22	30.49	29.74	28.91
ENSG00000137673.4	MMP7	988.832	-1.79992	1.82316e-07	protein_coding	down_tumor	14.29	99.91	28.23	58.36	209.23	111.26	175.4	200.76	217.6	201.52	201.12	249.6
ENSG00000189334.4	S100A14	983.753	-2.34323	5.14504e-09	protein_coding	down_tumor	9.69	79.65	17.09	58.97	233.08	390.72	210.54	203.24	236.46	219.51	224.3	247.98
ENSG00000244187.3	TMEM141	983.701	-1.71601	4.27579e-12	protein_coding	down_tumor	36.99	97.29	59.31	124.39	245	407.55	293.32	262.99	318.43	250.01	330.11	223.72
ENSG00000235162.4	C12orf75	973.285	-1.54806	4.80657e-13	protein_coding	down_tumor	77.87	72.23	70.02	39.5	222.6	207.37	295.14	297.37	224.93	206.85	225.58	177.18
ENSG00000079459.8	FDFT1	970.72	-1.13829	5.56422e-16	protein_coding	down_tumor	33.03	50.76	40.85	37.15	105.94	110.09	135.04	133.62	115.04	91.55	136.48	101.18
ENSG00000140297.8	GCNT3	970.114	-1.51282	8.6338e-09	protein_coding	down_tumor	11.71	47.23	17.29	35.87	80.66	94.97	84.43	85.42	99.12	78.85	107.93	87.8
ENSG00000164120.9	HPGD	969.657	-1.46341	2.05655e-12	protein_coding	down_tumor	35.93	35.38	45.13	16.81	102.51	81.23	133.85	113.06	98.86	78.06	79.15	81.26
ENSG00000111700.8	SLCO1B3	965.267	-1.59561	4.12141e-06	protein_coding	down_tumor	11.74	41.57	8.6	32.38	69.07	74.78	90.3	65.32	86.95	84.01	72.99	76.46
ENSG00000088367.16	EPB41L1	963.436	-1.08637	1.35651e-32	protein_coding	down_tumor	20.19	23.2	27.72	21.56	42.46	52.14	58.33	45.95	46.98	44.93	59.77	39.12
ENSG00000006611.11	USH1C	963.351	-1.9673	1.93354e-15	protein_coding	down_tumor	13.04	40.12	26.39	48.58	142.69	150.14	136.25	136.31	152.85	178.1	135.78	100.33
ENSG00000107863.12	ARHGAP21	953.967	-1.12892	1.81661e-33	protein_coding	down_tumor	10.19	16.66	15.7	15.49	29.18	27.81	40.26	31.7	34.18	32.06	33.78	30.26
ENSG00000182871.10	COL18A1	949.068	-1.32636	6.45805e-08	protein_coding	down_tumor	14.48	13.42	13.44	13.55	40.12	32.77	54.2	50.55	48.49	52.47	42.76	40.81
ENSG00000165102.10	HGSNAT	942.666	-1.31446	2.75302e-07	protein_coding	down_tumor	9.75	24.48	18.16	27.82	43.04	39.59	50.59	42.19	51.13	43.95	45.6	39
ENSG00000182220.9	ATP6AP2	938.63	-1.19691	5.16611e-07	protein_coding	down_tumor	18.99	55.64	16.92	47.2	88.99	85.2	90.54	95.83	92.25	95.12	97.93	89.22
ENSG00000111275.8	ALDH2	936.073	-1.05482	6.42661e-17	protein_coding	down_tumor	33.72	49.32	32.35	39.51	103.42	88.07	101.33	101.66	86.45	85.25	89.3	89.13
ENSG00000197448.9	GSTK1	930.719	-1.17556	1.11774e-22	protein_coding	down_tumor	43.63	71.1	63.66	68.68	165.25	165.22	207.97	188.63	196.8	145.63	197.34	139.43
ENSG00000172572.6	PDE3A	919.275	-2.20348	1.3268e-35	protein_coding	down_tumor	2.83	6.62	4.07	6.43	21	32.9	29.44	23.33	27.25	29.25	28.86	23.09
ENSG00000124920.9	MYRF	918.428	-1.35827	1.01117e-07	protein_coding	down_tumor	6.34	15.14	6.05	18.72	39.61	36.62	40.65	28.69	39.59	33.93	32.42	29.64
ENSG00000039068.14	CDH1	910.287	-1.8676	3.92572e-10	protein_coding	down_tumor	4.71	18.13	8.81	15.53	37.33	42.96	46.16	39.36	45.74	43.67	41.01	34.53
ENSG00000107438.4	PDLIM1	903.38	-1.08443	3.79973e-08	protein_coding	down_tumor	46.81	60.17	52.18	44.62	130.58	142.33	155.15	140	143.83	107.54	157.53	91
ENSG00000129521.9	EGLN3	902.226	-2.76933	1.15224e-11	protein_coding	down_tumor	2.73	24.47	5.97	14.18	56.51	118.65	117.23	72.82	161.36	91.27	136.76	58.92
ENSG00000118363.7	SPCS2	898.118	-1.02921	0.000221775	protein_coding	down_tumor	66.6	171.39	36.1	139.47	239.39	248.04	253.21	261.24	260.18	280.5	253.32	251.52
ENSG00000075142.9	SRI	894.364	-1.67667	4.90161e-13	protein_coding	down_tumor	61.57	60.51	59.62	56.24	169.71	298.19	211.05	193.94	282.03	180.1	305.31	136.7
ENSG00000111674.4	ENO2	874.63	-1.09773	0.00417691	protein_coding	down_tumor	9.21	47.33	20.08	69.84	64.38	83.02	97.88	53.55	112.25	101.51	81.16	73.37
ENSG00000143819.8	EPHX1	854.996	-1.55746	1.98499e-20	protein_coding	down_tumor	37.1	27.71	33.56	31.05	108.55	103.35	131.47	125.45	111.79	109.37	118	90.72
ENSG00000204580.7	DDR1	853.608	-1.26187	2.61975e-09	protein_coding	down_tumor	10.61	25.27	17.9	23.58	51.52	49.41	57.45	48.03	57.01	42.11	55.23	42.93
ENSG00000121578.8	B4GALT4	850.898	-1.19389	1.78658e-22	protein_coding	down_tumor	31.4	53.15	29.04	51.89	79.16	88.62	87.14	88.51	105.06	88.88	98.08	97.5
ENSG00000112837.12	TBX18	848.985	-2.48872	4.80937e-63	protein_coding	down_tumor	5.07	12.7	4.5	10.24	40.46	33.39	54.38	44.51	40.59	47.19	41.35	37.44
ENSG00000186591.7	UBE2H	844.722	-1.02931	1.0219e-10	protein_coding	down_tumor	14.89	22.95	19.95	13.55	33.35	42.16	49.43	41.18	45.57	38.02	48.8	30.12
ENSG00000099849.10	RASSF7	840.607	-1.19413	3.89318e-06	protein_coding	down_tumor	22.22	57.52	29.89	67.86	131.36	163.48	144.4	120.05	150.78	113.82	121.79	88.32
ENSG00000168528.7	SERINC2	834.34	-1.39459	0.000180743	protein_coding	down_tumor	6.94	45.05	14.67	49.43	65.89	112.98	88.87	77.98	101.85	67.03	110.32	66.23
ENSG00000092964.12	DPYSL2	833.395	-1.16453	2.16012e-17	protein_coding	down_tumor	13.87	19.21	12.31	12.32	38.66	34.93	37.7	36.71	36.81	40.36	32.46	34.94
ENSG00000125170.6	DOK4	820.441	-1.21068	2.64183e-10	protein_coding	down_tumor	13.61	31	19.99	33.48	54.03	66	69.79	61.02	64.26	61.12	67.45	53.52
ENSG00000197119.8	SLC25A29	814.609	-1.33274	0.00142229	protein_coding	down_tumor	4.55	39.78	12.21	48.79	61.17	50.41	71.87	51.48	69.64	81.1	67.45	69.74
ENSG00000034677.7	RNF19A	812.602	-1.07591	8.56958e-06	protein_coding	down_tumor	11.73	21.55	10.99	23.72	34.31	45.31	48.76	35.7	40.39	39.75	48.17	29.63
ENSG00000138293.15	NCOA4	808.009	-1.00497	1.47413e-06	protein_coding	down_tumor	20.9	17.29	24.74	15.19	39.5	49.84	55.2	48.44	52.63	41.18	53.87	36.56
ENSG00000221914.4	PPP2R2A	803.117	-1.07167	6.43613e-11	protein_coding	down_tumor	28.53	32.02	34.83	29.09	47.51	75.03	80.09	62.72	82.27	57.53	81.5	50.64
ENSG00000106609.12	TMEM248	794.152	-1.06282	4.58827e-10	protein_coding	down_tumor	15.15	34.95	14.7	31.69	53.24	46.99	61.19	54.54	54.2	59.5	53.77	54.49
ENSG00000165929.8	TC2N	785.285	-2.02547	6.68304e-10	protein_coding	down_tumor	2.95	18	7.43	11.98	39.68	58.01	61.84	41.64	58.41	42.14	56.51	36.9
ENSG00000138772.8	ANXA3	782.828	-1.10404	3.13064e-11	protein_coding	down_tumor	25.56	65.6	56.95	40.51	127.33	114.79	145.11	137.8	136.6	130.66	125.01	109.27
ENSG00000102854.10	MSLN	778.78	-3.28348	1.03509e-10	protein_coding	down_tumor	0.66	16.38	7.34	16.06	55.57	151.85	99.56	52.85	110.37	71.45	110.86	68.68
ENSG00000180628.10	PCGF5	776.115	-1.02155	3.52502e-08	protein_coding	down_tumor	16.23	39.59	18.97	27.33	39.19	55.26	55.59	50.58	49.44	46.93	49.31	44.54
ENSG00000131981.11	LGALS3	769.561	-1.05037	2.22977e-12	protein_coding	down_tumor	42.85	65.6	56.16	56.28	121.06	147.39	130.59	106.44	158.27	118.45	146.38	109.74
ENSG00000163513.13	TGFBR2	768.435	-1.48765	2.16582e-24	protein_coding	down_tumor	9.63	13.27	9.83	8.07	32.46	32.62	36.32	40.09	34.69	35.19	37.27	29.45
ENSG00000125505.12	MBOAT7	761.539	-1.17212	1.40326e-11	protein_coding	down_tumor	21.73	36.72	23.1	40.02	72.55	91.49	80.04	80.37	89.41	66.71	90.24	64.05
ENSG00000112695.7	COX7A2	761.088	-1.06566	1.00777e-11	protein_coding	down_tumor	158.18	196.79	146.32	144.38	410.79	445.32	488.58	526.08	514	354.21	543.65	361.07
ENSG00000169692.8	AGPAT2	756.48	-1.21475	2.66283e-13	protein_coding	down_tumor	20.69	52.78	32.66	55.52	106.09	107.8	107.31	108.66	120.13	89.43	112.94	109.39
ENSG00000070214.11	SLC44A1	753.645	-1.38383	1.07895e-34	protein_coding	down_tumor	5.66	7.75	4.62	6.11	16.75	15.81	19.81	18.22	20.53	18.44	19.73	17.99
ENSG00000127324.4	TSPAN8	744.486	-2.69122	3.22217e-12	protein_coding	down_tumor	5.07	50.55	8.68	31.84	143.84	163.56	154.68	141.81	174.06	129.29	158.56	173.92
ENSG00000125845.6	BMP2	742.969	-2.64164	2.28247e-08	protein_coding	down_tumor	0.9	13.28	2.82	10.51	28.31	58.55	37.04	33.39	59.24	52.13	64.15	42.25
ENSG00000054277.8	OPN3	742.846	-1.07562	3.19335e-06	protein_coding	down_tumor	13.78	48.07	19.63	36.84	58.4	65.58	71.9	67.58	84.26	81.96	80.64	66.49
ENSG00000104763.13	ASAH1	738.965	-1.23747	2.77941e-17	protein_coding	down_tumor	18.72	52.93	29.75	55.42	79.74	81.98	89.29	86.29	100.34	84.28	101.5	82.68
ENSG00000136295.10	TTYH3	736.693	-1.27177	6.95669e-14	protein_coding	down_tumor	9.3	16.3	6.93	15.56	36.7	28.36	44.42	36.91	37.96	34.72	33.15	30.88
ENSG00000134970.13	TMED7	735.219	-1.45595	2.12916e-23	protein_coding	down_tumor	20.3	19.02	9.27	13.25	35.71	40.76	44.35	42.95	44.94	38.89	45.99	34.13
ENSG00000163453.7	IGFBP7	729.853	-1.27931	0.000183096	protein_coding	down_tumor	21.24	62.09	24.15	44.2	79.06	36.68	138.76	148.66	118.71	120.32	163.38	98.56
ENSG00000106460.14	TMEM106B	727.541	-1.21685	1.1829e-17	protein_coding	down_tumor	11.03	21.98	12.62	17.73	37.86	46.21	40.45	34.88	37.95	36.62	44.66	32.23
ENSG00000150782.7	IL18	718.633	-1.08108	1.25616e-18	protein_coding	down_tumor	34.85	52.56	49.53	43.99	108.01	130.21	153.01	133.98	145.54	119.06	136.09	86.62
ENSG00000185033.10	SEMA4B	711.257	-1.13625	0.000910935	protein_coding	down_tumor	10.78	32.08	9.57	38.55	46.76	45.89	56.34	47.25	63.29	50.3	59.8	41.97
ENSG00000113924.7	HGD	700.592	-1.12946	8.87585e-12	protein_coding	down_tumor	38.48	47.5	32.33	57.19	91.78	120.18	132.39	106.38	110.81	106.17	109.43	85.39
ENSG00000150527.12	CTAGE5	699.848	-1.01476	1.50267e-06	protein_coding	down_tumor	18.4	62.46	46.07	48.13	48.97	59.1	67.56	55.36	58.44	68.1	61.07	65.36
ENSG00000005893.11	LAMP2	695.675	-1.01807	6.69711e-10	protein_coding	down_tumor	16.02	33.65	13.96	26.86	46.46	53.03	58.9	57.94	62.28	58.65	65.78	46.04
ENSG00000104537.12	ANXA13	693.988	-1.77513	3.10125e-14	protein_coding	down_tumor	11.41	38.43	16.34	32.61	87.32	118.21	113.43	93.63	98.2	84.86	112.52	73.58
ENSG00000143815.10	LBR	687.121	-1.33946	9.96702e-19	protein_coding	down_tumor	11.96	19.6	14.53	13.16	38.06	35.47	41.37	41.23	35.56	38.34	35.08	40.6
ENSG00000138640.10	FAM13A	687.064	-1.9272	3.19444e-07	protein_coding	down_tumor	2.56	13.44	4.18	11.99	19.99	42.5	50.56	24.68	51.96	34.87	49.35	25.99
ENSG00000198682.8	PAPSS2	683.764	-1.2335	8.35537e-15	protein_coding	down_tumor	8.83	17.53	12.54	16.23	32.05	40.66	40.5	35.58	38.74	35.31	44.4	25.28
ENSG00000137699.12	TRIM29	683.23	-2.34145	1.30507e-27	protein_coding	down_tumor	11.51	21.13	30.07	16.97	100.63	100.06	130.71	112.53	104.34	69.75	107.08	74.87
ENSG00000091409.10	ITGA6	681.336	-1.24831	1.1203e-11	protein_coding	down_tumor	9.65	12.81	6.27	10.69	27	21.73	27.24	27.82	25.43	25.41	27.09	24.13
ENSG00000141429.9	GALNT1	678.72	-1.0208	1.38975e-07	protein_coding	down_tumor	26.88	16.67	19.25	11.99	33.65	29.98	40.22	44.83	43.06	36.94	44.83	29.27
ENSG00000117616.13	C1orf63	672.455	-1.14139	3.91957e-05	protein_coding	down_tumor	23.8	67.94	27.13	67.03	60.14	72.55	112.2	65.96	91.6	97.79	100.92	75.36
ENSG00000125398.5	SOX9	663.96	-1.42107	0.000139975	protein_coding	down_tumor	2.18	23.03	6.68	15.32	31.35	36.48	35.12	32.87	35.32	37.02	36.01	35.36
ENSG00000010278.7	CD9	662.125	-1.10799	2.18134e-05	protein_coding	down_tumor	23.88	87.02	26.04	53.81	122.79	110.75	112.18	129.34	129.88	105.47	144.39	109.7
ENSG00000175274.14	TP53I11	658.118	-1.65341	9.56557e-14	protein_coding	down_tumor	8.28	16.13	10.59	16.33	36.1	54.56	57.55	43.31	50.56	34.87	59.3	33.27
ENSG00000186807.9	ANXA8L2	653.005	-1.26041	1.45465e-06	protein_coding	down_tumor	12.51	40.48	16.44	31.99	79.67	45.22	87.13	87.01	68.33	79.65	45.93	66.9
ENSG00000198171.8	DDRGK1	650.526	-1.21677	2.41408e-11	protein_coding	down_tumor	31.85	53.66	30.4	55.96	80.88	98.65	119.9	122.99	128.6	80.03	129.57	96.91
ENSG00000139289.9	PHLDA1	641.302	-1.05017	2.00529e-12	protein_coding	down_tumor	6.11	12.31	6.8	9.7	18.32	16.35	22.85	20.76	21.95	26.05	22.77	22.35
ENSG00000197766.3	CFD	640.704	-1.01593	0.0292846	protein_coding	down_tumor	10.94	56.3	21.51	102.31	76.95	124.41	109.03	83.03	152.49	139.7	190.39	94.06
ENSG00000113369.4	ARRDC3	637.793	-1.71953	2.36527e-13	protein_coding	down_tumor	4	14.01	7.44	8.7	25.77	36.95	34.96	29.21	38.32	41	39.48	21.97
ENSG00000197614.6	MFAP5	636.542	-3.04379	4.85828e-55	protein_coding	down_tumor	9.29	22.64	10.71	13.57	141.48	165.45	195.37	173.72	181.37	108.92	168.3	107.78
ENSG00000186815.8	TPCN1	631.784	-1.20578	8.85631e-06	protein_coding	down_tumor	5.1	14.35	10.99	18.88	24.93	30.01	34.18	24.09	31.83	28.65	32.24	24.34
ENSG00000095564.9	BTAF1	624.183	-1.12067	7.18171e-15	protein_coding	down_tumor	6.61	7.01	4.83	8.93	18.68	19.01	23.35	16.17	18.93	18.56	18.53	15.67
ENSG00000113504.15	SLC12A7	622.979	-1.00376	0.000786665	protein_coding	down_tumor	4.57	14.54	6.89	17.85	23.66	17.94	27.68	23.36	26.98	23.31	24.74	24.12
ENSG00000103089.4	FA2H	613.719	-1.49914	3.27473e-06	protein_coding	down_tumor	5.67	31.45	9.9	28.59	51.74	65.98	63.93	49.85	62.7	47.36	57.57	47.9
ENSG00000141526.10	SLC16A3	610.173	-1.32186	7.2563e-07	protein_coding	down_tumor	16.32	62.07	48.02	62.54	60.22	76.77	61.09	57.09	73.87	72.42	74.77	60.52
ENSG00000106537.7	TSPAN13	608.014	-1.63341	5.28143e-06	protein_coding	down_tumor	5.2	34.1	6.98	25.67	55.21	70.28	61.39	63.49	58.62	62.54	64.79	60.67
ENSG00000051108.10	HERPUD1	606.602	-1.09939	1.13658e-07	protein_coding	down_tumor	12.88	56.13	24.95	38.19	78.98	90.08	78.99	77.41	92.56	73.93	95.86	72.71
ENSG00000143537.9	ADAM15	605.036	-1.02134	3.81664e-09	protein_coding	down_tumor	21.61	39.96	34.58	68.56	73.76	75.19	71.46	68.83	74.68	72.72	69.98	68.41
ENSG00000102316.12	MAGED2	604.17	-1.21437	1.60853e-08	protein_coding	down_tumor	23.09	30.91	22.38	25.71	59.33	84.03	85.09	63.56	78.62	58.7	86.62	42.34
ENSG00000110080.14	ST3GAL4	595.628	-1.63366	1.91464e-15	protein_coding	down_tumor	12.36	38.73	20.16	31.11	80.02	105.62	106.65	77.13	102.29	79.91	110.64	66.08
ENSG00000095539.11	SEMA4G	592.973	-1.59081	3.07459e-05	protein_coding	down_tumor	4.64	15.34	5.8	15.39	31.62	33.56	35.95	29.23	36.48	26.49	35.7	25.43
ENSG00000079112.5	CDH17	587.709	-2.70371	3.12821e-21	protein_coding	down_tumor	2.47	7.61	3.34	7.22	30.23	44.65	43.09	35.96	40.45	33.73	45.09	27.42
ENSG00000100300.13	TSPO	584.02	-1.23508	4.42779e-11	protein_coding	down_tumor	53.66	69.92	40.47	66.64	128.21	148.23	148.25	159.11	143.39	111.99	155.63	145.54
ENSG00000107159.8	CA9	577.464	-1.7303	0.00183768	protein_coding	down_tumor	2.75	85.43	19.12	112.54	103.4	121.92	99.73	87.88	124.58	124.19	101.86	96.98
ENSG00000127831.6	VIL1	576.398	-2.79565	1.7391e-17	protein_coding	down_tumor	1.58	9.47	2.36	8.5	31.85	53.56	66.68	41.12	46	30.28	47.25	25.72
ENSG00000137942.12	FNBP1L	573.903	-1.07297	9.05552e-19	protein_coding	down_tumor	9.41	14.86	9.9	11.27	23.42	25.15	30.71	25.31	26.46	31.45	27.34	24.26
ENSG00000140688.12	C16orf58	573.585	-1.07504	3.39973e-05	protein_coding	down_tumor	14.47	23.51	9.33	29.97	41.65	51.85	60.42	41.11	59.95	42.47	52.36	31.15
ENSG00000134851.8	TMEM165	572.106	-1.02605	1.09073e-08	protein_coding	down_tumor	16.86	42.6	27.57	40.55	77.19	61.29	69.93	67.44	67.45	69.56	68.39	65.17
ENSG00000168300.9	PCMTD1	570.521	-1.00984	0.000862655	protein_coding	down_tumor	7.6	26.31	13.83	20.26	28.86	33.05	38	28.98	35.37	42.01	33.86	31.78
ENSG00000156026.10	MCU	569.273	-1.29783	2.52413e-16	protein_coding	down_tumor	16.65	22.12	17.01	16.34	47.29	60.85	64.75	51.15	56.87	48.96	57.67	38.82
ENSG00000139323.9	POC1B	565.751	-1.06263	4.06494e-07	protein_coding	down_tumor	13.22	16.71	28.59	10.51	33.74	42.26	52.62	40.31	48.01	41.11	47.84	30.27
ENSG00000204616.6	TRIM31	561.39	-1.4258	0.000135634	protein_coding	down_tumor	5.52	43.34	15.33	43.05	65.01	77.52	63.47	62.89	81.7	88.98	96.57	72.5
ENSG00000129824.11	RPS4Y1	552.949	-2.26164	2.49855e-05	protein_coding	down_tumor	42.71	5.11	37.09	6.79	122.59	165.82	147.79	146.78	167.83	124.9	176.27	122.09
ENSG00000135318.7	NT5E	552.838	-1.78772	2.40437e-11	protein_coding	down_tumor	4.86	21.75	7.17	14.07	36.49	43.11	45.66	41.17	45.18	35.3	42.53	35.83
ENSG00000120756.8	PLS1	552.286	-1.69273	3.64126e-19	protein_coding	down_tumor	10.09	14.48	12.7	8.03	26.84	38.81	38.88	27.97	36.26	30.49	36.56	25.88
ENSG00000257093.2	KIAA1147	549.225	-1.47444	5.9462e-16	protein_coding	down_tumor	4.01	6.64	3.43	5.26	14.45	18.36	18.12	13.39	17.01	16.97	14.76	11.58
ENSG00000164976.8	KIAA1161	547.718	-1.03542	9.67588e-05	protein_coding	down_tumor	2.43	10.45	4.74	11.32	16.05	15.61	17.98	17.62	18.18	17.68	17.15	14.77
ENSG00000118849.5	RARRES1	546.264	-2.15484	2.00138e-06	protein_coding	down_tumor	2.31	18.73	6.84	31.39	94.65	40.32	57.53	97.15	83.04	125.08	120.55	80.7
ENSG00000158711.9	ELK4	542.895	-1.15909	7.87283e-22	protein_coding	down_tumor	4.62	7.05	6.29	5.75	12.3	12.81	14.2	12.86	12.46	12.25	12.35	9.98
ENSG00000162819.7	BROX	536.793	-1.01519	2.60991e-13	protein_coding	down_tumor	10.65	18.69	9.51	13.62	25.88	28.27	28.79	25.42	30.92	28.94	29.94	26.71
ENSG00000143337.14	TOR1AIP1	534.188	-1.00959	2.03861e-13	protein_coding	down_tumor	8.73	13.12	10.42	11.81	25.3	27.22	37.3	29.57	32.5	27.96	34.27	25.65
ENSG00000162298.12	SYVN1	531.135	-1.15175	0.000708521	protein_coding	down_tumor	6.69	23.57	5.41	23.75	31.05	36.14	40.22	30.25	38.93	33.32	37.59	35.62
ENSG00000162496.4	DHRS3	530.914	-1.39865	1.01944e-06	protein_coding	down_tumor	9.45	27.58	14.67	35.66	65.75	78.86	62.16	49.56	82.65	64.89	80.03	44.17
ENSG00000111799.16	COL12A1	528.802	-1.21676	0.00645514	protein_coding	down_tumor	3.78	25	3.3	10.56	20.15	7.7	41.16	36.19	27.02	22.75	31.98	30.17
ENSG00000163131.6	CTSS	524.127	-1.20241	7.85152e-10	protein_coding	down_tumor	28.27	29.88	18.84	17.65	61.37	71.24	73.23	77.12	63.49	79.72	130.06	52.26
ENSG00000214530.3	STARD10	523.052	-1.61832	6.29588e-09	protein_coding	down_tumor	23.82	35.02	54.31	43.83	92.8	196.27	97.21	79.96	95.98	71.22	104.95	89.15
ENSG00000205420.6	KRT6A	522.564	-2.67839	6.46427e-09	protein_coding	down_tumor	4.06	18.72	5.03	2.31	58.58	25.33	81.86	75.93	42.92	42.6	39.34	57.37
ENSG00000107281.5	NPDC1	517.47	-1.89469	1.40983e-10	protein_coding	down_tumor	8.77	29.42	14.54	32.68	58.53	138.14	85.38	66.21	94.05	89.71	100.39	76.46
ENSG00000143457.6	GOLPH3L	515.536	-1.22723	2.19824e-05	protein_coding	down_tumor	7.61	31.17	9.83	30.61	44.64	44.59	56.11	40.98	51.07	56.87	54.9	50.42
ENSG00000166415.10	WDR72	512.8	-1.45358	1.02902e-07	protein_coding	down_tumor	2.26	10.02	3.7	8.63	17.64	18.83	22.16	16.55	19.17	21.24	19.39	16.91
ENSG00000125775.10	SDCBP2	502.105	-2.82129	3.31412e-16	protein_coding	down_tumor	3.75	33.91	7.52	16.4	80.13	112.84	94	60.21	99.85	73.95	92.95	74.22
ENSG00000147394.14	ZNF185	501.442	-2.52951	6.56829e-34	protein_coding	down_tumor	2.69	8.19	3.75	4.84	33.9	35.12	41.18	35.03	38.16	27.25	35.5	23.13
ENSG00000120896.9	SORBS3	501.039	-1.05993	0.000334695	protein_coding	down_tumor	31.89	18.64	31.77	16.49	72.3	69.17	80.97	58.19	66.2	41.02	72.13	41.04
ENSG00000174851.10	YIF1A	500.197	-1.12209	5.98406e-11	protein_coding	down_tumor	35.52	65.01	46.58	71.37	112.06	133.63	108.43	119.71	116.89	104.92	122.95	108.25
ENSG00000070610.10	GBA2	499.407	-1.00688	9.3638e-08	protein_coding	down_tumor	12.93	29.8	22.28	36.43	44.83	44.85	73.2	40.95	57.41	46.79	52.03	34.6
ENSG00000119986.6	AVPI1	499.357	-1.15595	2.51055e-12	protein_coding	down_tumor	19.42	32.72	22.94	30.85	54.36	73.88	80.11	81.18	82.51	56.24	78.67	56.75
ENSG00000111276.6	CDKN1B	494.285	-1.13961	6.95585e-08	protein_coding	down_tumor	19.31	21.32	16.56	12.62	31.19	44.78	41.02	34.46	42.91	39.1	39.8	27.27
ENSG00000171067.6	C11orf24	491.982	-1.12571	4.63587e-09	protein_coding	down_tumor	11.31	74.25	24.85	66.38	70.79	67.04	77.22	68.18	78.03	79.35	75.15	96.92
ENSG00000054793.9	ATP9A	490.507	-1.03538	1.63723e-10	protein_coding	down_tumor	4.41	7.24	4.85	6.5	12.6	12.42	14.65	12.3	14.44	12.18	15.27	9.7
ENSG00000188706.8	ZDHHC9	487.429	-1.33726	8.58505e-18	protein_coding	down_tumor	9.86	9.92	6.9	8.89	25.08	33.87	31.87	29.82	31.96	25.19	34	20.6
ENSG00000170266.11	GLB1	486.917	-1.20951	1.08615e-12	protein_coding	down_tumor	16.83	16.98	16.01	24.92	45.53	48.85	52.64	47.88	52.97	55.22	53.59	40.27
ENSG00000111907.16	TPD52L1	480.266	-1.02928	5.1186e-09	protein_coding	down_tumor	22.62	22.01	44.3	20.25	74.19	83.22	104.03	97.99	80.71	73.95	88.14	52.94
ENSG00000198758.6	EPS8L3	479.642	-1.8594	4.21947e-08	protein_coding	down_tumor	4.11	32.74	5.67	39.93	94.91	93.47	99.95	67.14	97.92	91.52	87.32	75.48
ENSG00000082512.10	TRAF5	477.795	-1.07426	1.39809e-06	protein_coding	down_tumor	4.18	15.55	7.66	13.54	31.03	18.56	34.47	23.77	27	32.02	25.75	23.14
ENSG00000108176.10	DNAJC12	475.331	-1.19484	1.01766e-09	protein_coding	down_tumor	19.45	53.75	26.52	37.28	73.01	91.38	93.51	77.42	96.02	95.02	95.42	70.7
ENSG00000122884.8	P4HA1	475.05	-1.58071	3.16341e-08	protein_coding	down_tumor	6.37	16.94	6.7	15.88	24.79	35.94	41.69	29.72	48.09	40.86	50.3	26.62
ENSG00000198961.5	PJA2	474.808	-1.09157	1.23717e-09	protein_coding	down_tumor	10.33	10.63	6.74	7.57	16.24	22.79	23.81	18.28	22.26	18.15	23.11	14.76
ENSG00000187239.12	FNBP1	474.782	-1.6696	3.46222e-26	protein_coding	down_tumor	5.98	10.08	14.07	9.87	22.92	27.06	33.15	23.96	30.76	28.63	27.65	19.49
ENSG00000070882.8	OSBPL3	473.003	-1.03659	3.446e-07	protein_coding	down_tumor	8.81	17.91	15.82	17.34	27.2	22.84	26.38	21.89	26.05	23.08	24.56	25.07
ENSG00000064787.8	BCAS1	471.095	-1.54661	9.96455e-05	protein_coding	down_tumor	2.6	14.54	8.32	14.17	21.75	56.08	31.46	18.72	38.16	27.64	43.33	22.14
ENSG00000170345.5	FOS	469.674	-1.15015	0.00224203	protein_coding	down_tumor	7.47	35.68	13.96	18.98	25.48	54.5	81.61	45.39	52	39.65	71.49	29.28
ENSG00000169031.14	COL4A3	468.895	-2.35878	2.25805e-06	protein_coding	down_tumor	0.17	6.29	1.89	9.03	14.79	19.21	24.66	15.02	21.64	19.25	20.39	18.11
ENSG00000131969.10	ABHD12B	464.621	-4.20357	2.36036e-77	protein_coding	down_tumor	1.39	13.12	4.38	10.29	198.57	180.24	237.85	208.51	203.43	165.83	180.78	243.51
ENSG00000196950.9	SLC39A10	457.181	-1.40306	1.41626e-19	protein_coding	down_tumor	5.57	9.69	6.14	10.1	21.51	18.24	29.89	26.55	24.66	20.69	23.25	21.33
ENSG00000196937.6	FAM3C	457.171	-1.31318	1.81924e-06	protein_coding	down_tumor	5.03	29.82	8.2	20.52	43.6	55.18	40.52	46.51	47.85	46.59	43.6	48.34
ENSG00000182472.4	CAPN12	456.177	-1.02356	0.00913167	protein_coding	down_tumor	9.2	69.95	17.66	51.26	91.32	82.75	105.76	54.09	94.43	80.1	75.12	78.93
ENSG00000112699.6	GMDS	456.036	-1.84999	7.1435e-55	protein_coding	down_tumor	14.13	23.98	15.57	32.16	70.63	81.15	78.43	69.97	80.01	73.27	81.83	70.94
ENSG00000167600.9	CYP2S1	455.955	-1.16058	5.24449e-08	protein_coding	down_tumor	9.9	16.6	10.38	19.3	29.75	33.94	34.42	30.29	38.1	32.16	40.42	27.77
ENSG00000243649.4	CFB	454.507	-1.27763	0.000484419	protein_coding	down_tumor	4.14	58.22	24.45	61.09	54	54.47	49.4	63.78	76.46	94.06	81.52	73.08
ENSG00000155957.12	TMBIM4	449.181	-1.0182	1.14459e-07	protein_coding	down_tumor	9.02	39.08	13.5	36.03	61.61	76.86	76.82	62.97	85.1	58.4	96.74	76.98
ENSG00000105755.3	ETHE1	442.878	-1.21232	3.01216e-13	protein_coding	down_tumor	23.29	43.17	28.54	48.93	105.77	102.51	104.84	100.04	108.69	88.08	120.93	76.89
ENSG00000169429.6	IL8	441.805	-1.13812	0.00304977	protein_coding	down_tumor	9.95	47.28	9.67	19.56	46.65	29.87	60.66	72.21	41.93	64.9	50.76	75.33
ENSG00000104549.7	SQLE	438.678	-1.02043	5.05609e-09	protein_coding	down_tumor	8.57	27.38	9.68	18.72	38.99	42.56	43.66	52.42	34.03	38.16	42.25	48.66
ENSG00000184500.10	PROS1	438.22	-1.24735	0.000576736	protein_coding	down_tumor	3.11	17.41	4.25	14.86	25.24	20.76	26.82	29.49	27.58	28.96	26.86	22.25
ENSG00000106392.6	C1GALT1	436.871	-1.0485	7.80307e-07	protein_coding	down_tumor	9.46	12.21	8.02	11.78	22.17	26.72	36.48	28.83	27.22	27.39	28.38	23.28
ENSG00000136826.10	KLF4	435.799	-1.30021	7.52582e-17	protein_coding	down_tumor	8.5	20.12	8.59	10.77	35.9	34.57	39.55	37.45	36.72	37.59	34.13	34.69
ENSG00000179715.8	PCED1B	435.477	-1.42081	4.74785e-11	protein_coding	down_tumor	8.04	21.24	15.68	20.05	50.7	38.52	62.45	50.45	51.07	58.87	44.44	38.53
ENSG00000107798.13	LIPA	433.957	-1.16974	2.09876e-12	protein_coding	down_tumor	11.92	21.25	9.09	15.12	33.18	32.79	39.71	40.42	35.73	31.32	39.34	31.38
ENSG00000172830.8	SSH3	433.481	-1.12026	4.99147e-07	protein_coding	down_tumor	12.67	40.66	27.86	53.16	55.15	77.2	62.02	56	73.14	58.22	68.3	71.91
ENSG00000188153.8	COL4A5	431.065	-1.8907	1.0784e-06	protein_coding	down_tumor	3.94	5.76	2.3	8.33	33.87	20.12	30.59	27.75	26.49	29.59	27.77	37.89
ENSG00000141639.7	MAPK4	427.516	-1.9565	4.89664e-15	protein_coding	down_tumor	2.16	7.42	2.56	6.6	16.64	22.77	26.24	19.81	21.78	16.52	25.07	21.44
ENSG00000139329.4	LUM	426.446	-4.05397	3.45384e-25	protein_coding	down_tumor	1.9	12.4	0.95	5.01	76.28	96.7	109.01	92.84	113.83	105.62	81.08	89.76
ENSG00000159403.11	C1R	419.486	-1.11446	0.000765464	protein_coding	down_tumor	15.56	41.18	22.13	54.57	88.13	32.02	46.32	86.56	56.05	82.5	81.83	80.29
ENSG00000142875.15	PRKACB	418.962	-1.19518	1.70628e-11	protein_coding	down_tumor	14.37	10.6	8.37	7.17	23.14	25.23	26.57	22.21	22.3	18.82	23.81	16.91
ENSG00000105852.6	PON3	418.671	-1.30034	8.98139e-06	protein_coding	down_tumor	10.49	41.55	16.83	56.35	66.55	78.94	82.3	79.21	91.42	85.75	96.33	56.18
ENSG00000014914.15	MTMR11	417.629	-1.84347	1.37353e-11	protein_coding	down_tumor	8.26	17.56	4.36	13.5	36.85	41.13	54.16	35.18	51.98	41.62	44.62	28.17
ENSG00000176532.3	PRR15	415.125	-1.73879	3.00602e-10	protein_coding	down_tumor	4.53	26.92	9.36	16.35	67.33	67.09	66.28	59.07	61.53	58.15	59.54	56.74
ENSG00000176978.9	DPP7	412.725	-1.11128	6.12193e-12	protein_coding	down_tumor	31.83	43.84	25.29	59.62	96.85	81.73	82.51	78.29	98.01	78.23	73.69	67.08
ENSG00000248098.6	BCKDHA	408.83	-1.21197	3.33592e-08	protein_coding	down_tumor	16.75	36.89	28.63	36.26	53.69	58.84	53.7	52.53	52.73	40.69	63.37	45.47
ENSG00000116574.4	RHOU	407.668	-1.45501	1.42449e-13	protein_coding	down_tumor	6.24	48.15	11.68	29.97	60.67	74.99	51.2	43.19	55.1	65.21	52.29	67.1
ENSG00000157214.9	STEAP2	398.75	-1.71463	4.79572e-15	protein_coding	down_tumor	3.28	9.62	2.26	7.24	16.99	17.9	19.43	19.15	18.76	17.96	19.03	15.92
ENSG00000204619.3	PPP1R11	398.106	-1.10749	3.13293e-10	protein_coding	down_tumor	16.41	22.05	21.92	16.53	42.4	51.63	50.06	46.62	51.46	42.03	56.26	42.17
ENSG00000149260.10	CAPN5	397.885	-1.67016	1.06358e-06	protein_coding	down_tumor	7.79	7.36	5.97	8.09	13.36	33.7	23.87	13.1	24.85	17.36	31.05	12.06
ENSG00000137207.7	YIPF3	397.208	-1.10541	3.40528e-06	protein_coding	down_tumor	17.54	32.41	17	27.59	47.04	61.13	62.64	61.42	69.87	43.28	69.77	41.13
ENSG00000127418.10	FGFRL1	397.024	-1.64817	1.83558e-14	protein_coding	down_tumor	3.53	11.22	5.24	10.5	25.6	20.33	34.16	24.78	33.75	27.66	29.91	23.97
ENSG00000109686.12	SH3D19	396.723	-1.11682	1.90317e-09	protein_coding	down_tumor	27.56	14.99	9.38	7.42	27.9	32.55	27.14	24.05	26.64	23.67	24.42	27.26
ENSG00000162736.11	NCSTN	395.589	-1.04074	2.39161e-06	protein_coding	down_tumor	12.59	20.92	6.6	18.67	30.05	29.52	36.27	37.27	41.36	34.55	42.26	30.41
ENSG00000080822.12	CLDND1	394.059	-1.2441	9.50188e-08	protein_coding	down_tumor	11.07	39.22	14.3	34.1	46.33	58.5	55.58	46.55	55.99	50.68	48.35	48.06
ENSG00000203697.7	CAPN8	389.693	-1.32137	0.00409532	protein_coding	down_tumor	5.86	60.56	21.19	46.84	90.41	106.47	80.27	52.17	104.82	69.32	82.22	63.77
ENSG00000023318.7	ERP44	388.826	-1.1251	9.94333e-11	protein_coding	down_tumor	5.11	7.17	3.98	8.18	12.95	13.41	17.34	15.46	18.39	16.49	19.43	14.85
ENSG00000163739.4	CXCL1	384.715	-1.36967	0.0258514	protein_coding	down_tumor	1.99	56.22	11.13	38.61	88.6	28.22	68.59	111.41	47.75	92.45	55.27	122.74
ENSG00000010438.12	PRSS3	384.245	-2.8224	1.26345e-33	protein_coding	down_tumor	10.31	25.66	8.49	15.71	147.2	139.07	118.88	109.66	134.42	95.9	114.56	131.1
ENSG00000157224.11	CLDN12	380.832	-1.04971	6.63263e-07	protein_coding	down_tumor	14.07	27.95	26.82	24.03	21.91	28.05	26.49	24.99	28.56	27.09	28.71	21.21
ENSG00000214274.5	ANG	380.698	-2.38457	9.34705e-09	protein_coding	down_tumor	4.11	43.28	18.89	36.57	90.27	144.48	121.42	102.53	137.12	94.72	140	76.36
ENSG00000170385.9	SLC30A1	377.713	-1.00979	1.85978e-11	protein_coding	down_tumor	5.33	7.09	4.66	5.14	13.45	12.13	14.69	16.28	12.91	13.41	14.61	10.91
ENSG00000124429.13	POF1B	373.609	-1.19431	1.08806e-11	protein_coding	down_tumor	4.61	11.27	5.57	7.38	15.87	20.93	22.28	18.4	19.81	18.31	21.25	16.53
ENSG00000197562.5	RAB40C	373.419	-1.19166	5.68717e-06	protein_coding	down_tumor	5.16	15.97	7.98	18.31	25.31	34.29	49.09	28.35	47.1	31.77	39.9	25.89
ENSG00000120686.7	UFM1	372.873	-1.04675	7.81093e-09	protein_coding	down_tumor	10.83	17.33	14.58	11.28	25.08	40.58	38.1	36.08	37.87	30.84	42.2	25.28
ENSG00000162591.11	MEGF6	370.267	-1.73734	5.00819e-05	protein_coding	down_tumor	0.98	9.69	4.27	15.72	23.83	25.62	33.64	14.84	38.93	26.21	27.17	19.52
ENSG00000163516.9	ANKZF1	366.544	-1.05586	1.0661e-06	protein_coding	down_tumor	10.37	16.92	18.86	25.24	28.62	35.63	45.26	23.94	46.57	34.22	33.65	24.08
ENSG00000087303.12	NID2	366.394	-2.51863	1.13917e-10	protein_coding	down_tumor	0.96	8.59	2.62	7.95	34.53	20.8	40.67	37.57	41.99	30.42	34.78	44.13
ENSG00000085365.13	SCAMP1	361.324	-1.04689	4.71536e-11	protein_coding	down_tumor	6.47	10.66	5.01	9.14	17.2	19.26	21.74	17.37	19.26	20.85	21.8	15.73
ENSG00000108375.8	RNF43	360.325	-1.46194	3.56713e-08	protein_coding	down_tumor	1.92	10.71	3.41	10.25	23.89	15.49	21.27	20.81	18.09	19.82	19.78	18.59
ENSG00000263711.1	RP11-169F17.1	359.634	-1.15635	2.75795e-10	protein_coding	down_tumor	7.15	12.84	12.18	12.99	27.13	33.49	40.57	34.63	37.89	26.19	38	17.49
ENSG00000080819.2	CPOX	357.973	-1.06455	1.51256e-06	protein_coding	down_tumor	6.85	15.43	5.12	14.56	24.51	27.98	28.86	23.32	29.03	29.89	27.86	26.3
ENSG00000103319.7	EEF2K	355.875	-1.09255	4.00305e-09	protein_coding	down_tumor	3.62	8.96	5.15	6.89	17.28	25.49	25.23	18.97	19.75	14.46	21.43	13.25
ENSG00000205277.5	MUC12	354.958	-3.1168	1.25327e-51	protein_coding	down_tumor	1.83	16.89	6.61	12.84	58.42	52.46	58.46	51.8	70.05	79.81	53.2	82.05
ENSG00000132326.7	PER2	354.043	-1.44172	3.79637e-15	protein_coding	down_tumor	6.51	4.82	2.85	3.85	10.38	14.12	19.27	10.67	12.07	11.33	11.29	9.85
ENSG00000013375.11	PGM3	351.945	-1.02177	8.01052e-08	protein_coding	down_tumor	10.14	13.67	15.32	10.58	17.03	22.27	22.76	16.03	23.64	16.87	27.68	14.46
ENSG00000136155.12	SCEL	350.961	-1.36695	6.32821e-06	protein_coding	down_tumor	2.5	13.69	4.92	11.15	22.16	27.72	27.22	19.13	24.84	19.82	27.24	20.45
ENSG00000168453.10	HR	342.943	-1.54291	2.36369e-27	protein_coding	down_tumor	5.74	4.98	3.12	6.62	19.37	17.2	19.92	21	19.57	15.23	17.81	14.47
ENSG00000167930.11	ITFG3	342.869	-1.34862	1.08323e-14	protein_coding	down_tumor	6.7	10.34	8.72	12.33	23.59	26.83	26.24	29.73	29.34	23.27	35.07	20.89
ENSG00000124664.6	SPDEF	339.724	-1.68185	1.78183e-08	protein_coding	down_tumor	4.22	14.09	8.65	14.76	30.28	60.55	43.78	33.4	37.38	25.52	46.31	31.06
ENSG00000107331.12	ABCA2	338.589	-1.22778	1.92088e-09	protein_coding	down_tumor	9.68	5.24	7.66	9.27	14.78	19.52	28.07	18.26	25.59	12.64	28.21	12.06
ENSG00000156273.11	BACH1	337.842	-1.36848	9.6874e-09	protein_coding	down_tumor	2.69	6.4	4.53	4.3	8.45	16.97	14.4	11.57	16.32	10.23	14.5	8.76
ENSG00000182795.12	C1orf116	336.846	-1.74947	3.53264e-12	protein_coding	down_tumor	1.56	6.94	4.56	4.75	14.38	21.35	20.32	13.78	18.98	12.72	22.29	14.26
ENSG00000099326.4	MZF1	336.437	-1.16896	0.000644837	protein_coding	down_tumor	2.86	14.82	5.07	19.15	21.66	25.11	31.54	22.08	32.12	25.63	32.43	24.29
ENSG00000146242.5	TPBG	335.922	-1.14268	0.000768438	protein_coding	down_tumor	2.75	14.35	4.2	15.53	21.49	17.99	20.69	22.3	26.67	24.28	22.74	23.58
ENSG00000165390.11	ANXA8	335.813	-1.41108	0.0342931	protein_coding	down_tumor	0.83	15.55	13.31	21.26	56.99	14.04	59.97	44.63	40.67	9.82	53.53	29.25
ENSG00000155903.7	RASA2	327.487	-1.19776	2.01539e-09	protein_coding	down_tumor	2.96	6.04	4.02	6.28	9.98	12.26	15.55	10.82	14.12	12.96	13.66	12.33
ENSG00000012822.11	CALCOCO1	326.664	-1.02656	4.26076e-06	protein_coding	down_tumor	10.73	26.46	26.31	26.52	29.69	30.87	34.27	23.35	36.05	34.01	36.06	26.51
ENSG00000172183.10	ISG20	324.629	-1.28675	6.92916e-06	protein_coding	down_tumor	14.94	44.53	22.36	35.65	60.06	114	90.69	71.11	102.03	62.31	109.64	51.34
ENSG00000185189.11	NRBP2	324.553	-1.65469	8.9729e-07	protein_coding	down_tumor	3.03	9.04	3.3	9.26	20.82	19.06	34.6	16.36	29.28	24.63	22.46	15.08
ENSG00000091490.6	SEL1L3	323.607	-1.19589	1.24614e-14	protein_coding	down_tumor	9.43	13.27	8.48	13.48	20.62	24.54	21.98	22.28	19.61	32.04	21.56	19.67
ENSG00000027697.8	IFNGR1	323.578	-1.28634	1.15971e-07	protein_coding	down_tumor	6.13	18.34	7.47	14.52	30.39	24.63	29.77	32.33	33.39	32.02	36.56	34.86
ENSG00000130827.5	PLXNA3	320.983	-1.29671	0.000689232	protein_coding	down_tumor	6.03	5.14	1.6	7.41	12.64	14.64	20.63	7.89	24.34	15.21	15.05	6.97
ENSG00000119514.5	GALNT12	320.494	-1.88942	7.84435e-05	protein_coding	down_tumor	0.67	11.96	2.09	11.32	25.69	35.59	30.74	25.09	34.7	27.86	30.41	26
ENSG00000143375.10	CGN	319.771	-1.25866	4.24873e-07	protein_coding	down_tumor	3.1	12.65	3.75	12.08	21.6	19.63	28.68	16.06	27.84	20.84	20.47	17.96
ENSG00000136883.8	KIF12	318.409	-1.66389	4.7455e-08	protein_coding	down_tumor	5.01	10.67	5.58	15.91	25.84	44.91	39.29	25.81	37.4	38.1	31.94	23.05
ENSG00000172493.16	AFF1	314.606	-1.069	9.30221e-09	protein_coding	down_tumor	4.11	5.11	2.18	3.36	5.92	7.03	8.16	6.1	8.43	6.96	7.7	5.25
ENSG00000176171.7	BNIP3	313.55	-1.00465	0.000703057	protein_coding	down_tumor	24.71	18.7	24.13	18.12	45.49	64.47	72.16	40.09	74.13	41.99	62.45	34.28
ENSG00000151690.10	MFSD6	311.358	-1.25714	1.6306e-14	protein_coding	down_tumor	9.61	9.61	9.95	6.53	18.14	18.79	19.45	19.54	19.17	16.39	20.15	15.83
ENSG00000144645.9	OSBPL10	309.656	-1.07424	6.38535e-11	protein_coding	down_tumor	4.7	7.25	4.73	4.26	12.76	12.96	17.3	15.1	15.74	11.11	14.82	11.16
ENSG00000188559.9	RALGAPA2	308.526	-1.31575	7.07088e-06	protein_coding	down_tumor	0.76	6.81	3.39	6.41	7.98	9.7	8.57	7.17	11.15	9.88	10.46	10.11
ENSG00000196670.9	ZFP62	307.136	-1.05518	1.79296e-05	protein_coding	down_tumor	8.41	32.77	6.85	27.6	32.6	40.31	37.13	33.92	37.3	37.75	41.45	29.94
ENSG00000050405.9	LIMA1	304.538	-1.28487	6.79738e-08	protein_coding	down_tumor	7.47	14.79	5	7.46	21.1	25.01	25.92	18.62	22.44	21.89	27.56	20.99
ENSG00000078114.14	NEBL	303.472	-1.00597	5.8391e-09	protein_coding	down_tumor	4.21	10.75	29.04	12.7	9.86	12.11	11.59	9.12	10.78	9.03	9.81	11.31
ENSG00000119977.16	TCTN3	301.877	-1.02092	6.71127e-16	protein_coding	down_tumor	7.83	12.17	9	12.62	23.13	22.62	28	29.84	28.25	26.68	29.62	22.08
ENSG00000166510.9	CCDC68	299.194	-1.1777	1.73973e-07	protein_coding	down_tumor	5.38	12.22	7.76	7.83	14.45	20.14	24.12	14.32	21.54	17.51	18.83	13.41
ENSG00000138604.5	GLCE	296.573	-1.40198	1.32503e-09	protein_coding	down_tumor	4.64	6.91	4.46	5.55	12.97	15.39	17.06	14.32	17.21	14.09	17.81	10.35
ENSG00000162654.8	GBP4	295.401	-1.60282	1.50818e-05	protein_coding	down_tumor	4.13	1.72	3.16	1.19	10.1	7.8	11.31	9.35	10.81	8.5	9.59	13.56
ENSG00000047346.8	FAM214A	294.734	-1.50117	1.31581e-07	protein_coding	down_tumor	6.8	17.89	5.01	13.41	22.67	48.2	39.48	31.91	39.13	35.07	40.39	31.81
ENSG00000105523.3	FAM83E	294.377	-1.32951	0.000720767	protein_coding	down_tumor	5.04	17.26	7.87	21.72	47.39	62.1	54.07	27.33	48.29	30.65	52.2	30.25
ENSG00000173894.6	CBX2	294.35	-1.00149	2.04095e-17	protein_coding	down_tumor	4.14	8.14	6	8.71	12.31	13.06	15.98	14.06	14.01	12.07	13.26	13.5
ENSG00000128242.8	GAL3ST1	292.67	-1.65309	3.51496e-10	protein_coding	down_tumor	3.8	16.2	9.6	16.22	36.32	43.21	46.6	39.35	47.97	40.13	44.43	27.94
ENSG00000171346.9	KRT15	290.988	-1.07856	5.03871e-06	protein_coding	down_tumor	6.56	20.09	10.9	12.52	38.69	72.88	57.23	41.61	49.96	31.85	56.83	36.32
ENSG00000119725.13	ZNF410	289.961	-1.25179	0.000205044	protein_coding	down_tumor	11.57	15.36	4.88	10.71	26.57	26.41	29.5	28.22	31.67	26.65	30.01	27.18
ENSG00000196693.10	ZNF33B	289.551	-1.13126	4.74313e-06	protein_coding	down_tumor	1.48	5.96	2.88	5.05	8.69	11.02	11.83	8.9	10.56	9.22	10.45	7.01
ENSG00000128283.6	CDC42EP1	289.497	-1.02058	3.698e-08	protein_coding	down_tumor	9.45	14.01	8.64	11.21	25.05	35.06	27.9	30.83	25.13	22	27.26	20.93
ENSG00000090975.8	PITPNM2	289.107	-1.1086	8.05004e-06	protein_coding	down_tumor	3.7	6.28	2.84	6.64	12.81	7.24	11.84	9.4	11.54	12.01	12.56	10.66
ENSG00000151553.10	FAM160B1	287.562	-1.29541	1.07688e-29	protein_coding	down_tumor	3.99	6.75	4.27	5.98	13.01	12.39	10.92	11.15	13.61	10.38	14.24	11.89
ENSG00000128298.12	BAIAP2L2	286.337	-1.35432	1.33104e-05	protein_coding	down_tumor	3.17	13.69	5.62	16.32	28.86	38.78	32.69	24.13	32.04	26.76	27.28	24.39
ENSG00000119938.8	PPP1R3C	285.065	-1.81931	3.26777e-11	protein_coding	down_tumor	3.47	10.28	4.61	5.37	16.61	29.72	32.07	18.62	29.42	25.82	27.85	16.27
ENSG00000146373.12	RNF217	282.151	-1.2785	7.18171e-15	protein_coding	down_tumor	4.47	5.82	10.58	4.54	9.13	10.22	11.45	7.93	9.66	9.95	10.19	8.21
ENSG00000181830.7	SLC35C1	280.302	-1.11998	3.5833e-07	protein_coding	down_tumor	5.25	9.74	2.56	9.47	16.89	16.26	16.61	19.33	17.88	14.16	19.98	19.12
ENSG00000117472.5	TSPAN1	280.158	-2.92275	3.09879e-10	protein_coding	down_tumor	0.39	9.72	2.83	7.68	38.34	63.06	41.7	39.06	65.85	36.77	63.44	45.7
ENSG00000054179.7	ENTPD2	279.479	-2.45165	7.40057e-16	protein_coding	down_tumor	3.23	7.23	3.67	9.61	35.69	48.39	45.76	26.17	44.62	31.76	34.93	15.92
ENSG00000157870.10	FAM213B	278.561	-1.57962	2.73306e-17	protein_coding	down_tumor	14.09	7.24	10.61	6.47	22.17	24.64	32.4	26.4	25.29	16.28	30.21	19.72
ENSG00000148346.7	LCN2	276.447	-3.12641	2.4314e-20	protein_coding	down_tumor	2.95	12.49	3.86	16.44	69.6	95.3	86.58	76.3	92.55	74.95	122.68	69.78
ENSG00000186480.8	INSIG1	276.088	-1.13532	4.85682e-08	protein_coding	down_tumor	6.13	13.61	4.81	11.12	24.2	15.84	20.37	23.55	16.37	20.35	19.05	25.94
ENSG00000185000.5	DGAT1	275.442	-1.33541	2.11646e-06	protein_coding	down_tumor	5.85	31.15	8.54	29.2	43.77	53	47.13	38.12	42.58	33.61	43.45	42.86
ENSG00000169174.9	PCSK9	273.706	-1.74251	5.3712e-06	protein_coding	down_tumor	0.86	4.9	2.1	9.16	14.14	13.64	17.53	19.03	16.17	13.92	18.69	16.55
ENSG00000144827.4	ABHD10	273.287	-1.01753	8.74258e-07	protein_coding	down_tumor	10.38	16.1	5.42	14.91	21.53	25.63	29.73	24.9	28.2	22.87	26.85	21.03
ENSG00000134247.9	PTGFRN	273.107	-1.17091	1.90932e-09	protein_coding	down_tumor	4.74	38.23	4.35	23.29	43.43	24.62	35.02	39.72	36.41	45.48	39.42	46.36
ENSG00000162236.7	STX5	271.886	-1.03719	3.2575e-09	protein_coding	down_tumor	10.55	16.93	12.97	14.67	26.04	36.17	34.36	27.69	34.85	24.42	41.18	26.69
ENSG00000125848.9	FLRT3	270.13	-1.15921	0.00503607	protein_coding	down_tumor	0.81	9.23	4.08	9.57	12.12	12.27	14.36	14.01	16.47	14.15	14.11	13.02
ENSG00000136052.5	SLC41A2	269.59	-1.3193	3.51496e-16	protein_coding	down_tumor	7.05	9.8	6.17	6.11	13.91	13.34	19.7	13.23	15.37	17.53	17.31	14.35
ENSG00000130762.10	ARHGEF16	268.817	-1.69894	1.11942e-06	protein_coding	down_tumor	1.22	12.94	4.56	8.99	26.1	23.8	27.13	20.25	27.31	18.64	22.27	19.7
ENSG00000153162.8	BMP6	268.359	-1.76786	4.68607e-07	protein_coding	down_tumor	1.24	9.52	3.21	7.77	16.36	15.39	20.7	24.09	26.4	22.41	27.21	15.12
ENSG00000250722.1	SEPP1	267.032	-1.31442	3.5833e-07	protein_coding	down_tumor	12.26	10.85	15.23	9.71	21.85	40.91	32.77	29.38	39.15	28.89	45.4	21.39
ENSG00000142188.12	TMEM50B	266.837	-1.29023	1.93277e-08	protein_coding	down_tumor	6.24	18.9	5.89	17.34	25.76	31.18	31.65	25.17	39.71	35.57	36.23	29.73
ENSG00000198169.4	ZNF251	266.821	-1.23486	4.17437e-06	protein_coding	down_tumor	4.74	11.87	9.2	20.65	26.81	22.8	31.09	20.15	28.88	30.27	29.21	28.77
ENSG00000137834.10	SMAD6	262.781	-1.00348	6.89381e-12	protein_coding	down_tumor	9.4	18.05	8.45	15.75	37.49	29.68	41.25	38.56	41.71	41.95	33.99	41.29
ENSG00000137414.5	FAM8A1	260.75	-1.32388	3.74901e-06	protein_coding	down_tumor	1.08	6.31	3.11	5.53	9	12.63	12.55	10.72	12.42	12.43	12.74	8.95
ENSG00000176142.8	TMEM39A	260.583	-1.10076	7.41756e-05	protein_coding	down_tumor	7.51	8.73	4.86	7.58	14.08	16.31	18.77	15.04	22.07	12.77	18.43	10.63
ENSG00000153822.9	KCNJ16	258.849	-1.05311	0.0010289	protein_coding	down_tumor	3.27	12.07	5.22	9.03	11.8	16.45	17.6	14.05	16.66	20.15	15.84	15.31
ENSG00000123989.9	CHPF	257.915	-1.17868	2.98848e-05	protein_coding	down_tumor	2.49	10.54	4.44	11.47	15.99	21.87	22.03	17.43	18.6	15.65	22.02	15.96
ENSG00000065357.15	DGKA	257.772	-1.177	3.1215e-05	protein_coding	down_tumor	7.65	41.94	22.48	26.36	47.61	46.58	58.7	43.12	50.38	35.95	40.64	42.44
ENSG00000142910.11	TINAGL1	257.723	-1.9119	1.24692e-07	protein_coding	down_tumor	1.38	11.47	5.04	7.43	19.65	31.87	34.92	20.77	35.49	21.76	34.5	19.41
ENSG00000100196.6	KDELR3	256.673	-1.22151	0.000522421	protein_coding	down_tumor	5.02	22.45	6.04	15.18	23.11	39.16	32.96	30.87	36.69	29.45	40.15	20.66
ENSG00000166866.8	MYO1A	256.428	-1.75345	2.45493e-11	protein_coding	down_tumor	2.23	6.66	3.88	7.33	23.96	39.16	33.56	18.69	35.41	29.63	31.34	17.24
ENSG00000041982.10	TNC	256.341	-1.69603	0.000435693	protein_coding	down_tumor	1.79	4.47	3.51	3.37	7.83	1.97	21.34	12.04	13.79	7.14	12.5	8.17
ENSG00000197822.6	OCLN	255.2	-1.08481	8.24543e-06	protein_coding	down_tumor	2.55	6.16	2.76	3.8	8.27	12.01	8.65	7.35	10	11.2	10.87	7.76
ENSG00000128590.4	DNAJB9	255.085	-1.88203	1.1944e-11	protein_coding	down_tumor	3.05	8.56	2.57	5.39	14.09	23.08	20.58	17.24	24.22	19.73	27.66	17.24
ENSG00000118762.3	PKD2	255.056	-1.1225	2.70018e-12	protein_coding	down_tumor	2.92	4.6	3.74	6.01	10.05	7.27	12.35	10.34	9.99	12.07	9.77	9.85
ENSG00000158825.5	CDA	252.919	-1.62301	2.01996e-09	protein_coding	down_tumor	6.21	36.32	13.52	22.33	60.14	64.47	63.69	65.57	67.57	55.42	58.32	51.79
ENSG00000124208.16	TMEM189-UBE2V1	252.417	-10.7289	3.41207e-20	protein_coding	down_tumor	0	0	0	0	13.7	12.96	32.33	42.35	25.46	14.28	33.17	9.32
ENSG00000145703.11	IQGAP2	251.255	-1.77862	6.33856e-37	protein_coding	down_tumor	2.42	5.3	3.69	3.22	21.21	19.73	24.65	19.47	19.73	23.57	21.92	20.96
ENSG00000060656.15	PTPRU	250.488	-1.0178	0.000384964	protein_coding	down_tumor	3.15	5.14	2.69	6.45	14.56	14.07	11.33	12.08	14.48	8.26	13.8	9.28
ENSG00000156171.10	DRAM2	250.097	-1.35996	1.86977e-12	protein_coding	down_tumor	10.24	17.53	8.93	20.75	46.26	50.09	47.6	41.3	48.28	47.82	50.39	34.67
ENSG00000012779.6	ALOX5	249.676	-2.45785	6.44989e-20	protein_coding	down_tumor	3.73	6.58	2.72	4.67	30.9	31	38.04	23.18	35.09	23.27	35.66	19.21
ENSG00000160180.14	TFF3	246.775	-1.37657	0.000100836	protein_coding	down_tumor	11.02	60.26	21.65	74.35	102.89	187.72	106.83	98.15	107.42	100.3	129.48	135.04
ENSG00000197183.8	C20orf112	244.804	-1.3886	2.02718e-15	protein_coding	down_tumor	3.73	8.08	3.27	4.98	10.27	11.14	13.26	10.65	12.14	9.52	13.19	11.02
ENSG00000164379.4	FOXQ1	242.171	-1.48864	0.000119114	protein_coding	down_tumor	2.2	13.66	2.71	9.35	22.2	13.89	24.15	19.11	20.66	34.54	18.79	23.72
ENSG00000163412.8	EIF4E3	241.474	-1.47082	4.05228e-14	protein_coding	down_tumor	12.68	7.98	3.95	5.01	11.68	15.8	14.92	13.04	14.91	13.73	16.7	10.4
ENSG00000106003.8	LFNG	241.287	-1.31945	5.98348e-10	protein_coding	down_tumor	4.76	15.45	5.93	8.05	28.7	23.81	36.88	26.18	30.52	25.19	24.44	22.18
ENSG00000178726.6	THBD	241.17	-1.31546	2.28247e-08	protein_coding	down_tumor	4.08	5.6	2.81	3.41	11.7	7.01	12.21	15.44	10.98	12.6	12.16	14.28
ENSG00000134755.10	DSC2	241.076	-1.75395	1.49377e-09	protein_coding	down_tumor	1.09	5.39	1.25	3.2	11.48	9.56	11	10.73	11.09	9.78	9.48	11.9
ENSG00000128567.12	PODXL	239.801	-1.78749	1.20922e-25	protein_coding	down_tumor	3.91	3.11	1.91	2.34	8.44	6.68	11.63	8.7	9.56	7.66	8.66	8.46
ENSG00000178467.13	P4HTM	237.94	-1.1421	9.03675e-07	protein_coding	down_tumor	5.88	25.49	12.67	31.21	29.68	37.02	30.32	28.29	36.83	37.32	30.53	34
ENSG00000242574.4	HLA-DMB	237.904	-1.60876	2.65269e-05	protein_coding	down_tumor	4.69	29.95	7.16	28.83	55.4	57.89	37.4	43.85	38.86	27.12	55.57	31.39
ENSG00000135750.10	KCNK1	237.773	-1.43478	6.3961e-07	protein_coding	down_tumor	2.84	18.3	10.49	12.25	24.24	20.64	25.36	28.78	25.05	22.76	23.14	32.44
ENSG00000104327.3	CALB1	235.583	-4.74979	1.35651e-32	protein_coding	down_tumor	1.9	1.34	4.53	1.98	54.64	17.51	51.6	37.42	31.54	20.88	25.88	37.04
ENSG00000016864.12	GLT8D1	234.038	-1.12963	8.3754e-10	protein_coding	down_tumor	9.97	18.98	9.44	15.61	28.97	40.23	34.78	30.52	37.99	30.33	30.8	26.71
ENSG00000135373.8	EHF	233.172	-1.70328	2.11815e-15	protein_coding	down_tumor	4	14.61	13.74	9.86	38.25	27.72	39.24	35.45	25.11	23.65	32.17	32.96
ENSG00000102760.12	RGCC	232.573	-1.13968	1.76033e-05	protein_coding	down_tumor	8.11	31.3	13.3	27.03	39.72	56.59	48.9	44.19	56.99	61.97	57.89	40.93
ENSG00000164647.4	STEAP1	231.502	-1.19794	3.90427e-05	protein_coding	down_tumor	5.37	35.36	7.32	28.47	35.63	29.91	46.13	50.59	41.1	47.65	41.2	40.92
ENSG00000109452.8	INPP4B	231.111	-1.11602	1.76173e-12	protein_coding	down_tumor	2.63	7.93	3.3	6.45	10.28	7.37	12	9.62	9.03	6.79	9.36	8.91
ENSG00000133466.9	C1QTNF6	229.688	-1.04886	4.93789e-05	protein_coding	down_tumor	2.27	11.65	6.08	13.47	20.11	13.15	19.09	22.01	15.55	18.85	20.85	16.31
ENSG00000106078.13	COBL	229.255	-1.32144	7.10969e-10	protein_coding	down_tumor	1.86	4.71	3.87	2.96	8.92	12.83	11.6	10.33	11.66	7.98	11.71	7.58
ENSG00000123838.6	C4BPA	228.021	-3.61363	2.97296e-26	protein_coding	down_tumor	0.36	2.52	1.13	3.35	23.85	20.18	25.76	23.48	30.43	26.35	28.8	19.2
ENSG00000070526.10	ST6GALNAC1	226.766	-2.63923	7.20191e-17	protein_coding	down_tumor	5.09	12.5	4.42	9.46	33.82	42.73	40.27	40	36.74	21.78	39.08	34.09
ENSG00000130821.11	SLC6A8	226.288	-1.76718	7.25451e-09	protein_coding	down_tumor	4.44	4.4	5.66	4.26	9.76	23.07	18.82	10.9	25.47	11.95	20.8	10.79
ENSG00000171159.4	C9orf16	224.645	-1.02528	1.73686e-13	protein_coding	down_tumor	23.5	29.76	25.45	26.73	65.79	73.93	69.27	64.39	63.08	60.26	70.48	54.68
ENSG00000168743.8	NPNT	224.31	-1.59364	0.0115492	protein_coding	down_tumor	0.61	15.48	1.35	10.12	19.48	21.31	16.18	16.5	17.25	15.68	14.3	19.64
ENSG00000170881.4	RNF139	222.584	-1.01556	6.64846e-10	protein_coding	down_tumor	5.49	8.55	6.34	8.85	16.78	17.04	16.7	18.15	18.2	16.34	20.31	12.79
ENSG00000099256.14	PRTFDC1	222.561	-1	5.71798e-05	protein_coding	down_tumor	6.57	18.71	10.34	14.71	25.18	22.46	37.65	33.65	25.13	36.05	24.75	24.9
ENSG00000204128.5	C2orf72	222.341	-1.36617	4.52184e-05	protein_coding	down_tumor	4.38	6.35	3.84	7.51	11.8	29.52	20.54	14.57	17.23	14.44	16.45	10.67
ENSG00000198478.6	SH3BGRL2	222.178	-2.19863	6.09152e-17	protein_coding	down_tumor	1.21	3.37	1.45	1.78	8.47	15.31	11.03	8.64	11.05	9.16	11.74	8.84
ENSG00000198796.6	ALPK2	222.071	-1.34857	2.33723e-09	protein_coding	down_tumor	2.24	3.51	3.1	1.71	7.74	6.29	9.21	6.38	7.24	6.4	6.64	5.28
ENSG00000091583.6	APOH	221.994	-2.03671	8.65148e-19	protein_coding	down_tumor	7.94	13.87	6.7	18.77	36.02	44.48	52.22	35.81	47.23	49.24	45.49	33.53
ENSG00000079691.15	LRRC16A	221.277	-1.47562	1.75139e-20	protein_coding	down_tumor	2.65	14.75	4.29	11.09	22.09	24.28	23.41	23.42	19.74	25.17	23.6	31.79
ENSG00000136111.8	TBC1D4	220.374	-1.10031	1.00005e-13	protein_coding	down_tumor	2.18	4.04	9.86	3.95	6.98	5.7	7.43	7.54	6.19	7.42	6.87	8.62
ENSG00000106624.4	AEBP1	220.281	-1.21331	0.00669996	protein_coding	down_tumor	10.67	24.24	13.63	25.54	18.92	6.83	40.39	23.78	18.06	12.57	22.04	17.85
ENSG00000167925.11	GHDC	219.598	-1.02369	1.76971e-05	protein_coding	down_tumor	5.11	8.9	4.53	12.78	19.3	19.91	23.06	19.01	20.98	17.18	21.35	13.19
ENSG00000171155.7	C1GALT1C1	218.803	-1.27949	3.23273e-11	protein_coding	down_tumor	6.58	15.12	5.86	13.67	28.59	23.7	29.11	32.25	32.51	31.26	31.35	29.52
ENSG00000096080.7	MRPS18A	217.572	-1.06993	1.40911e-08	protein_coding	down_tumor	15.79	16.12	17.33	18.45	36.68	52.5	50.15	45.14	48.92	34.56	58.21	35.38
ENSG00000117114.15	LPHN2	217.401	-1.99418	2.54546e-13	protein_coding	down_tumor	2.17	2.15	4.22	2.66	13.95	17.21	23.77	17.42	15.57	15.97	18.36	14.45
ENSG00000135776.4	ABCB10	215.976	-1.03125	1.10077e-13	protein_coding	down_tumor	4.03	6.93	4.81	6.41	10.18	10.25	12.52	13.59	12.53	12.59	10.77	14.84
ENSG00000151150.16	ANK3	215.462	-1.15606	2.40035e-11	protein_coding	down_tumor	9.6	9.49	8.1	5.27	9.89	12.38	12.68	11.22	11.54	11.25	12.51	11.6
ENSG00000165152.4	TMEM246	214.55	-1.3158	7.17578e-19	protein_coding	down_tumor	2.82	4.36	3.15	3.54	8.91	10.39	11.82	10.15	10.26	9.12	11.92	7.69
ENSG00000127990.11	SGCE	213.735	-1.15152	3.5826e-08	protein_coding	down_tumor	13.87	21.45	7.58	15.26	37.99	22.26	32.93	35.42	33.65	37.94	38.15	32.3
ENSG00000107902.9	LHPP	211.778	-1.61444	3.84071e-12	protein_coding	down_tumor	5.34	9.09	12.41	12.4	23.93	40.03	35.42	26.35	33.18	24.89	36.83	22.61
ENSG00000057294.9	PKP2	211.547	-1.64321	1.5843e-20	protein_coding	down_tumor	1.97	4.78	4.14	2.9	10.93	12.24	15.59	11.52	16.87	9.8	17.58	9.06
ENSG00000071967.7	CYBRD1	211.236	-1.42114	9.34705e-09	protein_coding	down_tumor	9.22	3.99	21.73	4.9	11.15	15.18	11.91	10.58	14.23	9.87	12.93	8.25
ENSG00000167306.14	MYO5B	209.783	-1.60204	8.52521e-15	protein_coding	down_tumor	3.46	6.17	6.57	4.45	15.57	21.99	21.63	19.15	18.55	12.05	19.77	15.65
ENSG00000113231.9	PDE8B	209.585	-1.98239	2.61921e-14	protein_coding	down_tumor	2.39	4.4	3.15	3.78	14.53	13.3	14.14	10.99	15.44	14.14	12.29	12.68
ENSG00000090776.5	EFNB1	208.874	-1.11644	0.000209815	protein_coding	down_tumor	1.83	8.56	2.48	7.58	12.27	13.67	13.06	12.75	12.39	10.96	13.62	12.42
ENSG00000198862.9	LTN1	207.816	-1.02677	8.74078e-11	protein_coding	down_tumor	2.06	2.88	2.05	2.46	5.66	4.61	6.58	4.35	6.04	5.74	5.93	4.89
ENSG00000172269.12	DPAGT1	207.261	-1.00602	4.85905e-10	protein_coding	down_tumor	6.79	12.16	8.6	12.06	20.98	24.93	22.26	24.47	26.23	19.56	29.62	20.91
ENSG00000080031.5	PTPRH	207.151	-1.3895	0.000979015	protein_coding	down_tumor	0.83	7.2	2.72	6.84	8.59	21.36	10.48	8.46	17.25	10.37	18.31	11.69
ENSG00000130193.7	THEM6	206.954	-1.52426	1.34735e-17	protein_coding	down_tumor	5.51	5.63	4.92	6.2	14.66	18.29	19.62	21.43	22.01	16.88	23.98	17.83
ENSG00000162745.6	OLFML2B	206.761	-1.94024	3.38362e-05	protein_coding	down_tumor	2.18	7.93	2.19	8.66	18.73	8.78	31.16	28.52	23.92	24.31	26.35	23.22
ENSG00000198873.10	GRK5	206.735	-1.12607	6.54601e-09	protein_coding	down_tumor	5.67	8.54	4.01	7.6	13.87	16.44	19.06	16.87	20	16.15	17.72	11.48
ENSG00000169894.13	MUC3A	206.471	-1.97295	3.79699e-15	protein_coding	down_tumor	5.41	5.65	7.94	1.51	16.6	21.14	35.28	24.27	23.82	16.85	26.91	12.55
ENSG00000111261.9	MANSC1	206.393	-1.80073	1.04093e-16	protein_coding	down_tumor	2.33	8.49	2.75	5.82	18.39	18.03	18.47	20.45	18.84	19.74	25.17	18.89
ENSG00000164930.7	FZD6	205.373	-1.12062	1.22815e-11	protein_coding	down_tumor	4.6	5.63	3.38	4.91	13.58	10.83	10.59	11.1	11.72	11.21	11.57	9.39
ENSG00000166387.7	PPFIBP2	204.412	-1.17943	4.49037e-07	protein_coding	down_tumor	14.58	14.02	12.29	17.15	19.08	32.8	31	27.13	23.64	25.23	31.92	18.65
ENSG00000167105.3	TMEM92	202.071	-1.18733	0.000923052	protein_coding	down_tumor	3.59	9.63	4.74	9.61	18.65	33.41	35.87	24.44	33.79	23.75	31.96	18.31
ENSG00000108187.11	PBLD	199.596	-1.47153	8.30284e-17	protein_coding	down_tumor	3.96	9.06	4.92	6.74	17.6	19.08	19.01	18.39	18.28	19.9	16.67	14.97
ENSG00000107020.5	PLGRKT	199.436	-1.38276	9.35667e-14	protein_coding	down_tumor	14.19	23.35	8.74	16.82	46.18	44.84	51.52	54.27	46.32	44.31	54.97	43.05
ENSG00000105289.10	TJP3	196.731	-1.4173	0.000209508	protein_coding	down_tumor	1.86	21.41	8.48	28.63	29.31	39.99	33.95	34.02	38.77	35.87	41.05	31.77
ENSG00000117791.11	MARC2	195.973	-1.03153	0.0069381	protein_coding	down_tumor	5.92	25.63	2.65	26.91	30.25	29.08	28.1	29	36.53	40.67	28.91	30.23
ENSG00000176018.8	LYSMD3	195.368	-1.04954	1.37098e-07	protein_coding	down_tumor	3.99	5.45	4.24	3.67	8.07	13.06	10.93	9	8.77	9.47	10.66	7.51
ENSG00000196954.8	CASP4	193.643	-1.02463	1.4129e-05	protein_coding	down_tumor	12.43	22.02	12.91	11.55	34.58	31.06	30.47	27.98	30.65	29.67	37.05	31.06
ENSG00000181625.13	SLX1B	192.701	-1.94065	0.0945134	protein_coding	down_tumor	0.22	39.1	6.08	8.65	29.14	87.5	40.8	19.29	69.22	68.22	96.59	2.86
ENSG00000198734.6	F5	192.135	-2.58864	1.26565e-13	protein_coding	down_tumor	1.88	7.95	1.29	10.43	35.46	57.62	34.74	29.49	42.53	35.16	38.21	28.49
ENSG00000163734.4	CXCL3	191.095	-1.47079	6.80393e-06	protein_coding	down_tumor	3	22.47	6.75	11.85	36.31	26.59	34.83	36.22	33.79	35.59	34.43	46.31
ENSG00000143494.11	VASH2	189.202	-1.03641	2.3483e-08	protein_coding	down_tumor	5.55	9.51	14.71	10.5	11.21	9.68	12.42	10.76	9.95	12.23	8.49	10.89
ENSG00000148842.13	CNNM2	188.994	-1.58308	4.79572e-15	protein_coding	down_tumor	1.57	2.31	2.01	2.51	5.45	7.37	12.77	8.42	8.96	8.15	6.63	4.03
ENSG00000168936.6	TMEM129	188.838	-1.00049	3.28281e-07	protein_coding	down_tumor	4.01	7.23	3.8	8.67	13.68	14.03	17.18	14.82	15.17	12.38	18.1	13.36
ENSG00000095383.15	TBC1D2	187.602	-1.52851	2.46658e-14	protein_coding	down_tumor	3.12	6.52	3.12	7.13	13.55	14.45	18.05	18.2	16.94	15.55	20.66	14.32
ENSG00000138449.6	SLC40A1	186.542	-2.41285	6.78581e-38	protein_coding	down_tumor	1.38	2	3.11	2.29	11.73	14.5	11.26	13.62	11.66	12.27	12.35	10.39
ENSG00000168216.6	LMBRD1	185.6	-1.46138	1.40983e-10	protein_coding	down_tumor	3.8	8.91	3.09	6.69	14.83	18.07	19.79	17.6	24.3	18.16	21.06	14.68
ENSG00000179913.6	B3GNT3	184.101	-1.73542	1.7962e-08	protein_coding	down_tumor	1.38	6.86	3.31	7.27	16.77	23.08	17.65	16.7	20.98	13.95	22.72	13.02
ENSG00000147813.11	NAPRT1	181.594	-1.56058	2.34957e-13	protein_coding	down_tumor	8.18	11.85	10.73	15.24	38.36	31.42	35.25	42.12	39.79	33.27	32.39	40.27
ENSG00000198064.9	RP11-347C12.1	181.409	-1.89584	0.0379108	protein_coding	down_tumor	1.18	10.71	0.29	21.09	30.01	36.84	45.51	35.63	38.93	39.49	45.63	29.37
ENSG00000128274.11	A4GALT	181.377	-1.78636	1.39909e-12	protein_coding	down_tumor	2.66	7.59	3.93	7.72	15.19	18.32	21.65	16.48	23.53	17.46	22.29	18.62
ENSG00000170558.4	CDH2	181.252	-3.02524	1.87121e-10	protein_coding	down_tumor	2.52	0.65	1.19	0.42	11.09	3.77	10.85	13.09	8.05	12.73	8.08	11.56
ENSG00000140538.12	NTRK3	180.771	-1.29732	0.000411731	protein_coding	down_tumor	4.24	11.47	6.95	8.47	19.75	7.82	19.79	28.24	20.5	27.45	13.59	28.37
ENSG00000172197.9	MBOAT1	176.618	-1.60287	1.02101e-13	protein_coding	down_tumor	0.93	4.73	3.18	4.32	12.79	11.54	13.41	10.57	13.55	11.96	11.4	12.56
ENSG00000101187.11	SLCO4A1	175.223	-1.60101	1.1088e-06	protein_coding	down_tumor	1.15	15.59	7.08	18.96	32.1	29.59	31.07	21.78	38.16	26.92	30.37	28.22
ENSG00000197142.6	ACSL5	175.177	-1.7817	2.70761e-14	protein_coding	down_tumor	4.27	4.14	2.25	3.87	12.33	7.76	15.43	13.58	13.83	14.94	14.84	11.92
ENSG00000164488.7	DACT2	174.828	-1.70795	3.61727e-07	protein_coding	down_tumor	1.1	4.11	1.94	6.4	10.89	15.58	13.49	11.3	14.47	11.15	18.42	9.91
ENSG00000166145.10	SPINT1	173.865	-2.45653	1.02724e-07	protein_coding	down_tumor	0.49	6.26	0.58	4.67	15.82	17.91	19.44	15.81	20.08	15.43	21.6	14.71
ENSG00000065618.12	COL17A1	172.6	-2.50156	3.33516e-15	protein_coding	down_tumor	0.26	11.71	2.65	8.12	23.56	27.49	24.89	17.13	31.28	21.75	17.2	33.1
ENSG00000164414.12	SLC35A1	172.374	-1.35456	1.35879e-07	protein_coding	down_tumor	4.12	11.94	3.25	8.9	19.42	18.85	19.58	18.16	20.02	20.09	21.86	19.37
ENSG00000137491.10	SLCO2B1	171.457	-2.23918	3.32938e-12	protein_coding	down_tumor	0.82	1.73	1.56	2.1	5.79	12.57	8.82	6.85	9.91	8.11	14.6	5.32
ENSG00000047634.10	SCML1	171.383	-1.51994	6.92919e-13	protein_coding	down_tumor	1.94	5.62	2.72	6.09	11.26	12.35	14.34	12.54	11.02	11.54	12.4	12.78
ENSG00000067048.12	DDX3Y	170.855	-1.20181	0.0757993	protein_coding	down_tumor	7.65	1.29	8	1.66	5.3	8.02	10.79	7.38	9.17	9.4	9.74	7.9
ENSG00000082458.7	DLG3	169.504	-1.28289	1.02597e-11	protein_coding	down_tumor	4.27	3.99	4.57	3.7	8.58	9.16	9.75	8.89	10.45	6.77	13.33	8.56
ENSG00000198814.8	GK	169.116	-1.14508	0.000230586	protein_coding	down_tumor	3.85	5.15	2.69	8.79	8.03	12.3	8.78	8.5	11.82	10.88	13.6	10.28
ENSG00000117525.9	F3	169.021	-1.19569	0.0101836	protein_coding	down_tumor	0.68	15.19	3.25	8.31	12.52	12	20.73	14.51	21.62	16.31	16.38	20.29
ENSG00000110492.11	MDK	167.735	-1.99651	1.7681e-24	protein_coding	down_tumor	10.1	17.49	5.77	9.88	53.26	36.09	55.92	50.36	52.65	52.54	54.87	48.37
ENSG00000138764.9	CCNG2	167.367	-1.16663	1.6911e-05	protein_coding	down_tumor	2.15	3.6	5.38	3.92	7.75	10.8	16.33	8.82	11.94	8.86	11.28	5.8
ENSG00000187957.7	DNER	167.257	-1.70153	0.00287663	protein_coding	down_tumor	0.37	6.21	0.6	5.46	6.87	12.85	10.17	10.93	13.1	10.94	13.64	9.37
ENSG00000136881.7	BAAT	166.86	-2.60834	5.69066e-27	protein_coding	down_tumor	0.96	2.35	1.19	1.9	9.88	9.97	13.03	13.48	7.63	14.43	10.83	11.16
ENSG00000151689.8	INPP1	166.459	-1.16598	6.77556e-09	protein_coding	down_tumor	5.59	8.39	6.03	9.38	16.31	19.69	20.96	18.48	22.39	15.74	22.18	15.2
ENSG00000147027.3	TMEM47	164.233	-1.44028	0.000594679	protein_coding	down_tumor	0.6	4.94	1.14	4.41	5.24	9.28	9.1	7.45	11.13	8.07	10.9	6.34
ENSG00000164542.8	KIAA0895	163.387	-1.02618	1.48848e-08	protein_coding	down_tumor	4.29	5.2	2.52	4.37	7.79	8.2	9.74	7.74	9.23	9.07	8.3	8.42
ENSG00000146085.7	MUT	162.637	-1.07871	9.44267e-07	protein_coding	down_tumor	3.45	3.89	2.99	3.1	7.6	11.03	9.72	9.27	8.82	8.12	8.48	5.65
ENSG00000139832.3	RAB20	161.677	-1.91404	1.59694e-17	protein_coding	down_tumor	6.51	5.57	3.24	5.21	20.53	21	23.91	23.82	28.08	28.76	23.92	18.94
ENSG00000177917.6	ARL6IP6	161.562	-1.14402	2.01872e-09	protein_coding	down_tumor	6.54	12.96	7.92	9.2	23.83	17.32	25.88	24.31	25.23	28.24	25.26	27.21
ENSG00000237289.5	CKMT1B	161.51	-1.66611	1.10736e-09	protein_coding	down_tumor	4.64	9.46	3.89	5.61	14.47	25.67	20.16	14.91	22.58	18.69	23.36	17.2
ENSG00000116815.11	CD58	160.388	-1.44274	6.49578e-07	protein_coding	down_tumor	4.18	18.93	4.96	13.71	28.06	27.63	32.34	34.67	35.31	33.11	34.69	30.91
ENSG00000170482.12	SLC23A1	160.339	-1.30655	1.26652e-05	protein_coding	down_tumor	2.27	8.36	2.34	7.29	12.01	13.72	23.96	16.21	19.22	18.28	18.58	10.08
ENSG00000104413.11	ESRP1	158.692	-3.05555	2.63544e-13	protein_coding	down_tumor	0.11	4.19	1.64	2.65	14.28	23.22	20.56	11.51	18.3	15.4	16.26	14.76
ENSG00000133110.10	POSTN	157.807	-2.63007	6.53168e-05	protein_coding	down_tumor	1.28	3.03	2.55	0.68	8.93	1.47	37.56	14.45	18.34	4.64	18.47	5.69
ENSG00000137648.12	TMPRSS4	157.297	-1.84646	2.71894e-05	protein_coding	down_tumor	2.55	1.21	1.86	1.43	16.19	28.11	17.85	9.9	23.38	14.28	20.04	15.72
ENSG00000144057.11	ST6GAL2	157.221	-1.45709	0.000110682	protein_coding	down_tumor	4.74	3.76	2.09	3.55	13.1	20.74	9.2	11.94	11.14	17.07	14.61	15.23
ENSG00000258839.2	MC1R	155.823	-1.0094	0.0110048	protein_coding	down_tumor	1.18	5.29	1.96	9.28	10.67	9.67	11.12	9.14	9.45	11.36	10.49	9.5
ENSG00000137944.12	CCBL2	154.954	-1.41595	8.19799e-14	protein_coding	down_tumor	3.29	8.25	4.42	6.07	13.3	18.35	19.94	16.3	18.44	19.66	19.15	14.33
ENSG00000143369.10	ECM1	154.392	-1.69025	5.27062e-05	protein_coding	down_tumor	1.06	10.85	2.01	8.96	17.05	10.79	20.44	18.47	24.08	17.15	20.31	16.37
ENSG00000172650.8	AGAP5	153.785	-1.05512	0.0222206	protein_coding	down_tumor	0.93	6.93	2.86	12.83	16.43	12.12	20.04	16.02	17.03	19.57	18.23	13.9
ENSG00000130733.6	YIPF2	153.577	-1.3509	2.13677e-07	protein_coding	down_tumor	9.43	8.78	10.83	14.91	20.76	29.1	33.52	25.81	32.97	14.89	36.81	18.49
ENSG00000006025.7	OSBPL7	152.83	-1.24773	5.18009e-05	protein_coding	down_tumor	1.99	3.71	3.78	5.4	10.86	7.95	12.7	9.32	16.18	12.08	8.73	4.33
ENSG00000181577.11	C6orf223	152.363	-1.37145	2.24146e-06	protein_coding	down_tumor	1.49	4.84	2.6	5.08	6.97	11.91	12.39	8.67	12.5	8.46	13.17	7.8
ENSG00000138613.9	APH1B	152.355	-1.19606	7.55561e-11	protein_coding	down_tumor	7.4	15.77	6.49	13.81	22.77	17.16	22.43	17.4	17.34	17.23	20.26	13.11
ENSG00000117226.7	GBP3	151.952	-1.47295	1.03513e-09	protein_coding	down_tumor	4.94	7.73	2.8	4.22	9.57	12.39	11.8	10.2	14.24	11.07	15.74	8.58
ENSG00000125247.11	TMTC4	151.391	-1.01709	2.00375e-09	protein_coding	down_tumor	5.32	6.21	6.59	4.17	9.61	8.52	11.75	11.92	10.42	11.6	10.55	7.59
ENSG00000162366.3	PDZK1IP1	150.341	-1.72309	9.39941e-06	protein_coding	down_tumor	1.56	20.41	6.61	15.87	38.67	46.88	34.64	35.94	38.75	41.43	42.73	44.46
ENSG00000159596.6	TMEM69	149.167	-1.08907	1.09129e-05	protein_coding	down_tumor	5.28	9.13	4.78	5.28	11.72	13.05	18.22	15.05	18.8	10.38	20.93	11.83
ENSG00000060762.14	MPC1	148.873	-1.05525	1.34368e-08	protein_coding	down_tumor	9.76	18.97	12.74	15.44	30.79	41.3	33.98	29.55	33.28	29.9	30.91	33.76
ENSG00000132821.7	VSTM2L	148.699	-2.1869	2.32015e-12	protein_coding	down_tumor	1.72	4.61	2.49	4.21	13.88	24.4	17.9	14.58	21.53	12.43	23.95	9.8
ENSG00000124786.8	SLC35B3	147.62	-1.19048	5.46278e-11	protein_coding	down_tumor	3.1	7.55	4.96	6.71	13.13	14.19	17.33	13.82	15.22	15.76	14.19	11.82
ENSG00000103460.12	TOX3	147.39	-1.11364	7.33688e-05	protein_coding	down_tumor	1.17	4.56	4.79	4.18	7.86	10.75	12.2	8.65	11.14	8.43	10.22	6
ENSG00000213096.5	ZNF254	145.899	-1.25656	3.43514e-06	protein_coding	down_tumor	0.94	6.71	2.27	4.17	8.39	9.71	9.99	8.11	8.69	10.77	8.4	7.02
ENSG00000160190.9	SLC37A1	145.741	-1.11419	0.00398602	protein_coding	down_tumor	0.79	5.36	2.27	8.16	8.71	11.27	10.5	9.45	11.37	9.66	8.91	9.11
ENSG00000100211.6	CBY1	145.673	-1.02366	2.54644e-08	protein_coding	down_tumor	5.89	13.29	10.32	17.56	29.98	26.95	31.82	27.59	31	27.43	29.26	27.79
ENSG00000004866.14	ST7	144.581	-1.07152	1.2996e-10	protein_coding	down_tumor	3.63	6.2	4.9	8.87	13.72	13.51	16.42	16.14	16.04	19.02	17.51	15.02
ENSG00000151715.3	TMEM45B	144.4	-1.18356	1.65106e-10	protein_coding	down_tumor	3.89	7.4	6.2	6.43	14.52	18.39	16.17	14.9	19.87	16.35	18.39	16.72
ENSG00000156966.6	B3GNT7	141.56	-2.24056	1.18577e-15	protein_coding	down_tumor	2.28	2.52	0.86	1.81	7.64	11.69	9.2	7.07	9.47	6.34	9.24	7.12
ENSG00000244731.3	C4A	139.746	-1.82205	5.98588e-09	protein_coding	down_tumor	3.56	8.14	9.54	12.18	21.71	18.7	22.63	19.68	28.4	46.88	42.35	24.2
ENSG00000163703.13	CRELD1	139.046	-1.06779	0.00495486	protein_coding	down_tumor	2.62	12.72	2.84	16.25	13.31	19.45	22.8	15.35	25.43	20.63	24.73	12.79
ENSG00000164736.5	SOX17	139.036	-3.17429	1.31723e-43	protein_coding	down_tumor	0.61	2.17	1.3	1.05	15.37	12.95	15.19	14.74	12.83	12.66	11.91	16.11
ENSG00000169203.12	RP11-231C14.4	138.924	-2.70441	4.30474e-05	protein_coding	down_tumor	4.07	3.58	0	10.93	22.95	28.83	80.71	15.02	44.8	24.45	58.49	31.89
ENSG00000115170.9	ACVR1	138.779	-1.15878	6.82971e-10	protein_coding	down_tumor	4.15	4.73	3.79	3.45	7.97	9.2	11.85	10.47	12.98	9.75	10.39	7.92
ENSG00000136783.9	NIPSNAP3A	138.674	-1.24103	1.00926e-14	protein_coding	down_tumor	5.34	8.31	5.26	5.98	19.35	15.79	18.4	19.94	19.04	15.04	16.88	16.59
ENSG00000169562.9	GJB1	137.895	-1.93756	6.71044e-05	protein_coding	down_tumor	0.57	6.64	1.55	9.12	14.02	27.26	20.38	15.34	20.51	21.42	23.58	13.52
ENSG00000076826.5	CAMSAP3	137.216	-1.00931	1.08642e-05	protein_coding	down_tumor	1.18	4.67	2.12	5.85	11.77	7.15	9.51	9.26	12	12.57	9.85	6.39
ENSG00000240583.6	AQP1	136.921	-2.50917	8.25561e-13	protein_coding	down_tumor	1.15	3.67	1	2.55	11.52	11.08	18.45	16.89	12.49	13.27	12.53	10.92
ENSG00000087245.8	MMP2	136.61	-1.69312	0.00359519	protein_coding	down_tumor	8.01	4.94	4.45	3.93	15.7	6.61	40.04	24.99	23.29	14.26	29.85	9
ENSG00000223572.5	CKMT1A	136.527	-2.02655	9.38498e-11	protein_coding	down_tumor	1.03	6.03	3.7	4.21	15.01	23.47	23.72	18.31	16.34	12.35	23.14	11.37
ENSG00000223572.5	CKMT1A	136.527	-2.02655	9.38498e-11	protein_coding	down_tumor	1.03	6.03	3.7	4.21	15.01	23.47	23.72	18.31	16.34	12.35	23.14	11.37
ENSG00000165474.5	GJB2	135.988	-2.37328	6.08488e-07	protein_coding	down_tumor	0.36	5.03	0.8	3.28	8.11	21.59	10.67	11.88	15.18	12.93	16.85	10.78
ENSG00000186340.10	THBS2	135.324	-1.65281	0.00157038	protein_coding	down_tumor	1.16	9.82	3.01	6.71	11.9	2.43	26.24	23.77	11.5	9.76	19.51	14.41
ENSG00000250021.3	C15orf38-AP3S2	134.192	-1.40186	0.0136605	protein_coding	down_tumor	7.62	6.11	0.11	4.47	11.84	10.1	13.93	14.57	12.51	9.75	13.96	7.68
ENSG00000091513.10	TF	134.174	-2.02573	2.51782e-12	protein_coding	down_tumor	8.04	2.73	4.25	6.77	12.02	21.36	14.11	17.3	21.96	15.14	19.81	13.45
ENSG00000134569.5	LRP4	133.69	-1.24736	0.00217489	protein_coding	down_tumor	1.8	4.09	1.81	4.88	3.32	11.54	9.46	4.54	11.82	10.63	9.44	5.81
ENSG00000188959.9	C9orf152	132.971	-1.00938	0.0245959	protein_coding	down_tumor	5.72	1.87	5.34	1.87	6.53	13.88	11.07	7.56	10.44	9.24	11.66	6.68
ENSG00000165943.4	MOAP1	132.338	-1.00543	3.14831e-07	protein_coding	down_tumor	3.43	5.28	4.23	4.78	7.56	11.07	12.94	11.54	12.78	11.26	10.36	7.59
ENSG00000123999.4	INHA	129.121	-1.9127	4.80674e-06	protein_coding	down_tumor	0.98	5.75	1.86	9.67	16.42	25.01	22.21	18.44	23.14	14.9	23.57	13.55
ENSG00000198960.6	ARMCX6	127.252	-1.14538	6.07e-05	protein_coding	down_tumor	12.45	7.79	14.81	12.34	20.18	28.11	26.62	31.11	27.32	25.51	26.35	17.74
ENSG00000080200.5	CRYBG3	127.151	-1.11001	9.1668e-10	protein_coding	down_tumor	1.39	4.77	2.37	5.04	6.99	8.72	11.02	9.19	8.64	9.87	9.43	9.14
ENSG00000167920.4	TMEM99	126.889	-1.14588	1.18194e-08	protein_coding	down_tumor	7.46	15.84	9.38	13.42	25.55	37.77	25.44	27.08	34.37	28.2	30.57	27.39
ENSG00000073849.10	ST6GAL1	125.433	-2.18471	3.66222e-15	protein_coding	down_tumor	0.51	2.45	1.96	1.79	5.63	9.2	10.17	6.51	8.61	6.52	8.12	4.88
ENSG00000143452.11	HORMAD1	125.231	-1.45746	9.86555e-12	protein_coding	down_tumor	9.98	11.64	7.26	5.53	14.14	17.76	29.63	19.91	19.24	16.69	18.8	13.8
ENSG00000168961.12	LGALS9	122.179	-1.31855	1.32013e-07	protein_coding	down_tumor	6.8	7.95	4.88	6.86	18.99	15.22	15.45	17.98	18.15	11.74	25.31	17.2
ENSG00000114395.6	CYB561D2	121.775	-1.05597	7.65098e-07	protein_coding	down_tumor	5.48	11.12	4.85	10.91	20.06	22.4	18.68	22.31	18.45	17.65	21.21	17.8
ENSG00000106479.6	ZNF862	121.684	-1.34529	0.00410121	protein_coding	down_tumor	0.89	6.65	1.24	6.63	4.54	8.59	8.72	8.21	9.32	7.93	12.86	5.74
ENSG00000177283.4	FZD8	121.466	-1.85481	5.17857e-19	protein_coding	down_tumor	1.34	2.43	1.9	1.98	6.64	8.59	8.41	10.68	7.36	8.41	6.7	9.21
ENSG00000005981.8	ASB4	119.202	-1.61148	1.61592e-06	protein_coding	down_tumor	0.97	3.27	2.7	3.19	12.6	6.19	7.86	10.07	6.69	9.8	6.8	10.98
ENSG00000175938.6	ORAI3	118.89	-1.15211	0.000101285	protein_coding	down_tumor	2.65	9.32	3.31	6.52	8.75	12.73	15.17	11.34	14.05	10.81	13.94	7.83
ENSG00000102934.5	PLLP	118.63	-1.10663	0.00495429	protein_coding	down_tumor	1.22	12.82	2.99	9.44	16.01	16.39	18.32	16.45	15.56	14.62	14.72	15.83
ENSG00000133962.3	CATSPERB	118.574	-1.92021	1.30812e-11	protein_coding	down_tumor	1.38	5.9	3.02	4.78	12.02	15.69	12.2	9.91	14.03	13.3	15.22	14.17
ENSG00000189367.10	KIAA0408	118.146	-1.03923	0.0717351	protein_coding	down_tumor	0.21	8.5	4.7	6.63	8.9	5.09	6.46	10.13	7.14	10.57	7.48	6.34
ENSG00000077092.14	RARB	117.67	-1.0113	1.63334e-10	protein_coding	down_tumor	4.46	3.52	3.47	3.53	8.02	7.58	9.32	8.75	8.21	10.26	8.23	7.35
ENSG00000114698.10	PLSCR4	116.864	-1.86548	1.47669e-15	protein_coding	down_tumor	1.83	3.05	2.86	2.05	8.94	7.84	10.93	8.68	10.27	7.54	12.47	6.35
ENSG00000112812.11	PRSS16	116.575	-1.29074	4.72547e-06	protein_coding	down_tumor	2.21	8.57	7.58	5.42	9.76	19.14	18.02	12.47	15.44	12.75	14.72	9.53
ENSG00000176697.14	BDNF	115.562	-1.15456	1.14618e-09	protein_coding	down_tumor	1.56	2.41	2.3	2.38	4.62	3.84	4.24	6.3	4.74	6.49	5.05	4.76
ENSG00000106483.7	SFRP4	115.395	-2.58	0.000250596	protein_coding	down_tumor	3.04	0.54	1.91	1.6	4.17	8.18	18.64	12.79	43.8	17.45	29.51	5.22
ENSG00000164039.10	BDH2	115.14	-1.04948	0.00116103	protein_coding	down_tumor	2.28	10.3	5.92	12.01	20.99	16.23	19.82	19.12	12.91	13.58	19.36	14.03
ENSG00000181885.14	CLDN7	113.979	-1.41732	0.00145573	protein_coding	down_tumor	1.49	12.37	2.19	11.09	17.96	27	22.15	14.07	25.39	21.53	31.03	21.61
ENSG00000185339.4	TCN2	113.01	-1.83355	5.10721e-12	protein_coding	down_tumor	1.23	4.5	1.58	4.33	11.74	11.72	15.37	15.72	13.93	11.1	14.74	7.67
ENSG00000117151.8	CTBS	112.138	-1.00438	2.0054e-06	protein_coding	down_tumor	2.75	5.52	3.24	4.57	6.91	8.72	9.56	10.25	9.44	7.36	11.68	6.17
ENSG00000178826.6	TMEM139	112.093	-1.14348	0.00444556	protein_coding	down_tumor	1.06	14.84	2.29	8.44	13.18	20.94	27.01	19.02	18.56	18.99	19.91	19.55
ENSG00000186204.10	CYP4F12	111.965	-1.37241	8.9237e-12	protein_coding	down_tumor	2.35	4.78	3.3	5.89	11	13.25	13	8.44	12.15	11.36	14.28	9.15
ENSG00000130545.11	CRB3	111.415	-1.40951	7.58778e-07	protein_coding	down_tumor	3.86	14.86	5.08	10.61	21.74	31.57	31.65	26.53	32.1	20.29	32.79	24.74
ENSG00000186832.4	KRT16	109.642	-1.34169	0.00223106	protein_coding	down_tumor	1.62	9.73	1.63	6.79	19.08	7.44	17.69	21.35	12.14	14.96	12.4	14.09
ENSG00000166311.5	SMPD1	109.102	-1.22532	9.18803e-05	protein_coding	down_tumor	1.73	8.83	4.59	9.43	12.62	14.95	17.74	13.57	14.61	16.79	13.45	16.2
ENSG00000233024.3	RP11-1212A22.4	107.936	-1.66525	0.000438153	protein_coding	down_tumor	6.74	8.43	7.67	1.89	23.4	21.9	29.23	17.02	25.54	27.86	23.07	12.73
ENSG00000143365.12	RORC	107.058	-1.62241	0.000638013	protein_coding	down_tumor	0.47	3.22	1	3.66	5.7	9.83	10.09	4.72	8.19	5.3	9.94	3.24
ENSG00000083838.11	ZNF446	106.854	-1.01169	7.35307e-07	protein_coding	down_tumor	4.11	4.32	2.96	6.51	10.29	9.52	10.76	9.42	9.51	9.3	9.9	8.56
ENSG00000244122.2	UGT1A7	104.717	-3.5384	5.71372e-08	protein_coding	down_tumor	0.84	0.12	1.88	0.06	11.61	6.01	7.06	17.47	7.65	16.09	6.32	13.2
ENSG00000224389.4	C4B	103.101	-1.71366	0.000644958	protein_coding	down_tumor	1.17	7.44	8.39	9.6	20.08	15.91	16.79	18.78	20.92	44.23	38.67	20.05
ENSG00000120149.7	MSX2	102.715	-1.55647	3.18725e-10	protein_coding	down_tumor	3	4.86	2.32	2.77	10.96	8.31	11.89	10.79	9.97	12.03	7.66	8.73
ENSG00000138617.10	PARP16	102.491	-1.22581	1.02053e-07	protein_coding	down_tumor	2.68	5.27	3.12	3.51	8.79	10.04	11.84	11.78	12.15	8.22	13.52	8.96
ENSG00000124370.6	MCEE	101.541	-1.11735	0.00265582	protein_coding	down_tumor	5.84	24.68	4.15	18.65	27.36	35.86	30.37	30.25	29.69	29.74	31.6	26.57
ENSG00000151876.8	FBXO4	101.072	-1.11429	4.04921e-08	protein_coding	down_tumor	4.37	15.66	6.82	8.53	21.57	22.6	16.08	21.3	19.81	21.71	23.4	14.13
ENSG00000224051.2	GLTPD1	100.966	-1.30512	3.59922e-11	protein_coding	down_tumor	2.89	3.04	3.28	3.63	7.98	10.95	10.61	10.81	10.16	8.34	10.16	7.81
ENSG00000163637.7	PRICKLE2	100.82	-1.27893	1.44985e-07	protein_coding	down_tumor	1.4	1.08	0.55	0.96	2.07	2.07	3.29	2.27	2.53	3.21	2.55	1.71
ENSG00000106733.16	NMRK1	100.274	-1.61182	3.95514e-07	protein_coding	down_tumor	2.88	7.54	3.29	8.74	15.41	22.52	16.86	16.55	19.96	21.68	23.59	14.89
ENSG00000198692.5	EIF1AY	99.75	-1.18307	0.0579301	protein_coding	down_tumor	16.41	1.49	10.6	1.46	22.09	23.5	26.21	25.5	24.42	24.88	21.15	21.18
ENSG00000213213.9	KIAA1984	99.7302	-3.92117	3.13064e-11	protein_coding	down_tumor	0.29	1.84	0.69	3.32	13.34	44.93	28.28	11.61	30.53	17.52	27.66	9.84
ENSG00000141655.11	TNFRSF11A	99.6293	-1.51786	2.28919e-07	protein_coding	down_tumor	0.35	1.69	1.55	1.31	4.63	7.93	5.54	3.89	5.86	5.36	5.82	4.03
ENSG00000059377.11	TBXAS1	97.6233	-1.47757	1.38923e-10	protein_coding	down_tumor	5.58	3.83	5.42	5.59	12.24	11.64	12.86	13.08	11.38	12.07	14.26	14.51
ENSG00000182909.5	LENG9	96.2675	-1.099	0.000147573	protein_coding	down_tumor	1.4	5.93	3.2	5.84	8.3	11.11	10	9.98	12.7	7.5	13.77	8.33
ENSG00000177494.5	ZBED2	95.665	-2.84896	1.10239e-09	protein_coding	down_tumor	0.26	2.81	0.16	1.44	11.09	8.42	13.61	11.61	9.25	7.17	6.52	9.61
ENSG00000135362.9	PRR5L	95.0278	-2.17219	3.40923e-23	protein_coding	down_tumor	1.64	2.58	2.3	2.79	11.83	10.46	11.35	11.15	11.76	10.41	7.89	10.03
ENSG00000182022.13	CHST15	93.8534	-1.22139	4.16213e-07	protein_coding	down_tumor	0.86	2.64	1.1	1.65	5.82	2.34	5.99	5.25	3.93	4.78	4.31	3.87
ENSG00000163235.11	TGFA	92.7771	-1.329	0.00295067	protein_coding	down_tumor	0.35	3.42	0.82	1.96	3.84	5.22	5.29	5.29	3.93	3.21	5.41	3.33
ENSG00000066248.10	NGEF	92.4736	-1.2129	3.89988e-07	protein_coding	down_tumor	4.95	3.24	5.93	1.85	5.56	6.51	10.89	7.17	10.56	6.23	7.19	4.98
ENSG00000079150.13	FKBP7	91.351	-1.08483	0.00235491	protein_coding	down_tumor	3.26	11.21	2.11	9.77	14.76	11.74	15.78	21.77	15.71	20.08	16.9	16.57
ENSG00000124466.8	LYPD3	90.8953	-1.27856	0.0140518	protein_coding	down_tumor	0.61	8.66	0.75	6.62	12.44	9.54	10.55	12.9	11.29	11.06	11.57	11.69
ENSG00000145423.4	SFRP2	90.5986	-1.93299	1.63995e-05	protein_coding	down_tumor	1.01	3.21	1.13	3.5	10.5	2.67	11.52	16.79	6.57	8.52	14.4	8.64
ENSG00000197565.11	COL4A6	88.7667	-2.20165	1.19532e-14	protein_coding	down_tumor	0.68	1.02	1.09	0.46	4.18	2.44	4.08	4.6	3.9	5.21	3.43	3.53
ENSG00000169084.8	DHRSX	87.9702	-1.01978	1.74605e-08	protein_coding	down_tumor	4.89	4.76	5.19	4.07	9.2	9.48	15	15.06	11.6	9.37	14.72	8.89
ENSGR0000169084.8	DHRSX	87.9702	-1.01978	1.74605e-08	protein_coding	down_tumor	4.89	4.76	5.19	4.07	9.2	9.48	15	15.06	11.6	9.37	14.72	8.89
ENSG00000169814.8	BTD	87.8816	-1.38303	8.26531e-10	protein_coding	down_tumor	3.28	3.73	4.51	5.44	12.01	12.54	10.73	14.13	15.96	10.96	15.28	8.14
ENSG00000046647.9	GEMIN8	87.4898	-1.15721	0.00169471	protein_coding	down_tumor	1.12	10.02	4.06	9.93	11.99	18.88	16.78	13.44	19.03	17.17	16.01	13.81
ENSG00000198910.8	L1CAM	86.8386	-1.33147	9.54811e-07	protein_coding	down_tumor	1.25	2.1	0.73	1.47	6.19	3.27	5.77	5.53	7.67	4.08	4.81	4.05
ENSG00000172367.11	PDZD3	86.6992	-1.15542	0.046017	protein_coding	down_tumor	0.08	5.61	1.39	5.23	10.06	9.95	15.62	5.15	11.09	9.13	11.2	6.73
ENSG00000206075.9	SERPINB5	86.4995	-4.64653	1.53467e-20	protein_coding	down_tumor	0	0.89	0.06	0.05	8.64	8.22	10.05	9.01	6.99	6.05	6.73	6.48
ENSG00000174194.11	AGAP8	86.0953	-1.4805	0.000556716	protein_coding	down_tumor	0.71	8.15	2.59	7.57	28.7	19.33	29.11	17.56	23.82	22.89	19.43	16.53
ENSG00000053108.12	FSTL4	85.5351	-3.26143	1.37332e-21	protein_coding	down_tumor	2.78	0.86	0.45	0.61	6.95	11.12	7.39	9.33	13.44	9.85	12.14	5.61
ENSG00000100079.5	LGALS2	84.8596	-2.14832	6.3324e-10	protein_coding	down_tumor	6.29	7.18	4.55	7.6	24.41	55.04	35.37	31.88	38.78	30.94	39.51	16.73
ENSG00000133794.13	ARNTL	84.795	-1.17874	1.77722e-09	protein_coding	down_tumor	2.14	6.42	4.91	4.05	15.58	8.38	9.61	10.53	11.25	7.52	9.84	9.19
ENSG00000106819.7	ASPN	84.0337	-3.16768	6.13909e-10	protein_coding	down_tumor	0.82	1.07	0.94	1.12	5.68	3.03	23.73	11.16	13.64	9.18	17.31	7.24
ENSG00000143036.12	SLC44A3	83.7268	-1.56344	3.13812e-09	protein_coding	down_tumor	3.71	9.88	2.37	6.32	17.22	14.61	13.66	11.06	15.94	12.21	11.22	12.26
ENSG00000170955.9	PRKCDBP	82.1283	-2.13076	7.7575e-05	protein_coding	down_tumor	6.65	0.8	2.9	1.12	22.88	14.09	16.71	16.6	14.15	17.26	14.73	20
ENSG00000147676.9	MAL2	81.5367	-1.11234	0.0115772	protein_coding	down_tumor	1.23	4.2	1.61	4	3.35	10.06	5.33	3.49	7.12	5.28	5.8	5.81
ENSG00000169372.8	CRADD	80.961	-1.03295	3.72899e-08	protein_coding	down_tumor	6.98	9.18	6.1	7.34	14.78	17.8	16.13	13.7	14.27	12.91	16.58	11.46
ENSG00000225828.1	FAM229A	80.3075	-1.29498	3.63349e-05	protein_coding	down_tumor	3.2	8.43	2.25	11.02	10.15	7.59	15.33	9.23	12.66	10.76	9.22	11.92
ENSG00000188257.6	PLA2G2A	79.1827	-3.62817	4.42698e-18	protein_coding	down_tumor	0.58	2.71	0.67	2.32	15.7	20.54	17.23	13.8	28.21	31.97	28.41	21.74
ENSG00000204869.4	IGFL4	78.5356	-1.25887	0.00826655	protein_coding	down_tumor	1.12	4.31	0.95	2.8	9.39	2.5	10.56	8.66	4.57	7.91	3.33	8.32
ENSG00000114455.9	HHLA2	75.8399	-2.4788	2.91337e-11	protein_coding	down_tumor	1.58	2.32	0.76	0.96	5.35	8.31	11.85	8.04	8.5	5.34	9.34	4.33
ENSG00000132744.3	ACY3	75.3179	-1.32848	0.000132842	protein_coding	down_tumor	1.28	8.74	1.96	5.48	11.52	12.38	17.5	18.63	13.62	13.47	11.79	11.32
ENSG00000148702.10	HABP2	75.2938	-2.94979	8.86157e-12	protein_coding	down_tumor	0.61	1.09	0.45	0.53	3.99	8.92	10.16	6.09	6.44	4.19	5.57	2.9
ENSG00000100290.2	BIK	75.2499	-1.33458	0.000107754	protein_coding	down_tumor	1.33	12.4	3.88	5.79	15.76	18.03	21.28	15.25	19.85	15.48	16.48	13.87
ENSG00000124839.8	RAB17	75.021	-2.02818	4.41076e-05	protein_coding	down_tumor	0.17	5.74	1.14	5.17	14.8	17.46	16.47	9.97	16.28	12.07	13.9	10.74
ENSG00000219438.4	FAM19A5	74.7389	-1.12002	0.000550299	protein_coding	down_tumor	2	3.83	1.34	4.95	6.32	11.05	9.37	8.35	6.57	6.73	5.81	6.61
ENSG00000188910.7	GJB3	74.5904	-2.36397	1.20175e-14	protein_coding	down_tumor	0.8	2.3	1.1	1.94	8.18	10.59	10.13	7.69	10.63	4.89	8.47	8.81
ENSG00000163295.4	ALPI	74.082	-2.66638	1.18763e-10	protein_coding	down_tumor	0.17	1.33	0.66	1.45	4.18	10.25	7.33	5.1	8.73	6.78	7.54	3.81
ENSG00000116667.8	C1orf21	73.8346	-1.16451	0.00707949	protein_coding	down_tumor	2.14	3.44	5.23	2.28	5.98	18.43	8.51	7.94	13.07	8.11	17.29	4.65
ENSG00000183018.4	SPNS2	73.0664	-1.50109	0.000146942	protein_coding	down_tumor	1.38	4.5	2.67	4.34	6.68	8.48	10.7	4.42	11.91	5.66	9.46	4.3
ENSG00000139540.7	SLC39A5	72.8642	-1.27174	0.0104797	protein_coding	down_tumor	1.02	8.61	5.11	11.31	7.62	23.48	15.73	7.7	12.24	7.98	12.96	11.65
ENSG00000131931.4	THAP1	72.6349	-1.02995	1.70341e-07	protein_coding	down_tumor	3.23	3.41	5.99	2.94	6.96	5.91	7.8	7.09	8.75	6.62	9.31	5.79
ENSG00000136059.10	VILL	72.4352	-2.32411	7.02023e-07	protein_coding	down_tumor	2.1	1.68	1.01	1.03	6.18	13.21	8.63	5.09	10.47	3.1	10.38	4.06
ENSG00000177854.7	TMEM187	72.168	-1.31665	6.19782e-05	protein_coding	down_tumor	1.09	4.88	2.45	4.05	11.4	10.89	8.69	10.3	11.06	9.33	13.58	7.54
ENSG00000109107.9	ALDOC	71.8852	-1.15686	0.000332132	protein_coding	down_tumor	11.4	3.01	5.95	3.08	9.25	10.65	11.13	7.46	10.23	8.87	10.25	5.64
ENSG00000176387.6	HSD11B2	71.5572	-2.9073	1.0882e-17	protein_coding	down_tumor	0.11	1.64	1.12	1.65	9.53	11.89	10.13	7.82	10.48	10.81	13.12	8.2
ENSG00000012504.9	NR1H4	71.5054	-1.96089	3.00364e-19	protein_coding	down_tumor	2.1	4.92	1.8	3.12	9.18	7.21	10.89	8.79	9	10.94	11.13	9.66
ENSG00000273170.1	ANKRD18A	71.4802	-2.00781	0.000428419	protein_coding	down_tumor	0.44	2.95	0	3.33	9.1	7.53	10.38	7.56	7.34	7.46	4.28	6.67
ENSG00000166126.6	AMN	71.4003	-2.78593	3.98265e-11	protein_coding	down_tumor	0.15	1.29	0.46	1.64	12.2	11.42	7.47	4.09	7.77	8.88	10.36	5.57
ENSG00000129038.11	LOXL1	71.3237	-1.32047	0.00462441	protein_coding	down_tumor	5.05	7.69	6.14	6.07	15.33	7.3	31.18	29.41	19.59	14.25	30.8	15.85
ENSG00000159763.3	PIP	70.1865	-3.76965	2.44986e-23	protein_coding	down_tumor	0.37	4.13	0.33	2.38	28.91	31.28	29.42	26.49	43.31	28.5	30.78	27.78
ENSG00000184995.6	IFNE	70.1388	-1.2845	0.0149566	protein_coding	down_tumor	0.28	6.22	1.23	6.96	11.26	5.89	11.48	9.4	9.16	13.52	7.59	11.86
ENSG00000149131.11	SERPING1	69.3191	-1.42782	0.0143687	protein_coding	down_tumor	5.65	3.07	2.48	2.78	8.5	4.59	12.46	13.3	7.69	9.7	33.96	5.91
ENSG00000204540.6	PSORS1C1	68.4555	-1.20303	0.00251143	protein_coding	down_tumor	1.77	16.52	2.27	11.8	18.17	24.87	21.95	15.16	25.75	25.4	27.38	17.2
ENSG00000167165.14	UGT1A6	68.0502	-5.4174	2.28739e-21	protein_coding	down_tumor	1.4	0.15	0	0.3	6.72	5.94	10.52	7.75	5.99	6.3	9.23	7.96
ENSG00000180861.5	C12orf36	67.4392	-2.8872	3.89832e-14	protein_coding	down_tumor	0.34	0.93	1.14	0.63	5.57	7.4	9.92	5.83	8.07	3.84	10.18	4.45
ENSG00000182712.11	CMC4	67.3981	-1.3552	0.00116487	protein_coding	down_tumor	0.82	6.15	2.43	10.19	11.31	21.28	11.15	13.89	10.69	14.23	14.57	13.45
ENSG00000123843.8	C4BPB	66.6185	-1.06559	8.56018e-05	protein_coding	down_tumor	1.26	3.35	4.55	3.07	12.48	7.64	10.01	10.35	8.1	9.12	9.27	10.25
ENSG00000139192.7	TAPBPL	66.2525	-1.01399	2.30757e-05	protein_coding	down_tumor	2.58	7.35	2.14	7.22	7.8	11.02	8.45	9.89	13.6	11.99	11.25	7.93
ENSG00000136932.9	C9orf156	65.8145	-1.02235	2.51447e-06	protein_coding	down_tumor	3.33	3.12	3.91	3.76	7.27	7.59	10.3	5.91	7.51	7.47	6.84	6.04
ENSG00000214290.3	COLCA2	65.7912	-2.49854	3.21304e-07	protein_coding	down_tumor	0.29	2.2	0.14	4.27	11.71	13.69	10.48	10.74	12.53	10.1	10.38	11.87
ENSG00000177042.10	TMEM80	65.6154	-1.03045	0.0001934	protein_coding	down_tumor	1.25	6.68	3.02	4.12	9.6	13.69	10.6	10.74	12.9	10.39	18.44	6.63
ENSG00000005421.4	PON1	62.8601	-1.27269	0.0183492	protein_coding	down_tumor	0.38	8.09	2.82	10.83	14.9	6.97	13.63	10.52	10.79	12.92	11.65	23.6
ENSG00000248458.2	AL139147.1	59.3681	-1.31414	1.92895e-05	protein_coding	down_tumor	1.63	4.39	2.56	6.3	10.92	7.61	16	11.86	12.45	9.53	12.58	7.3
ENSG00000162670.8	BRINP3	58.9033	-1.3374	0.0339773	protein_coding	down_tumor	0.07	3.54	1.74	3.18	4.36	1.28	10.12	4.8	4.22	2.68	5.41	5.06
ENSG00000143443.9	C1orf56	58.4512	-1.02834	0.000156562	protein_coding	down_tumor	2.28	5.8	3.79	7.8	8.88	9.29	10.34	9.8	10.92	10.14	7.7	5.38
ENSG00000254827.1	SLC22A18AS	58.379	-1.25401	3.32299e-05	protein_coding	down_tumor	8.94	4.62	3.16	5.25	18.11	14.34	19.03	15.76	17.75	12.55	16.25	17.08
ENSG00000137343.13	ATAT1	58.0894	-1.17326	6.84447e-08	protein_coding	down_tumor	2.14	2.9	2.99	2.85	9.01	6.7	7.22	5.74	7.02	6.55	8.2	6.18
ENSG00000139835.9	GRTP1	56.814	-1.14232	0.000281408	protein_coding	down_tumor	2.43	4.44	0.9	5.43	8.18	8.72	10.27	8.83	10.25	9.08	10.04	7.04
ENSG00000171124.8	FUT3	54.9033	-2.61512	5.03881e-09	protein_coding	down_tumor	0.18	2.07	3.05	2.6	8.52	10.89	8.02	2.87	8.86	9.02	9.87	4.75
ENSG00000082196.16	C1QTNF3	54.84	-1.79026	0.000272388	protein_coding	down_tumor	1.49	4.28	0.43	4.23	10.7	7.88	30.38	25.79	19.3	13.95	17.56	8.6
ENSG00000173467.4	AGR3	53.8131	-3.66434	1.26801e-07	protein_coding	down_tumor	0	4.12	0	0.89	7.8	42.68	23.08	16.33	27.5	16.68	30.01	14.79
ENSG00000178922.12	HYI	53.7736	-1.57572	3.95348e-07	protein_coding	down_tumor	5.02	2.75	4.93	2.37	14.29	11.23	8.23	14.12	13.75	8.72	13.75	9.71
ENSG00000183780.8	SLC35F3	53.6453	-1.20347	0.000532936	protein_coding	down_tumor	0.56	2.73	0.78	1.59	3.51	2.63	3.46	5.38	3.16	3.75	3.7	4.82
ENSG00000104129.5	DNAJC17	53.1222	-1.08438	1.38121e-05	protein_coding	down_tumor	1.95	8.94	3.22	9.3	12.61	12.12	12.97	12.83	8.9	11.98	14.51	15.41
ENSG00000167183.2	PRR15L	51.3267	-2.26465	4.005e-10	protein_coding	down_tumor	1.63	1.6	0.6	1.44	8.36	11.71	8.66	6.02	5.69	7.25	7.35	5.8
ENSG00000101493.6	ZNF516	49.647	-1.03593	0.000877339	protein_coding	down_tumor	5.44	2.49	2.28	0.98	3.27	5.52	3.24	5.57	2.73	6.39	2.25	5.6
ENSG00000197568.9	HHLA3	49.1943	-1.24177	4.55063e-05	protein_coding	down_tumor	2.54	8.22	2.51	6.76	8.39	12.39	15.16	14.07	13.02	13.78	16.21	15.32
ENSG00000150551.10	LYPD1	48.9328	-1.27942	0.000284486	protein_coding	down_tumor	3.76	1.05	2.33	1.24	5.32	4.22	6.02	6.33	5.32	7.16	5.16	3.99
ENSG00000171401.10	KRT13	48.7412	-5.60643	9.40729e-12	protein_coding	down_tumor	0.62	0.31	0	0.44	8.88	21.94	14.24	4.87	10.15	5.29	9.41	10.75
ENSG00000103490.13	PYCARD	48.0049	-1.99253	7.65044e-07	protein_coding	down_tumor	5.13	1.71	2.88	1.69	14.53	9.42	11.58	16.31	16.05	9.5	10.4	11.55
ENSG00000106066.9	CPVL	47.9611	-2.88632	5.5225e-11	protein_coding	down_tumor	0	2.15	0.92	4.61	11.13	3.88	9.66	7.5	6.08	9.37	7.42	8.8
ENSG00000243955.1	GSTA1	47.438	-3.90012	8.36089e-15	protein_coding	down_tumor	0.85	1.22	0.36	0.44	14.21	16.89	14.84	9.19	10.89	13.35	12.71	6.02
ENSG00000272617.1	RP11-343C2.12	46.8637	-1.59047	0.0525598	protein_coding	down_tumor	0	6.17	0	8.1	10.87	14.26	14.25	13.06	11.91	8.82	5.54	14.52
ENSG00000170099.5	SERPINA6	46.2725	-1.39038	0.000432319	protein_coding	down_tumor	1.18	1.86	1.54	3.52	5.29	11.38	7.16	4.21	7.09	5.46	6.98	3.94
ENSG00000267795.1	SMIM22	45.7421	-2.3014	6.80085e-07	protein_coding	down_tumor	1.08	8.82	3.45	6.16	16.48	54.03	25.91	16.67	39.31	25.63	45.18	30.83
ENSG00000223953.3	C1QTNF5	45.0497	-1.67083	0.00020074	protein_coding	down_tumor	1.04	4.16	2.01	3.21	6.3	2.06	10.73	11.88	6.17	7.61	9.39	5.21
ENSG00000259120.2	SMIM6	45.0359	-1.07207	0.00100354	protein_coding	down_tumor	1.98	6.86	3.44	4.16	11.99	13.96	9.24	9.1	12.37	8.23	8.53	7.78
ENSG00000122176.10	FMOD	43.5239	-2.65736	0.000370042	protein_coding	down_tumor	1.09	0.16	0.76	1.27	2.58	2.5	13.24	5.43	7.43	3.66	5.82	3.09
ENSG00000261652.2	C15orf65	43.0045	-1.47184	3.5833e-07	protein_coding	down_tumor	1.08	6.08	5.06	4.79	14.69	15.9	11.7	11.47	12.84	14.27	13.53	11.31
ENSG00000169583.12	CLIC3	42.3886	-2.41939	6.55937e-09	protein_coding	down_tumor	1.34	1.21	2.94	1.75	5.92	10.33	15.71	10.98	13.36	18.38	17	6.66
ENSG00000265690.3	RP11-5A19.5	41.047	-2.07596	0.00278156	protein_coding	down_tumor	0.05	1.13	2	3.03	6.59	8.92	11.62	3.46	12.77	7.52	4.99	1.95
ENSG00000163736.3	PPBP	39.4792	-1.74675	0.00380202	protein_coding	down_tumor	0.6	4.37	2.11	5.95	20.86	3.66	8.04	19.05	6.47	13.61	7.24	21.85
ENSG00000160862.8	AZGP1	39.098	-2.21862	2.44622e-06	protein_coding	down_tumor	0	4.47	2.39	2.54	8.29	16.25	7.03	5.77	13.07	7.11	6.42	5.71
ENSG00000174327.6	SLC16A13	38.0494	-1.0856	0.00295067	protein_coding	down_tumor	0.82	2.88	1.13	3.24	4.44	4	6.64	4.17	5.03	5.12	7.49	2.68
ENSG00000170369.3	CST2	35.7896	-1.04576	0.0820806	protein_coding	down_tumor	4.4	2.23	0.57	8.99	6.97	11.44	5.9	10.04	6.53	12.35	17.08	9.85
ENSG00000137440.3	FGFBP1	35.5717	-2.50569	1.96932e-07	protein_coding	down_tumor	0.35	1.4	0.31	1.88	8.23	3.64	6.25	7.74	5.19	6.05	5.74	12.87
ENSG00000060718.14	COL11A1	34.6953	-1.62588	0.0028934	protein_coding	down_tumor	0.45	2.73	0.93	1.33	3.05	0.42	5.25	5.5	2.71	3.64	4.2	3.68
ENSG00000110195.7	FOLR1	34.4693	-1.74979	2.6848e-07	protein_coding	down_tumor	1.11	2.62	1.76	2.52	10.85	9.28	9.31	6.64	7.81	5.57	5.28	7.17
ENSG00000162078.7	ZG16B	34.0246	-2.20548	3.69262e-07	protein_coding	down_tumor	0.25	2.01	2.09	3.4	8.21	18.68	9.65	8.21	9.93	7.27	13.35	8.9
ENSG00000184925.7	LCN12	34.0176	-1.83524	0.000195553	protein_coding	down_tumor	0.77	3.09	2.64	2.79	5.43	9.55	15.4	4.83	8.38	8.88	8.23	2.36
ENSG00000267757.1	AC006132.1	32.6134	-1.29787	0.00546091	protein_coding	down_tumor	0.79	3.4	2.06	5.93	6.43	9.2	9.84	9.41	13.13	10.54	9.92	3.7
ENSG00000154545.12	MAGED4	32.1333	-1.23359	0.0162774	protein_coding	down_tumor	1.24	2.18	1.11	1.54	1.95	4	2.71	1.51	4.16	1.32	3.14	1.47
ENSG00000166143.5	PPP1R14D	31.9144	-1.14073	0.00405541	protein_coding	down_tumor	1.43	5.92	1.5	5.05	9.67	11.09	5.98	8.48	12.46	9.08	8.97	6.68
ENSG00000125850.6	OVOL2	29.5274	-1.64753	5.39883e-06	protein_coding	down_tumor	0.42	3.21	1.06	1.79	4.38	5.81	10.14	5.28	4.17	5.64	6.35	5.2
ENSG00000001626.10	CFTR	28.1095	-1.89631	0.000190525	protein_coding	down_tumor	0	6.28	12.19	4.12	3.52	3.04	4.81	2.05	3.04	4.99	3.29	1.75
ENSG00000165269.8	AQP7	26.9918	-1.52658	0.00218816	protein_coding	down_tumor	0.34	2.26	3.07	3.51	3.89	10.29	5.73	4.29	11.09	4.41	7.62	4.1
ENSG00000162551.9	ALPL	26.1179	-3.29092	6.94296e-07	protein_coding	down_tumor	0.63	0.36	0.2	0.24	1.27	1.48	10.88	3.28	5.66	2.39	8.89	0.93
ENSG00000161583.12	TBC1D3G	21.0112	-2.50496	7.23752e-05	protein_coding	down_tumor	0.21	1.85	0.59	1.7	5.72	6.26	13.21	5.52	12.12	4.49	9.99	2.59
ENSG00000204287.9	HLA-DRA	20.4081	-5.71394	0.0288282	protein_coding	down_tumor	0	0	0	0.23	3.48	0	0	0	1.07	4.41	21.05	2.58
ENSG00000267697.1	LUZP6	20.0016	-5.62013	2.88316e-07	protein_coding	down_tumor	2.45	0	0	0	18.47	20.54	55.24	45.62	29.01	44.92	44.61	44.53
ENSG00000258474.1	RP11-187E13.1	19.9505	-1.34981	0.00128147	protein_coding	down_tumor	2.79	3.87	1.4	2.54	4.27	10.34	8.38	10.65	9.32	7.3	6.71	7.35
ENSG00000267906.1	AC073333.1	18.3792	-1.61579	0.0102818	protein_coding	down_tumor	1.95	5.86	0	5	8.85	17.55	22.05	5.44	10.74	11.81	7.27	9.21
ENSG00000164932.8	CTHRC1	16.7598	-1.49906	0.0110086	protein_coding	down_tumor	0.38	2.72	2.05	1.34	2.29	3.14	12.68	3.78	6.13	6.78	10.58	3.56
ENSG00000109511.6	ANXA10	10.7008	-1.82356	0.00223057	protein_coding	down_tumor	0.73	0.66	0.26	0.21	2.73	1.47	2.47	3.13	2.97	1.51	1.6	1.78
ENSG00000150667.6	FSIP1	10.18	-1.06437	0.0651316	protein_coding	down_tumor	0.07	0.4	6.58	2.59	13.08	1.51	1.45	1.36	0.35	2.34	8.1	0.68
ENSG00000123689.5	G0S2	9.90389	-1.65987	0.00696357	protein_coding	down_tumor	0.98	1.2	0	0.52	2.32	1.31	3.72	3.82	2.2	2.14	2.15	2.66
ENSG00000255072.1	PIGY	8.30323	-4.31699	0.00528883	protein_coding	down_tumor	0	0	1.18	0.97	23.3	17.46	24.05	9.39	0	6.63	13.07	0
ENSG00000268702.1	AL049829.1	7.6785	-1.48867	0.0524073	protein_coding	down_tumor	0.87	1.81	3.06	2.47	6.21	9.96	6.3	5.7	7.3	6.93	0.64	11.65
