# Supplementary material for: HDLBP binds ER-targeted mRNAs by multivalent interactions to promote protein synthesis of transmembrane and secreted proteins
Source: Nat Commun. 2022 May 18;13:2727. doi: 10.1038/s41467-022-30322-7 (PMC9117268; doi:10.1038/s41467-022-30322-7)
Supplement: Supplementary file 13 — Source Data [file 41467_2022_30322_MOESM13_ESM.xlsx]

## Sheet: Fig. 1a
gene_id	Symbol	log2FoldChange.mem.to.cyt	localization
ENSG00000000003.10	TSPAN6	2.64769	membrane
ENSG00000000419.8	DPM1	-0.573623	cytosolic
ENSG00000000460.12	C1orf112	0.314654	cytosolic
ENSG00000001036.9	FUCA2	3.85106	membrane
ENSG00000001084.6	GCLC	-0.270961	cytosolic
ENSG00000001167.10	NFYA	-0.459777	cytosolic
ENSG00000001460.13	STPG1	-0.0921049	cytosolic
ENSG00000001461.12	NIPAL3	1.7108	membrane
ENSG00000001497.12	LAS1L	-0.746762	cytosolic
ENSG00000001630.11	CYP51A1	2.64683	membrane
ENSG00000001631.10	KRIT1	-0.716816	cytosolic
ENSG00000002016.12	RAD52	0.356101	cytosolic
ENSG00000002330.9	BAD	-0.223409	cytosolic
ENSG00000002549.8	LAP3	-0.852886	cytosolic
ENSG00000002586.13	CD99	3.22698	membrane
ENSG00000002822.11	MAD1L1	-0.513432	cytosolic
ENSG00000002834.13	LASP1	-0.531435	cytosolic
ENSG00000002919.10	SNX11	-0.0617105	cytosolic
ENSG00000003056.3	M6PR	3.33866	membrane
ENSG00000003249.9	DBNDD1	-0.180261	cytosolic
ENSG00000003393.10	ALS2	-0.408085	cytosolic
ENSG00000003402.15	CFLAR	0.266018	cytosolic
ENSG00000003509.11	NDUFAF7	-0.444932	cytosolic
ENSG00000003989.12	SLC7A2	3.0893	membrane
ENSG00000004059.6	ARF5	0.336491	cytosolic
ENSG00000004139.9	SARM1	0.242607	cytosolic
ENSG00000004142.7	POLDIP2	-0.000201979	cytosolic
ENSG00000004399.8	PLXND1	1.87488	membrane
ENSG00000004455.12	AK2	-0.391685	cytosolic
ENSG00000004478.5	FKBP4	-0.759648	cytosolic
ENSG00000004487.11	KDM1A	-0.768216	cytosolic
ENSG00000004534.10	RBM6	-0.503461	cytosolic
ENSG00000004660.10	CAMKK1	-0.143675	cytosolic
ENSG00000004700.11	RECQL	-1.58573	cytosolic
ENSG00000004779.5	NDUFAB1	-0.284109	cytosolic
ENSG00000004864.9	SLC25A13	-0.64589	cytosolic
ENSG00000004866.14	ST7	1.52283	membrane
ENSG00000004897.7	CDC27	-0.814191	cytosolic
ENSG00000004975.7	DVL2	-0.641267	cytosolic
ENSG00000005007.8	UPF1	-1.05537	cytosolic
ENSG00000005020.8	SKAP2	-0.927664	cytosolic
ENSG00000005022.5	SLC25A5	-0.234101	cytosolic
ENSG00000005059.11	CCDC109B	0.0774193	cytosolic
ENSG00000005073.5	HOXA11	-0.296965	cytosolic
ENSG00000005075.11	POLR2J	-0.0426352	cytosolic
ENSG00000005100.8	DHX33	-0.340302	cytosolic
ENSG00000005156.7	LIG3	-1.03736	cytosolic
ENSG00000005175.5	RPAP3	-1.30614	cytosolic
ENSG00000005189.15	AC004381.6	-0.412525	cytosolic
ENSG00000005194.10	CIAPIN1	-0.402214	cytosolic
ENSG00000005249.8	PRKAR2B	-0.378017	cytosolic
ENSG00000005302.13	MSL3	-0.201445	cytosolic
ENSG00000005339.8	CREBBP	0.184297	cytosolic
ENSG00000005436.9	GCFC2	-0.409176	cytosolic
ENSG00000005448.12	WDR54	0.276369	cytosolic
ENSG00000005486.12	RHBDD2	2.63409	membrane
ENSG00000005700.10	IBTK	-0.712105	cytosolic
ENSG00000005801.12	ZNF195	-0.281305	cytosolic
ENSG00000005810.13	MYCBP2	-0.710397	cytosolic
ENSG00000005812.6	FBXL3	-0.273026	cytosolic
ENSG00000005882.7	PDK2	-0.00437048	cytosolic
ENSG00000005893.11	LAMP2	4.25032	membrane
ENSG00000005955.8	GGNBP2	-0.80019	cytosolic
ENSG00000006007.7	GDE1	1.32896	NA
ENSG00000006015.13	C19orf60	0.349292	cytosolic
ENSG00000006042.7	TMEM98	2.005	membrane
ENSG00000006118.10	TMEM132A	3.34966	membrane
ENSG00000006125.12	AP2B1	-0.550202	cytosolic
ENSG00000006194.6	ZNF263	-0.028522	cytosolic
ENSG00000006282.15	SPATA20	0.389656	cytosolic
ENSG00000006327.9	TNFRSF12A	2.0335	membrane
ENSG00000006451.3	RALA	-0.399817	cytosolic
ENSG00000006453.9	BAIAP2L1	-0.163091	cytosolic
ENSG00000006530.11	AGK	-0.193055	cytosolic
ENSG00000006576.12	PHTF2	2.71108	membrane
ENSG00000006607.9	FARP2	-0.440862	cytosolic
ENSG00000006625.13	GGCT	-0.620919	cytosolic
ENSG00000006634.3	DBF4	-0.270098	cytosolic
ENSG00000006652.9	IFRD1	-0.167858	cytosolic
ENSG00000006695.6	COX10	0.15982	cytosolic
ENSG00000006704.6	GTF2IRD1	0.37499	cytosolic
ENSG00000006712.10	PAF1	-0.794095	cytosolic
ENSG00000006715.11	VPS41	-0.866657	cytosolic
ENSG00000006744.14	ELAC2	-0.748876	cytosolic
ENSG00000006831.9	ADIPOR2	1.55503	membrane
ENSG00000007047.10	MARK4	0.0433288	cytosolic
ENSG00000007080.6	CCDC124	-0.494526	cytosolic
ENSG00000007168.8	PAFAH1B1	-0.716814	cytosolic
ENSG00000007202.10	KIAA0100	1.40384	NA
ENSG00000007255.6	TRAPPC6A	-0.349708	cytosolic
ENSG00000007264.9	MATK	-0.141084	cytosolic
ENSG00000007341.14	ST7L	2.39581	membrane
ENSG00000007372.16	PAX6	-0.253627	cytosolic
ENSG00000007376.3	RPUSD1	0.257282	cytosolic
ENSG00000007392.12	LUC7L	-0.43486	cytosolic
ENSG00000007520.3	TSR3	-0.0780438	cytosolic
ENSG00000007541.10	PIGQ	2.07404	membrane
ENSG00000007545.11	CRAMP1L	0.168164	cytosolic
ENSG00000007923.11	DNAJC11	-0.598233	cytosolic
ENSG00000007944.10	MYLIP	-0.0410483	cytosolic
ENSG00000007968.6	E2F2	0.323139	cytosolic
ENSG00000008018.8	PSMB1	-0.608567	cytosolic
ENSG00000008128.18	CDK11A	-0.682326	cytosolic
ENSG00000008130.11	NADK	-0.00878473	cytosolic
ENSG00000008282.3	SYPL1	3.64422	membrane
ENSG00000008294.16	SPAG9	-0.677618	cytosolic
ENSG00000008311.10	AASS	0.0506472	cytosolic
ENSG00000008324.6	SS18L2	-0.458038	cytosolic
ENSG00000008382.11	MPND	-0.471451	cytosolic
ENSG00000008394.8	MGST1	2.7165	membrane
ENSG00000008405.7	CRY1	-0.451335	cytosolic
ENSG00000008441.12	NFIX	-0.332161	cytosolic
ENSG00000008517.12	IL32	0.159529	cytosolic
ENSG00000008735.10	MAPK8IP2	-0.405689	cytosolic
ENSG00000008838.13	MED24	0.180948	cytosolic
ENSG00000008952.12	SEC62	2.34194	membrane
ENSG00000008988.5	RPS20	-0.664737	cytosolic
ENSG00000009307.11	CSDE1	-1.0438	cytosolic
ENSG00000009335.13	UBE3C	-0.0481888	cytosolic
ENSG00000009844.11	VTA1	-0.677245	cytosolic
ENSG00000009954.6	BAZ1B	-0.872111	cytosolic
ENSG00000010017.9	RANBP9	-0.278268	cytosolic
ENSG00000010072.11	SPRTN	-0.542662	cytosolic
ENSG00000010165.15	METTL13	-0.53315	cytosolic
ENSG00000010219.9	DYRK4	-0.0966114	cytosolic
ENSG00000010244.12	ZNF207	-0.505251	cytosolic
ENSG00000010256.6	UQCRC1	-0.282177	cytosolic
ENSG00000010270.9	STARD3NL	0.948913	NA
ENSG00000010278.7	CD9	4.59801	membrane
ENSG00000010292.8	NCAPD2	-0.314222	cytosolic
ENSG00000010295.15	IFFO1	0.343285	cytosolic
ENSG00000010361.9	FUZ	0.0590841	cytosolic
ENSG00000010404.13	IDS	0.1744	cytosolic
ENSG00000010539.7	ZNF200	0.00253088	cytosolic
ENSG00000010803.12	SCMH1	-0.106285	cytosolic
ENSG00000010810.13	FYN	0.277231	cytosolic
ENSG00000011007.8	TCEB3	-0.609182	cytosolic
ENSG00000011009.6	LYPLA2	-0.244275	cytosolic
ENSG00000011052.17	NME2	-0.0222735	cytosolic
ENSG00000011105.7	TSPAN9	3.22468	membrane
ENSG00000011132.7	APBA3	0.351695	cytosolic
ENSG00000011143.12	MKS1	-0.377016	cytosolic
ENSG00000011198.3	ABHD5	0.0526715	cytosolic
ENSG00000011201.6	KAL1	4.73179	membrane
ENSG00000011243.13	AKAP8L	-0.695677	cytosolic
ENSG00000011258.11	MBTD1	-0.447432	cytosolic
ENSG00000011260.9	UTP18	-1.3812	cytosolic
ENSG00000011275.14	RNF216	-0.380776	cytosolic
ENSG00000011295.11	TTC19	0.422712	cytosolic
ENSG00000011304.12	PTBP1	-1.05901	cytosolic
ENSG00000011332.15	DPF1	0.0443898	cytosolic
ENSG00000011376.5	LARS2	-0.465128	cytosolic
ENSG00000011451.13	WIZ	-0.0291296	cytosolic
ENSG00000011454.12	RABGAP1	-0.850236	cytosolic
ENSG00000011478.7	QPCTL	3.0396	membrane
ENSG00000011485.10	PPP5C	-0.690228	cytosolic
ENSG00000011638.6	TMEM159	1.06639	NA
ENSG00000012048.15	BRCA1	-0.432462	cytosolic
ENSG00000012061.11	ERCC1	-0.11445	cytosolic
ENSG00000012174.7	MBTPS2	3.77114	membrane
ENSG00000012232.4	EXTL3	2.39841	membrane
ENSG00000012660.9	ELOVL5	2.50794	membrane
ENSG00000012822.11	CALCOCO1	-0.933032	cytosolic
ENSG00000012963.9	UBR7	-0.436479	cytosolic
ENSG00000012983.7	MAP4K5	-0.848471	cytosolic
ENSG00000013275.3	PSMC4	-0.393516	cytosolic
ENSG00000013306.11	SLC25A39	0.152616	cytosolic
ENSG00000013374.11	NUB1	-0.838065	cytosolic
ENSG00000013375.11	PGM3	-0.831409	cytosolic
ENSG00000013441.11	CLK1	-0.18485	cytosolic
ENSG00000013523.5	ANGEL1	2.4032	membrane
ENSG00000013561.13	RNF14	-0.421421	cytosolic
ENSG00000013563.9	DNASE1L1	0.929779	NA
ENSG00000013573.12	DDX11	0.0887124	cytosolic
ENSG00000013583.4	HEBP1	-0.121136	cytosolic
ENSG00000013810.14	TACC3	-0.475033	cytosolic
ENSG00000014138.4	POLA2	-0.635756	cytosolic
ENSG00000014216.11	CAPN1	-0.604762	cytosolic
ENSG00000014641.13	MDH1	-0.798407	cytosolic
ENSG00000014824.9	SLC30A9	-0.339073	cytosolic
ENSG00000014919.8	COX15	-0.259164	cytosolic
ENSG00000015153.10	YAF2	-0.277201	cytosolic
ENSG00000015171.14	ZMYND11	-0.77991	cytosolic
ENSG00000015475.14	BID	0.0883283	cytosolic
ENSG00000015479.13	MATR3	-1.11409	cytosolic
ENSG00000015676.13	NUDCD3	-0.00462189	cytosolic
ENSG00000016864.12	GLT8D1	2.61985	membrane
ENSG00000017260.15	ATP2C1	2.84905	membrane
ENSG00000017797.7	RALBP1	-0.44569	cytosolic
ENSG00000018189.8	RUFY3	0.426282	cytosolic
ENSG00000018408.10	WWTR1	-0.284266	cytosolic
ENSG00000018510.8	AGPS	-0.818574	cytosolic
ENSG00000018610.9	CXorf56	-0.92673	cytosolic
ENSG00000018699.7	TTC27	-0.598137	cytosolic
ENSG00000019995.6	ZRANB1	-0.501792	cytosolic
ENSG00000020129.11	NCDN	-0.242211	cytosolic
ENSG00000020256.15	ZFP64	-0.19651	cytosolic
ENSG00000020426.6	MNAT1	-0.799256	cytosolic
ENSG00000020633.14	RUNX3	0.172521	cytosolic
ENSG00000020922.8	MRE11A	-1.07555	cytosolic
ENSG00000021355.8	SERPINB1	-0.019935	cytosolic
ENSG00000021776.6	AQR	-0.445274	cytosolic
ENSG00000021826.10	CPS1	-0.071017	cytosolic
ENSG00000022267.12	FHL1	-0.0852955	cytosolic
ENSG00000022277.8	RTFDC1	-0.460215	cytosolic
ENSG00000022840.11	RNF10	-0.0104344	cytosolic
ENSG00000022976.11	ZNF839	0.221868	cytosolic
ENSG00000023041.7	ZDHHC6	1.13212	NA
ENSG00000023191.12	RNH1	-0.684822	cytosolic
ENSG00000023228.9	NDUFS1	-0.733633	cytosolic
ENSG00000023330.10	ALAS1	-0.0494074	cytosolic
ENSG00000023572.4	GLRX2	-0.101184	cytosolic
ENSG00000023697.8	DERA	-0.0950492	cytosolic
ENSG00000023734.6	STRAP	-0.546609	cytosolic
ENSG00000023902.9	PLEKHO1	0.322984	cytosolic
ENSG00000023909.5	GCLM	-0.53991	cytosolic
ENSG00000024526.12	DEPDC1	0.144935	cytosolic
ENSG00000024862.12	CCDC28A	-0.411582	cytosolic
ENSG00000025039.10	RRAGD	-0.382675	cytosolic
ENSG00000025156.8	HSF2	-0.65974	cytosolic
ENSG00000025293.11	PHF20	-0.950814	cytosolic
ENSG00000025423.7	HSD17B6	1.77059	membrane
ENSG00000025770.14	NCAPH2	0.0362394	cytosolic
ENSG00000025772.7	TOMM34	-0.196007	cytosolic
ENSG00000025796.9	SEC63	3.07044	membrane
ENSG00000025800.9	KPNA6	-0.686199	cytosolic
ENSG00000026025.9	VIM	-0.814822	cytosolic
ENSG00000026297.11	RNASET2	2.43564	membrane
ENSG00000026508.12	CD44	2.88962	membrane
ENSG00000027001.7	MIPEP	-0.521869	cytosolic
ENSG00000027075.9	PRKCH	-0.335787	cytosolic
ENSG00000027697.8	IFNGR1	3.60381	membrane
ENSG00000027847.9	B4GALT7	1.74938	membrane
ENSG00000028203.13	VEZT	1.58095	membrane
ENSG00000028310.13	BRD9	-0.122975	cytosolic
ENSG00000028528.10	SNX1	-0.325065	cytosolic
ENSG00000028839.5	TBPL1	0.0256051	cytosolic
ENSG00000029153.10	ARNTL2	-0.500421	cytosolic
ENSG00000029363.11	BCLAF1	-1.34665	cytosolic
ENSG00000029364.7	SLC39A9	2.21525	membrane
ENSG00000029639.6	TFB1M	-0.430459	cytosolic
ENSG00000029725.12	RABEP1	-0.39909	cytosolic
ENSG00000029993.10	HMGB3	-0.861083	cytosolic
ENSG00000030066.9	NUP160	-0.612191	cytosolic
ENSG00000030110.8	BAK1	-0.0666308	cytosolic
ENSG00000030582.12	GRN	5.00211	membrane
ENSG00000031691.6	CENPQ	-0.629736	cytosolic
ENSG00000031698.8	SARS	-0.553809	cytosolic
ENSG00000031823.10	RANBP3	0.111842	cytosolic
ENSG00000032389.8	TSSC1	-0.41424	cytosolic
ENSG00000033011.7	ALG1	3.44972	membrane
ENSG00000033030.9	ZCCHC8	-0.221858	cytosolic
ENSG00000033050.3	ABCF2	-1.10506	cytosolic
ENSG00000033100.10	CHPF2	3.31082	membrane
ENSG00000033170.12	FUT8	2.59106	membrane
ENSG00000033178.8	UBA6	-0.994385	cytosolic
ENSG00000033627.10	ATP6V0A1	2.38949	membrane
ENSG00000033800.9	PIAS1	-0.752232	cytosolic
ENSG00000034053.10	APBA2	-0.202109	cytosolic
ENSG00000034152.14	MAP2K3	-0.209655	cytosolic
ENSG00000034510.4	TMSB10	-0.0374784	cytosolic
ENSG00000034693.10	PEX3	-0.354639	cytosolic
ENSG00000034713.3	GABARAPL2	-0.128203	cytosolic
ENSG00000035115.17	SH3YL1	0.290661	cytosolic
ENSG00000035141.3	FAM136A	-0.41554	cytosolic
ENSG00000035499.8	DEPDC1B	-0.0522647	cytosolic
ENSG00000035687.9	ADSS	-0.833941	cytosolic
ENSG00000035862.8	TIMP2	3.73969	membrane
ENSG00000035928.10	RFC1	-0.926381	cytosolic
ENSG00000036054.8	TBC1D23	-0.678151	cytosolic
ENSG00000036257.8	CUL3	-0.525003	cytosolic
ENSG00000036448.5	MYOM2	-0.558956	cytosolic
ENSG00000036549.8	ZZZ3	-0.308217	cytosolic
ENSG00000037241.3	RPL26L1	-0.252423	cytosolic
ENSG00000037280.11	FLT4	0.460105	cytosolic
ENSG00000037474.10	NSUN2	-1.05569	cytosolic
ENSG00000037637.6	FBXO42	-0.193759	cytosolic
ENSG00000037749.7	MFAP3	2.79444	membrane
ENSG00000037757.9	MRI1	0.162724	cytosolic
ENSG00000037897.12	METTL1	-0.227719	cytosolic
ENSG00000038002.4	AGA	3.45666	membrane
ENSG00000038210.9	PI4K2B	-0.51296	cytosolic
ENSG00000038274.12	MAT2B	-0.466577	cytosolic
ENSG00000038358.10	EDC4	-0.674702	cytosolic
ENSG00000038382.13	TRIO	0.323681	cytosolic
ENSG00000038427.11	VCAN	3.51497	membrane
ENSG00000038532.10	CLEC16A	0.0722093	cytosolic
ENSG00000039123.11	SKIV2L2	-1.29735	cytosolic
ENSG00000039319.12	ZFYVE16	-0.090542	cytosolic
ENSG00000039560.9	RAI14	-0.213435	cytosolic
ENSG00000039650.5	PNKP	-0.00367361	cytosolic
ENSG00000040275.12	SPDL1	-0.542092	cytosolic
ENSG00000040341.13	STAU2	-0.897122	cytosolic
ENSG00000040487.8	PQLC2	2.08318	membrane
ENSG00000040633.8	PHF23	0.101582	cytosolic
ENSG00000041357.11	PSMA4	-0.928734	cytosolic
ENSG00000041988.11	THAP3	0.0668543	cytosolic
ENSG00000042088.9	TDP1	-0.228453	cytosolic
ENSG00000042429.6	MED17	-0.461312	cytosolic
ENSG00000042445.9	RETSAT	2.84771	membrane
ENSG00000042753.7	AP2S1	0.267702	cytosolic
ENSG00000043039.5	BARX2	-0.0948727	cytosolic
ENSG00000043355.6	ZIC2	-0.115571	cytosolic
ENSG00000043514.11	TRIT1	-0.0526382	cytosolic
ENSG00000044115.16	CTNNA1	-1.15259	cytosolic
ENSG00000044446.7	PHKA2	0.342856	cytosolic
ENSG00000044574.7	HSPA5	4.32469	membrane
ENSG00000046604.8	DSG2	3.87279	membrane
ENSG00000046647.9	GEMIN8	-0.164455	cytosolic
ENSG00000046653.10	GPM6B	3.88075	membrane
ENSG00000047188.11	YTHDC2	-1.2094	cytosolic
ENSG00000047249.12	ATP6V1H	-0.458941	cytosolic
ENSG00000047315.10	POLR2B	-0.587343	cytosolic
ENSG00000047410.9	TPR	-1.34866	cytosolic
ENSG00000047579.15	DTNBP1	-0.617132	cytosolic
ENSG00000047621.7	C12orf4	-0.751633	cytosolic
ENSG00000047634.10	SCML1	-0.00529964	cytosolic
ENSG00000047849.17	MAP4	-0.650498	cytosolic
ENSG00000047932.9	GOPC	-0.55092	cytosolic
ENSG00000048028.7	USP28	0.00233564	cytosolic
ENSG00000048140.13	TSPAN17	1.0898	NA
ENSG00000048162.15	NOP16	-0.245466	cytosolic
ENSG00000048392.7	RRM2B	-0.627505	cytosolic
ENSG00000048544.5	MRPS10	-0.201575	cytosolic
ENSG00000048740.13	CELF2	-0.385402	cytosolic
ENSG00000048828.12	FAM120A	0.0581238	cytosolic
ENSG00000048991.12	R3HDM1	-0.318994	cytosolic
ENSG00000049167.9	ERCC8	-0.0562773	cytosolic
ENSG00000049245.8	VAMP3	-0.189397	cytosolic
ENSG00000049449.4	RCN1	3.08375	membrane
ENSG00000049541.6	RFC2	-0.466497	cytosolic
ENSG00000049656.9	CLPTM1L	2.3036	membrane
ENSG00000049759.12	NEDD4L	-0.0974803	cytosolic
ENSG00000049860.9	HEXB	4.07856	membrane
ENSG00000050130.13	JKAMP	3.0205	membrane
ENSG00000050393.7	MCUR1	-0.0907766	cytosolic
ENSG00000050405.9	LIMA1	-1.32561	cytosolic
ENSG00000050426.11	LETMD1	0.402589	cytosolic
ENSG00000050748.13	MAPK9	-0.29673	cytosolic
ENSG00000051108.10	HERPUD1	2.04348	membrane
ENSG00000051180.12	RAD51	-0.655019	cytosolic
ENSG00000051382.4	PIK3CB	-0.180741	cytosolic
ENSG00000051523.6	CYBA	4.21694	membrane
ENSG00000051596.5	THOC3	-0.483396	cytosolic
ENSG00000051620.6	HEBP2	0.217092	cytosolic
ENSG00000051825.10	MPHOSPH9	0.244996	cytosolic
ENSG00000052723.7	SIKE1	-0.10638	cytosolic
ENSG00000052749.9	RRP12	-0.546404	cytosolic
ENSG00000052802.8	MSMO1	3.06138	membrane
ENSG00000052841.10	TTC17	1.84893	membrane
ENSG00000053254.11	FOXN3	-0.169952	cytosolic
ENSG00000053371.8	AKR7A2	-0.124134	cytosolic
ENSG00000053372.4	MRTO4	-0.0546638	cytosolic
ENSG00000053501.8	USE1	-0.34103	cytosolic
ENSG00000053770.7	AP5M1	-0.129064	cytosolic
ENSG00000053900.6	ANAPC4	-0.443398	cytosolic
ENSG00000054116.7	TRAPPC3	-0.0693005	cytosolic
ENSG00000054118.9	THRAP3	-1.4928	cytosolic
ENSG00000054148.13	PHPT1	0.199035	cytosolic
ENSG00000054282.11	SDCCAG8	-0.253542	cytosolic
ENSG00000054523.12	KIF1B	-0.636277	cytosolic
ENSG00000054598.5	FOXC1	-0.107158	cytosolic
ENSG00000054793.9	ATP9A	2.27074	membrane
ENSG00000054965.6	FAM168A	-0.173813	cytosolic
ENSG00000055044.6	NOP58	-1.03714	cytosolic
ENSG00000055070.12	SZRD1	-0.156886	cytosolic
ENSG00000055130.11	CUL1	-0.512931	cytosolic
ENSG00000055163.14	CYFIP2	-0.0727772	cytosolic
ENSG00000055208.13	TAB2	-0.0254186	cytosolic
ENSG00000055211.8	GINM1	3.02851	membrane
ENSG00000055332.12	EIF2AK2	-0.99954	cytosolic
ENSG00000055483.15	USP36	-0.0430929	cytosolic
ENSG00000055732.8	MCOLN3	1.82012	membrane
ENSG00000055917.11	PUM2	-0.357317	cytosolic
ENSG00000055950.12	MRPL43	0.099317	cytosolic
ENSG00000056050.6	C4orf27	-0.865332	cytosolic
ENSG00000056097.11	ZFR	-0.516323	cytosolic
ENSG00000056586.11	RC3H2	-0.281143	cytosolic
ENSG00000056661.9	PCGF2	0.0143155	cytosolic
ENSG00000057252.8	SOAT1	3.56291	membrane
ENSG00000057294.9	PKP2	-0.700763	cytosolic
ENSG00000057608.12	GDI2	-0.857345	cytosolic
ENSG00000057663.8	ATG5	-0.428343	cytosolic
ENSG00000057757.5	PITHD1	-0.18432	cytosolic
ENSG00000057935.9	MTA3	-0.37364	cytosolic
ENSG00000058063.11	ATP11B	2.39732	membrane
ENSG00000058262.5	SEC61A1	3.7646	membrane
ENSG00000058272.11	PPP1R12A	-0.537242	cytosolic
ENSG00000058600.11	POLR3E	-0.204956	cytosolic
ENSG00000058673.11	ZC3H11A	0.0488864	cytosolic
ENSG00000058799.9	YIPF1	1.83244	membrane
ENSG00000058804.10	NDC1	2.82935	membrane
ENSG00000059122.12	FLYWCH1	-0.0520723	cytosolic
ENSG00000059145.14	UNKL	-0.154604	cytosolic
ENSG00000059573.4	ALDH18A1	-0.0294049	cytosolic
ENSG00000059588.5	TARBP1	0.10423	cytosolic
ENSG00000059691.7	PET112	-0.632758	cytosolic
ENSG00000059758.3	CDK17	-0.696291	cytosolic
ENSG00000059769.15	DNAJC25	0.882549	NA
ENSG00000060138.8	YBX3	-1.00509	cytosolic
ENSG00000060237.12	WNK1	-0.187673	cytosolic
ENSG00000060339.9	CCAR1	-0.588914	cytosolic
ENSG00000060491.12	OGFR	-0.299256	cytosolic
ENSG00000060656.15	PTPRU	3.50494	membrane
ENSG00000060688.8	SNRNP40	-0.455082	cytosolic
ENSG00000060762.14	MPC1	-0.102843	cytosolic
ENSG00000060971.13	ACAA1	-0.108119	cytosolic
ENSG00000060982.10	BCAT1	-0.752856	cytosolic
ENSG00000061273.13	HDAC7	0.0759179	cytosolic
ENSG00000061676.10	NCKAP1	-0.164556	cytosolic
ENSG00000061794.8	MRPS35	-0.378677	cytosolic
ENSG00000061918.8	GUCY1B3	-0.209901	cytosolic
ENSG00000061936.5	SFSWAP	-0.321411	cytosolic
ENSG00000061938.12	TNK2	-0.222607	cytosolic
ENSG00000062194.11	GPBP1	-0.242448	cytosolic
ENSG00000062485.14	CS	-0.504313	cytosolic
ENSG00000062582.9	MRPS24	0.144614	cytosolic
ENSG00000062598.13	ELMO2	-0.172439	cytosolic
ENSG00000062650.13	WAPAL	-0.784142	cytosolic
ENSG00000062716.6	VMP1	3.08563	membrane
ENSG00000062725.5	APPBP2	-0.41159	cytosolic
ENSG00000062822.8	POLD1	-0.80673	cytosolic
ENSG00000063046.13	EIF4B	-0.936435	cytosolic
ENSG00000063176.11	SPHK2	0.16815	cytosolic
ENSG00000063177.8	RPL18	-0.198947	cytosolic
ENSG00000063180.4	CA11	0.536933	NA
ENSG00000063241.3	ISOC2	0.0468335	cytosolic
ENSG00000063244.8	U2AF2	-0.615153	cytosolic
ENSG00000063245.10	EPN1	0.17132	cytosolic
ENSG00000063322.9	MED29	-0.222633	cytosolic
ENSG00000063587.12	ZNF275	0.191604	cytosolic
ENSG00000063601.12	MTMR1	-0.227041	cytosolic
ENSG00000063854.8	HAGH	0.155528	cytosolic
ENSG00000063978.11	RNF4	-0.183642	cytosolic
ENSG00000064012.17	CASP8	-0.878973	cytosolic
ENSG00000064102.10	ASUN	-0.52822	cytosolic
ENSG00000064115.6	TM7SF3	2.34136	membrane
ENSG00000064199.2	SPA17	-0.44979	cytosolic
ENSG00000064313.7	TAF2	-0.485462	cytosolic
ENSG00000064419.9	TNPO3	-0.308839	cytosolic
ENSG00000064490.9	RFXANK	-0.157267	cytosolic
ENSG00000064545.10	TMEM161A	3.33064	membrane
ENSG00000064601.12	CTSA	3.84583	membrane
ENSG00000064607.12	SUGP2	-0.043102	cytosolic
ENSG00000064651.9	SLC12A2	3.22707	membrane
ENSG00000064652.6	SNX24	-0.587154	cytosolic
ENSG00000064655.14	EYA2	-0.426081	cytosolic
ENSG00000064666.10	CNN2	-0.221804	cytosolic
ENSG00000064703.7	DDX20	-0.71594	cytosolic
ENSG00000064726.5	BTBD1	-0.533939	cytosolic
ENSG00000064763.6	FAR2	-0.686342	cytosolic
ENSG00000064932.11	SBNO2	0.155478	cytosolic
ENSG00000064933.12	PMS1	-0.281554	cytosolic
ENSG00000064961.14	HMG20B	0.0969442	cytosolic
ENSG00000064995.12	TAF11	-0.279332	cytosolic
ENSG00000064999.12	ANKS1A	-0.530058	cytosolic
ENSG00000065000.11	AP3D1	-0.264466	cytosolic
ENSG00000065029.10	ZNF76	-0.381148	cytosolic
ENSG00000065054.9	SLC9A3R2	-0.233122	cytosolic
ENSG00000065057.3	NTHL1	-0.557203	cytosolic
ENSG00000065060.12	UHRF1BP1	-0.220133	cytosolic
ENSG00000065135.7	GNAI3	-0.248326	cytosolic
ENSG00000065150.14	IPO5	-0.591788	cytosolic
ENSG00000065154.7	OAT	-1.01506	cytosolic
ENSG00000065183.11	WDR3	-1.2344	cytosolic
ENSG00000065243.14	PKN2	0.0421674	cytosolic
ENSG00000065268.6	WDR18	-0.239533	cytosolic
ENSG00000065320.4	NTN1	3.35737	membrane
ENSG00000065328.12	MCM10	-1.07998	cytosolic
ENSG00000065427.10	KARS	-0.818403	cytosolic
ENSG00000065457.6	ADAT1	0.330466	cytosolic
ENSG00000065518.7	NDUFB4	-0.0360433	cytosolic
ENSG00000065526.6	SPEN	0.438633	cytosolic
ENSG00000065548.13	ZC3H15	-0.95347	cytosolic
ENSG00000065559.10	MAP2K4	-0.119786	cytosolic
ENSG00000065600.8	TMEM206	2.88426	membrane
ENSG00000065613.9	SLK	-0.618694	cytosolic
ENSG00000065615.9	CYB5R4	-0.40671	cytosolic
ENSG00000065665.16	SEC61A2	2.87138	membrane
ENSG00000065802.7	ASB1	-0.138249	cytosolic
ENSG00000065809.9	FAM107B	-0.341911	cytosolic
ENSG00000065833.7	ME1	-0.567963	cytosolic
ENSG00000065882.11	TBC1D1	-0.245884	cytosolic
ENSG00000065911.7	MTHFD2	-0.550076	cytosolic
ENSG00000065923.5	SLC9A7	2.92684	membrane
ENSG00000065978.13	YBX1	-1.80071	cytosolic
ENSG00000066027.7	PPP2R5A	-0.0970429	cytosolic
ENSG00000066044.9	ELAVL1	-0.476097	cytosolic
ENSG00000066084.8	DIP2B	-0.694923	cytosolic
ENSG00000066117.10	SMARCD1	-0.0181242	cytosolic
ENSG00000066135.8	KDM4A	-0.660788	cytosolic
ENSG00000066136.15	NFYC	-0.0835336	cytosolic
ENSG00000066248.10	NGEF	-0.0963078	cytosolic
ENSG00000066322.8	ELOVL1	3.13934	membrane
ENSG00000066379.10	ZNRD1	-0.273537	cytosolic
ENSG00000066427.17	ATXN3	-0.624284	cytosolic
ENSG00000066455.8	GOLGA5	0.0920276	cytosolic
ENSG00000066468.16	FGFR2	2.75318	membrane
ENSG00000066557.5	LRRC40	-1.05977	cytosolic
ENSG00000066583.7	ISOC1	-0.353019	cytosolic
ENSG00000066629.12	EML1	-0.373533	cytosolic
ENSG00000066651.13	TRMT11	-0.317091	cytosolic
ENSG00000066654.8	THUMPD1	-0.55871	cytosolic
ENSG00000066697.10	MSANTD3	-0.201628	cytosolic
ENSG00000066855.11	MTFR1	-0.339172	cytosolic
ENSG00000066926.6	FECH	-0.325196	cytosolic
ENSG00000066933.11	MYO9A	-0.184129	cytosolic
ENSG00000067057.12	PFKP	-0.624168	cytosolic
ENSG00000067064.6	IDI1	-0.782226	cytosolic
ENSG00000067141.12	NEO1	3.50152	membrane
ENSG00000067167.3	TRAM1	1.9097	membrane
ENSG00000067177.10	PHKA1	-0.205596	cytosolic
ENSG00000067182.3	TNFRSF1A	3.45128	membrane
ENSG00000067225.13	PKM	-1.05207	cytosolic
ENSG00000067334.9	DNTTIP2	-1.38147	cytosolic
ENSG00000067365.10	METTL22	0.494666	cytosolic
ENSG00000067369.9	TP53BP1	-0.704473	cytosolic
ENSG00000067445.16	TRO	0.0416469	cytosolic
ENSG00000067533.5	RRP15	-0.646951	cytosolic
ENSG00000067560.6	RHOA	-0.178654	cytosolic
ENSG00000067596.6	DHX8	-1.07723	cytosolic
ENSG00000067606.11	PRKCZ	-0.369191	cytosolic
ENSG00000067704.8	IARS2	-0.0269527	cytosolic
ENSG00000067829.14	IDH3G	-0.593919	cytosolic
ENSG00000067955.9	CBFB	-0.169693	cytosolic
ENSG00000067992.8	PDK3	-0.154141	cytosolic
ENSG00000068001.9	HYAL2	3.40773	membrane
ENSG00000068028.13	RASSF1	-0.036599	cytosolic
ENSG00000068078.13	FGFR3	2.45218	membrane
ENSG00000068097.10	HEATR6	-0.0135227	cytosolic
ENSG00000068120.10	COASY	-0.116533	cytosolic
ENSG00000068137.10	PLEKHH3	0.140513	cytosolic
ENSG00000068305.13	MEF2A	-0.380338	cytosolic
ENSG00000068308.9	OTUD5	-0.514195	cytosolic
ENSG00000068323.12	TFE3	-0.165759	cytosolic
ENSG00000068366.15	ACSL4	-0.721099	cytosolic
ENSG00000068383.14	INPP5A	-0.359165	cytosolic
ENSG00000068394.9	GPKOW	-0.753088	cytosolic
ENSG00000068400.9	GRIPAP1	-0.73689	cytosolic
ENSG00000068438.10	FTSJ1	-0.15106	cytosolic
ENSG00000068489.8	PRR11	-0.236315	cytosolic
ENSG00000068650.14	ATP11A	2.9728	membrane
ENSG00000068697.6	LAPTM4A	3.83113	membrane
ENSG00000068745.10	IP6K2	-0.367326	cytosolic
ENSG00000068793.13	CYFIP1	-0.366676	cytosolic
ENSG00000068796.12	KIF2A	-0.605908	cytosolic
ENSG00000068878.10	PSME4	-0.22063	cytosolic
ENSG00000068885.10	IFT80	-0.391879	cytosolic
ENSG00000068903.15	SIRT2	0.0072932	cytosolic
ENSG00000068912.9	ERLEC1	2.06162	membrane
ENSG00000069248.9	NUP133	-1.13352	cytosolic
ENSG00000069275.12	NUCKS1	-0.883901	cytosolic
ENSG00000069329.11	VPS35	-0.567361	cytosolic
ENSG00000069345.7	DNAJA2	-1.10328	cytosolic
ENSG00000069509.5	FUNDC1	-0.0157897	cytosolic
ENSG00000069849.6	ATP1B3	3.19158	membrane
ENSG00000069869.11	NEDD4	-0.204798	cytosolic
ENSG00000069956.7	MAPK6	-0.506693	cytosolic
ENSG00000069966.14	GNB5	-0.553584	cytosolic
ENSG00000069998.8	CECR5	-0.342387	cytosolic
ENSG00000070010.14	UFD1L	-0.552704	cytosolic
ENSG00000070018.4	LRP6	1.92367	membrane
ENSG00000070061.10	IKBKAP	-0.952685	cytosolic
ENSG00000070081.11	NUCB2	2.55981	membrane
ENSG00000070087.9	PFN2	-0.204139	cytosolic
ENSG00000070367.11	EXOC5	-0.326008	cytosolic
ENSG00000070413.14	DGCR2	3.91579	membrane
ENSG00000070444.10	MNT	0.0294095	cytosolic
ENSG00000070476.10	ZXDC	0.213067	cytosolic
ENSG00000070495.10	JMJD6	-0.775132	cytosolic
ENSG00000070501.7	POLB	-0.532151	cytosolic
ENSG00000070610.10	GBA2	-0.095911	cytosolic
ENSG00000070614.10	NDST1	1.30283	NA
ENSG00000070669.12	ASNS	-0.783742	cytosolic
ENSG00000070718.7	AP3M2	-0.288714	cytosolic
ENSG00000070756.9	PABPC1	-0.014222	cytosolic
ENSG00000070761.3	C16orf80	-0.355914	cytosolic
ENSG00000070770.4	CSNK2A2	-0.263944	cytosolic
ENSG00000070785.12	EIF2B3	-0.758419	cytosolic
ENSG00000070814.13	TCOF1	-0.505563	cytosolic
ENSG00000070831.11	CDC42	-0.487405	cytosolic
ENSG00000070886.6	EPHA8	2.42372	membrane
ENSG00000070950.5	RAD18	-0.234052	cytosolic
ENSG00000070961.10	ATP2B1	2.78258	membrane
ENSG00000071051.9	NCK2	-0.215425	cytosolic
ENSG00000071054.11	MAP4K4	-0.533797	cytosolic
ENSG00000071082.6	RPL31	-0.706406	cytosolic
ENSG00000071127.12	WDR1	-0.637003	cytosolic
ENSG00000071243.11	ING3	-0.277917	cytosolic
ENSG00000071246.6	VASH1	-0.0196672	cytosolic
ENSG00000071539.9	TRIP13	-0.100055	cytosolic
ENSG00000071553.12	ATP6AP1	4.43307	membrane
ENSG00000071564.10	TCF3	0.00347861	cytosolic
ENSG00000071575.7	TRIB2	0.0715419	cytosolic
ENSG00000071626.12	DAZAP1	-0.490413	cytosolic
ENSG00000071655.13	MBD3	-0.0657747	cytosolic
ENSG00000071794.11	HLTF	-1.5204	cytosolic
ENSG00000071859.10	FAM50A	-0.752282	cytosolic
ENSG00000071889.12	FAM3A	1.48565	NA
ENSG00000071894.10	CPSF1	-0.555701	cytosolic
ENSG00000071994.6	PDCD2	-0.0201703	cytosolic
ENSG00000072041.12	SLC6A15	2.78376	membrane
ENSG00000072042.8	RDH11	3.33645	membrane
ENSG00000072062.9	PRKACA	-0.0952824	cytosolic
ENSG00000072071.12	LPHN1	1.35828	NA
ENSG00000072110.9	ACTN1	-1.42603	cytosolic
ENSG00000072134.11	EPN2	-0.177002	cytosolic
ENSG00000072135.8	PTPN18	0.012271	cytosolic
ENSG00000072210.14	ALDH3A2	-0.506819	cytosolic
ENSG00000072274.8	TFRC	2.65371	membrane
ENSG00000072310.12	SREBF1	2.97863	membrane
ENSG00000072364.8	AFF4	-0.385715	cytosolic
ENSG00000072401.10	UBE2D1	-0.150953	cytosolic
ENSG00000072501.13	SMC1A	-0.63198	cytosolic
ENSG00000072506.8	HSD17B10	-0.414937	cytosolic
ENSG00000072518.16	MARK2	-0.341136	cytosolic
ENSG00000072571.15	HMMR	-0.0499947	cytosolic
ENSG00000072609.13	CHFR	-0.0685312	cytosolic
ENSG00000072682.14	P4HA2	3.60559	membrane
ENSG00000072736.14	NFATC3	-0.234991	cytosolic
ENSG00000072756.12	TRNT1	-0.403544	cytosolic
ENSG00000072778.15	ACADVL	-0.149523	cytosolic
ENSG00000072803.13	FBXW11	-0.414199	cytosolic
ENSG00000072832.10	CRMP1	-0.412139	cytosolic
ENSG00000072849.6	DERL2	2.20649	membrane
ENSG00000072864.8	NDE1	-0.074563	cytosolic
ENSG00000072958.4	AP1M1	-0.308418	cytosolic
ENSG00000073008.10	PVR	3.66986	membrane
ENSG00000073009.8	IKBKG	-0.631965	cytosolic
ENSG00000073050.7	XRCC1	-0.693303	cytosolic
ENSG00000073060.11	SCARB1	3.24779	membrane
ENSG00000073111.9	MCM2	-1.32336	cytosolic
ENSG00000073169.9	SELO	0.273813	cytosolic
ENSG00000073350.9	LLGL2	-0.0928038	cytosolic
ENSG00000073417.10	PDE8A	-0.206303	cytosolic
ENSG00000073536.13	NLE1	-0.373138	cytosolic
ENSG00000073578.12	SDHA	-0.633006	cytosolic
ENSG00000073584.14	SMARCE1	-0.525527	cytosolic
ENSG00000073614.7	KDM5A	-0.54516	cytosolic
ENSG00000073712.9	FERMT2	-0.871469	cytosolic
ENSG00000073792.11	IGF2BP2	-0.538076	cytosolic
ENSG00000073803.9	MAP3K13	-0.35306	cytosolic
ENSG00000073921.13	PICALM	-0.789567	cytosolic
ENSG00000073969.14	NSF	-1.02595	cytosolic
ENSG00000074071.9	MRPS34	0.115061	cytosolic
ENSG00000074201.4	CLNS1A	-0.869098	cytosolic
ENSG00000074219.9	TEAD2	-0.0642411	cytosolic
ENSG00000074266.13	EED	-0.801988	cytosolic
ENSG00000074319.8	TSG101	-0.352195	cytosolic
ENSG00000074356.12	C17orf85	-0.405773	cytosolic
ENSG00000074582.8	BCS1L	-0.217667	cytosolic
ENSG00000074603.14	DPP8	-0.172384	cytosolic
ENSG00000074695.5	LMAN1	3.03755	membrane
ENSG00000074696.8	PTPLAD1	3.88385	membrane
ENSG00000074755.10	ZZEF1	0.144795	cytosolic
ENSG00000074800.9	ENO1	-0.933245	cytosolic
ENSG00000074842.3	C19orf10	3.23153	membrane
ENSG00000074935.9	TUBE1	0.218077	cytosolic
ENSG00000075043.13	KCNQ2	0.917478	NA
ENSG00000075089.5	ACTR6	-1.0578	cytosolic
ENSG00000075131.5	TIPIN	-0.768449	cytosolic
ENSG00000075142.9	SRI	-0.0349589	cytosolic
ENSG00000075151.15	EIF4G3	-0.914751	cytosolic
ENSG00000075188.4	NUP37	-0.945273	cytosolic
ENSG00000075218.14	GTSE1	-0.175173	cytosolic
ENSG00000075234.12	TTC38	-0.202566	cytosolic
ENSG00000075239.9	ACAT1	-0.410987	cytosolic
ENSG00000075240.12	GRAMD4	1.14711	NA
ENSG00000075292.14	ZNF638	-0.641241	cytosolic
ENSG00000075336.7	TIMM21	1.39307	NA
ENSG00000075340.18	ADD2	-0.441759	cytosolic
ENSG00000075407.13	ZNF37A	0.020996	cytosolic
ENSG00000075413.13	MARK3	-0.347858	cytosolic
ENSG00000075415.8	SLC25A3	-0.351946	cytosolic
ENSG00000075618.13	FSCN1	-0.506083	cytosolic
ENSG00000075624.9	ACTB	-0.263344	cytosolic
ENSG00000075702.12	WDR62	-0.0925882	cytosolic
ENSG00000075711.16	DLG1	0.0110973	cytosolic
ENSG00000075785.8	RAB7A	-0.381466	cytosolic
ENSG00000075790.6	BCAP29	2.81097	membrane
ENSG00000075856.7	SART3	-0.721476	cytosolic
ENSG00000075914.8	EXOSC7	-0.050619	cytosolic
ENSG00000075945.8	KIFAP3	-0.61963	cytosolic
ENSG00000075975.11	MKRN2	-0.524778	cytosolic
ENSG00000076003.4	MCM6	-1.15032	cytosolic
ENSG00000076043.5	REXO2	-0.385795	cytosolic
ENSG00000076053.6	RBM7	-0.381624	cytosolic
ENSG00000076108.7	BAZ2A	-0.491484	cytosolic
ENSG00000076242.10	MLH1	-0.729402	cytosolic
ENSG00000076248.6	UNG	-0.574333	cytosolic
ENSG00000076351.8	SLC46A1	3.99351	membrane
ENSG00000076382.12	SPAG5	-0.340238	cytosolic
ENSG00000076513.12	ANKRD13A	-0.201207	cytosolic
ENSG00000076554.11	TPD52	-0.501231	cytosolic
ENSG00000076650.2	GPATCH1	-0.294811	cytosolic
ENSG00000076685.14	NT5C2	-0.766958	cytosolic
ENSG00000076706.10	MCAM	3.91031	membrane
ENSG00000076716.7	GPC4	3.74785	membrane
ENSG00000076924.7	XAB2	-1.01659	cytosolic
ENSG00000076928.13	ARHGEF1	-0.648508	cytosolic
ENSG00000076944.10	STXBP2	-0.0453295	cytosolic
ENSG00000076984.13	MAP2K7	-0.522408	cytosolic
ENSG00000077044.5	DGKD	-0.180348	cytosolic
ENSG00000077097.9	TOP2B	-1.0949	cytosolic
ENSG00000077147.10	TM9SF3	3.42588	membrane
ENSG00000077152.5	UBE2T	-0.529657	cytosolic
ENSG00000077232.12	DNAJC10	2.42463	membrane
ENSG00000077235.13	GTF3C1	-0.313184	cytosolic
ENSG00000077254.10	USP33	-0.427245	cytosolic
ENSG00000077312.4	SNRPA	-0.314309	cytosolic
ENSG00000077348.4	EXOSC5	0.0105577	cytosolic
ENSG00000077380.11	DYNC1I2	-1.07216	cytosolic
ENSG00000077454.11	LRCH4	0.191648	cytosolic
ENSG00000077458.8	FAM76B	-0.297564	cytosolic
ENSG00000077463.10	SIRT6	-0.177787	cytosolic
ENSG00000077514.4	POLD3	-0.485978	cytosolic
ENSG00000077549.13	CAPZB	-0.352519	cytosolic
ENSG00000077684.11	PHF17	-0.343288	cytosolic
ENSG00000077721.11	UBE2A	-0.132415	cytosolic
ENSG00000077782.15	FGFR1	3.10829	membrane
ENSG00000077809.8	GTF2I	-0.329034	cytosolic
ENSG00000077942.13	FBLN1	4.38164	membrane
ENSG00000078070.7	MCCC1	-0.386816	cytosolic
ENSG00000078140.9	UBE2K	-0.544628	cytosolic
ENSG00000078142.7	PIK3C3	-0.478507	cytosolic
ENSG00000078237.4	C12orf5	-0.211209	cytosolic
ENSG00000078246.11	TULP3	-0.284034	cytosolic
ENSG00000078304.15	PPP2R5C	-0.495477	cytosolic
ENSG00000078369.13	GNB1	-0.385298	cytosolic
ENSG00000078399.11	HOXA9	-0.450254	cytosolic
ENSG00000078403.12	MLLT10	-0.21268	cytosolic
ENSG00000078618.15	NRD1	-0.581223	cytosolic
ENSG00000078668.9	VDAC3	-0.635906	cytosolic
ENSG00000078674.13	PCM1	-0.742115	cytosolic
ENSG00000078747.8	ITCH	-0.188797	cytosolic
ENSG00000078808.12	SDF4	3.98915	membrane
ENSG00000078967.8	UBE2D4	0.0376901	cytosolic
ENSG00000079134.7	THOC1	-0.569043	cytosolic
ENSG00000079150.13	FKBP7	2.5528	membrane
ENSG00000079215.9	SLC1A3	3.16931	membrane
ENSG00000079246.11	XRCC5	-1.14331	cytosolic
ENSG00000079257.3	LXN	-0.115582	cytosolic
ENSG00000079277.15	MKNK1	0.096135	cytosolic
ENSG00000079313.7	REXO1	0.318891	cytosolic
ENSG00000079332.10	SAR1A	0.0257953	cytosolic
ENSG00000079387.9	SENP1	-0.393507	cytosolic
ENSG00000079432.3	CIC	0.289319	cytosolic
ENSG00000079459.8	FDFT1	-0.12143	cytosolic
ENSG00000079462.3	PAFAH1B3	-0.0934288	cytosolic
ENSG00000079616.8	KIF22	-0.657229	cytosolic
ENSG00000079739.11	PGM1	-0.645448	cytosolic
ENSG00000079785.10	DDX1	-1.55037	cytosolic
ENSG00000079805.12	DNM2	-0.406466	cytosolic
ENSG00000079819.12	EPB41L2	-0.926574	cytosolic
ENSG00000079931.10	MOXD1	3.87146	membrane
ENSG00000079950.9	STX7	-0.58732	cytosolic
ENSG00000079974.13	RABL2B	0.0247626	cytosolic
ENSG00000079999.9	KEAP1	-0.210712	cytosolic
ENSG00000080189.10	SLC35C2	1.98838	membrane
ENSG00000080371.4	RAB21	-0.610412	cytosolic
ENSG00000080503.15	SMARCA2	-0.789816	cytosolic
ENSG00000080546.9	SESN1	-0.114424	cytosolic
ENSG00000080603.12	SRCAP	0.155508	cytosolic
ENSG00000080608.9	KIAA0020	-1.63092	cytosolic
ENSG00000080815.14	PSEN1	3.16793	membrane
ENSG00000080819.2	CPOX	-0.494587	cytosolic
ENSG00000080822.12	CLDND1	2.26172	membrane
ENSG00000080824.14	HSP90AA1	-1.20752	cytosolic
ENSG00000080986.8	NDC80	-0.757575	cytosolic
ENSG00000081059.15	TCF7	-0.0126972	cytosolic
ENSG00000081087.10	OSTM1	4.01348	membrane
ENSG00000081154.7	PCNP	-0.560917	cytosolic
ENSG00000081177.14	EXD2	2.73558	membrane
ENSG00000081181.3	ARG2	-0.679069	cytosolic
ENSG00000081307.8	UBA5	-0.318969	cytosolic
ENSG00000081377.12	CDC14B	-0.0923917	cytosolic
ENSG00000081692.8	JMJD4	0.0250068	cytosolic
ENSG00000081721.7	DUSP12	-0.547811	cytosolic
ENSG00000081760.12	AACS	-0.134159	cytosolic
ENSG00000081791.4	KIAA0141	0.0160455	cytosolic
ENSG00000081803.11	CADPS2	-0.435566	cytosolic
ENSG00000081870.7	HSPB11	-0.0876284	cytosolic
ENSG00000082014.12	SMARCD3	0.152044	cytosolic
ENSG00000082068.4	WDR70	-0.674673	cytosolic
ENSG00000082146.8	STRADB	-0.0370987	cytosolic
ENSG00000082153.13	BZW1	-0.622092	cytosolic
ENSG00000082212.7	ME2	-0.664285	cytosolic
ENSG00000082213.13	C5orf22	-0.539276	cytosolic
ENSG00000082269.12	FAM135A	-0.253794	cytosolic
ENSG00000082397.11	EPB41L3	-0.620307	cytosolic
ENSG00000082458.7	DLG3	-0.727571	cytosolic
ENSG00000082497.7	SERTAD4	-0.273334	cytosolic
ENSG00000082515.12	MRPL22	-0.397634	cytosolic
ENSG00000082516.8	GEMIN5	-0.661442	cytosolic
ENSG00000082641.11	NFE2L1	3.23344	membrane
ENSG00000082701.10	GSK3B	-0.36587	cytosolic
ENSG00000082781.7	ITGB5	2.39157	membrane
ENSG00000082805.15	ERC1	-0.147528	cytosolic
ENSG00000082898.12	XPO1	-0.255323	cytosolic
ENSG00000082996.15	RNF13	2.26942	membrane
ENSG00000083093.5	PALB2	0.256907	cytosolic
ENSG00000083099.6	LYRM2	-0.30463	cytosolic
ENSG00000083123.10	BCKDHB	-0.49086	cytosolic
ENSG00000083168.5	KAT6A	-0.41559	cytosolic
ENSG00000083312.13	TNPO1	-0.373119	cytosolic
ENSG00000083444.12	PLOD1	3.59631	membrane
ENSG00000083454.17	P2RX5	2.98923	membrane
ENSG00000083457.7	ITGAE	-0.345668	cytosolic
ENSG00000083520.10	DIS3	-1.00749	cytosolic
ENSG00000083544.9	TDRD3	-0.644193	cytosolic
ENSG00000083635.7	NUFIP1	-0.964418	cytosolic
ENSG00000083720.8	OXCT1	-0.670204	cytosolic
ENSG00000083807.5	SLC27A5	-0.488324	cytosolic
ENSG00000083845.4	RPS5	-0.21706	cytosolic
ENSG00000083857.9	FAT1	3.44727	membrane
ENSG00000083896.8	YTHDC1	-1.34215	cytosolic
ENSG00000083937.4	CHMP2B	-0.662256	cytosolic
ENSG00000084070.7	SMAP2	-0.296201	cytosolic
ENSG00000084072.12	PPIE	-0.443591	cytosolic
ENSG00000084073.4	ZMPSTE24	3.54587	membrane
ENSG00000084090.9	STARD7	-0.00963362	cytosolic
ENSG00000084092.6	NOA1	-0.214209	cytosolic
ENSG00000084207.11	GSTP1	-0.198203	cytosolic
ENSG00000084234.12	APLP2	4.42006	membrane
ENSG00000084444.9	KIAA1467	3.68244	membrane
ENSG00000084463.3	WBP11	-0.685085	cytosolic
ENSG00000084623.7	EIF3I	-0.542636	cytosolic
ENSG00000084652.11	TXLNA	-0.289438	cytosolic
ENSG00000084693.11	AGBL5	-0.0884154	cytosolic
ENSG00000084733.6	RAB10	-0.0215176	cytosolic
ENSG00000084754.6	HADHA	-0.938429	cytosolic
ENSG00000084764.6	MAPRE3	0.0383517	cytosolic
ENSG00000084774.9	CAD	-0.645632	cytosolic
ENSG00000085063.10	CD59	3.50967	membrane
ENSG00000085231.9	TAF9	-0.560215	cytosolic
ENSG00000085365.13	SCAMP1	2.35731	membrane
ENSG00000085377.9	PREP	-0.947558	cytosolic
ENSG00000085415.11	SEH1L	-0.430191	cytosolic
ENSG00000085449.10	WDFY1	-0.834432	cytosolic
ENSG00000085491.11	SLC25A24	-0.608023	cytosolic
ENSG00000085563.10	ABCB1	3.38097	membrane
ENSG00000085662.9	AKR1B1	-0.390149	cytosolic
ENSG00000085719.7	CPNE3	-0.867512	cytosolic
ENSG00000085721.8	RRN3	-0.426216	cytosolic
ENSG00000085733.11	CTTN	-0.769948	cytosolic
ENSG00000085760.10	MTIF2	-0.752045	cytosolic
ENSG00000085788.9	DDHD2	-0.445947	cytosolic
ENSG00000085831.11	TTC39A	0.177151	cytosolic
ENSG00000085832.12	EPS15	-0.059035	cytosolic
ENSG00000085840.8	ORC1	-0.948175	cytosolic
ENSG00000085871.4	MGST2	3.0767	membrane
ENSG00000085872.10	CHERP	-0.583614	cytosolic
ENSG00000085978.17	ATG16L1	-0.283309	cytosolic
ENSG00000085998.9	POMGNT1	2.15564	membrane
ENSG00000085999.7	RAD54L	-0.129939	cytosolic
ENSG00000086015.16	MAST2	0.182788	cytosolic
ENSG00000086061.11	DNAJA1	-1.15337	cytosolic
ENSG00000086062.8	B4GALT1	3.90004	membrane
ENSG00000086065.9	CHMP5	-0.739204	cytosolic
ENSG00000086102.14	NFX1	-0.605092	cytosolic
ENSG00000086189.5	DIMT1	-0.123737	cytosolic
ENSG00000086200.12	IPO11	-0.314272	cytosolic
ENSG00000086232.8	EIF2AK1	0.174602	cytosolic
ENSG00000086289.7	EPDR1	2.49913	membrane
ENSG00000086300.11	SNX10	-0.367892	cytosolic
ENSG00000086475.10	SEPHS1	-0.417432	cytosolic
ENSG00000086504.11	MRPL28	-0.693325	cytosolic
ENSG00000086506.2	HBQ1	0.225922	cytosolic
ENSG00000086544.2	ITPKC	-0.402986	cytosolic
ENSG00000086589.7	RBM22	-0.726083	cytosolic
ENSG00000086598.6	TMED2	3.18106	membrane
ENSG00000086619.9	ERO1LB	2.98322	membrane
ENSG00000086666.14	ZFAND6	-0.565816	cytosolic
ENSG00000086712.8	TXLNG	-0.591597	cytosolic
ENSG00000086758.11	HUWE1	-0.13903	cytosolic
ENSG00000086827.4	ZW10	-0.513476	cytosolic
ENSG00000086848.10	ALG9	1.9898	membrane
ENSG00000087053.14	MTMR2	-0.51845	cytosolic
ENSG00000087077.7	TRIP6	-0.355831	cytosolic
ENSG00000087086.9	FTL	-0.893977	cytosolic
ENSG00000087087.14	SRRT	-0.956413	cytosolic
ENSG00000087088.15	BAX	0.11726	cytosolic
ENSG00000087095.8	NLK	-0.119086	cytosolic
ENSG00000087152.11	ATXN7L3	-0.153181	cytosolic
ENSG00000087157.14	PGS1	0.465009	cytosolic
ENSG00000087191.8	PSMC5	-0.689387	cytosolic
ENSG00000087206.12	UIMC1	-0.437035	cytosolic
ENSG00000087253.7	LPCAT2	3.72582	membrane
ENSG00000087263.12	OGFOD1	-0.579474	cytosolic
ENSG00000087269.11	NOP14	-0.51947	cytosolic
ENSG00000087274.12	ADD1	-0.511895	cytosolic
ENSG00000087299.7	L2HGDH	-0.657296	cytosolic
ENSG00000087301.4	TXNDC16	3.61387	membrane
ENSG00000087302.4	C14orf166	-0.614656	cytosolic
ENSG00000087303.12	NID2	3.55125	membrane
ENSG00000087338.4	GMCL1	-0.140867	cytosolic
ENSG00000087365.10	SF3B2	-0.853546	cytosolic
ENSG00000087448.5	KLHL42	-0.07664	cytosolic
ENSG00000087460.19	GNAS	0.127874	cytosolic
ENSG00000087470.13	DNM1L	-0.533549	cytosolic
ENSG00000087502.13	ERGIC2	1.79746	membrane
ENSG00000087586.13	AURKA	-0.533626	cytosolic
ENSG00000087884.10	AAMDC	-0.352295	cytosolic
ENSG00000087995.11	METTL2A	0.197121	cytosolic
ENSG00000088035.11	ALG6	3.16373	membrane
ENSG00000088038.13	CNOT3	-0.283393	cytosolic
ENSG00000088205.8	DDX18	-1.34291	cytosolic
ENSG00000088247.11	KHSRP	-0.75317	cytosolic
ENSG00000088256.4	GNA11	-0.0407263	cytosolic
ENSG00000088298.8	EDEM2	2.41458	membrane
ENSG00000088305.14	DNMT3B	-0.435293	cytosolic
ENSG00000088325.11	TPX2	-0.660973	cytosolic
ENSG00000088356.4	PDRG1	-0.410057	cytosolic
ENSG00000088367.16	EPB41L1	-0.292055	cytosolic
ENSG00000088387.13	DOCK9	-0.387336	cytosolic
ENSG00000088448.10	ANKRD10	0.286444	cytosolic
ENSG00000088451.6	TGDS	-0.439197	cytosolic
ENSG00000088682.9	COQ9	0.198801	cytosolic
ENSG00000088727.8	KIF9	-0.09356	cytosolic
ENSG00000088766.7	CRLS1	-0.0854664	cytosolic
ENSG00000088832.10	FKBP1A	-0.0621048	cytosolic
ENSG00000088833.13	NSFL1C	-0.619383	cytosolic
ENSG00000088876.7	ZNF343	-0.471263	cytosolic
ENSG00000088888.13	MAVS	0.0945691	cytosolic
ENSG00000088930.6	XRN2	-0.954969	cytosolic
ENSG00000088986.6	DYNLL1	-0.164622	cytosolic
ENSG00000088992.13	TESC	0.271979	cytosolic
ENSG00000089006.12	SNX5	-0.155181	cytosolic
ENSG00000089009.11	RPL6	-0.932849	cytosolic
ENSG00000089022.9	MAPKAPK5	0.0936014	cytosolic
ENSG00000089050.10	RBBP9	-0.268616	cytosolic
ENSG00000089053.8	ANAPC5	0.444571	cytosolic
ENSG00000089057.10	SLC23A2	3.01343	membrane
ENSG00000089063.10	TMEM230	0.538761	NA
ENSG00000089094.12	KDM2B	-0.280981	cytosolic
ENSG00000089154.6	GCN1L1	-0.244213	cytosolic
ENSG00000089157.11	RPLP0	-0.51674	cytosolic
ENSG00000089159.11	PXN	0.130134	cytosolic
ENSG00000089195.10	TRMT6	-0.752493	cytosolic
ENSG00000089220.4	PEBP1	-0.580971	cytosolic
ENSG00000089248.6	ERP29	1.87573	membrane
ENSG00000089280.14	FUS	-1.38071	cytosolic
ENSG00000089289.11	IGBP1	-0.592216	cytosolic
ENSG00000089327.10	FXYD5	2.76504	membrane
ENSG00000089335.16	ZNF302	-0.528714	cytosolic
ENSG00000089351.10	GRAMD1A	1.00051	NA
ENSG00000089486.12	CDIP1	0.0902036	cytosolic
ENSG00000089597.12	GANAB	3.19378	membrane
ENSG00000089685.10	BIRC5	-0.1538	cytosolic
ENSG00000089693.6	MLF2	-0.140851	cytosolic
ENSG00000089737.11	DDX24	-0.741248	cytosolic
ENSG00000089818.12	NECAP1	-0.35155	cytosolic
ENSG00000089876.7	DHX32	-0.311126	cytosolic
ENSG00000089902.8	RCOR1	-0.530883	cytosolic
ENSG00000089916.13	GPATCH2L	0.0122269	cytosolic
ENSG00000090013.5	BLVRB	-0.433016	cytosolic
ENSG00000090054.9	SPTLC1	3.12495	membrane
ENSG00000090060.13	PAPOLA	-0.389051	cytosolic
ENSG00000090061.13	CCNK	-0.248727	cytosolic
ENSG00000090263.11	MRPS33	-0.135256	cytosolic
ENSG00000090266.8	NDUFB2	-0.0176434	cytosolic
ENSG00000090273.9	NUDC	-0.440191	cytosolic
ENSG00000090316.11	MAEA	-0.334049	cytosolic
ENSG00000090372.10	STRN4	0.145893	cytosolic
ENSG00000090432.5	MUL1	1.68719	membrane
ENSG00000090447.7	TFAP4	-0.364187	cytosolic
ENSG00000090470.10	PDCD7	-0.337653	cytosolic
ENSG00000090487.6	SPG21	0.227027	cytosolic
ENSG00000090520.6	DNAJB11	3.59466	membrane
ENSG00000090565.11	RAB11FIP3	-0.299681	cytosolic
ENSG00000090581.5	GNPTG	1.83788	membrane
ENSG00000090615.8	GOLGA3	-0.414097	cytosolic
ENSG00000090621.9	PABPC4	-0.59668	cytosolic
ENSG00000090661.7	CERS4	2.42282	membrane
ENSG00000090686.11	USP48	-0.551674	cytosolic
ENSG00000090776.5	EFNB1	3.41536	membrane
ENSG00000090861.11	AARS	-1.13648	cytosolic
ENSG00000090863.7	GLG1	3.81809	membrane
ENSG00000090889.10	KIF4A	-0.7896	cytosolic
ENSG00000090905.13	TNRC6A	-0.355728	cytosolic
ENSG00000090924.10	PLEKHG2	0.351671	cytosolic
ENSG00000090932.6	DLL3	0.442031	cytosolic
ENSG00000090971.4	NAT14	2.27029	membrane
ENSG00000091009.6	RBM27	-0.482696	cytosolic
ENSG00000091039.12	OSBPL8	-0.499396	cytosolic
ENSG00000091127.9	PUS7	-0.281572	cytosolic
ENSG00000091129.15	NRCAM	2.55191	membrane
ENSG00000091136.9	LAMB1	3.2221	membrane
ENSG00000091140.8	DLD	-1.05867	cytosolic
ENSG00000091164.8	TXNL1	-0.499819	cytosolic
ENSG00000091317.7	CMTM6	2.99534	membrane
ENSG00000091436.12	MLTK	-0.503196	cytosolic
ENSG00000091483.6	FH	-0.735454	cytosolic
ENSG00000091527.11	CDV3	-0.736078	cytosolic
ENSG00000091542.8	ALKBH5	0.136154	cytosolic
ENSG00000091640.3	SPAG7	-0.426607	cytosolic
ENSG00000091651.4	ORC6	-0.0561363	cytosolic
ENSG00000091732.11	ZC3HC1	-0.404016	cytosolic
ENSG00000091947.5	TMEM101	1.81611	membrane
ENSG00000092010.10	PSME1	-0.214751	cytosolic
ENSG00000092020.6	PPP2R3C	-0.320258	cytosolic
ENSG00000092036.12	HAUS4	-0.407664	cytosolic
ENSG00000092094.6	OSGEP	-0.366195	cytosolic
ENSG00000092108.16	SCFD1	-0.638771	cytosolic
ENSG00000092148.8	HECTD1	-0.4152	cytosolic
ENSG00000092199.13	HNRNPC	-1.14169	cytosolic
ENSG00000092201.5	SUPT16H	-1.79677	cytosolic
ENSG00000092203.9	TOX4	-0.526174	cytosolic
ENSG00000092208.12	GEMIN2	-0.745752	cytosolic
ENSG00000092330.11	TINF2	0.0658517	cytosolic
ENSG00000092439.9	TRPM7	1.29929	NA
ENSG00000092445.7	TYRO3	2.78394	membrane
ENSG00000092470.7	WDR76	-0.728228	cytosolic
ENSG00000092531.5	SNAP23	-0.463075	cytosolic
ENSG00000092621.7	PHGDH	-0.817669	cytosolic
ENSG00000092820.13	EZR	-0.559522	cytosolic
ENSG00000092841.14	MYL6	-0.334505	cytosolic
ENSG00000092847.6	AGO1	-0.244945	cytosolic
ENSG00000092853.9	CLSPN	-1.09918	cytosolic
ENSG00000092931.7	MFSD11	2.26475	membrane
ENSG00000092964.12	DPYSL2	-1.02349	cytosolic
ENSG00000093000.14	NUP50	-0.415968	cytosolic
ENSG00000093009.5	CDC45	-0.329909	cytosolic
ENSG00000093010.7	COMT	3.24623	membrane
ENSG00000093144.14	ECHDC1	-0.55745	cytosolic
ENSG00000093167.13	LRRFIP2	-0.352867	cytosolic
ENSG00000094631.14	HDAC6	-0.778411	cytosolic
ENSG00000094804.5	CDC6	-0.89431	cytosolic
ENSG00000094841.9	UPRT	-0.539719	cytosolic
ENSG00000094880.6	CDC23	-0.643121	cytosolic
ENSG00000094914.8	AAAS	-0.399341	cytosolic
ENSG00000094916.9	CBX5	-0.312489	cytosolic
ENSG00000094975.9	SUCO	3.29193	membrane
ENSG00000095002.8	MSH2	-1.46279	cytosolic
ENSG00000095059.11	DHPS	-0.293491	cytosolic
ENSG00000095066.7	HOOK2	-0.0810735	cytosolic
ENSG00000095139.9	ARCN1	-0.602189	cytosolic
ENSG00000095209.7	TMEM38B	3.42295	membrane
ENSG00000095319.10	NUP188	-0.470651	cytosolic
ENSG00000095380.10	NANS	-0.682435	cytosolic
ENSG00000095485.12	CWF19L1	-0.596454	cytosolic
ENSG00000095564.9	BTAF1	0.166767	cytosolic
ENSG00000095574.7	IKZF5	-0.187935	cytosolic
ENSG00000095739.7	BAMBI	3.12902	membrane
ENSG00000095787.17	WAC	-0.142251	cytosolic
ENSG00000095794.15	CREM	-0.219342	cytosolic
ENSG00000095906.12	NUBP2	-0.150889	cytosolic
ENSG00000096060.10	FKBP5	-0.622185	cytosolic
ENSG00000096063.10	SRPK1	-0.581362	cytosolic
ENSG00000096080.7	MRPS18A	-0.206649	cytosolic
ENSG00000096092.5	TMEM14A	1.16654	NA
ENSG00000096384.15	HSP90AB1	-1.31471	cytosolic
ENSG00000096401.7	CDC5L	-1.58517	cytosolic
ENSG00000096433.6	ITPR3	0.857529	NA
ENSG00000096696.9	DSP	-0.700147	cytosolic
ENSG00000096717.7	SIRT1	-0.495466	cytosolic
ENSG00000096746.13	HNRNPH3	-0.985998	cytosolic
ENSG00000097007.13	ABL1	0.110228	cytosolic
ENSG00000097021.15	ACOT7	-0.492847	cytosolic
ENSG00000097033.10	SH3GLB1	-0.279626	cytosolic
ENSG00000097046.8	CDC7	-0.585004	cytosolic
ENSG00000099194.5	SCD	2.79322	membrane
ENSG00000099203.2	TMED1	3.43853	membrane
ENSG00000099204.14	ABLIM1	-0.349353	cytosolic
ENSG00000099219.9	ERMP1	2.73137	membrane
ENSG00000099246.12	RAB18	-0.448974	cytosolic
ENSG00000099282.5	TSPAN15	3.22787	membrane
ENSG00000099284.9	H2AFY2	-0.508979	cytosolic
ENSG00000099290.11	FAM21A	0.196928	cytosolic
ENSG00000099330.4	OCEL1	0.278085	cytosolic
ENSG00000099331.9	MYO9B	-0.160587	cytosolic
ENSG00000099341.7	PSMD8	-0.00151079	cytosolic
ENSG00000099364.12	FBXL19	-0.165531	cytosolic
ENSG00000099381.12	SETD1A	0.114868	cytosolic
ENSG00000099385.7	BCL7C	0.0723767	cytosolic
ENSG00000099622.9	CIRBP	-0.4887	cytosolic
ENSG00000099624.3	ATP5D	0.427012	cytosolic
ENSG00000099783.7	HNRNPM	-1.80883	cytosolic
ENSG00000099795.2	NDUFB7	0.208005	cytosolic
ENSG00000099797.7	TECR	2.72441	membrane
ENSG00000099800.3	TIMM13	-0.328872	cytosolic
ENSG00000099804.4	CDC34	-0.0753381	cytosolic
ENSG00000099810.14	MTAP	-0.466897	cytosolic
ENSG00000099817.7	POLR2E	-0.307573	cytosolic
ENSG00000099821.9	POLRMT	-0.197541	cytosolic
ENSG00000099864.13	PALM	-0.0136443	cytosolic
ENSG00000099875.10	MKNK2	0.131226	cytosolic
ENSG00000099899.10	TRMT2A	-0.216659	cytosolic
ENSG00000099901.12	RANBP1	-0.0583328	cytosolic
ENSG00000099904.11	ZDHHC8	1.79268	membrane
ENSG00000099910.12	KLHL22	0.0285649	cytosolic
ENSG00000099917.13	MED15	0.0352595	cytosolic
ENSG00000099940.7	SNAP29	-0.151851	cytosolic
ENSG00000099942.8	CRKL	0.255329	cytosolic
ENSG00000099949.14	LZTR1	-0.153361	cytosolic
ENSG00000099956.13	SMARCB1	-0.270582	cytosolic
ENSG00000099958.10	DERL3	1.55869	membrane
ENSG00000099968.13	BCL2L13	-0.0889808	cytosolic
ENSG00000099977.9	DDT	0.496153	cytosolic
ENSG00000099991.12	CABIN1	-0.170153	cytosolic
ENSG00000099995.14	SF3A1	-0.582206	cytosolic
ENSG00000099999.10	RNF215	2.77488	membrane
ENSG00000100014.15	SPECC1L	-0.548474	cytosolic
ENSG00000100023.13	PPIL2	-0.967272	cytosolic
ENSG00000100028.7	SNRPD3	-0.405523	cytosolic
ENSG00000100029.13	PES1	-0.647879	cytosolic
ENSG00000100030.10	MAPK1	-0.172756	cytosolic
ENSG00000100034.9	PPM1F	-0.240527	cytosolic
ENSG00000100038.15	TOP3B	0.0788516	cytosolic
ENSG00000100056.7	DGCR14	-0.527026	cytosolic
ENSG00000100075.5	SLC25A1	0.141632	cytosolic
ENSG00000100083.14	GGA1	-0.141277	cytosolic
ENSG00000100084.10	HIRA	-0.364046	cytosolic
ENSG00000100097.7	LGALS1	-0.0436906	cytosolic
ENSG00000100099.16	HPS4	0.0652337	cytosolic
ENSG00000100101.13	NOL12	-0.256582	cytosolic
ENSG00000100104.8	SRRD	0.123332	cytosolic
ENSG00000100106.15	TRIOBP	0.0271991	cytosolic
ENSG00000100109.12	TFIP11	-0.91912	cytosolic
ENSG00000100116.12	GCAT	-0.116094	cytosolic
ENSG00000100124.8	ANKRD54	-0.043673	cytosolic
ENSG00000100129.13	EIF3L	-0.440411	cytosolic
ENSG00000100138.9	NHP2L1	-0.0683506	cytosolic
ENSG00000100139.9	MICALL1	-0.0639579	cytosolic
ENSG00000100142.10	POLR2F	-0.0347324	cytosolic
ENSG00000100151.11	PICK1	-0.400565	cytosolic
ENSG00000100162.10	CENPM	0.124718	cytosolic
ENSG00000100167.15	2003-09-01	-0.0603639	cytosolic
ENSG00000100196.6	KDELR3	3.06962	membrane
ENSG00000100207.14	TCF20	-0.265442	cytosolic
ENSG00000100209.5	HSCB	-0.152173	cytosolic
ENSG00000100211.6	CBY1	-0.296581	cytosolic
ENSG00000100216.4	TOMM22	0.176279	cytosolic
ENSG00000100219.12	XBP1	2.17449	membrane
ENSG00000100220.7	RTCB	-0.968343	cytosolic
ENSG00000100221.6	JOSD1	0.289077	cytosolic
ENSG00000100225.13	FBXO7	-0.154845	cytosolic
ENSG00000100226.11	GTPBP1	-0.422577	cytosolic
ENSG00000100227.13	POLDIP3	-0.698595	cytosolic
ENSG00000100234.11	TIMP3	4.44467	membrane
ENSG00000100239.11	PPP6R2	0.0640558	cytosolic
ENSG00000100241.16	SBF1	-0.181513	cytosolic
ENSG00000100242.11	SUN2	3.46087	membrane
ENSG00000100246.8	DNAL4	0.066347	cytosolic
ENSG00000100258.13	LMF2	3.88106	membrane
ENSG00000100263.9	RHBDD3	1.58139	membrane
ENSG00000100266.13	PACSIN2	-0.675936	cytosolic
ENSG00000100280.12	AP1B1	-0.176805	cytosolic
ENSG00000100281.9	HMGXB4	-0.268633	cytosolic
ENSG00000100288.15	CHKB	0.498554	cytosolic
ENSG00000100294.8	MCAT	0.0773817	cytosolic
ENSG00000100296.9	THOC5	-0.485147	cytosolic
ENSG00000100297.11	MCM5	-1.09876	cytosolic
ENSG00000100300.13	TSPO	0.499643	cytosolic
ENSG00000100304.12	TTLL12	-0.289911	cytosolic
ENSG00000100316.11	RPL3	-0.898179	cytosolic
ENSG00000100319.11	ZMAT5	-0.329461	cytosolic
ENSG00000100320.18	RBFOX2	-0.434104	cytosolic
ENSG00000100321.10	SYNGR1	2.71686	membrane
ENSG00000100324.9	TAB1	-0.490644	cytosolic
ENSG00000100325.10	ASCC2	0.0926194	cytosolic
ENSG00000100330.11	MTMR3	-0.11799	cytosolic
ENSG00000100335.8	MIEF1	-0.0911433	cytosolic
ENSG00000100345.16	MYH9	-1.09028	cytosolic
ENSG00000100347.10	SAMM50	-0.198291	cytosolic
ENSG00000100348.5	TXN2	-0.181303	cytosolic
ENSG00000100350.10	FOXRED2	0.959974	NA
ENSG00000100353.13	EIF3D	-0.914245	cytosolic
ENSG00000100359.16	SGSM3	-0.194913	cytosolic
ENSG00000100364.14	KIAA0930	-0.190247	cytosolic
ENSG00000100372.10	SLC25A17	0.152823	cytosolic
ENSG00000100376.7	FAM118A	0.0441689	cytosolic
ENSG00000100379.13	KCTD17	-0.511597	cytosolic
ENSG00000100380.8	ST13	-0.746749	cytosolic
ENSG00000100387.8	RBX1	-0.0397007	cytosolic
ENSG00000100393.9	EP300	0.143784	cytosolic
ENSG00000100395.10	L3MBTL2	-0.125549	cytosolic
ENSG00000100401.15	RANGAP1	-0.487509	cytosolic
ENSG00000100403.10	ZC3H7B	-0.438669	cytosolic
ENSG00000100410.3	PHF5A	-0.342954	cytosolic
ENSG00000100412.11	ACO2	-0.328606	cytosolic
ENSG00000100413.12	POLR3H	-0.0129962	cytosolic
ENSG00000100416.8	TRMU	-0.143904	cytosolic
ENSG00000100417.7	PMM1	-0.0600935	cytosolic
ENSG00000100418.7	DESI1	0.0399901	cytosolic
ENSG00000100422.9	CERK	-0.213734	cytosolic
ENSG00000100425.14	BRD1	-0.831504	cytosolic
ENSG00000100426.6	ZBED4	0.122656	cytosolic
ENSG00000100441.5	KHNYN	-0.440414	cytosolic
ENSG00000100442.6	FKBP3	-0.653298	cytosolic
ENSG00000100445.12	SDR39U1	-0.102938	cytosolic
ENSG00000100461.13	RBM23	-0.500835	cytosolic
ENSG00000100462.11	PRMT5	-0.754801	cytosolic
ENSG00000100473.11	COCH	3.55015	membrane
ENSG00000100479.8	POLE2	-0.444613	cytosolic
ENSG00000100504.12	PYGL	-0.54862	cytosolic
ENSG00000100519.7	PSMC6	-0.800176	cytosolic
ENSG00000100522.4	GNPNAT1	-0.425575	cytosolic
ENSG00000100526.15	CDKN3	-0.181542	cytosolic
ENSG00000100528.7	CNIH1	2.36106	membrane
ENSG00000100532.7	CGRRF1	1.57697	membrane
ENSG00000100554.7	ATP6V1D	-0.408682	cytosolic
ENSG00000100564.4	PIGH	2.60801	membrane
ENSG00000100567.8	PSMA3	-0.775059	cytosolic
ENSG00000100568.6	VTI1B	-0.409615	cytosolic
ENSG00000100575.9	TIMM9	0.0648609	cytosolic
ENSG00000100577.14	GSTZ1	-0.0289921	cytosolic
ENSG00000100580.7	TMED8	-0.333269	cytosolic
ENSG00000100591.3	AHSA1	-0.52017	cytosolic
ENSG00000100596.2	SPTLC2	2.66542	membrane
ENSG00000100600.10	LGMN	4.3537	membrane
ENSG00000100603.9	SNW1	-1.0303	cytosolic
ENSG00000100605.12	ITPK1	-0.200459	cytosolic
ENSG00000100612.9	DHRS7	3.28452	membrane
ENSG00000100614.13	PPM1A	-0.219994	cytosolic
ENSG00000100632.6	ERH	-0.160547	cytosolic
ENSG00000100644.12	HIF1A	-0.925779	cytosolic
ENSG00000100650.11	SRSF5	-0.753613	cytosolic
ENSG00000100664.6	EIF5	-0.377117	cytosolic
ENSG00000100697.10	DICER1	-0.240178	cytosolic
ENSG00000100711.9	ZFYVE21	-0.14123	cytosolic
ENSG00000100714.11	MTHFD1	-1.11676	cytosolic
ENSG00000100722.14	ZC3H14	-0.681883	cytosolic
ENSG00000100726.10	TELO2	-0.245933	cytosolic
ENSG00000100744.10	GSKIP	-0.302567	cytosolic
ENSG00000100749.3	VRK1	-1.26704	cytosolic
ENSG00000100764.9	PSMC1	-0.47473	cytosolic
ENSG00000100796.13	SMEK1	-0.0905642	cytosolic
ENSG00000100804.14	PSMB5	-0.456518	cytosolic
ENSG00000100811.6	YY1	-0.307927	cytosolic
ENSG00000100813.10	ACIN1	-0.446479	cytosolic
ENSG00000100814.13	CCNB1IP1	-0.18187	cytosolic
ENSG00000100823.7	APEX1	-0.645701	cytosolic
ENSG00000100836.6	PABPN1	-0.494601	cytosolic
ENSG00000100852.8	ARHGAP5	-0.311051	cytosolic
ENSG00000100865.10	CINP	-0.273149	cytosolic
ENSG00000100883.7	SRP54	-1.18202	cytosolic
ENSG00000100888.8	CHD8	-0.181541	cytosolic
ENSG00000100889.7	PCK2	-0.285862	cytosolic
ENSG00000100890.11	KIAA0391	-0.459753	cytosolic
ENSG00000100897.13	DCAF11	-0.39463	cytosolic
ENSG00000100902.6	PSMA6	-0.399432	cytosolic
ENSG00000100906.6	NFKBIA	-0.663901	cytosolic
ENSG00000100908.9	EMC9	-0.147704	cytosolic
ENSG00000100911.9	PSME2	-0.295706	cytosolic
ENSG00000100916.9	BRMS1L	-0.648855	cytosolic
ENSG00000100926.10	TM9SF1	3.50557	membrane
ENSG00000100934.10	SEC23A	-0.734976	cytosolic
ENSG00000100938.13	GMPR2	-0.585614	cytosolic
ENSG00000100941.4	PNN	-0.491263	cytosolic
ENSG00000100949.10	RABGGTA	-0.42414	cytosolic
ENSG00000100968.9	NFATC4	0.143243	cytosolic
ENSG00000100982.7	PCIF1	0.164334	cytosolic
ENSG00000100983.5	GSS	-0.318544	cytosolic
ENSG00000100991.7	TRPC4AP	-0.411801	cytosolic
ENSG00000100994.7	PYGB	-0.612844	cytosolic
ENSG00000100997.14	ABHD12	2.74623	membrane
ENSG00000101000.4	PROCR	1.9834	membrane
ENSG00000101003.8	GINS1	-0.0393196	cytosolic
ENSG00000101019.17	UQCC1	0.36463	cytosolic
ENSG00000101040.15	ZMYND8	-0.466503	cytosolic
ENSG00000101052.8	IFT52	-0.326231	cytosolic
ENSG00000101057.11	MYBL2	-0.296913	cytosolic
ENSG00000101079.16	NDRG3	-0.262059	cytosolic
ENSG00000101084.12	C20orf24	1.00509	NA
ENSG00000101098.8	RIMS4	-0.430892	cytosolic
ENSG00000101104.8	PABPC1L	1.6985	membrane
ENSG00000101109.7	STK4	-0.392016	cytosolic
ENSG00000101126.11	ADNP	-0.229825	cytosolic
ENSG00000101132.5	PFDN4	-0.427303	cytosolic
ENSG00000101138.7	CSTF1	-0.0453126	cytosolic
ENSG00000101144.8	BMP7	2.2462	membrane
ENSG00000101146.8	RAE1	-0.511135	cytosolic
ENSG00000101150.13	TPD52L2	-0.2938	cytosolic
ENSG00000101152.6	DNAJC5	-0.185162	cytosolic
ENSG00000101158.8	NELFCD	-0.11446	cytosolic
ENSG00000101160.9	CTSZ	3.27681	membrane
ENSG00000101161.6	PRPF6	-1.34021	cytosolic
ENSG00000101166.11	SLMO2	-0.362794	cytosolic
ENSG00000101181.13	MTG2	0.0259455	cytosolic
ENSG00000101182.10	PSMA7	0.00204347	cytosolic
ENSG00000101187.11	SLCO4A1	3.65649	membrane
ENSG00000101189.5	MRGBP	-0.281556	cytosolic
ENSG00000101190.8	TCFL5	-0.0977489	cytosolic
ENSG00000101193.6	GID8	-0.190323	cytosolic
ENSG00000101199.8	ARFGAP1	-0.402878	cytosolic
ENSG00000101210.6	EEF1A2	-0.439079	cytosolic
ENSG00000101220.13	C20orf27	0.0139111	cytosolic
ENSG00000101224.13	CDC25B	-0.234422	cytosolic
ENSG00000101246.15	ARFRP1	-0.200799	cytosolic
ENSG00000101247.13	NDUFAF5	-0.0976606	cytosolic
ENSG00000101255.6	TRIB3	0.190814	cytosolic
ENSG00000101266.12	CSNK2A1	-0.615004	cytosolic
ENSG00000101290.9	CDS2	2.86586	membrane
ENSG00000101294.12	HM13	2.5072	membrane
ENSG00000101310.10	SEC23B	-0.901338	cytosolic
ENSG00000101337.11	TM9SF4	3.2342	membrane
ENSG00000101343.10	CRNKL1	-1.06877	cytosolic
ENSG00000101346.7	POFUT1	2.93448	membrane
ENSG00000101347.7	SAMHD1	-0.922484	cytosolic
ENSG00000101350.6	KIF3B	-0.284338	cytosolic
ENSG00000101361.10	NOP56	0.112633	cytosolic
ENSG00000101363.8	MANBAL	1.36969	NA
ENSG00000101365.16	IDH3B	-0.516755	cytosolic
ENSG00000101367.8	MAPRE1	-0.71046	cytosolic
ENSG00000101391.16	CDK5RAP1	-0.83314	cytosolic
ENSG00000101407.8	TTI1	0.208809	cytosolic
ENSG00000101412.9	E2F1	0.0751722	cytosolic
ENSG00000101413.7	RPRD1B	-0.767523	cytosolic
ENSG00000101421.3	CHMP4B	-0.282263	cytosolic
ENSG00000101439.4	CST3	3.92521	membrane
ENSG00000101444.8	AHCY	-0.588479	cytosolic
ENSG00000101447.9	FAM83D	-0.273454	cytosolic
ENSG00000101457.8	DNTTIP1	-0.216418	cytosolic
ENSG00000101464.6	PIGU	3.85683	membrane
ENSG00000101473.12	ACOT8	-0.0283605	cytosolic
ENSG00000101474.7	APMAP	3.80958	membrane
ENSG00000101544.4	ADNP2	-0.0677672	cytosolic
ENSG00000101546.8	RBFA	-0.27229	cytosolic
ENSG00000101557.10	USP14	-0.855382	cytosolic
ENSG00000101558.9	VAPA	-0.364844	cytosolic
ENSG00000101596.10	SMCHD1	-0.866121	cytosolic
ENSG00000101608.8	MYL12A	-0.392578	cytosolic
ENSG00000101654.13	RNMT	-0.670421	cytosolic
ENSG00000101752.7	MIB1	-0.721911	cytosolic
ENSG00000101773.12	RBBP8	-0.200165	cytosolic
ENSG00000101782.10	RIOK3	-0.698125	cytosolic
ENSG00000101811.9	CSTF2	-0.915781	cytosolic
ENSG00000101843.14	PSMD10	-0.530925	cytosolic
ENSG00000101849.11	TBL1X	-0.283702	cytosolic
ENSG00000101856.8	PGRMC1	3.766	membrane
ENSG00000101868.6	POLA1	-1.10904	cytosolic
ENSG00000101871.10	MID1	0.142415	cytosolic
ENSG00000101882.5	NKAP	-0.659218	cytosolic
ENSG00000101901.6	ALG13	-0.189686	cytosolic
ENSG00000101911.8	PRPS2	-0.686302	cytosolic
ENSG00000101928.8	MOSPD1	-0.32555	cytosolic
ENSG00000101940.13	WDR13	-0.304522	cytosolic
ENSG00000101945.12	SUV39H1	-0.396511	cytosolic
ENSG00000101966.8	XIAP	-0.661009	cytosolic
ENSG00000101972.14	STAG2	-0.463625	cytosolic
ENSG00000101974.10	ATP11C	2.83767	membrane
ENSG00000101997.8	CCDC22	-0.546305	cytosolic
ENSG00000102003.6	SYP	3.38959	membrane
ENSG00000102007.6	PLP2	3.06337	membrane
ENSG00000102024.13	PLS3	-2.00642	cytosolic
ENSG00000102030.11	NAA10	-0.209351	cytosolic
ENSG00000102034.12	ELF4	-0.0439497	cytosolic
ENSG00000102038.11	SMARCA1	-1.67691	cytosolic
ENSG00000102054.13	RBBP7	-0.746925	cytosolic
ENSG00000102078.11	SLC25A14	0.231578	cytosolic
ENSG00000102081.9	FMR1	-0.627253	cytosolic
ENSG00000102096.9	PIM2	0.0670013	cytosolic
ENSG00000102098.13	SCML2	-0.900252	cytosolic
ENSG00000102100.10	SLC35A2	3.42025	membrane
ENSG00000102103.11	PQBP1	-0.523787	cytosolic
ENSG00000102119.6	EMD	0.272055	cytosolic
ENSG00000102125.11	TAZ	1.06456	NA
ENSG00000102144.9	PGK1	-0.968287	cytosolic
ENSG00000102158.15	MAGT1	3.69694	membrane
ENSG00000102172.11	SMS	-0.628792	cytosolic
ENSG00000102178.8	UBL4A	0.0194801	cytosolic
ENSG00000102181.15	CD99L2	3.74858	membrane
ENSG00000102218.5	RP2	-0.298968	cytosolic
ENSG00000102221.9	PHF16	-0.407304	cytosolic
ENSG00000102225.11	CDK16	0.0332335	cytosolic
ENSG00000102226.5	USP11	-0.793403	cytosolic
ENSG00000102241.7	HTATSF1	-1.01409	cytosolic
ENSG00000102265.7	TIMP1	3.00641	membrane
ENSG00000102309.8	PIN4	-0.678384	cytosolic
ENSG00000102316.12	MAGED2	-0.233716	cytosolic
ENSG00000102317.13	RBM3	-0.668985	cytosolic
ENSG00000102390.6	PBDC1	-0.831469	cytosolic
ENSG00000102393.5	GLA	2.799	membrane
ENSG00000102409.9	BEX4	-0.518189	cytosolic
ENSG00000102471.9	NDFIP2	2.28088	membrane
ENSG00000102531.12	FNDC3A	-0.41138	cytosolic
ENSG00000102543.10	CDADC1	0.181549	cytosolic
ENSG00000102572.10	STK24	-0.178147	cytosolic
ENSG00000102606.13	ARHGEF7	-0.270613	cytosolic
ENSG00000102699.5	PARP4	-0.861007	cytosolic
ENSG00000102710.15	SUPT20H	-0.324788	cytosolic
ENSG00000102738.6	MRPS31	-0.75366	cytosolic
ENSG00000102743.10	SLC25A15	0.088899	cytosolic
ENSG00000102753.5	KPNA3	-0.647369	cytosolic
ENSG00000102804.10	TSC22D1	0.00533083	cytosolic
ENSG00000102805.9	CLN5	3.80721	membrane
ENSG00000102858.8	MGRN1	0.0153267	cytosolic
ENSG00000102870.4	ZNF629	-0.123099	cytosolic
ENSG00000102882.7	MAPK3	-0.244221	cytosolic
ENSG00000102893.11	PHKB	-0.0705812	cytosolic
ENSG00000102897.5	LYRM1	-0.378714	cytosolic
ENSG00000102898.7	NUTF2	-0.0154219	cytosolic
ENSG00000102900.8	NUP93	-0.425609	cytosolic
ENSG00000102901.8	CENPT	-0.232968	cytosolic
ENSG00000102910.9	LONP2	-0.56504	cytosolic
ENSG00000102921.3	N4BP1	-0.30055	cytosolic
ENSG00000102931.3	ARL2BP	-0.0428316	cytosolic
ENSG00000102974.10	CTCF	-0.774266	cytosolic
ENSG00000102977.9	ACD	-0.259411	cytosolic
ENSG00000102978.8	POLR2C	-0.166752	cytosolic
ENSG00000103005.7	USB1	-0.0221294	cytosolic
ENSG00000103018.12	CYB5B	-0.426301	cytosolic
ENSG00000103024.3	NME3	0.853108	NA
ENSG00000103034.10	NDRG4	-0.451341	cytosolic
ENSG00000103035.6	PSMD7	-0.532583	cytosolic
ENSG00000103037.7	SETD6	0.0560643	cytosolic
ENSG00000103043.10	VAC14	0.15631	cytosolic
ENSG00000103051.14	COG4	-0.338882	cytosolic
ENSG00000103064.9	SLC7A6	2.21466	membrane
ENSG00000103067.7	ESRP2	-0.27562	cytosolic
ENSG00000103111.10	MON1B	-0.186478	cytosolic
ENSG00000103121.4	CMC2	0.102916	cytosolic
ENSG00000103126.10	AXIN1	-0.102921	cytosolic
ENSG00000103145.6	HCFC1R1	0.151851	cytosolic
ENSG00000103148.11	NPRL3	-0.153363	cytosolic
ENSG00000103160.7	HSDL1	0.177451	cytosolic
ENSG00000103168.12	TAF1C	0.108344	cytosolic
ENSG00000103187.6	COTL1	-0.0502157	cytosolic
ENSG00000103194.11	USP10	-0.360528	cytosolic
ENSG00000103197.12	TSC2	-0.0640258	cytosolic
ENSG00000103202.8	NME4	-0.0963608	cytosolic
ENSG00000103222.14	ABCC1	3.18714	membrane
ENSG00000103226.13	NOMO3	2.99935	membrane
ENSG00000103245.9	NARFL	-0.267884	cytosolic
ENSG00000103248.13	MTHFSD	-0.220976	cytosolic
ENSG00000103249.13	CLCN7	3.56988	membrane
ENSG00000103253.13	HAGHL	0.355724	cytosolic
ENSG00000103257.4	SLC7A5	4.23331	membrane
ENSG00000103260.4	METRN	0.255773	cytosolic
ENSG00000103266.6	STUB1	0.00178521	cytosolic
ENSG00000103274.6	NUBP1	-0.600409	cytosolic
ENSG00000103275.14	UBE2I	-0.199429	cytosolic
ENSG00000103326.6	CAPN15	0.0558693	cytosolic
ENSG00000103335.15	PIEZO1	2.48779	membrane
ENSG00000103342.8	GSPT1	-0.990147	cytosolic
ENSG00000103343.8	ZNF174	0.183153	cytosolic
ENSG00000103351.8	CLUAP1	-0.441203	cytosolic
ENSG00000103353.11	UBFD1	-0.309735	cytosolic
ENSG00000103356.11	EARS2	-0.472236	cytosolic
ENSG00000103363.10	TCEB2	-0.105674	cytosolic
ENSG00000103365.11	GGA2	-0.558412	cytosolic
ENSG00000103415.7	HMOX2	-0.163334	cytosolic
ENSG00000103423.9	DNAJA3	-0.171034	cytosolic
ENSG00000103429.6	BFAR	1.69099	membrane
ENSG00000103449.7	SALL1	0.0518324	cytosolic
ENSG00000103479.10	RBL2	0.33938	cytosolic
ENSG00000103485.13	QPRT	-0.0984364	cytosolic
ENSG00000103495.9	MAZ	0.0423015	cytosolic
ENSG00000103496.10	STX4	-0.394351	cytosolic
ENSG00000103502.9	CDIPT	2.01698	membrane
ENSG00000103507.9	BCKDK	0.119546	cytosolic
ENSG00000103510.15	KAT8	-0.212383	cytosolic
ENSG00000103512.10	NOMO1	2.83667	membrane
ENSG00000103540.12	CCP110	-0.0418219	cytosolic
ENSG00000103544.10	C16orf62	-0.112848	cytosolic
ENSG00000103549.17	RNF40	-0.466705	cytosolic
ENSG00000103550.9	KNOP1	-0.681609	cytosolic
ENSG00000103591.8	AAGAB	-0.521987	cytosolic
ENSG00000103653.12	CSK	-0.0308651	cytosolic
ENSG00000103657.9	HERC1	-0.627858	cytosolic
ENSG00000103707.5	MTFMT	-0.124362	cytosolic
ENSG00000103769.5	RAB11A	-0.767889	cytosolic
ENSG00000103852.8	TTC23	-0.283108	cytosolic
ENSG00000103855.13	CD276	2.76815	membrane
ENSG00000103876.7	FAH	-0.424817	cytosolic
ENSG00000103932.7	RPAP1	-0.148341	cytosolic
ENSG00000103942.8	HOMER2	-0.198586	cytosolic
ENSG00000103966.5	EHD4	-0.50144	cytosolic
ENSG00000103978.11	TMEM87A	3.12423	membrane
ENSG00000103994.12	ZNF106	-0.284692	cytosolic
ENSG00000104047.10	DTWD1	0.0508324	cytosolic
ENSG00000104064.12	GABPB1	-0.400992	cytosolic
ENSG00000104067.12	TJP1	-0.939351	cytosolic
ENSG00000104093.9	DMXL2	-0.23745	cytosolic
ENSG00000104129.5	DNAJC17	-0.499131	cytosolic
ENSG00000104131.8	EIF3J	-0.577686	cytosolic
ENSG00000104133.10	SPG11	-0.180917	cytosolic
ENSG00000104147.4	OIP5	-0.0783966	cytosolic
ENSG00000104164.6	BLOC1S6	-0.185742	cytosolic
ENSG00000104177.13	MYEF2	-0.858475	cytosolic
ENSG00000104213.8	PDGFRL	3.92269	membrane
ENSG00000104219.8	ZDHHC2	0.961546	NA
ENSG00000104231.6	ZFAND1	-0.678959	cytosolic
ENSG00000104267.5	CA2	-0.282196	cytosolic
ENSG00000104290.6	FZD3	2.68557	membrane
ENSG00000104299.10	INTS9	-0.581935	cytosolic
ENSG00000104312.6	RIPK2	-0.113172	cytosolic
ENSG00000104320.9	NBN	-0.467507	cytosolic
ENSG00000104331.4	IMPAD1	3.49616	membrane
ENSG00000104332.7	SFRP1	2.79666	membrane
ENSG00000104341.12	LAPTM4B	4.2108	membrane
ENSG00000104365.9	IKBKB	-0.096758	cytosolic
ENSG00000104368.13	PLAT	4.26271	membrane
ENSG00000104375.11	STK3	-0.736244	cytosolic
ENSG00000104388.10	RAB2A	-0.356733	cytosolic
ENSG00000104408.5	EIF3E	-0.80048	cytosolic
ENSG00000104412.3	EMC2	-0.812681	cytosolic
ENSG00000104419.10	NDRG1	-0.445846	cytosolic
ENSG00000104442.5	ARMC1	-0.354176	cytosolic
ENSG00000104472.5	CHRAC1	0.114854	cytosolic
ENSG00000104517.8	UBR5	-0.621258	cytosolic
ENSG00000104522.11	TSTA3	-0.0907514	cytosolic
ENSG00000104524.9	PYCRL	0.186167	cytosolic
ENSG00000104529.13	EEF1D	-0.672135	cytosolic
ENSG00000104549.7	SQLE	3.44384	membrane
ENSG00000104613.7	INTS10	-0.0413126	cytosolic
ENSG00000104635.9	SLC39A14	4.4653	membrane
ENSG00000104660.13	LEPROTL1	2.8559	membrane
ENSG00000104671.3	DCTN6	-0.561095	cytosolic
ENSG00000104679.6	R3HCC1	-0.22113	cytosolic
ENSG00000104687.8	GSR	-0.455104	cytosolic
ENSG00000104695.8	PPP2CB	-0.320733	cytosolic
ENSG00000104714.9	ERICH1	-0.713166	cytosolic
ENSG00000104723.16	TUSC3	2.90076	membrane
ENSG00000104731.9	KLHDC4	-0.475031	cytosolic
ENSG00000104738.12	MCM4	-1.40021	cytosolic
ENSG00000104756.11	KCTD9	-0.726979	cytosolic
ENSG00000104763.13	ASAH1	2.46944	membrane
ENSG00000104765.10	BNIP3L	-0.683191	cytosolic
ENSG00000104774.8	MAN2B1	1.33605	NA
ENSG00000104805.11	NUCB1	3.42863	membrane
ENSG00000104812.10	GYS1	-0.505193	cytosolic
ENSG00000104823.4	ECH1	-0.262646	cytosolic
ENSG00000104824.12	HNRNPL	-0.523407	cytosolic
ENSG00000104825.12	NFKBIB	-0.0671419	cytosolic
ENSG00000104835.10	SARS2	-0.467997	cytosolic
ENSG00000104852.10	SNRNP70	-0.133188	cytosolic
ENSG00000104853.11	CLPTM1	3.33382	membrane
ENSG00000104859.10	CLASRP	-0.258278	cytosolic
ENSG00000104870.8	FCGRT	2.5643	membrane
ENSG00000104872.6	PIH1D1	-0.224043	cytosolic
ENSG00000104880.13	ARHGEF18	-0.518358	cytosolic
ENSG00000104884.10	ERCC2	-0.532738	cytosolic
ENSG00000104885.13	DOT1L	-0.21055	cytosolic
ENSG00000104886.5	PLEKHJ1	0.312417	cytosolic
ENSG00000104889.4	RNASEH2A	-0.375695	cytosolic
ENSG00000104897.5	SF3A2	-0.631135	cytosolic
ENSG00000104899.4	AMH	0.868233	NA
ENSG00000104904.8	OAZ1	-0.139539	cytosolic
ENSG00000104907.8	TRMT1	-0.300928	cytosolic
ENSG00000104915.10	STX10	-0.177635	cytosolic
ENSG00000104936.13	DMPK	0.391367	cytosolic
ENSG00000104957.9	CCDC130	0.452824	cytosolic
ENSG00000104960.11	PTOV1	-0.1224	cytosolic
ENSG00000104964.10	AES	0.00553072	cytosolic
ENSG00000104969.5	SGTA	-0.00871264	cytosolic
ENSG00000104973.10	MED25	-0.0224148	cytosolic
ENSG00000104979.4	C19orf53	-0.0181944	cytosolic
ENSG00000104980.3	TIMM44	-0.55864	cytosolic
ENSG00000105011.4	ASF1B	0.0813537	cytosolic
ENSG00000105048.12	TNNT1	-0.13241	cytosolic
ENSG00000105053.6	VRK3	-0.181921	cytosolic
ENSG00000105058.7	FAM32A	-0.36077	cytosolic
ENSG00000105063.14	PPP6R1	0.0608855	cytosolic
ENSG00000105127.4	AKAP8	-0.676853	cytosolic
ENSG00000105135.11	ILVBL	3.20848	membrane
ENSG00000105171.5	POP4	-0.255524	cytosolic
ENSG00000105173.9	CCNE1	-0.0580165	cytosolic
ENSG00000105176.13	URI1	-0.284798	cytosolic
ENSG00000105185.7	PDCD5	-0.171867	cytosolic
ENSG00000105186.10	ANKRD27	-0.0117579	cytosolic
ENSG00000105193.4	RPS16	-0.271738	cytosolic
ENSG00000105197.6	TIMM50	-0.0375936	cytosolic
ENSG00000105202.3	FBL	-0.737977	cytosolic
ENSG00000105204.9	DYRK1B	0.294748	cytosolic
ENSG00000105220.10	GPI	-0.523986	cytosolic
ENSG00000105221.12	AKT2	-0.126573	cytosolic
ENSG00000105223.14	PLD3	3.04884	membrane
ENSG00000105229.2	PIAS4	-0.361984	cytosolic
ENSG00000105245.5	NUMBL	-0.0789564	cytosolic
ENSG00000105248.11	CCDC94	-0.458303	cytosolic
ENSG00000105254.7	TBCB	-0.0993782	cytosolic
ENSG00000105255.6	FSD1	0.0527335	cytosolic
ENSG00000105258.4	POLR2I	-0.15293	cytosolic
ENSG00000105281.8	SLC1A5	3.01991	membrane
ENSG00000105287.8	PRKD2	-0.260996	cytosolic
ENSG00000105290.7	APLP1	2.16049	membrane
ENSG00000105298.9	CACTIN	-0.31093	cytosolic
ENSG00000105323.12	HNRNPUL1	-0.210468	cytosolic
ENSG00000105325.9	FZR1	-0.0897926	cytosolic
ENSG00000105327.11	BBC3	0.13017	cytosolic
ENSG00000105341.14	ATP5SL	-0.29141	cytosolic
ENSG00000105355.4	PLIN3	-0.394361	cytosolic
ENSG00000105364.9	MRPL4	0.0884831	cytosolic
ENSG00000105372.2	RPS19	-0.301407	cytosolic
ENSG00000105373.14	GLTSCR2	-0.710741	cytosolic
ENSG00000105379.5	ETFB	-0.481978	cytosolic
ENSG00000105393.11	BABAM1	-0.269064	cytosolic
ENSG00000105397.9	TYK2	-0.220961	cytosolic
ENSG00000105401.2	CDC37	-0.414553	cytosolic
ENSG00000105402.3	NAPA	-0.111781	cytosolic
ENSG00000105404.6	RABAC1	2.35977	membrane
ENSG00000105409.11	ATP1A3	3.33086	membrane
ENSG00000105419.13	MEIS3	0.333185	cytosolic
ENSG00000105426.10	PTPRS	2.74311	membrane
ENSG00000105429.8	MEGF8	2.59106	membrane
ENSG00000105438.4	KDELR1	3.55116	membrane
ENSG00000105443.9	CYTH2	0.0357734	cytosolic
ENSG00000105447.8	GRWD1	-0.583716	cytosolic
ENSG00000105483.12	CARD8	0.17257	cytosolic
ENSG00000105486.9	LIG1	-0.816655	cytosolic
ENSG00000105518.9	TMEM205	2.9717	membrane
ENSG00000105552.10	BCAT2	-0.325917	cytosolic
ENSG00000105556.6	MIER2	-0.237198	cytosolic
ENSG00000105568.13	PPP2R1A	-0.614596	cytosolic
ENSG00000105576.11	TNPO2	0.245378	cytosolic
ENSG00000105583.5	WDR83OS	0.85535	NA
ENSG00000105607.8	GCDH	-0.583757	cytosolic
ENSG00000105612.4	DNASE2	3.77755	membrane
ENSG00000105618.9	PRPF31	-0.508094	cytosolic
ENSG00000105619.9	TFPT	-0.465426	cytosolic
ENSG00000105640.8	RPL18A	-0.566973	cytosolic
ENSG00000105647.10	PIK3R2	-0.180839	cytosolic
ENSG00000105655.14	ISYNA1	-0.393935	cytosolic
ENSG00000105669.8	COPE	-0.23081	cytosolic
ENSG00000105671.7	DDX49	-0.476338	cytosolic
ENSG00000105676.9	ARMC6	-0.328252	cytosolic
ENSG00000105677.7	TMEM147	2.93559	membrane
ENSG00000105698.11	USF2	-0.171918	cytosolic
ENSG00000105699.12	LSR	3.28301	membrane
ENSG00000105700.6	KXD1	-0.163413	cytosolic
ENSG00000105701.11	FKBP8	-0.218785	cytosolic
ENSG00000105705.11	SUGP1	-0.928555	cytosolic
ENSG00000105722.5	ERF	-0.260762	cytosolic
ENSG00000105723.7	GSK3A	0.0789726	cytosolic
ENSG00000105726.12	ATP13A1	3.2109	membrane
ENSG00000105755.3	ETHE1	0.28506	cytosolic
ENSG00000105767.2	CADM4	3.65934	membrane
ENSG00000105771.9	SMG9	-0.300238	cytosolic
ENSG00000105819.9	PMPCB	-0.74465	cytosolic
ENSG00000105821.10	DNAJC2	-0.707592	cytosolic
ENSG00000105829.7	BET1	-0.532641	cytosolic
ENSG00000105835.7	NAMPT	-0.91579	cytosolic
ENSG00000105849.5	TWISTNB	-0.609085	cytosolic
ENSG00000105854.8	PON2	2.82257	membrane
ENSG00000105856.9	HBP1	-0.625714	cytosolic
ENSG00000105879.7	CBLL1	-0.663097	cytosolic
ENSG00000105887.10	MTPN	-0.542326	cytosolic
ENSG00000105948.9	TTC26	-0.66098	cytosolic
ENSG00000105953.10	OGDH	-0.694578	cytosolic
ENSG00000105968.14	H2AFV	0.0305567	cytosolic
ENSG00000105971.10	CAV2	0.318357	cytosolic
ENSG00000105974.7	CAV1	1.29866	NA
ENSG00000105976.10	MET	3.04839	membrane
ENSG00000105983.15	LMBR1	2.32986	membrane
ENSG00000105993.10	DNAJB6	-0.652623	cytosolic
ENSG00000106009.11	BRAT1	0.133445	cytosolic
ENSG00000106025.4	TSPAN12	1.58617	membrane
ENSG00000106028.6	SSBP1	-0.603227	cytosolic
ENSG00000106031.6	HOXA13	0.136959	cytosolic
ENSG00000106049.4	HIBADH	-0.45044	cytosolic
ENSG00000106052.9	TAX1BP1	-1.0268	cytosolic
ENSG00000106066.9	CPVL	4.63855	membrane
ENSG00000106070.13	GRB10	-0.219953	cytosolic
ENSG00000106077.14	ABHD11	-0.0684528	cytosolic
ENSG00000106080.6	FKBP14	3.24108	membrane
ENSG00000106105.9	GARS	-0.463026	cytosolic
ENSG00000106144.15	CASP2	-0.282073	cytosolic
ENSG00000106153.12	CHCHD2	-0.0975682	cytosolic
ENSG00000106211.8	HSPB1	-0.167335	cytosolic
ENSG00000106236.3	NPTX2	4.13883	membrane
ENSG00000106244.8	PDAP1	-0.52708	cytosolic
ENSG00000106245.5	BUD31	-0.316244	cytosolic
ENSG00000106246.13	PTCD1	0.0806578	cytosolic
ENSG00000106246.13	PTCD1	0.0806578	cytosolic
ENSG00000106246.13	PTCD1	0.0806578	cytosolic
ENSG00000106246.13	PTCD1	0.0806578	cytosolic
ENSG00000106261.12	ZKSCAN1	-0.151759	cytosolic
ENSG00000106263.13	EIF3B	-0.659969	cytosolic
ENSG00000106268.11	NUDT1	-0.258897	cytosolic
ENSG00000106290.10	TAF6	0.0586504	cytosolic
ENSG00000106299.7	WASL	-0.557898	cytosolic
ENSG00000106305.5	AIMP2	-0.267717	cytosolic
ENSG00000106344.4	RBM28	-1.28593	cytosolic
ENSG00000106348.12	IMPDH1	-0.0148515	cytosolic
ENSG00000106355.5	LSM5	-0.300737	cytosolic
ENSG00000106367.9	AP1S1	-0.427895	cytosolic
ENSG00000106397.7	PLOD3	3.88644	membrane
ENSG00000106399.7	RPA3	-0.0246099	cytosolic
ENSG00000106400.7	ZNHIT1	0.148419	cytosolic
ENSG00000106404.9	CLDN15	0.525873	NA
ENSG00000106443.10	PHF14	-0.761493	cytosolic
ENSG00000106459.10	NRF1	-0.87047	cytosolic
ENSG00000106460.14	TMEM106B	3.24028	membrane
ENSG00000106462.6	EZH2	-0.636966	cytosolic
ENSG00000106537.7	TSPAN13	3.1385	membrane
ENSG00000106554.7	CHCHD3	0.0394038	cytosolic
ENSG00000106588.6	PSMA2	-0.555285	cytosolic
ENSG00000106591.3	MRPL32	0.682621	NA
ENSG00000106603.13	COA1	0.305841	cytosolic
ENSG00000106605.6	BLVRA	-0.514834	cytosolic
ENSG00000106608.12	URGCP	-0.153835	cytosolic
ENSG00000106609.12	TMEM248	2.82008	membrane
ENSG00000106615.5	RHEB	-0.180148	cytosolic
ENSG00000106617.9	PRKAG2	-0.0413133	cytosolic
ENSG00000106628.6	POLD2	-0.278057	cytosolic
ENSG00000106635.3	BCL7B	0.122523	cytosolic
ENSG00000106636.3	YKT6	-0.35932	cytosolic
ENSG00000106638.11	TBL2	2.6065	membrane
ENSG00000106682.10	EIF4H	-1.02242	cytosolic
ENSG00000106683.10	LIMK1	-0.113132	cytosolic
ENSG00000106723.12	SPIN1	-0.30041	cytosolic
ENSG00000106771.8	TMEM245	3.08713	membrane
ENSG00000106785.10	TRIM14	-0.0849635	cytosolic
ENSG00000106799.8	TGFBR1	2.89994	membrane
ENSG00000106803.5	SEC61B	-0.120614	cytosolic
ENSG00000106829.14	TLE4	0.0466668	cytosolic
ENSG00000106976.14	DNM1	-0.28891	cytosolic
ENSG00000106992.13	AK1	-0.174507	cytosolic
ENSG00000107014.7	RLN2	-0.0559429	cytosolic
ENSG00000107020.5	PLGRKT	0.479959	cytosolic
ENSG00000107021.11	TBC1D13	0.208117	cytosolic
ENSG00000107105.10	ELAVL2	-0.79693	cytosolic
ENSG00000107130.6	NCS1	-0.0637406	cytosolic
ENSG00000107164.15	FUBP3	-0.996054	cytosolic
ENSG00000107185.8	RGP1	-0.435215	cytosolic
ENSG00000107223.8	EDF1	-0.489316	cytosolic
ENSG00000107262.12	BAG1	-0.481448	cytosolic
ENSG00000107263.14	RAPGEF1	-0.0209125	cytosolic
ENSG00000107281.5	NPDC1	2.36366	membrane
ENSG00000107295.8	SH3GL2	-0.325546	cytosolic
ENSG00000107331.12	ABCA2	1.81324	membrane
ENSG00000107341.4	UBE2R2	0.0307298	cytosolic
ENSG00000107362.9	ABHD17B	-0.242285	cytosolic
ENSG00000107371.8	EXOSC3	-0.436415	cytosolic
ENSG00000107372.8	ZFAND5	-0.130457	cytosolic
ENSG00000107404.13	DVL1	-0.113268	cytosolic
ENSG00000107438.4	PDLIM1	-0.380652	cytosolic
ENSG00000107443.11	CCNJ	-0.331207	cytosolic
ENSG00000107521.14	HPS1	0.0375653	cytosolic
ENSG00000107537.9	PHYH	-0.421838	cytosolic
ENSG00000107560.6	RAB11FIP2	-0.0943708	cytosolic
ENSG00000107566.9	ERLIN1	2.87586	membrane
ENSG00000107581.8	EIF3A	-0.666847	cytosolic
ENSG00000107625.8	DDX50	-1.03291	cytosolic
ENSG00000107643.11	MAPK8	-0.113935	cytosolic
ENSG00000107651.8	SEC23IP	-0.616886	cytosolic
ENSG00000107669.13	ATE1	-0.343293	cytosolic
ENSG00000107672.10	NSMCE4A	-0.571757	cytosolic
ENSG00000107679.10	PLEKHA1	-0.114115	cytosolic
ENSG00000107719.8	PALD1	-0.248872	cytosolic
ENSG00000107731.8	UNC5B	2.73738	membrane
ENSG00000107745.12	MICU1	-0.171255	cytosolic
ENSG00000107758.11	PPP3CB	0.0861107	cytosolic
ENSG00000107779.7	BMPR1A	2.56841	membrane
ENSG00000107789.11	MINPP1	3.34412	membrane
ENSG00000107798.13	LIPA	3.71524	membrane
ENSG00000107807.8	TLX1	0.220027	cytosolic
ENSG00000107815.3	C10orf2	-0.761875	cytosolic
ENSG00000107816.13	LZTS2	0.220255	cytosolic
ENSG00000107819.9	SFXN3	0.216289	cytosolic
ENSG00000107821.10	KAZALD1	0.29394	cytosolic
ENSG00000107829.9	FBXW4	-0.368249	cytosolic
ENSG00000107833.6	NPM3	-0.332537	cytosolic
ENSG00000107854.5	TNKS2	-0.363427	cytosolic
ENSG00000107862.4	GBF1	-0.324807	cytosolic
ENSG00000107863.12	ARHGAP21	-0.0261028	cytosolic
ENSG00000107874.6	CUEDC2	-0.274508	cytosolic
ENSG00000107897.14	ACBD5	-0.521778	cytosolic
ENSG00000107902.9	LHPP	0.0133362	cytosolic
ENSG00000107929.10	LARP4B	-0.602247	cytosolic
ENSG00000107937.14	GTPBP4	-1.3793	cytosolic
ENSG00000107938.13	C10orf137	-0.229947	cytosolic
ENSG00000107949.12	BCCIP	-0.62062	cytosolic
ENSG00000107951.8	MTPAP	-0.203368	cytosolic
ENSG00000107959.11	PITRM1	-0.263909	cytosolic
ENSG00000107960.6	OBFC1	-0.0433018	cytosolic
ENSG00000108001.9	EBF3	-0.227862	cytosolic
ENSG00000108010.7	GLRX3	-0.522182	cytosolic
ENSG00000108021.15	FAM208B	0.20269	cytosolic
ENSG00000108039.13	XPNPEP1	-0.694376	cytosolic
ENSG00000108055.9	SMC3	-0.540975	cytosolic
ENSG00000108061.7	SHOC2	-0.687672	cytosolic
ENSG00000108064.6	TFAM	-0.33215	cytosolic
ENSG00000108091.10	CCDC6	-0.404099	cytosolic
ENSG00000108094.10	CUL2	-0.430495	cytosolic
ENSG00000108100.13	CCNY	-0.223173	cytosolic
ENSG00000108106.9	UBE2S	0.392937	cytosolic
ENSG00000108107.8	RPL28	-0.381915	cytosolic
ENSG00000108176.10	DNAJC12	-0.68581	cytosolic
ENSG00000108179.9	PPIF	-0.247538	cytosolic
ENSG00000108219.10	TSPAN14	2.50931	membrane
ENSG00000108262.11	GIT1	-0.0548324	cytosolic
ENSG00000108264.12	TADA2A	-0.706728	cytosolic
ENSG00000108270.6	AATF	-0.94146	cytosolic
ENSG00000108272.9	DHRS11	0.17836	cytosolic
ENSG00000108278.7	ZNHIT3	-0.328326	cytosolic
ENSG00000108292.12	MLLT6	-0.484123	cytosolic
ENSG00000108294.4	PSMB3	-0.414713	cytosolic
ENSG00000108298.5	RPL19	-0.517452	cytosolic
ENSG00000108312.10	UBTF	-0.943241	cytosolic
ENSG00000108344.10	PSMD3	-0.183119	cytosolic
ENSG00000108349.10	CASC3	-0.883758	cytosolic
ENSG00000108384.10	RAD51C	-0.528129	cytosolic
ENSG00000108389.5	MTMR4	-0.322572	cytosolic
ENSG00000108395.9	TRIM37	-0.186245	cytosolic
ENSG00000108406.5	DHX40	-0.49485	cytosolic
ENSG00000108423.10	TUBD1	-0.520145	cytosolic
ENSG00000108424.5	KPNB1	-0.918766	cytosolic
ENSG00000108433.11	GOSR2	-0.222933	cytosolic
ENSG00000108439.5	PNPO	-0.230003	cytosolic
ENSG00000108443.9	RPS6KB1	-0.596858	cytosolic
ENSG00000108448.16	TRIM16L	-0.0422442	cytosolic
ENSG00000108465.10	CDK5RAP3	-0.266753	cytosolic
ENSG00000108468.10	CBX1	-0.77447	cytosolic
ENSG00000108469.10	RECQL5	-0.557826	cytosolic
ENSG00000108474.12	PIGL	3.45895	membrane
ENSG00000108479.7	GALK1	-0.0605882	cytosolic
ENSG00000108509.16	CAMTA2	0.0692248	cytosolic
ENSG00000108510.5	MED13	-0.0183768	cytosolic
ENSG00000108511.8	HOXB6	0.17116	cytosolic
ENSG00000108518.7	PFN1	0.0801549	cytosolic
ENSG00000108523.11	RNF167	1.3516	NA
ENSG00000108528.9	SLC25A11	-0.0896472	cytosolic
ENSG00000108557.13	RAI1	0.476109	cytosolic
ENSG00000108559.7	NUP88	-0.579625	cytosolic
ENSG00000108561.4	C1QBP	-0.284124	cytosolic
ENSG00000108578.10	BLMH	-0.639881	cytosolic
ENSG00000108582.7	CPD	4.15164	membrane
ENSG00000108587.10	GOSR1	-0.413836	cytosolic
ENSG00000108588.9	CCDC47	4.2225	membrane
ENSG00000108590.6	MED31	0.0631391	cytosolic
ENSG00000108591.5	DRG2	-0.350961	cytosolic
ENSG00000108592.12	FTSJ3	-1.32112	cytosolic
ENSG00000108599.10	AKAP10	0.102967	cytosolic
ENSG00000108604.11	SMARCD2	-0.325506	cytosolic
ENSG00000108639.3	SYNGR2	3.61478	membrane
ENSG00000108641.10	B9D1	-0.227652	cytosolic
ENSG00000108651.5	UTP6	-1.3613	cytosolic
ENSG00000108654.7	DDX5	-1.25548	cytosolic
ENSG00000108666.5	C17orf75	-0.446718	cytosolic
ENSG00000108669.12	CYTH1	-0.107123	cytosolic
ENSG00000108671.5	PSMD11	-0.673959	cytosolic
ENSG00000108679.8	LGALS3BP	4.54448	membrane
ENSG00000108773.6	KAT2A	-0.118707	cytosolic
ENSG00000108774.10	RAB5C	-0.301383	cytosolic
ENSG00000108784.5	NAGLU	2.62786	membrane
ENSG00000108788.7	MLX	-0.030818	cytosolic
ENSG00000108819.9	PPP1R9B	-0.17276	cytosolic
ENSG00000108826.11	MRPL27	-0.325246	cytosolic
ENSG00000108828.11	VAT1	-0.308507	cytosolic
ENSG00000108829.9	LRRC59	-0.0619706	cytosolic
ENSG00000108830.7	RND2	-0.196469	cytosolic
ENSG00000108840.11	HDAC5	-0.048993	cytosolic
ENSG00000108848.11	LUC7L3	-0.711442	cytosolic
ENSG00000108852.10	MPP2	-0.248108	cytosolic
ENSG00000108854.11	SMURF2	-0.161204	cytosolic
ENSG00000108861.4	DUSP3	-0.0811113	cytosolic
ENSG00000108883.8	EFTUD2	-1.17202	cytosolic
ENSG00000108946.10	PRKAR1A	-0.92458	cytosolic
ENSG00000108953.12	YWHAE	-0.613765	cytosolic
ENSG00000108960.3	MMD	0.0904938	cytosolic
ENSG00000108961.9	RANGRF	-0.0470853	cytosolic
ENSG00000108963.13	DPH1	-0.190613	cytosolic
ENSG00000109016.13	DHRS7B	2.72137	membrane
ENSG00000109046.10	WSB1	-0.171225	cytosolic
ENSG00000109062.5	SLC9A3R1	-0.361145	cytosolic
ENSG00000109065.7	NAT9	-0.251464	cytosolic
ENSG00000109079.5	TNFAIP1	-0.00483464	cytosolic
ENSG00000109083.9	IFT20	-0.352571	cytosolic
ENSG00000109084.9	TMEM97	2.17897	membrane
ENSG00000109089.7	CDR2L	0.107297	cytosolic
ENSG00000109099.9	PMP22	3.61582	membrane
ENSG00000109103.7	UNC119	0.246301	cytosolic
ENSG00000109111.10	SUPT6H	-0.770598	cytosolic
ENSG00000109113.13	RAB34	0.12624	cytosolic
ENSG00000109133.8	TMEM33	3.32623	membrane
ENSG00000109171.10	SLAIN2	-0.160627	cytosolic
ENSG00000109180.10	OCIAD1	1.80045	membrane
ENSG00000109184.10	DCUN1D4	-0.422431	cytosolic
ENSG00000109189.8	USP46	-0.239525	cytosolic
ENSG00000109220.6	CHIC2	0.415937	cytosolic
ENSG00000109255.7	NMU	4.04006	membrane
ENSG00000109270.8	LAMTOR3	-0.536652	cytosolic
ENSG00000109332.15	UBE2D3	-0.39223	cytosolic
ENSG00000109381.15	ELF2	-0.153373	cytosolic
ENSG00000109390.7	NDUFC1	-0.0853402	cytosolic
ENSG00000109445.6	ZNF330	-0.694245	cytosolic
ENSG00000109472.9	CPE	4.25087	membrane
ENSG00000109475.12	RPL34	-0.599907	cytosolic
ENSG00000109519.8	GRPEL1	-0.63579	cytosolic
ENSG00000109534.12	GAR1	-0.7235	cytosolic
ENSG00000109536.7	FRG1	-0.394364	cytosolic
ENSG00000109572.9	CLCN3	2.20493	membrane
ENSG00000109586.7	GALNT7	2.5297	membrane
ENSG00000109606.8	DHX15	-0.706473	cytosolic
ENSG00000109654.10	TRIM2	-0.432405	cytosolic
ENSG00000109674.3	NEIL3	-0.647814	cytosolic
ENSG00000109685.13	WHSC1	-0.249606	cytosolic
ENSG00000109686.12	SH3D19	0.069702	cytosolic
ENSG00000109736.10	MFSD10	3.35282	membrane
ENSG00000109756.4	RAPGEF2	-0.299745	cytosolic
ENSG00000109762.11	SNX25	2.07459	membrane
ENSG00000109775.6	UFSP2	-0.62118	cytosolic
ENSG00000109790.12	KLHL5	-0.285067	cytosolic
ENSG00000109805.5	NCAPG	-0.696897	cytosolic
ENSG00000109814.7	UGDH	-0.797774	cytosolic
ENSG00000109854.9	HTATIP2	0.469472	cytosolic
ENSG00000109861.11	CTSC	3.80152	membrane
ENSG00000109881.12	CCDC34	-0.432493	cytosolic
ENSG00000109911.13	ELP4	-0.593689	cytosolic
ENSG00000109917.6	ZNF259	-0.160211	cytosolic
ENSG00000109919.5	MTCH2	-0.104731	cytosolic
ENSG00000109920.8	FNBP4	0.0628835	cytosolic
ENSG00000109929.5	SC5D	3.27644	membrane
ENSG00000109971.9	HSPA8	-1.0089	cytosolic
ENSG00000110025.8	SNX15	0.0657988	cytosolic
ENSG00000110048.7	OSBP	-0.171764	cytosolic
ENSG00000110063.4	DCPS	-0.500168	cytosolic
ENSG00000110074.6	FOXRED1	-0.368983	cytosolic
ENSG00000110075.10	PPP6R3	-0.508174	cytosolic
ENSG00000110080.14	ST3GAL4	1.41231	NA
ENSG00000110092.3	CCND1	-0.72631	cytosolic
ENSG00000110104.7	CCDC86	-0.67669	cytosolic
ENSG00000110107.4	PRPF19	-0.415827	cytosolic
ENSG00000110108.5	TMEM109	4.24065	membrane
ENSG00000110172.7	CHORDC1	-0.987461	cytosolic
ENSG00000110200.4	ANAPC15	-0.383756	cytosolic
ENSG00000110315.2	RNF141	-0.427914	cytosolic
ENSG00000110321.11	EIF4G2	-0.0770812	cytosolic
ENSG00000110328.5	GALNT18	3.09271	membrane
ENSG00000110330.4	BIRC2	-0.181853	cytosolic
ENSG00000110344.5	UBE4A	3.25597	membrane
ENSG00000110367.7	DDX6	-0.994892	cytosolic
ENSG00000110429.9	FBXO3	-0.615591	cytosolic
ENSG00000110435.7	PDHX	-0.463463	cytosolic
ENSG00000110442.7	COMMD9	-0.029003	cytosolic
ENSG00000110492.11	MDK	2.93881	membrane
ENSG00000110514.14	MADD	-0.32522	cytosolic
ENSG00000110583.8	NAA40	-0.0756063	cytosolic
ENSG00000110619.12	CARS	-0.596057	cytosolic
ENSG00000110651.7	CD81	4.60186	membrane
ENSG00000110660.10	SLC35F2	3.4378	membrane
ENSG00000110696.5	C11orf58	-0.374168	cytosolic
ENSG00000110700.2	RPS13	-0.422846	cytosolic
ENSG00000110711.5	AIP	-0.520012	cytosolic
ENSG00000110713.11	NUP98	-0.700758	cytosolic
ENSG00000110717.6	NDUFS8	0.188988	cytosolic
ENSG00000110721.7	CHKA	-0.580754	cytosolic
ENSG00000110768.7	GTF2H1	-0.3339	cytosolic
ENSG00000110801.9	PSMD9	-0.285503	cytosolic
ENSG00000110841.9	PPFIBP1	-0.21291	cytosolic
ENSG00000110851.7	PRDM4	0.0349954	cytosolic
ENSG00000110871.10	COQ5	-0.266506	cytosolic
ENSG00000110880.6	CORO1C	-0.524381	cytosolic
ENSG00000110881.7	ASIC1	3.66058	membrane
ENSG00000110906.8	KCTD10	-0.400876	cytosolic
ENSG00000110911.10	SLC11A2	2.72019	membrane
ENSG00000110917.3	MLEC	3.24994	membrane
ENSG00000110921.7	MVK	0.150183	cytosolic
ENSG00000110925.2	CSRNP2	-0.128563	cytosolic
ENSG00000110931.14	CAMKK2	-0.116811	cytosolic
ENSG00000110955.4	ATP5B	-0.378567	cytosolic
ENSG00000110958.11	PTGES3	-0.557516	cytosolic
ENSG00000110987.4	BCL7A	0.0203621	cytosolic
ENSG00000111011.13	RSRC2	-0.486318	cytosolic
ENSG00000111057.6	KRT18	-0.720026	cytosolic
ENSG00000111142.9	METAP2	-0.919177	cytosolic
ENSG00000111144.5	LTA4H	-0.90843	cytosolic
ENSG00000111186.8	WNT5B	2.94092	membrane
ENSG00000111196.5	MAGOHB	-0.508709	cytosolic
ENSG00000111203.7	ITFG2	0.102574	cytosolic
ENSG00000111206.8	FOXM1	-0.0274071	cytosolic
ENSG00000111229.11	ARPC3	-0.0922648	cytosolic
ENSG00000111231.4	GPN3	-0.192139	cytosolic
ENSG00000111237.14	VPS29	-0.287811	cytosolic
ENSG00000111247.10	RAD51AP1	-0.767587	cytosolic
ENSG00000111266.4	DUSP16	-0.146374	cytosolic
ENSG00000111269.2	CREBL2	-0.755558	cytosolic
ENSG00000111275.8	ALDH2	-0.776521	cytosolic
ENSG00000111276.6	CDKN1B	-0.3953	cytosolic
ENSG00000111300.5	NAA25	-0.0769229	cytosolic
ENSG00000111325.12	OGFOD2	-0.33539	cytosolic
ENSG00000111328.2	CDK2AP1	-0.0319035	cytosolic
ENSG00000111358.9	GTF2H3	-0.445397	cytosolic
ENSG00000111361.8	EIF2B1	-0.228303	cytosolic
ENSG00000111364.11	DDX55	-0.107656	cytosolic
ENSG00000111371.11	SLC38A1	2.18005	membrane
ENSG00000111412.4	C12orf49	0.460542	cytosolic
ENSG00000111445.9	RFC5	-0.433025	cytosolic
ENSG00000111450.9	STX2	-0.297884	cytosolic
ENSG00000111481.5	COPZ1	-0.140723	cytosolic
ENSG00000111530.8	CAND1	-0.861378	cytosolic
ENSG00000111540.11	RAB5B	-0.0951922	cytosolic
ENSG00000111554.10	MDM1	-0.415329	cytosolic
ENSG00000111581.5	NUP107	-0.930924	cytosolic
ENSG00000111596.7	CNOT2	-0.498063	cytosolic
ENSG00000111602.7	TIMELESS	-0.0375181	cytosolic
ENSG00000111605.12	CPSF6	-0.4387	cytosolic
ENSG00000111615.8	KRR1	-1.11569	cytosolic
ENSG00000111639.3	MRPL51	-0.248837	cytosolic
ENSG00000111640.10	GAPDH	-0.910162	cytosolic
ENSG00000111641.6	NOP2	-1.09489	cytosolic
ENSG00000111642.10	CHD4	-1.1178	cytosolic
ENSG00000111652.5	COPS7A	-0.248228	cytosolic
ENSG00000111653.15	ING4	-0.486339	cytosolic
ENSG00000111666.6	CHPT1	1.52139	membrane
ENSG00000111667.9	USP5	-0.900569	cytosolic
[truncated: 5,490 more rows]

## Sheet: Fig. 1b
gene_id	Symbol	log2FoldChange.mem.to.cyt	localization	tsig
ENSG00000000003.10	TSPAN6	2.64769	membrane	TMhelix-only
ENSG00000000419.8	DPM1	-0.573623	cytosolic	cyt_notsig
ENSG00000000460.12	C1orf112	0.314654	cytosolic	cyt_notsig
ENSG00000001036.9	FUCA2	3.85106	membrane	SignalP-noTM-only
ENSG00000001084.6	GCLC	-0.270961	cytosolic	cyt_notsig
ENSG00000001167.10	NFYA	-0.459777	cytosolic	cyt_notsig
ENSG00000001460.13	STPG1	-0.0921049	cytosolic	cyt_notsig
ENSG00000001461.12	NIPAL3	1.7108	membrane	TMhelix-only
ENSG00000001497.12	LAS1L	-0.746762	cytosolic	cyt_notsig
ENSG00000001630.11	CYP51A1	2.64683	membrane	SignalP-TM
ENSG00000001631.10	KRIT1	-0.716816	cytosolic	cyt_notsig
ENSG00000002016.12	RAD52	0.356101	cytosolic	cyt_notsig
ENSG00000002330.9	BAD	-0.223409	cytosolic	MitoCarta
ENSG00000002549.8	LAP3	-0.852886	cytosolic	MitoCarta
ENSG00000002586.13	CD99	3.22698	membrane	SignalP-TM
ENSG00000002822.11	MAD1L1	-0.513432	cytosolic	cyt_notsig
ENSG00000002834.13	LASP1	-0.531435	cytosolic	cyt_notsig
ENSG00000002919.10	SNX11	-0.0617105	cytosolic	cyt_notsig
ENSG00000003056.3	M6PR	3.33866	membrane	SignalP-TM
ENSG00000003249.9	DBNDD1	-0.180261	cytosolic	cyt_notsig
ENSG00000003393.10	ALS2	-0.408085	cytosolic	cyt_notsig
ENSG00000003402.15	CFLAR	0.266018	cytosolic	cyt_notsig
ENSG00000003509.11	NDUFAF7	-0.444932	cytosolic	MitoCarta
ENSG00000003989.12	SLC7A2	3.0893	membrane	TMhelix-only
ENSG00000004059.6	ARF5	0.336491	cytosolic	MitoCarta
ENSG00000004139.9	SARM1	0.242607	cytosolic	cyt_notsig
ENSG00000004142.7	POLDIP2	-0.000201979	cytosolic	MitoCarta
ENSG00000004399.8	PLXND1	1.87488	membrane	SignalP-TM
ENSG00000004455.12	AK2	-0.391685	cytosolic	MitoCarta
ENSG00000004478.5	FKBP4	-0.759648	cytosolic	cyt_notsig
ENSG00000004487.11	KDM1A	-0.768216	cytosolic	cyt_notsig
ENSG00000004534.10	RBM6	-0.503461	cytosolic	cyt_notsig
ENSG00000004660.10	CAMKK1	-0.143675	cytosolic	cyt_notsig
ENSG00000004700.11	RECQL	-1.58573	cytosolic	cyt_notsig
ENSG00000004779.5	NDUFAB1	-0.284109	cytosolic	MitoCarta
ENSG00000004864.9	SLC25A13	-0.64589	cytosolic	MitoCarta
ENSG00000004866.14	ST7	1.52283	membrane	TMhelix-only
ENSG00000004897.7	CDC27	-0.814191	cytosolic	cyt_notsig
ENSG00000004975.7	DVL2	-0.641267	cytosolic	cyt_notsig
ENSG00000005007.8	UPF1	-1.05537	cytosolic	cyt_notsig
ENSG00000005020.8	SKAP2	-0.927664	cytosolic	cyt_notsig
ENSG00000005022.5	SLC25A5	-0.234101	cytosolic	TMhelix-only
ENSG00000005059.11	CCDC109B	0.0774193	cytosolic	TMhelix-only
ENSG00000005073.5	HOXA11	-0.296965	cytosolic	cyt_notsig
ENSG00000005075.11	POLR2J	-0.0426352	cytosolic	cyt_notsig
ENSG00000005100.8	DHX33	-0.340302	cytosolic	cyt_notsig
ENSG00000005156.7	LIG3	-1.03736	cytosolic	cyt_notsig
ENSG00000005175.5	RPAP3	-1.30614	cytosolic	cyt_notsig
ENSG00000005189.15	AC004381.6	-0.412525	cytosolic	cyt_notsig
ENSG00000005194.10	CIAPIN1	-0.402214	cytosolic	cyt_notsig
ENSG00000005249.8	PRKAR2B	-0.378017	cytosolic	cyt_notsig
ENSG00000005302.13	MSL3	-0.201445	cytosolic	cyt_notsig
ENSG00000005339.8	CREBBP	0.184297	cytosolic	cyt_notsig
ENSG00000005436.9	GCFC2	-0.409176	cytosolic	cyt_notsig
ENSG00000005448.12	WDR54	0.276369	cytosolic	cyt_notsig
ENSG00000005486.12	RHBDD2	2.63409	membrane	TMhelix-only
ENSG00000005700.10	IBTK	-0.712105	cytosolic	cyt_notsig
ENSG00000005801.12	ZNF195	-0.281305	cytosolic	cyt_notsig
ENSG00000005810.13	MYCBP2	-0.710397	cytosolic	cyt_notsig
ENSG00000005812.6	FBXL3	-0.273026	cytosolic	cyt_notsig
ENSG00000005882.7	PDK2	-0.00437048	cytosolic	MitoCarta
ENSG00000005893.11	LAMP2	4.25032	membrane	TailAnchored
ENSG00000005955.8	GGNBP2	-0.80019	cytosolic	cyt_notsig
ENSG00000006015.13	C19orf60	0.349292	cytosolic	cyt_notsig
ENSG00000006042.7	TMEM98	2.005	membrane	TMhelix-only
ENSG00000006118.10	TMEM132A	3.34966	membrane	SignalP-TM
ENSG00000006125.12	AP2B1	-0.550202	cytosolic	cyt_notsig
ENSG00000006194.6	ZNF263	-0.028522	cytosolic	cyt_notsig
ENSG00000006282.15	SPATA20	0.389656	cytosolic	MitoCarta
ENSG00000006327.9	TNFRSF12A	2.0335	membrane	SignalP-TM
ENSG00000006451.3	RALA	-0.399817	cytosolic	cyt_notsig
ENSG00000006453.9	BAIAP2L1	-0.163091	cytosolic	cyt_notsig
ENSG00000006530.11	AGK	-0.193055	cytosolic	MitoCarta
ENSG00000006576.12	PHTF2	2.71108	membrane	TMhelix-only
ENSG00000006607.9	FARP2	-0.440862	cytosolic	cyt_notsig
ENSG00000006625.13	GGCT	-0.620919	cytosolic	cyt_notsig
ENSG00000006634.3	DBF4	-0.270098	cytosolic	cyt_notsig
ENSG00000006652.9	IFRD1	-0.167858	cytosolic	cyt_notsig
ENSG00000006695.6	COX10	0.15982	cytosolic	TMhelix-only
ENSG00000006704.6	GTF2IRD1	0.37499	cytosolic	cyt_notsig
ENSG00000006712.10	PAF1	-0.794095	cytosolic	cyt_notsig
ENSG00000006715.11	VPS41	-0.866657	cytosolic	cyt_notsig
ENSG00000006744.14	ELAC2	-0.748876	cytosolic	MitoCarta
ENSG00000006831.9	ADIPOR2	1.55503	membrane	TMhelix-only
ENSG00000007047.10	MARK4	0.0433288	cytosolic	cyt_notsig
ENSG00000007080.6	CCDC124	-0.494526	cytosolic	cyt_notsig
ENSG00000007168.8	PAFAH1B1	-0.716814	cytosolic	cyt_notsig
ENSG00000007202.10	KIAA0100	1.40384	NA	MitoCarta
ENSG00000007255.6	TRAPPC6A	-0.349708	cytosolic	cyt_notsig
ENSG00000007264.9	MATK	-0.141084	cytosolic	cyt_notsig
ENSG00000007341.14	ST7L	2.39581	membrane	mem_notsig
ENSG00000007372.16	PAX6	-0.253627	cytosolic	cyt_notsig
ENSG00000007376.3	RPUSD1	0.257282	cytosolic	cyt_notsig
ENSG00000007392.12	LUC7L	-0.43486	cytosolic	cyt_notsig
ENSG00000007520.3	TSR3	-0.0780438	cytosolic	cyt_notsig
ENSG00000007541.10	PIGQ	2.07404	membrane	TMhelix-only
ENSG00000007545.11	CRAMP1L	0.168164	cytosolic	cyt_notsig
ENSG00000007923.11	DNAJC11	-0.598233	cytosolic	MitoCarta
ENSG00000007944.10	MYLIP	-0.0410483	cytosolic	cyt_notsig
ENSG00000007968.6	E2F2	0.323139	cytosolic	cyt_notsig
ENSG00000008018.8	PSMB1	-0.608567	cytosolic	cyt_notsig
ENSG00000008128.18	CDK11A	-0.682326	cytosolic	cyt_notsig
ENSG00000008130.11	NADK	-0.00878473	cytosolic	cyt_notsig
ENSG00000008282.3	SYPL1	3.64422	membrane	TMhelix-only
ENSG00000008294.16	SPAG9	-0.677618	cytosolic	cyt_notsig
ENSG00000008311.10	AASS	0.0506472	cytosolic	MitoCarta
ENSG00000008324.6	SS18L2	-0.458038	cytosolic	cyt_notsig
ENSG00000008382.11	MPND	-0.471451	cytosolic	cyt_notsig
ENSG00000008394.8	MGST1	2.7165	membrane	TMhelix-only
ENSG00000008405.7	CRY1	-0.451335	cytosolic	MitoCarta
ENSG00000008441.12	NFIX	-0.332161	cytosolic	cyt_notsig
ENSG00000008517.12	IL32	0.159529	cytosolic	cyt_notsig
ENSG00000008735.10	MAPK8IP2	-0.405689	cytosolic	cyt_notsig
ENSG00000008838.13	MED24	0.180948	cytosolic	cyt_notsig
ENSG00000008952.12	SEC62	2.34194	membrane	TMhelix-only
ENSG00000008988.5	RPS20	-0.664737	cytosolic	cyt_notsig
ENSG00000009307.11	CSDE1	-1.0438	cytosolic	cyt_notsig
ENSG00000009335.13	UBE3C	-0.0481888	cytosolic	cyt_notsig
ENSG00000009844.11	VTA1	-0.677245	cytosolic	cyt_notsig
ENSG00000009954.6	BAZ1B	-0.872111	cytosolic	cyt_notsig
ENSG00000010017.9	RANBP9	-0.278268	cytosolic	cyt_notsig
ENSG00000010072.11	SPRTN	-0.542662	cytosolic	cyt_notsig
ENSG00000010165.15	METTL13	-0.53315	cytosolic	cyt_notsig
ENSG00000010219.9	DYRK4	-0.0966114	cytosolic	cyt_notsig
ENSG00000010244.12	ZNF207	-0.505251	cytosolic	cyt_notsig
ENSG00000010256.6	UQCRC1	-0.282177	cytosolic	MitoCarta
ENSG00000010278.7	CD9	4.59801	membrane	TMhelix-only
ENSG00000010292.8	NCAPD2	-0.314222	cytosolic	cyt_notsig
ENSG00000010295.15	IFFO1	0.343285	cytosolic	cyt_notsig
ENSG00000010361.9	FUZ	0.0590841	cytosolic	cyt_notsig
ENSG00000010404.13	IDS	0.1744	cytosolic	SignalP-noTM-only
ENSG00000010539.7	ZNF200	0.00253088	cytosolic	cyt_notsig
ENSG00000010803.12	SCMH1	-0.106285	cytosolic	cyt_notsig
ENSG00000010810.13	FYN	0.277231	cytosolic	cyt_notsig
ENSG00000011007.8	TCEB3	-0.609182	cytosolic	cyt_notsig
ENSG00000011009.6	LYPLA2	-0.244275	cytosolic	cyt_notsig
ENSG00000011052.17	NME2	-0.0222735	cytosolic	cyt_notsig
ENSG00000011105.7	TSPAN9	3.22468	membrane	TMhelix-only
ENSG00000011132.7	APBA3	0.351695	cytosolic	cyt_notsig
ENSG00000011143.12	MKS1	-0.377016	cytosolic	cyt_notsig
ENSG00000011198.3	ABHD5	0.0526715	cytosolic	cyt_notsig
ENSG00000011201.6	KAL1	4.73179	membrane	SignalP-noTM-only
ENSG00000011243.13	AKAP8L	-0.695677	cytosolic	cyt_notsig
ENSG00000011258.11	MBTD1	-0.447432	cytosolic	cyt_notsig
ENSG00000011260.9	UTP18	-1.3812	cytosolic	cyt_notsig
ENSG00000011275.14	RNF216	-0.380776	cytosolic	cyt_notsig
ENSG00000011295.11	TTC19	0.422712	cytosolic	MitoCarta
ENSG00000011304.12	PTBP1	-1.05901	cytosolic	cyt_notsig
ENSG00000011332.15	DPF1	0.0443898	cytosolic	cyt_notsig
ENSG00000011376.5	LARS2	-0.465128	cytosolic	MitoCarta
ENSG00000011451.13	WIZ	-0.0291296	cytosolic	cyt_notsig
ENSG00000011454.12	RABGAP1	-0.850236	cytosolic	cyt_notsig
ENSG00000011478.7	QPCTL	3.0396	membrane	TMhelix-only
ENSG00000011485.10	PPP5C	-0.690228	cytosolic	cyt_notsig
ENSG00000012048.15	BRCA1	-0.432462	cytosolic	cyt_notsig
ENSG00000012061.11	ERCC1	-0.11445	cytosolic	cyt_notsig
ENSG00000012174.7	MBTPS2	3.77114	membrane	TMhelix-only
ENSG00000012232.4	EXTL3	2.39841	membrane	TMhelix-only
ENSG00000012660.9	ELOVL5	2.50794	membrane	TMhelix-only
ENSG00000012822.11	CALCOCO1	-0.933032	cytosolic	cyt_notsig
ENSG00000012963.9	UBR7	-0.436479	cytosolic	cyt_notsig
ENSG00000012983.7	MAP4K5	-0.848471	cytosolic	cyt_notsig
ENSG00000013275.3	PSMC4	-0.393516	cytosolic	cyt_notsig
ENSG00000013306.11	SLC25A39	0.152616	cytosolic	TMhelix-only
ENSG00000013374.11	NUB1	-0.838065	cytosolic	cyt_notsig
ENSG00000013375.11	PGM3	-0.831409	cytosolic	cyt_notsig
ENSG00000013441.11	CLK1	-0.18485	cytosolic	cyt_notsig
ENSG00000013523.5	ANGEL1	2.4032	membrane	SignalP-noTM-only
ENSG00000013561.13	RNF14	-0.421421	cytosolic	cyt_notsig
ENSG00000013573.12	DDX11	0.0887124	cytosolic	cyt_notsig
ENSG00000013583.4	HEBP1	-0.121136	cytosolic	MitoCarta
ENSG00000013810.14	TACC3	-0.475033	cytosolic	cyt_notsig
ENSG00000014138.4	POLA2	-0.635756	cytosolic	cyt_notsig
ENSG00000014216.11	CAPN1	-0.604762	cytosolic	cyt_notsig
ENSG00000014641.13	MDH1	-0.798407	cytosolic	MitoCarta
ENSG00000014824.9	SLC30A9	-0.339073	cytosolic	TMhelix-only
ENSG00000014919.8	COX15	-0.259164	cytosolic	TMhelix-only
ENSG00000015153.10	YAF2	-0.277201	cytosolic	cyt_notsig
ENSG00000015171.14	ZMYND11	-0.77991	cytosolic	cyt_notsig
ENSG00000015475.14	BID	0.0883283	cytosolic	MitoCarta
ENSG00000015479.13	MATR3	-1.11409	cytosolic	cyt_notsig
ENSG00000015676.13	NUDCD3	-0.00462189	cytosolic	cyt_notsig
ENSG00000016864.12	GLT8D1	2.61985	membrane	TMhelix-only
ENSG00000017260.15	ATP2C1	2.84905	membrane	TMhelix-only
ENSG00000017797.7	RALBP1	-0.44569	cytosolic	cyt_notsig
ENSG00000018189.8	RUFY3	0.426282	cytosolic	cyt_notsig
ENSG00000018408.10	WWTR1	-0.284266	cytosolic	cyt_notsig
ENSG00000018510.8	AGPS	-0.818574	cytosolic	cyt_notsig
ENSG00000018610.9	CXorf56	-0.92673	cytosolic	cyt_notsig
ENSG00000018699.7	TTC27	-0.598137	cytosolic	cyt_notsig
ENSG00000019995.6	ZRANB1	-0.501792	cytosolic	cyt_notsig
ENSG00000020129.11	NCDN	-0.242211	cytosolic	cyt_notsig
ENSG00000020256.15	ZFP64	-0.19651	cytosolic	cyt_notsig
ENSG00000020426.6	MNAT1	-0.799256	cytosolic	cyt_notsig
ENSG00000020633.14	RUNX3	0.172521	cytosolic	cyt_notsig
ENSG00000020922.8	MRE11A	-1.07555	cytosolic	cyt_notsig
ENSG00000021355.8	SERPINB1	-0.019935	cytosolic	cyt_notsig
ENSG00000021776.6	AQR	-0.445274	cytosolic	cyt_notsig
ENSG00000021826.10	CPS1	-0.071017	cytosolic	MitoCarta
ENSG00000022267.12	FHL1	-0.0852955	cytosolic	cyt_notsig
ENSG00000022277.8	RTFDC1	-0.460215	cytosolic	cyt_notsig
ENSG00000022840.11	RNF10	-0.0104344	cytosolic	cyt_notsig
ENSG00000022976.11	ZNF839	0.221868	cytosolic	cyt_notsig
ENSG00000023191.12	RNH1	-0.684822	cytosolic	cyt_notsig
ENSG00000023228.9	NDUFS1	-0.733633	cytosolic	MitoCarta
ENSG00000023330.10	ALAS1	-0.0494074	cytosolic	MitoCarta
ENSG00000023572.4	GLRX2	-0.101184	cytosolic	MitoCarta
ENSG00000023697.8	DERA	-0.0950492	cytosolic	cyt_notsig
ENSG00000023734.6	STRAP	-0.546609	cytosolic	cyt_notsig
ENSG00000023902.9	PLEKHO1	0.322984	cytosolic	cyt_notsig
ENSG00000023909.5	GCLM	-0.53991	cytosolic	cyt_notsig
ENSG00000024526.12	DEPDC1	0.144935	cytosolic	cyt_notsig
ENSG00000024862.12	CCDC28A	-0.411582	cytosolic	cyt_notsig
ENSG00000025039.10	RRAGD	-0.382675	cytosolic	cyt_notsig
ENSG00000025156.8	HSF2	-0.65974	cytosolic	cyt_notsig
ENSG00000025293.11	PHF20	-0.950814	cytosolic	cyt_notsig
ENSG00000025423.7	HSD17B6	1.77059	membrane	mem_notsig
ENSG00000025770.14	NCAPH2	0.0362394	cytosolic	cyt_notsig
ENSG00000025772.7	TOMM34	-0.196007	cytosolic	MitoCarta
ENSG00000025796.9	SEC63	3.07044	membrane	TMhelix-only
ENSG00000025800.9	KPNA6	-0.686199	cytosolic	cyt_notsig
ENSG00000026025.9	VIM	-0.814822	cytosolic	cyt_notsig
ENSG00000026297.11	RNASET2	2.43564	membrane	SignalP-noTM-only
ENSG00000026508.12	CD44	2.88962	membrane	SignalP-TM
ENSG00000027001.7	MIPEP	-0.521869	cytosolic	MitoCarta
ENSG00000027075.9	PRKCH	-0.335787	cytosolic	cyt_notsig
ENSG00000027697.8	IFNGR1	3.60381	membrane	SignalP-TM
ENSG00000027847.9	B4GALT7	1.74938	membrane	TMhelix-only
ENSG00000028203.13	VEZT	1.58095	membrane	TMhelix-only
ENSG00000028310.13	BRD9	-0.122975	cytosolic	cyt_notsig
ENSG00000028528.10	SNX1	-0.325065	cytosolic	cyt_notsig
ENSG00000028839.5	TBPL1	0.0256051	cytosolic	cyt_notsig
ENSG00000029153.10	ARNTL2	-0.500421	cytosolic	cyt_notsig
ENSG00000029363.11	BCLAF1	-1.34665	cytosolic	cyt_notsig
ENSG00000029364.7	SLC39A9	2.21525	membrane	TMhelix-only
ENSG00000029639.6	TFB1M	-0.430459	cytosolic	MitoCarta
ENSG00000029725.12	RABEP1	-0.39909	cytosolic	cyt_notsig
ENSG00000029993.10	HMGB3	-0.861083	cytosolic	cyt_notsig
ENSG00000030066.9	NUP160	-0.612191	cytosolic	cyt_notsig
ENSG00000030110.8	BAK1	-0.0666308	cytosolic	TailAnchored
ENSG00000030582.12	GRN	5.00211	membrane	SignalP-noTM-only
ENSG00000031691.6	CENPQ	-0.629736	cytosolic	cyt_notsig
ENSG00000031698.8	SARS	-0.553809	cytosolic	cyt_notsig
ENSG00000031823.10	RANBP3	0.111842	cytosolic	cyt_notsig
ENSG00000032389.8	TSSC1	-0.41424	cytosolic	cyt_notsig
ENSG00000033011.7	ALG1	3.44972	membrane	SignalP-TM
ENSG00000033030.9	ZCCHC8	-0.221858	cytosolic	cyt_notsig
ENSG00000033050.3	ABCF2	-1.10506	cytosolic	MitoCarta
ENSG00000033100.10	CHPF2	3.31082	membrane	SignalP-noTM-only
ENSG00000033170.12	FUT8	2.59106	membrane	TMhelix-only
ENSG00000033178.8	UBA6	-0.994385	cytosolic	cyt_notsig
ENSG00000033627.10	ATP6V0A1	2.38949	membrane	TMhelix-only
ENSG00000033800.9	PIAS1	-0.752232	cytosolic	cyt_notsig
ENSG00000034053.10	APBA2	-0.202109	cytosolic	cyt_notsig
ENSG00000034152.14	MAP2K3	-0.209655	cytosolic	cyt_notsig
ENSG00000034510.4	TMSB10	-0.0374784	cytosolic	cyt_notsig
ENSG00000034693.10	PEX3	-0.354639	cytosolic	cyt_notsig
ENSG00000034713.3	GABARAPL2	-0.128203	cytosolic	cyt_notsig
ENSG00000035115.17	SH3YL1	0.290661	cytosolic	cyt_notsig
ENSG00000035141.3	FAM136A	-0.41554	cytosolic	MitoCarta
ENSG00000035499.8	DEPDC1B	-0.0522647	cytosolic	cyt_notsig
ENSG00000035687.9	ADSS	-0.833941	cytosolic	cyt_notsig
ENSG00000035862.8	TIMP2	3.73969	membrane	mem_notsig
ENSG00000035928.10	RFC1	-0.926381	cytosolic	cyt_notsig
ENSG00000036054.8	TBC1D23	-0.678151	cytosolic	cyt_notsig
ENSG00000036257.8	CUL3	-0.525003	cytosolic	cyt_notsig
ENSG00000036448.5	MYOM2	-0.558956	cytosolic	cyt_notsig
ENSG00000036549.8	ZZZ3	-0.308217	cytosolic	cyt_notsig
ENSG00000037241.3	RPL26L1	-0.252423	cytosolic	cyt_notsig
ENSG00000037280.11	FLT4	0.460105	cytosolic	SignalP-TM
ENSG00000037474.10	NSUN2	-1.05569	cytosolic	cyt_notsig
ENSG00000037637.6	FBXO42	-0.193759	cytosolic	cyt_notsig
ENSG00000037749.7	MFAP3	2.79444	membrane	SignalP-TM
ENSG00000037757.9	MRI1	0.162724	cytosolic	cyt_notsig
ENSG00000037897.12	METTL1	-0.227719	cytosolic	cyt_notsig
ENSG00000038002.4	AGA	3.45666	membrane	SignalP-noTM-only
ENSG00000038210.9	PI4K2B	-0.51296	cytosolic	cyt_notsig
ENSG00000038274.12	MAT2B	-0.466577	cytosolic	cyt_notsig
ENSG00000038358.10	EDC4	-0.674702	cytosolic	cyt_notsig
ENSG00000038382.13	TRIO	0.323681	cytosolic	cyt_notsig
ENSG00000038427.11	VCAN	3.51497	membrane	SignalP-noTM-only
ENSG00000038532.10	CLEC16A	0.0722093	cytosolic	cyt_notsig
ENSG00000039123.11	SKIV2L2	-1.29735	cytosolic	cyt_notsig
ENSG00000039319.12	ZFYVE16	-0.090542	cytosolic	cyt_notsig
ENSG00000039560.9	RAI14	-0.213435	cytosolic	cyt_notsig
ENSG00000039650.5	PNKP	-0.00367361	cytosolic	cyt_notsig
ENSG00000040275.12	SPDL1	-0.542092	cytosolic	cyt_notsig
ENSG00000040341.13	STAU2	-0.897122	cytosolic	cyt_notsig
ENSG00000040487.8	PQLC2	2.08318	membrane	TMhelix-only
ENSG00000040633.8	PHF23	0.101582	cytosolic	cyt_notsig
ENSG00000041357.11	PSMA4	-0.928734	cytosolic	cyt_notsig
ENSG00000041988.11	THAP3	0.0668543	cytosolic	cyt_notsig
ENSG00000042088.9	TDP1	-0.228453	cytosolic	cyt_notsig
ENSG00000042429.6	MED17	-0.461312	cytosolic	cyt_notsig
ENSG00000042445.9	RETSAT	2.84771	membrane	SignalP-TM
ENSG00000042753.7	AP2S1	0.267702	cytosolic	cyt_notsig
ENSG00000043039.5	BARX2	-0.0948727	cytosolic	cyt_notsig
ENSG00000043355.6	ZIC2	-0.115571	cytosolic	cyt_notsig
ENSG00000043514.11	TRIT1	-0.0526382	cytosolic	MitoCarta
ENSG00000044115.16	CTNNA1	-1.15259	cytosolic	cyt_notsig
ENSG00000044446.7	PHKA2	0.342856	cytosolic	cyt_notsig
ENSG00000044574.7	HSPA5	4.32469	membrane	SignalP-noTM-only
ENSG00000046604.8	DSG2	3.87279	membrane	SignalP-TM
ENSG00000046647.9	GEMIN8	-0.164455	cytosolic	cyt_notsig
ENSG00000046653.10	GPM6B	3.88075	membrane	TMhelix-only
ENSG00000047188.11	YTHDC2	-1.2094	cytosolic	cyt_notsig
ENSG00000047249.12	ATP6V1H	-0.458941	cytosolic	cyt_notsig
ENSG00000047315.10	POLR2B	-0.587343	cytosolic	cyt_notsig
ENSG00000047410.9	TPR	-1.34866	cytosolic	cyt_notsig
ENSG00000047579.15	DTNBP1	-0.617132	cytosolic	cyt_notsig
ENSG00000047621.7	C12orf4	-0.751633	cytosolic	cyt_notsig
ENSG00000047634.10	SCML1	-0.00529964	cytosolic	cyt_notsig
ENSG00000047849.17	MAP4	-0.650498	cytosolic	cyt_notsig
ENSG00000047932.9	GOPC	-0.55092	cytosolic	cyt_notsig
ENSG00000048028.7	USP28	0.00233564	cytosolic	cyt_notsig
ENSG00000048162.15	NOP16	-0.245466	cytosolic	cyt_notsig
ENSG00000048392.7	RRM2B	-0.627505	cytosolic	TMhelix-only
ENSG00000048544.5	MRPS10	-0.201575	cytosolic	MitoCarta
ENSG00000048740.13	CELF2	-0.385402	cytosolic	cyt_notsig
ENSG00000048828.12	FAM120A	0.0581238	cytosolic	cyt_notsig
ENSG00000048991.12	R3HDM1	-0.318994	cytosolic	cyt_notsig
ENSG00000049167.9	ERCC8	-0.0562773	cytosolic	cyt_notsig
ENSG00000049245.8	VAMP3	-0.189397	cytosolic	TailAnchored
ENSG00000049449.4	RCN1	3.08375	membrane	SignalP-noTM-only
ENSG00000049541.6	RFC2	-0.466497	cytosolic	cyt_notsig
ENSG00000049656.9	CLPTM1L	2.3036	membrane	TMhelix-only
ENSG00000049759.12	NEDD4L	-0.0974803	cytosolic	cyt_notsig
ENSG00000049860.9	HEXB	4.07856	membrane	TMhelix-only
ENSG00000050130.13	JKAMP	3.0205	membrane	TMhelix-only
ENSG00000050393.7	MCUR1	-0.0907766	cytosolic	TailAnchored
ENSG00000050405.9	LIMA1	-1.32561	cytosolic	cyt_notsig
ENSG00000050426.11	LETMD1	0.402589	cytosolic	TMhelix-only
ENSG00000050748.13	MAPK9	-0.29673	cytosolic	cyt_notsig
ENSG00000051108.10	HERPUD1	2.04348	membrane	mem_notsig
ENSG00000051180.12	RAD51	-0.655019	cytosolic	cyt_notsig
ENSG00000051382.4	PIK3CB	-0.180741	cytosolic	cyt_notsig
ENSG00000051523.6	CYBA	4.21694	membrane	TMhelix-only
ENSG00000051596.5	THOC3	-0.483396	cytosolic	cyt_notsig
ENSG00000051620.6	HEBP2	0.217092	cytosolic	cyt_notsig
ENSG00000051825.10	MPHOSPH9	0.244996	cytosolic	cyt_notsig
ENSG00000052723.7	SIKE1	-0.10638	cytosolic	cyt_notsig
ENSG00000052749.9	RRP12	-0.546404	cytosolic	cyt_notsig
ENSG00000052802.8	MSMO1	3.06138	membrane	TMhelix-only
ENSG00000052841.10	TTC17	1.84893	membrane	mem_notsig
ENSG00000053254.11	FOXN3	-0.169952	cytosolic	cyt_notsig
ENSG00000053371.8	AKR7A2	-0.124134	cytosolic	MitoCarta
ENSG00000053372.4	MRTO4	-0.0546638	cytosolic	cyt_notsig
ENSG00000053501.8	USE1	-0.34103	cytosolic	TailAnchored
ENSG00000053770.7	AP5M1	-0.129064	cytosolic	cyt_notsig
ENSG00000053900.6	ANAPC4	-0.443398	cytosolic	cyt_notsig
ENSG00000054116.7	TRAPPC3	-0.0693005	cytosolic	cyt_notsig
ENSG00000054118.9	THRAP3	-1.4928	cytosolic	cyt_notsig
ENSG00000054148.13	PHPT1	0.199035	cytosolic	cyt_notsig
ENSG00000054282.11	SDCCAG8	-0.253542	cytosolic	cyt_notsig
ENSG00000054523.12	KIF1B	-0.636277	cytosolic	MitoCarta
ENSG00000054598.5	FOXC1	-0.107158	cytosolic	cyt_notsig
ENSG00000054793.9	ATP9A	2.27074	membrane	TMhelix-only
ENSG00000054965.6	FAM168A	-0.173813	cytosolic	cyt_notsig
ENSG00000055044.6	NOP58	-1.03714	cytosolic	cyt_notsig
ENSG00000055070.12	SZRD1	-0.156886	cytosolic	cyt_notsig
ENSG00000055130.11	CUL1	-0.512931	cytosolic	cyt_notsig
ENSG00000055163.14	CYFIP2	-0.0727772	cytosolic	cyt_notsig
ENSG00000055208.13	TAB2	-0.0254186	cytosolic	cyt_notsig
ENSG00000055211.8	GINM1	3.02851	membrane	SignalP-TM
ENSG00000055332.12	EIF2AK2	-0.99954	cytosolic	cyt_notsig
ENSG00000055483.15	USP36	-0.0430929	cytosolic	cyt_notsig
ENSG00000055732.8	MCOLN3	1.82012	membrane	TMhelix-only
ENSG00000055917.11	PUM2	-0.357317	cytosolic	cyt_notsig
ENSG00000055950.12	MRPL43	0.099317	cytosolic	MitoCarta
ENSG00000056050.6	C4orf27	-0.865332	cytosolic	cyt_notsig
ENSG00000056097.11	ZFR	-0.516323	cytosolic	cyt_notsig
ENSG00000056586.11	RC3H2	-0.281143	cytosolic	cyt_notsig
ENSG00000056661.9	PCGF2	0.0143155	cytosolic	cyt_notsig
ENSG00000057252.8	SOAT1	3.56291	membrane	TMhelix-only
ENSG00000057294.9	PKP2	-0.700763	cytosolic	cyt_notsig
ENSG00000057608.12	GDI2	-0.857345	cytosolic	cyt_notsig
ENSG00000057663.8	ATG5	-0.428343	cytosolic	cyt_notsig
ENSG00000057757.5	PITHD1	-0.18432	cytosolic	cyt_notsig
ENSG00000057935.9	MTA3	-0.37364	cytosolic	cyt_notsig
ENSG00000058063.11	ATP11B	2.39732	membrane	TMhelix-only
ENSG00000058262.5	SEC61A1	3.7646	membrane	TMhelix-only
ENSG00000058272.11	PPP1R12A	-0.537242	cytosolic	cyt_notsig
ENSG00000058600.11	POLR3E	-0.204956	cytosolic	cyt_notsig
ENSG00000058673.11	ZC3H11A	0.0488864	cytosolic	cyt_notsig
ENSG00000058799.9	YIPF1	1.83244	membrane	TMhelix-only
ENSG00000058804.10	NDC1	2.82935	membrane	TMhelix-only
ENSG00000059122.12	FLYWCH1	-0.0520723	cytosolic	cyt_notsig
ENSG00000059145.14	UNKL	-0.154604	cytosolic	cyt_notsig
ENSG00000059573.4	ALDH18A1	-0.0294049	cytosolic	MitoCarta
ENSG00000059588.5	TARBP1	0.10423	cytosolic	cyt_notsig
ENSG00000059691.7	PET112	-0.632758	cytosolic	MitoCarta
ENSG00000059758.3	CDK17	-0.696291	cytosolic	cyt_notsig
ENSG00000060138.8	YBX3	-1.00509	cytosolic	cyt_notsig
ENSG00000060237.12	WNK1	-0.187673	cytosolic	cyt_notsig
ENSG00000060339.9	CCAR1	-0.588914	cytosolic	cyt_notsig
ENSG00000060491.12	OGFR	-0.299256	cytosolic	cyt_notsig
ENSG00000060656.15	PTPRU	3.50494	membrane	SignalP-TM
ENSG00000060688.8	SNRNP40	-0.455082	cytosolic	cyt_notsig
ENSG00000060762.14	MPC1	-0.102843	cytosolic	MitoCarta
ENSG00000060971.13	ACAA1	-0.108119	cytosolic	MitoCarta
ENSG00000060982.10	BCAT1	-0.752856	cytosolic	cyt_notsig
ENSG00000061273.13	HDAC7	0.0759179	cytosolic	cyt_notsig
ENSG00000061676.10	NCKAP1	-0.164556	cytosolic	cyt_notsig
ENSG00000061794.8	MRPS35	-0.378677	cytosolic	MitoCarta
ENSG00000061918.8	GUCY1B3	-0.209901	cytosolic	cyt_notsig
ENSG00000061936.5	SFSWAP	-0.321411	cytosolic	cyt_notsig
ENSG00000061938.12	TNK2	-0.222607	cytosolic	cyt_notsig
ENSG00000062194.11	GPBP1	-0.242448	cytosolic	cyt_notsig
ENSG00000062485.14	CS	-0.504313	cytosolic	MitoCarta
ENSG00000062582.9	MRPS24	0.144614	cytosolic	MitoCarta
ENSG00000062598.13	ELMO2	-0.172439	cytosolic	cyt_notsig
ENSG00000062650.13	WAPAL	-0.784142	cytosolic	cyt_notsig
ENSG00000062716.6	VMP1	3.08563	membrane	TMhelix-only
ENSG00000062725.5	APPBP2	-0.41159	cytosolic	cyt_notsig
ENSG00000062822.8	POLD1	-0.80673	cytosolic	cyt_notsig
ENSG00000063046.13	EIF4B	-0.936435	cytosolic	cyt_notsig
ENSG00000063176.11	SPHK2	0.16815	cytosolic	cyt_notsig
ENSG00000063177.8	RPL18	-0.198947	cytosolic	cyt_notsig
ENSG00000063241.3	ISOC2	0.0468335	cytosolic	MitoCarta
ENSG00000063244.8	U2AF2	-0.615153	cytosolic	cyt_notsig
ENSG00000063245.10	EPN1	0.17132	cytosolic	cyt_notsig
ENSG00000063322.9	MED29	-0.222633	cytosolic	cyt_notsig
ENSG00000063587.12	ZNF275	0.191604	cytosolic	cyt_notsig
ENSG00000063601.12	MTMR1	-0.227041	cytosolic	cyt_notsig
ENSG00000063854.8	HAGH	0.155528	cytosolic	MitoCarta
ENSG00000063978.11	RNF4	-0.183642	cytosolic	cyt_notsig
ENSG00000064012.17	CASP8	-0.878973	cytosolic	MitoCarta
ENSG00000064102.10	ASUN	-0.52822	cytosolic	cyt_notsig
ENSG00000064115.6	TM7SF3	2.34136	membrane	SignalP-TM
ENSG00000064199.2	SPA17	-0.44979	cytosolic	cyt_notsig
ENSG00000064313.7	TAF2	-0.485462	cytosolic	cyt_notsig
ENSG00000064419.9	TNPO3	-0.308839	cytosolic	cyt_notsig
ENSG00000064490.9	RFXANK	-0.157267	cytosolic	cyt_notsig
ENSG00000064545.10	TMEM161A	3.33064	membrane	SignalP-TM
ENSG00000064601.12	CTSA	3.84583	membrane	SignalP-noTM-only
ENSG00000064607.12	SUGP2	-0.043102	cytosolic	cyt_notsig
ENSG00000064651.9	SLC12A2	3.22707	membrane	TMhelix-only
ENSG00000064652.6	SNX24	-0.587154	cytosolic	cyt_notsig
ENSG00000064655.14	EYA2	-0.426081	cytosolic	cyt_notsig
ENSG00000064666.10	CNN2	-0.221804	cytosolic	cyt_notsig
ENSG00000064703.7	DDX20	-0.71594	cytosolic	cyt_notsig
ENSG00000064726.5	BTBD1	-0.533939	cytosolic	cyt_notsig
ENSG00000064763.6	FAR2	-0.686342	cytosolic	TMhelix-only
ENSG00000064932.11	SBNO2	0.155478	cytosolic	cyt_notsig
ENSG00000064933.12	PMS1	-0.281554	cytosolic	cyt_notsig
ENSG00000064961.14	HMG20B	0.0969442	cytosolic	cyt_notsig
ENSG00000064995.12	TAF11	-0.279332	cytosolic	cyt_notsig
ENSG00000064999.12	ANKS1A	-0.530058	cytosolic	cyt_notsig
ENSG00000065000.11	AP3D1	-0.264466	cytosolic	cyt_notsig
ENSG00000065029.10	ZNF76	-0.381148	cytosolic	cyt_notsig
ENSG00000065054.9	SLC9A3R2	-0.233122	cytosolic	cyt_notsig
ENSG00000065057.3	NTHL1	-0.557203	cytosolic	MitoCarta
ENSG00000065060.12	UHRF1BP1	-0.220133	cytosolic	cyt_notsig
ENSG00000065135.7	GNAI3	-0.248326	cytosolic	cyt_notsig
ENSG00000065150.14	IPO5	-0.591788	cytosolic	cyt_notsig
ENSG00000065154.7	OAT	-1.01506	cytosolic	MitoCarta
ENSG00000065183.11	WDR3	-1.2344	cytosolic	cyt_notsig
ENSG00000065243.14	PKN2	0.0421674	cytosolic	cyt_notsig
ENSG00000065268.6	WDR18	-0.239533	cytosolic	cyt_notsig
ENSG00000065320.4	NTN1	3.35737	membrane	SignalP-TM
ENSG00000065328.12	MCM10	-1.07998	cytosolic	cyt_notsig
ENSG00000065427.10	KARS	-0.818403	cytosolic	MitoCarta
ENSG00000065457.6	ADAT1	0.330466	cytosolic	cyt_notsig
ENSG00000065518.7	NDUFB4	-0.0360433	cytosolic	TailAnchored
ENSG00000065526.6	SPEN	0.438633	cytosolic	cyt_notsig
ENSG00000065548.13	ZC3H15	-0.95347	cytosolic	cyt_notsig
ENSG00000065559.10	MAP2K4	-0.119786	cytosolic	cyt_notsig
ENSG00000065600.8	TMEM206	2.88426	membrane	TMhelix-only
ENSG00000065613.9	SLK	-0.618694	cytosolic	cyt_notsig
ENSG00000065615.9	CYB5R4	-0.40671	cytosolic	cyt_notsig
ENSG00000065665.16	SEC61A2	2.87138	membrane	TMhelix-only
ENSG00000065802.7	ASB1	-0.138249	cytosolic	cyt_notsig
ENSG00000065809.9	FAM107B	-0.341911	cytosolic	cyt_notsig
ENSG00000065833.7	ME1	-0.567963	cytosolic	MitoCarta
ENSG00000065882.11	TBC1D1	-0.245884	cytosolic	cyt_notsig
ENSG00000065911.7	MTHFD2	-0.550076	cytosolic	MitoCarta
ENSG00000065923.5	SLC9A7	2.92684	membrane	SignalP-TM
ENSG00000065978.13	YBX1	-1.80071	cytosolic	cyt_notsig
ENSG00000066027.7	PPP2R5A	-0.0970429	cytosolic	cyt_notsig
ENSG00000066044.9	ELAVL1	-0.476097	cytosolic	cyt_notsig
ENSG00000066084.8	DIP2B	-0.694923	cytosolic	cyt_notsig
ENSG00000066117.10	SMARCD1	-0.0181242	cytosolic	cyt_notsig
ENSG00000066135.8	KDM4A	-0.660788	cytosolic	cyt_notsig
ENSG00000066136.15	NFYC	-0.0835336	cytosolic	cyt_notsig
ENSG00000066248.10	NGEF	-0.0963078	cytosolic	cyt_notsig
ENSG00000066322.8	ELOVL1	3.13934	membrane	TMhelix-only
ENSG00000066379.10	ZNRD1	-0.273537	cytosolic	cyt_notsig
ENSG00000066427.17	ATXN3	-0.624284	cytosolic	cyt_notsig
ENSG00000066455.8	GOLGA5	0.0920276	cytosolic	TailAnchored
ENSG00000066468.16	FGFR2	2.75318	membrane	SignalP-TM
ENSG00000066557.5	LRRC40	-1.05977	cytosolic	cyt_notsig
ENSG00000066583.7	ISOC1	-0.353019	cytosolic	cyt_notsig
ENSG00000066629.12	EML1	-0.373533	cytosolic	cyt_notsig
ENSG00000066651.13	TRMT11	-0.317091	cytosolic	MitoCarta
ENSG00000066654.8	THUMPD1	-0.55871	cytosolic	cyt_notsig
ENSG00000066697.10	MSANTD3	-0.201628	cytosolic	cyt_notsig
ENSG00000066855.11	MTFR1	-0.339172	cytosolic	MitoCarta
ENSG00000066926.6	FECH	-0.325196	cytosolic	MitoCarta
ENSG00000066933.11	MYO9A	-0.184129	cytosolic	cyt_notsig
ENSG00000067057.12	PFKP	-0.624168	cytosolic	cyt_notsig
ENSG00000067064.6	IDI1	-0.782226	cytosolic	MitoCarta
ENSG00000067141.12	NEO1	3.50152	membrane	TMhelix-only
ENSG00000067167.3	TRAM1	1.9097	membrane	TMhelix-only
ENSG00000067177.10	PHKA1	-0.205596	cytosolic	cyt_notsig
ENSG00000067182.3	TNFRSF1A	3.45128	membrane	SignalP-TM
ENSG00000067225.13	PKM	-1.05207	cytosolic	cyt_notsig
ENSG00000067334.9	DNTTIP2	-1.38147	cytosolic	cyt_notsig
ENSG00000067365.10	METTL22	0.494666	cytosolic	cyt_notsig
ENSG00000067369.9	TP53BP1	-0.704473	cytosolic	cyt_notsig
ENSG00000067445.16	TRO	0.0416469	cytosolic	cyt_notsig
ENSG00000067533.5	RRP15	-0.646951	cytosolic	cyt_notsig
ENSG00000067560.6	RHOA	-0.178654	cytosolic	cyt_notsig
ENSG00000067596.6	DHX8	-1.07723	cytosolic	cyt_notsig
ENSG00000067606.11	PRKCZ	-0.369191	cytosolic	cyt_notsig
ENSG00000067704.8	IARS2	-0.0269527	cytosolic	MitoCarta
ENSG00000067829.14	IDH3G	-0.593919	cytosolic	MitoCarta
ENSG00000067955.9	CBFB	-0.169693	cytosolic	cyt_notsig
ENSG00000067992.8	PDK3	-0.154141	cytosolic	MitoCarta
ENSG00000068001.9	HYAL2	3.40773	membrane	SignalP-noTM-only
ENSG00000068028.13	RASSF1	-0.036599	cytosolic	cyt_notsig
ENSG00000068078.13	FGFR3	2.45218	membrane	SignalP-TM
ENSG00000068097.10	HEATR6	-0.0135227	cytosolic	cyt_notsig
ENSG00000068120.10	COASY	-0.116533	cytosolic	SignalP-noTM-only
ENSG00000068137.10	PLEKHH3	0.140513	cytosolic	cyt_notsig
ENSG00000068305.13	MEF2A	-0.380338	cytosolic	cyt_notsig
ENSG00000068308.9	OTUD5	-0.514195	cytosolic	cyt_notsig
ENSG00000068323.12	TFE3	-0.165759	cytosolic	cyt_notsig
ENSG00000068366.15	ACSL4	-0.721099	cytosolic	MitoCarta
ENSG00000068383.14	INPP5A	-0.359165	cytosolic	cyt_notsig
ENSG00000068394.9	GPKOW	-0.753088	cytosolic	cyt_notsig
ENSG00000068400.9	GRIPAP1	-0.73689	cytosolic	cyt_notsig
ENSG00000068438.10	FTSJ1	-0.15106	cytosolic	cyt_notsig
ENSG00000068489.8	PRR11	-0.236315	cytosolic	cyt_notsig
ENSG00000068650.14	ATP11A	2.9728	membrane	TMhelix-only
ENSG00000068697.6	LAPTM4A	3.83113	membrane	TMhelix-only
ENSG00000068745.10	IP6K2	-0.367326	cytosolic	cyt_notsig
ENSG00000068793.13	CYFIP1	-0.366676	cytosolic	cyt_notsig
ENSG00000068796.12	KIF2A	-0.605908	cytosolic	cyt_notsig
ENSG00000068878.10	PSME4	-0.22063	cytosolic	cyt_notsig
ENSG00000068885.10	IFT80	-0.391879	cytosolic	cyt_notsig
ENSG00000068903.15	SIRT2	0.0072932	cytosolic	cyt_notsig
ENSG00000068912.9	ERLEC1	2.06162	membrane	SignalP-noTM-only
ENSG00000069248.9	NUP133	-1.13352	cytosolic	cyt_notsig
ENSG00000069275.12	NUCKS1	-0.883901	cytosolic	cyt_notsig
ENSG00000069329.11	VPS35	-0.567361	cytosolic	cyt_notsig
ENSG00000069345.7	DNAJA2	-1.10328	cytosolic	cyt_notsig
ENSG00000069509.5	FUNDC1	-0.0157897	cytosolic	MitoCarta
ENSG00000069849.6	ATP1B3	3.19158	membrane	TMhelix-only
ENSG00000069869.11	NEDD4	-0.204798	cytosolic	cyt_notsig
ENSG00000069956.7	MAPK6	-0.506693	cytosolic	cyt_notsig
ENSG00000069966.14	GNB5	-0.553584	cytosolic	cyt_notsig
ENSG00000069998.8	CECR5	-0.342387	cytosolic	SignalP-noTM-only
ENSG00000070010.14	UFD1L	-0.552704	cytosolic	cyt_notsig
ENSG00000070018.4	LRP6	1.92367	membrane	SignalP-TM
ENSG00000070061.10	IKBKAP	-0.952685	cytosolic	cyt_notsig
ENSG00000070081.11	NUCB2	2.55981	membrane	SignalP-TM
ENSG00000070087.9	PFN2	-0.204139	cytosolic	cyt_notsig
ENSG00000070367.11	EXOC5	-0.326008	cytosolic	cyt_notsig
ENSG00000070413.14	DGCR2	3.91579	membrane	SignalP-TM
ENSG00000070444.10	MNT	0.0294095	cytosolic	cyt_notsig
ENSG00000070476.10	ZXDC	0.213067	cytosolic	cyt_notsig
ENSG00000070495.10	JMJD6	-0.775132	cytosolic	cyt_notsig
ENSG00000070501.7	POLB	-0.532151	cytosolic	cyt_notsig
ENSG00000070610.10	GBA2	-0.095911	cytosolic	cyt_notsig
ENSG00000070669.12	ASNS	-0.783742	cytosolic	cyt_notsig
ENSG00000070718.7	AP3M2	-0.288714	cytosolic	cyt_notsig
ENSG00000070756.9	PABPC1	-0.014222	cytosolic	cyt_notsig
ENSG00000070761.3	C16orf80	-0.355914	cytosolic	cyt_notsig
ENSG00000070770.4	CSNK2A2	-0.263944	cytosolic	cyt_notsig
ENSG00000070785.12	EIF2B3	-0.758419	cytosolic	cyt_notsig
ENSG00000070814.13	TCOF1	-0.505563	cytosolic	cyt_notsig
ENSG00000070831.11	CDC42	-0.487405	cytosolic	cyt_notsig
ENSG00000070886.6	EPHA8	2.42372	membrane	SignalP-noTM-only
ENSG00000070950.5	RAD18	-0.234052	cytosolic	cyt_notsig
ENSG00000070961.10	ATP2B1	2.78258	membrane	TMhelix-only
ENSG00000071051.9	NCK2	-0.215425	cytosolic	cyt_notsig
ENSG00000071054.11	MAP4K4	-0.533797	cytosolic	cyt_notsig
ENSG00000071082.6	RPL31	-0.706406	cytosolic	cyt_notsig
ENSG00000071127.12	WDR1	-0.637003	cytosolic	cyt_notsig
ENSG00000071243.11	ING3	-0.277917	cytosolic	cyt_notsig
ENSG00000071246.6	VASH1	-0.0196672	cytosolic	cyt_notsig
ENSG00000071539.9	TRIP13	-0.100055	cytosolic	cyt_notsig
ENSG00000071553.12	ATP6AP1	4.43307	membrane	SignalP-TM
ENSG00000071564.10	TCF3	0.00347861	cytosolic	cyt_notsig
ENSG00000071575.7	TRIB2	0.0715419	cytosolic	cyt_notsig
ENSG00000071626.12	DAZAP1	-0.490413	cytosolic	cyt_notsig
ENSG00000071655.13	MBD3	-0.0657747	cytosolic	cyt_notsig
ENSG00000071794.11	HLTF	-1.5204	cytosolic	cyt_notsig
ENSG00000071859.10	FAM50A	-0.752282	cytosolic	cyt_notsig
ENSG00000071894.10	CPSF1	-0.555701	cytosolic	cyt_notsig
ENSG00000071994.6	PDCD2	-0.0201703	cytosolic	cyt_notsig
ENSG00000072041.12	SLC6A15	2.78376	membrane	TMhelix-only
ENSG00000072042.8	RDH11	3.33645	membrane	SignalP-noTM-only
ENSG00000072062.9	PRKACA	-0.0952824	cytosolic	cyt_notsig
ENSG00000072110.9	ACTN1	-1.42603	cytosolic	cyt_notsig
ENSG00000072134.11	EPN2	-0.177002	cytosolic	cyt_notsig
ENSG00000072135.8	PTPN18	0.012271	cytosolic	cyt_notsig
ENSG00000072210.14	ALDH3A2	-0.506819	cytosolic	MitoCarta
ENSG00000072274.8	TFRC	2.65371	membrane	TMhelix-only
ENSG00000072310.12	SREBF1	2.97863	membrane	mem_notsig
ENSG00000072364.8	AFF4	-0.385715	cytosolic	cyt_notsig
ENSG00000072401.10	UBE2D1	-0.150953	cytosolic	cyt_notsig
ENSG00000072501.13	SMC1A	-0.63198	cytosolic	cyt_notsig
ENSG00000072506.8	HSD17B10	-0.414937	cytosolic	MitoCarta
ENSG00000072518.16	MARK2	-0.341136	cytosolic	cyt_notsig
ENSG00000072571.15	HMMR	-0.0499947	cytosolic	cyt_notsig
ENSG00000072609.13	CHFR	-0.0685312	cytosolic	cyt_notsig
ENSG00000072682.14	P4HA2	3.60559	membrane	SignalP-noTM-only
ENSG00000072736.14	NFATC3	-0.234991	cytosolic	cyt_notsig
ENSG00000072756.12	TRNT1	-0.403544	cytosolic	MitoCarta
ENSG00000072778.15	ACADVL	-0.149523	cytosolic	MitoCarta
ENSG00000072803.13	FBXW11	-0.414199	cytosolic	cyt_notsig
ENSG00000072832.10	CRMP1	-0.412139	cytosolic	cyt_notsig
ENSG00000072849.6	DERL2	2.20649	membrane	TMhelix-only
ENSG00000072864.8	NDE1	-0.074563	cytosolic	cyt_notsig
ENSG00000072958.4	AP1M1	-0.308418	cytosolic	cyt_notsig
ENSG00000073008.10	PVR	3.66986	membrane	SignalP-TM
ENSG00000073009.8	IKBKG	-0.631965	cytosolic	cyt_notsig
ENSG00000073050.7	XRCC1	-0.693303	cytosolic	cyt_notsig
ENSG00000073060.11	SCARB1	3.24779	membrane	TMhelix-only
ENSG00000073111.9	MCM2	-1.32336	cytosolic	cyt_notsig
ENSG00000073169.9	SELO	0.273813	cytosolic	MitoCarta
ENSG00000073350.9	LLGL2	-0.0928038	cytosolic	cyt_notsig
ENSG00000073417.10	PDE8A	-0.206303	cytosolic	cyt_notsig
ENSG00000073536.13	NLE1	-0.373138	cytosolic	cyt_notsig
ENSG00000073578.12	SDHA	-0.633006	cytosolic	MitoCarta
ENSG00000073584.14	SMARCE1	-0.525527	cytosolic	cyt_notsig
ENSG00000073614.7	KDM5A	-0.54516	cytosolic	cyt_notsig
ENSG00000073712.9	FERMT2	-0.871469	cytosolic	cyt_notsig
ENSG00000073792.11	IGF2BP2	-0.538076	cytosolic	cyt_notsig
ENSG00000073803.9	MAP3K13	-0.35306	cytosolic	cyt_notsig
ENSG00000073921.13	PICALM	-0.789567	cytosolic	cyt_notsig
ENSG00000073969.14	NSF	-1.02595	cytosolic	cyt_notsig
ENSG00000074071.9	MRPS34	0.115061	cytosolic	MitoCarta
ENSG00000074201.4	CLNS1A	-0.869098	cytosolic	cyt_notsig
ENSG00000074219.9	TEAD2	-0.0642411	cytosolic	cyt_notsig
ENSG00000074266.13	EED	-0.801988	cytosolic	cyt_notsig
ENSG00000074319.8	TSG101	-0.352195	cytosolic	cyt_notsig
ENSG00000074356.12	C17orf85	-0.405773	cytosolic	cyt_notsig
ENSG00000074582.8	BCS1L	-0.217667	cytosolic	MitoCarta
ENSG00000074603.14	DPP8	-0.172384	cytosolic	cyt_notsig
ENSG00000074695.5	LMAN1	3.03755	membrane	SignalP-TM
ENSG00000074696.8	PTPLAD1	3.88385	membrane	TMhelix-only
ENSG00000074755.10	ZZEF1	0.144795	cytosolic	cyt_notsig
ENSG00000074800.9	ENO1	-0.933245	cytosolic	cyt_notsig
ENSG00000074842.3	C19orf10	3.23153	membrane	SignalP-noTM-only
ENSG00000074935.9	TUBE1	0.218077	cytosolic	cyt_notsig
ENSG00000075089.5	ACTR6	-1.0578	cytosolic	cyt_notsig
ENSG00000075131.5	TIPIN	-0.768449	cytosolic	cyt_notsig
ENSG00000075142.9	SRI	-0.0349589	cytosolic	cyt_notsig
ENSG00000075151.15	EIF4G3	-0.914751	cytosolic	cyt_notsig
ENSG00000075188.4	NUP37	-0.945273	cytosolic	cyt_notsig
ENSG00000075218.14	GTSE1	-0.175173	cytosolic	cyt_notsig
ENSG00000075234.12	TTC38	-0.202566	cytosolic	cyt_notsig
ENSG00000075239.9	ACAT1	-0.410987	cytosolic	MitoCarta
ENSG00000075292.14	ZNF638	-0.641241	cytosolic	cyt_notsig
ENSG00000075336.7	TIMM21	1.39307	NA	MitoCarta
ENSG00000075340.18	ADD2	-0.441759	cytosolic	cyt_notsig
ENSG00000075407.13	ZNF37A	0.020996	cytosolic	cyt_notsig
ENSG00000075413.13	MARK3	-0.347858	cytosolic	cyt_notsig
ENSG00000075415.8	SLC25A3	-0.351946	cytosolic	TMhelix-only
ENSG00000075618.13	FSCN1	-0.506083	cytosolic	cyt_notsig
ENSG00000075624.9	ACTB	-0.263344	cytosolic	cyt_notsig
ENSG00000075702.12	WDR62	-0.0925882	cytosolic	cyt_notsig
ENSG00000075711.16	DLG1	0.0110973	cytosolic	cyt_notsig
ENSG00000075785.8	RAB7A	-0.381466	cytosolic	cyt_notsig
ENSG00000075790.6	BCAP29	2.81097	membrane	TMhelix-only
ENSG00000075856.7	SART3	-0.721476	cytosolic	cyt_notsig
ENSG00000075914.8	EXOSC7	-0.050619	cytosolic	cyt_notsig
ENSG00000075945.8	KIFAP3	-0.61963	cytosolic	cyt_notsig
ENSG00000075975.11	MKRN2	-0.524778	cytosolic	cyt_notsig
ENSG00000076003.4	MCM6	-1.15032	cytosolic	cyt_notsig
ENSG00000076043.5	REXO2	-0.385795	cytosolic	MitoCarta
ENSG00000076053.6	RBM7	-0.381624	cytosolic	cyt_notsig
ENSG00000076108.7	BAZ2A	-0.491484	cytosolic	cyt_notsig
ENSG00000076242.10	MLH1	-0.729402	cytosolic	MitoCarta
ENSG00000076248.6	UNG	-0.574333	cytosolic	MitoCarta
ENSG00000076351.8	SLC46A1	3.99351	membrane	TMhelix-only
ENSG00000076382.12	SPAG5	-0.340238	cytosolic	cyt_notsig
ENSG00000076513.12	ANKRD13A	-0.201207	cytosolic	cyt_notsig
ENSG00000076554.11	TPD52	-0.501231	cytosolic	cyt_notsig
ENSG00000076650.2	GPATCH1	-0.294811	cytosolic	cyt_notsig
ENSG00000076685.14	NT5C2	-0.766958	cytosolic	cyt_notsig
ENSG00000076706.10	MCAM	3.91031	membrane	SignalP-TM
ENSG00000076716.7	GPC4	3.74785	membrane	SignalP-noTM-only
ENSG00000076924.7	XAB2	-1.01659	cytosolic	cyt_notsig
ENSG00000076928.13	ARHGEF1	-0.648508	cytosolic	cyt_notsig
ENSG00000076944.10	STXBP2	-0.0453295	cytosolic	cyt_notsig
ENSG00000076984.13	MAP2K7	-0.522408	cytosolic	cyt_notsig
ENSG00000077044.5	DGKD	-0.180348	cytosolic	cyt_notsig
ENSG00000077097.9	TOP2B	-1.0949	cytosolic	cyt_notsig
ENSG00000077147.10	TM9SF3	3.42588	membrane	SignalP-TM
ENSG00000077152.5	UBE2T	-0.529657	cytosolic	cyt_notsig
ENSG00000077232.12	DNAJC10	2.42463	membrane	TMhelix-only
ENSG00000077235.13	GTF3C1	-0.313184	cytosolic	cyt_notsig
ENSG00000077254.10	USP33	-0.427245	cytosolic	cyt_notsig
ENSG00000077312.4	SNRPA	-0.314309	cytosolic	cyt_notsig
ENSG00000077348.4	EXOSC5	0.0105577	cytosolic	cyt_notsig
ENSG00000077380.11	DYNC1I2	-1.07216	cytosolic	cyt_notsig
ENSG00000077454.11	LRCH4	0.191648	cytosolic	TailAnchored
ENSG00000077458.8	FAM76B	-0.297564	cytosolic	cyt_notsig
ENSG00000077463.10	SIRT6	-0.177787	cytosolic	cyt_notsig
ENSG00000077514.4	POLD3	-0.485978	cytosolic	cyt_notsig
ENSG00000077549.13	CAPZB	-0.352519	cytosolic	cyt_notsig
ENSG00000077684.11	PHF17	-0.343288	cytosolic	cyt_notsig
ENSG00000077721.11	UBE2A	-0.132415	cytosolic	cyt_notsig
ENSG00000077782.15	FGFR1	3.10829	membrane	TMhelix-only
ENSG00000077809.8	GTF2I	-0.329034	cytosolic	cyt_notsig
ENSG00000077942.13	FBLN1	4.38164	membrane	SignalP-noTM-only
ENSG00000078070.7	MCCC1	-0.386816	cytosolic	MitoCarta
ENSG00000078140.9	UBE2K	-0.544628	cytosolic	cyt_notsig
ENSG00000078142.7	PIK3C3	-0.478507	cytosolic	cyt_notsig
ENSG00000078237.4	C12orf5	-0.211209	cytosolic	cyt_notsig
ENSG00000078246.11	TULP3	-0.284034	cytosolic	cyt_notsig
ENSG00000078304.15	PPP2R5C	-0.495477	cytosolic	cyt_notsig
ENSG00000078369.13	GNB1	-0.385298	cytosolic	cyt_notsig
ENSG00000078399.11	HOXA9	-0.450254	cytosolic	cyt_notsig
ENSG00000078403.12	MLLT10	-0.21268	cytosolic	cyt_notsig
ENSG00000078618.15	NRD1	-0.581223	cytosolic	MitoCarta
ENSG00000078668.9	VDAC3	-0.635906	cytosolic	MitoCarta
ENSG00000078674.13	PCM1	-0.742115	cytosolic	cyt_notsig
ENSG00000078747.8	ITCH	-0.188797	cytosolic	cyt_notsig
ENSG00000078808.12	SDF4	3.98915	membrane	SignalP-TM
ENSG00000078967.8	UBE2D4	0.0376901	cytosolic	cyt_notsig
ENSG00000079134.7	THOC1	-0.569043	cytosolic	cyt_notsig
ENSG00000079150.13	FKBP7	2.5528	membrane	SignalP-TM
ENSG00000079215.9	SLC1A3	3.16931	membrane	TMhelix-only
ENSG00000079246.11	XRCC5	-1.14331	cytosolic	cyt_notsig
ENSG00000079257.3	LXN	-0.115582	cytosolic	cyt_notsig
ENSG00000079277.15	MKNK1	0.096135	cytosolic	cyt_notsig
ENSG00000079313.7	REXO1	0.318891	cytosolic	cyt_notsig
ENSG00000079332.10	SAR1A	0.0257953	cytosolic	cyt_notsig
ENSG00000079387.9	SENP1	-0.393507	cytosolic	cyt_notsig
ENSG00000079432.3	CIC	0.289319	cytosolic	cyt_notsig
ENSG00000079459.8	FDFT1	-0.12143	cytosolic	cyt_notsig
ENSG00000079462.3	PAFAH1B3	-0.0934288	cytosolic	cyt_notsig
ENSG00000079616.8	KIF22	-0.657229	cytosolic	cyt_notsig
ENSG00000079739.11	PGM1	-0.645448	cytosolic	cyt_notsig
ENSG00000079785.10	DDX1	-1.55037	cytosolic	cyt_notsig
ENSG00000079805.12	DNM2	-0.406466	cytosolic	cyt_notsig
ENSG00000079819.12	EPB41L2	-0.926574	cytosolic	cyt_notsig
ENSG00000079931.10	MOXD1	3.87146	membrane	SignalP-noTM-only
ENSG00000079950.9	STX7	-0.58732	cytosolic	cyt_notsig
ENSG00000079974.13	RABL2B	0.0247626	cytosolic	cyt_notsig
ENSG00000079999.9	KEAP1	-0.210712	cytosolic	cyt_notsig
ENSG00000080189.10	SLC35C2	1.98838	membrane	TMhelix-only
ENSG00000080371.4	RAB21	-0.610412	cytosolic	cyt_notsig
ENSG00000080503.15	SMARCA2	-0.789816	cytosolic	cyt_notsig
ENSG00000080546.9	SESN1	-0.114424	cytosolic	cyt_notsig
ENSG00000080603.12	SRCAP	0.155508	cytosolic	cyt_notsig
ENSG00000080608.9	KIAA0020	-1.63092	cytosolic	cyt_notsig
ENSG00000080815.14	PSEN1	3.16793	membrane	TMhelix-only
ENSG00000080819.2	CPOX	-0.494587	cytosolic	MitoCarta
ENSG00000080822.12	CLDND1	2.26172	membrane	TMhelix-only
ENSG00000080824.14	HSP90AA1	-1.20752	cytosolic	cyt_notsig
ENSG00000080986.8	NDC80	-0.757575	cytosolic	cyt_notsig
ENSG00000081059.15	TCF7	-0.0126972	cytosolic	cyt_notsig
ENSG00000081087.10	OSTM1	4.01348	membrane	TMhelix-only
ENSG00000081154.7	PCNP	-0.560917	cytosolic	cyt_notsig
ENSG00000081177.14	EXD2	2.73558	membrane	TMhelix-only
ENSG00000081181.3	ARG2	-0.679069	cytosolic	MitoCarta
ENSG00000081307.8	UBA5	-0.318969	cytosolic	cyt_notsig
ENSG00000081377.12	CDC14B	-0.0923917	cytosolic	TailAnchored
ENSG00000081692.8	JMJD4	0.0250068	cytosolic	cyt_notsig
ENSG00000081721.7	DUSP12	-0.547811	cytosolic	cyt_notsig
ENSG00000081760.12	AACS	-0.134159	cytosolic	cyt_notsig
ENSG00000081791.4	KIAA0141	0.0160455	cytosolic	MitoCarta
ENSG00000081803.11	CADPS2	-0.435566	cytosolic	cyt_notsig
ENSG00000081870.7	HSPB11	-0.0876284	cytosolic	cyt_notsig
ENSG00000082014.12	SMARCD3	0.152044	cytosolic	cyt_notsig
ENSG00000082068.4	WDR70	-0.674673	cytosolic	cyt_notsig
ENSG00000082146.8	STRADB	-0.0370987	cytosolic	cyt_notsig
ENSG00000082153.13	BZW1	-0.622092	cytosolic	cyt_notsig
ENSG00000082212.7	ME2	-0.664285	cytosolic	MitoCarta
ENSG00000082213.13	C5orf22	-0.539276	cytosolic	cyt_notsig
ENSG00000082269.12	FAM135A	-0.253794	cytosolic	cyt_notsig
ENSG00000082397.11	EPB41L3	-0.620307	cytosolic	cyt_notsig
ENSG00000082458.7	DLG3	-0.727571	cytosolic	cyt_notsig
ENSG00000082497.7	SERTAD4	-0.273334	cytosolic	cyt_notsig
ENSG00000082515.12	MRPL22	-0.397634	cytosolic	MitoCarta
ENSG00000082516.8	GEMIN5	-0.661442	cytosolic	cyt_notsig
ENSG00000082641.11	NFE2L1	3.23344	membrane	mem_notsig
ENSG00000082701.10	GSK3B	-0.36587	cytosolic	cyt_notsig
ENSG00000082781.7	ITGB5	2.39157	membrane	SignalP-TM
ENSG00000082805.15	ERC1	-0.147528	cytosolic	cyt_notsig
ENSG00000082898.12	XPO1	-0.255323	cytosolic	cyt_notsig
ENSG00000082996.15	RNF13	2.26942	membrane	TMhelix-only
ENSG00000083093.5	PALB2	0.256907	cytosolic	cyt_notsig
ENSG00000083099.6	LYRM2	-0.30463	cytosolic	MitoCarta
ENSG00000083123.10	BCKDHB	-0.49086	cytosolic	SignalP-noTM-only
ENSG00000083168.5	KAT6A	-0.41559	cytosolic	cyt_notsig
ENSG00000083312.13	TNPO1	-0.373119	cytosolic	cyt_notsig
ENSG00000083444.12	PLOD1	3.59631	membrane	SignalP-noTM-only
ENSG00000083454.17	P2RX5	2.98923	membrane	mem_notsig
ENSG00000083457.7	ITGAE	-0.345668	cytosolic	cyt_notsig
ENSG00000083520.10	DIS3	-1.00749	cytosolic	cyt_notsig
ENSG00000083544.9	TDRD3	-0.644193	cytosolic	cyt_notsig
ENSG00000083635.7	NUFIP1	-0.964418	cytosolic	cyt_notsig
ENSG00000083720.8	OXCT1	-0.670204	cytosolic	SignalP-noTM-only
ENSG00000083807.5	SLC27A5	-0.488324	cytosolic	cyt_notsig
ENSG00000083845.4	RPS5	-0.21706	cytosolic	cyt_notsig
ENSG00000083857.9	FAT1	3.44727	membrane	mem_notsig
ENSG00000083896.8	YTHDC1	-1.34215	cytosolic	cyt_notsig
ENSG00000083937.4	CHMP2B	-0.662256	cytosolic	cyt_notsig
ENSG00000084070.7	SMAP2	-0.296201	cytosolic	cyt_notsig
ENSG00000084072.12	PPIE	-0.443591	cytosolic	cyt_notsig
ENSG00000084073.4	ZMPSTE24	3.54587	membrane	TMhelix-only
ENSG00000084090.9	STARD7	-0.00963362	cytosolic	MitoCarta
ENSG00000084092.6	NOA1	-0.214209	cytosolic	SignalP-noTM-only
ENSG00000084207.11	GSTP1	-0.198203	cytosolic	cyt_notsig
ENSG00000084234.12	APLP2	4.42006	membrane	SignalP-TM
ENSG00000084444.9	KIAA1467	3.68244	membrane	TMhelix-only
ENSG00000084463.3	WBP11	-0.685085	cytosolic	cyt_notsig
ENSG00000084623.7	EIF3I	-0.542636	cytosolic	cyt_notsig
ENSG00000084652.11	TXLNA	-0.289438	cytosolic	cyt_notsig
ENSG00000084693.11	AGBL5	-0.0884154	cytosolic	cyt_notsig
ENSG00000084733.6	RAB10	-0.0215176	cytosolic	cyt_notsig
ENSG00000084754.6	HADHA	-0.938429	cytosolic	MitoCarta
ENSG00000084764.6	MAPRE3	0.0383517	cytosolic	cyt_notsig
ENSG00000084774.9	CAD	-0.645632	cytosolic	cyt_notsig
ENSG00000085063.10	CD59	3.50967	membrane	SignalP-noTM-only
ENSG00000085231.9	TAF9	-0.560215	cytosolic	cyt_notsig
ENSG00000085365.13	SCAMP1	2.35731	membrane	mem_notsig
ENSG00000085377.9	PREP	-0.947558	cytosolic	cyt_notsig
ENSG00000085415.11	SEH1L	-0.430191	cytosolic	cyt_notsig
ENSG00000085449.10	WDFY1	-0.834432	cytosolic	cyt_notsig
ENSG00000085491.11	SLC25A24	-0.608023	cytosolic	MitoCarta
ENSG00000085563.10	ABCB1	3.38097	membrane	TMhelix-only
ENSG00000085662.9	AKR1B1	-0.390149	cytosolic	cyt_notsig
ENSG00000085719.7	CPNE3	-0.867512	cytosolic	cyt_notsig
ENSG00000085721.8	RRN3	-0.426216	cytosolic	cyt_notsig
ENSG00000085733.11	CTTN	-0.769948	cytosolic	cyt_notsig
ENSG00000085760.10	MTIF2	-0.752045	cytosolic	MitoCarta
ENSG00000085788.9	DDHD2	-0.445947	cytosolic	cyt_notsig
ENSG00000085831.11	TTC39A	0.177151	cytosolic	cyt_notsig
ENSG00000085832.12	EPS15	-0.059035	cytosolic	cyt_notsig
ENSG00000085840.8	ORC1	-0.948175	cytosolic	cyt_notsig
ENSG00000085871.4	MGST2	3.0767	membrane	SignalP-TM
ENSG00000085872.10	CHERP	-0.583614	cytosolic	cyt_notsig
ENSG00000085978.17	ATG16L1	-0.283309	cytosolic	cyt_notsig
ENSG00000085998.9	POMGNT1	2.15564	membrane	mem_notsig
ENSG00000085999.7	RAD54L	-0.129939	cytosolic	cyt_notsig
ENSG00000086015.16	MAST2	0.182788	cytosolic	cyt_notsig
ENSG00000086061.11	DNAJA1	-1.15337	cytosolic	cyt_notsig
ENSG00000086062.8	B4GALT1	3.90004	membrane	TMhelix-only
ENSG00000086065.9	CHMP5	-0.739204	cytosolic	cyt_notsig
ENSG00000086102.14	NFX1	-0.605092	cytosolic	cyt_notsig
ENSG00000086189.5	DIMT1	-0.123737	cytosolic	cyt_notsig
ENSG00000086200.12	IPO11	-0.314272	cytosolic	cyt_notsig
ENSG00000086232.8	EIF2AK1	0.174602	cytosolic	cyt_notsig
ENSG00000086289.7	EPDR1	2.49913	membrane	TMhelix-only
ENSG00000086300.11	SNX10	-0.367892	cytosolic	cyt_notsig
ENSG00000086475.10	SEPHS1	-0.417432	cytosolic	cyt_notsig
ENSG00000086504.11	MRPL28	-0.693325	cytosolic	MitoCarta
ENSG00000086506.2	HBQ1	0.225922	cytosolic	cyt_notsig
ENSG00000086544.2	ITPKC	-0.402986	cytosolic	cyt_notsig
ENSG00000086589.7	RBM22	-0.726083	cytosolic	cyt_notsig
ENSG00000086598.6	TMED2	3.18106	membrane	SignalP-TM
ENSG00000086619.9	ERO1LB	2.98322	membrane	SignalP-noTM-only
ENSG00000086666.14	ZFAND6	-0.565816	cytosolic	cyt_notsig
ENSG00000086712.8	TXLNG	-0.591597	cytosolic	cyt_notsig
ENSG00000086758.11	HUWE1	-0.13903	cytosolic	cyt_notsig
ENSG00000086827.4	ZW10	-0.513476	cytosolic	cyt_notsig
ENSG00000086848.10	ALG9	1.9898	membrane	mem_notsig
ENSG00000087053.14	MTMR2	-0.51845	cytosolic	cyt_notsig
ENSG00000087077.7	TRIP6	-0.355831	cytosolic	cyt_notsig
ENSG00000087086.9	FTL	-0.893977	cytosolic	cyt_notsig
ENSG00000087087.14	SRRT	-0.956413	cytosolic	cyt_notsig
ENSG00000087088.15	BAX	0.11726	cytosolic	TailAnchored
ENSG00000087095.8	NLK	-0.119086	cytosolic	cyt_notsig
ENSG00000087152.11	ATXN7L3	-0.153181	cytosolic	cyt_notsig
ENSG00000087157.14	PGS1	0.465009	cytosolic	MitoCarta
ENSG00000087191.8	PSMC5	-0.689387	cytosolic	cyt_notsig
ENSG00000087206.12	UIMC1	-0.437035	cytosolic	cyt_notsig
ENSG00000087253.7	LPCAT2	3.72582	membrane	TMhelix-only
ENSG00000087263.12	OGFOD1	-0.579474	cytosolic	cyt_notsig
ENSG00000087269.11	NOP14	-0.51947	cytosolic	cyt_notsig
ENSG00000087274.12	ADD1	-0.511895	cytosolic	cyt_notsig
ENSG00000087299.7	L2HGDH	-0.657296	cytosolic	MitoCarta
ENSG00000087301.4	TXNDC16	3.61387	membrane	TMhelix-only
ENSG00000087302.4	C14orf166	-0.614656	cytosolic	cyt_notsig
ENSG00000087303.12	NID2	3.55125	membrane	mem_notsig
ENSG00000087338.4	GMCL1	-0.140867	cytosolic	cyt_notsig
ENSG00000087365.10	SF3B2	-0.853546	cytosolic	cyt_notsig
ENSG00000087448.5	KLHL42	-0.07664	cytosolic	cyt_notsig
ENSG00000087460.19	GNAS	0.127874	cytosolic	cyt_notsig
ENSG00000087470.13	DNM1L	-0.533549	cytosolic	MitoCarta
ENSG00000087502.13	ERGIC2	1.79746	membrane	mem_notsig
ENSG00000087586.13	AURKA	-0.533626	cytosolic	cyt_notsig
ENSG00000087884.10	AAMDC	-0.352295	cytosolic	cyt_notsig
ENSG00000087995.11	METTL2A	0.197121	cytosolic	cyt_notsig
ENSG00000088035.11	ALG6	3.16373	membrane	SignalP-TM
ENSG00000088038.13	CNOT3	-0.283393	cytosolic	cyt_notsig
ENSG00000088205.8	DDX18	-1.34291	cytosolic	cyt_notsig
ENSG00000088247.11	KHSRP	-0.75317	cytosolic	cyt_notsig
ENSG00000088256.4	GNA11	-0.0407263	cytosolic	cyt_notsig
ENSG00000088298.8	EDEM2	2.41458	membrane	SignalP-noTM-only
ENSG00000088305.14	DNMT3B	-0.435293	cytosolic	cyt_notsig
ENSG00000088325.11	TPX2	-0.660973	cytosolic	cyt_notsig
ENSG00000088356.4	PDRG1	-0.410057	cytosolic	cyt_notsig
ENSG00000088367.16	EPB41L1	-0.292055	cytosolic	cyt_notsig
ENSG00000088387.13	DOCK9	-0.387336	cytosolic	cyt_notsig
ENSG00000088448.10	ANKRD10	0.286444	cytosolic	cyt_notsig
ENSG00000088451.6	TGDS	-0.439197	cytosolic	cyt_notsig
ENSG00000088682.9	COQ9	0.198801	cytosolic	MitoCarta
ENSG00000088727.8	KIF9	-0.09356	cytosolic	cyt_notsig
ENSG00000088766.7	CRLS1	-0.0854664	cytosolic	TMhelix-only
ENSG00000088832.10	FKBP1A	-0.0621048	cytosolic	cyt_notsig
ENSG00000088833.13	NSFL1C	-0.619383	cytosolic	cyt_notsig
ENSG00000088876.7	ZNF343	-0.471263	cytosolic	cyt_notsig
ENSG00000088888.13	MAVS	0.0945691	cytosolic	TailAnchored
ENSG00000088930.6	XRN2	-0.954969	cytosolic	cyt_notsig
ENSG00000088986.6	DYNLL1	-0.164622	cytosolic	cyt_notsig
ENSG00000088992.13	TESC	0.271979	cytosolic	cyt_notsig
ENSG00000089006.12	SNX5	-0.155181	cytosolic	cyt_notsig
ENSG00000089009.11	RPL6	-0.932849	cytosolic	cyt_notsig
ENSG00000089022.9	MAPKAPK5	0.0936014	cytosolic	cyt_notsig
ENSG00000089050.10	RBBP9	-0.268616	cytosolic	cyt_notsig
ENSG00000089053.8	ANAPC5	0.444571	cytosolic	cyt_notsig
ENSG00000089057.10	SLC23A2	3.01343	membrane	TMhelix-only
ENSG00000089094.12	KDM2B	-0.280981	cytosolic	cyt_notsig
ENSG00000089154.6	GCN1L1	-0.244213	cytosolic	cyt_notsig
ENSG00000089157.11	RPLP0	-0.51674	cytosolic	cyt_notsig
ENSG00000089159.11	PXN	0.130134	cytosolic	cyt_notsig
ENSG00000089195.10	TRMT6	-0.752493	cytosolic	cyt_notsig
ENSG00000089220.4	PEBP1	-0.580971	cytosolic	cyt_notsig
ENSG00000089248.6	ERP29	1.87573	membrane	SignalP-noTM-only
ENSG00000089280.14	FUS	-1.38071	cytosolic	cyt_notsig
ENSG00000089289.11	IGBP1	-0.592216	cytosolic	cyt_notsig
ENSG00000089327.10	FXYD5	2.76504	membrane	SignalP-TM
ENSG00000089335.16	ZNF302	-0.528714	cytosolic	cyt_notsig
ENSG00000089486.12	CDIP1	0.0902036	cytosolic	TailAnchored
ENSG00000089597.12	GANAB	3.19378	membrane	SignalP-TM
ENSG00000089685.10	BIRC5	-0.1538	cytosolic	cyt_notsig
ENSG00000089693.6	MLF2	-0.140851	cytosolic	TMhelix-only
ENSG00000089737.11	DDX24	-0.741248	cytosolic	cyt_notsig
ENSG00000089818.12	NECAP1	-0.35155	cytosolic	cyt_notsig
ENSG00000089876.7	DHX32	-0.311126	cytosolic	cyt_notsig
ENSG00000089902.8	RCOR1	-0.530883	cytosolic	cyt_notsig
ENSG00000089916.13	GPATCH2L	0.0122269	cytosolic	cyt_notsig
ENSG00000090013.5	BLVRB	-0.433016	cytosolic	cyt_notsig
ENSG00000090054.9	SPTLC1	3.12495	membrane	TMhelix-only
ENSG00000090060.13	PAPOLA	-0.389051	cytosolic	cyt_notsig
ENSG00000090061.13	CCNK	-0.248727	cytosolic	cyt_notsig
ENSG00000090263.11	MRPS33	-0.135256	cytosolic	MitoCarta
ENSG00000090266.8	NDUFB2	-0.0176434	cytosolic	MitoCarta
ENSG00000090273.9	NUDC	-0.440191	cytosolic	cyt_notsig
ENSG00000090316.11	MAEA	-0.334049	cytosolic	cyt_notsig
ENSG00000090372.10	STRN4	0.145893	cytosolic	cyt_notsig
ENSG00000090432.5	MUL1	1.68719	membrane	TMhelix-only
ENSG00000090447.7	TFAP4	-0.364187	cytosolic	cyt_notsig
ENSG00000090470.10	PDCD7	-0.337653	cytosolic	cyt_notsig
ENSG00000090487.6	SPG21	0.227027	cytosolic	cyt_notsig
ENSG00000090520.6	DNAJB11	3.59466	membrane	SignalP-TM
ENSG00000090565.11	RAB11FIP3	-0.299681	cytosolic	cyt_notsig
ENSG00000090581.5	GNPTG	1.83788	membrane	SignalP-noTM-only
ENSG00000090615.8	GOLGA3	-0.414097	cytosolic	cyt_notsig
ENSG00000090621.9	PABPC4	-0.59668	cytosolic	cyt_notsig
ENSG00000090661.7	CERS4	2.42282	membrane	TMhelix-only
ENSG00000090686.11	USP48	-0.551674	cytosolic	TMhelix-only
ENSG00000090776.5	EFNB1	3.41536	membrane	SignalP-TM
ENSG00000090861.11	AARS	-1.13648	cytosolic	cyt_notsig
ENSG00000090863.7	GLG1	3.81809	membrane	SignalP-TM
ENSG00000090889.10	KIF4A	-0.7896	cytosolic	cyt_notsig
ENSG00000090905.13	TNRC6A	-0.355728	cytosolic	cyt_notsig
ENSG00000090924.10	PLEKHG2	0.351671	cytosolic	cyt_notsig
ENSG00000090932.6	DLL3	0.442031	cytosolic	SignalP-TM
ENSG00000090971.4	NAT14	2.27029	membrane	TMhelix-only
ENSG00000091009.6	RBM27	-0.482696	cytosolic	cyt_notsig
ENSG00000091039.12	OSBPL8	-0.499396	cytosolic	TailAnchored
ENSG00000091127.9	PUS7	-0.281572	cytosolic	cyt_notsig
ENSG00000091129.15	NRCAM	2.55191	membrane	SignalP-TM
ENSG00000091136.9	LAMB1	3.2221	membrane	SignalP-noTM-only
ENSG00000091140.8	DLD	-1.05867	cytosolic	MitoCarta
ENSG00000091164.8	TXNL1	-0.499819	cytosolic	cyt_notsig
ENSG00000091317.7	CMTM6	2.99534	membrane	TMhelix-only
ENSG00000091436.12	MLTK	-0.503196	cytosolic	cyt_notsig
ENSG00000091483.6	FH	-0.735454	cytosolic	MitoCarta
ENSG00000091527.11	CDV3	-0.736078	cytosolic	cyt_notsig
ENSG00000091542.8	ALKBH5	0.136154	cytosolic	cyt_notsig
ENSG00000091640.3	SPAG7	-0.426607	cytosolic	cyt_notsig
ENSG00000091651.4	ORC6	-0.0561363	cytosolic	cyt_notsig
ENSG00000091732.11	ZC3HC1	-0.404016	cytosolic	cyt_notsig
ENSG00000091947.5	TMEM101	1.81611	membrane	TMhelix-only
ENSG00000092010.10	PSME1	-0.214751	cytosolic	cyt_notsig
ENSG00000092020.6	PPP2R3C	-0.320258	cytosolic	cyt_notsig
ENSG00000092036.12	HAUS4	-0.407664	cytosolic	cyt_notsig
ENSG00000092094.6	OSGEP	-0.366195	cytosolic	cyt_notsig
ENSG00000092108.16	SCFD1	-0.638771	cytosolic	cyt_notsig
ENSG00000092148.8	HECTD1	-0.4152	cytosolic	cyt_notsig
ENSG00000092199.13	HNRNPC	-1.14169	cytosolic	cyt_notsig
ENSG00000092201.5	SUPT16H	-1.79677	cytosolic	cyt_notsig
ENSG00000092203.9	TOX4	-0.526174	cytosolic	cyt_notsig
ENSG00000092208.12	GEMIN2	-0.745752	cytosolic	cyt_notsig
ENSG00000092330.11	TINF2	0.0658517	cytosolic	cyt_notsig
ENSG00000092445.7	TYRO3	2.78394	membrane	SignalP-TM
ENSG00000092470.7	WDR76	-0.728228	cytosolic	cyt_notsig
ENSG00000092531.5	SNAP23	-0.463075	cytosolic	cyt_notsig
ENSG00000092621.7	PHGDH	-0.817669	cytosolic	cyt_notsig
ENSG00000092820.13	EZR	-0.559522	cytosolic	cyt_notsig
ENSG00000092841.14	MYL6	-0.334505	cytosolic	cyt_notsig
ENSG00000092847.6	AGO1	-0.244945	cytosolic	cyt_notsig
ENSG00000092853.9	CLSPN	-1.09918	cytosolic	cyt_notsig
ENSG00000092931.7	MFSD11	2.26475	membrane	TMhelix-only
ENSG00000092964.12	DPYSL2	-1.02349	cytosolic	cyt_notsig
ENSG00000093000.14	NUP50	-0.415968	cytosolic	cyt_notsig
ENSG00000093009.5	CDC45	-0.329909	cytosolic	cyt_notsig
ENSG00000093010.7	COMT	3.24623	membrane	MitoCarta
ENSG00000093144.14	ECHDC1	-0.55745	cytosolic	MitoCarta
ENSG00000093167.13	LRRFIP2	-0.352867	cytosolic	cyt_notsig
ENSG00000094631.14	HDAC6	-0.778411	cytosolic	cyt_notsig
ENSG00000094804.5	CDC6	-0.89431	cytosolic	cyt_notsig
ENSG00000094841.9	UPRT	-0.539719	cytosolic	cyt_notsig
ENSG00000094880.6	CDC23	-0.643121	cytosolic	cyt_notsig
ENSG00000094914.8	AAAS	-0.399341	cytosolic	cyt_notsig
ENSG00000094916.9	CBX5	-0.312489	cytosolic	cyt_notsig
ENSG00000094975.9	SUCO	3.29193	membrane	SignalP-TM
ENSG00000095002.8	MSH2	-1.46279	cytosolic	cyt_notsig
ENSG00000095059.11	DHPS	-0.293491	cytosolic	cyt_notsig
ENSG00000095066.7	HOOK2	-0.0810735	cytosolic	cyt_notsig
ENSG00000095139.9	ARCN1	-0.602189	cytosolic	cyt_notsig
ENSG00000095209.7	TMEM38B	3.42295	membrane	TMhelix-only
ENSG00000095319.10	NUP188	-0.470651	cytosolic	cyt_notsig
ENSG00000095380.10	NANS	-0.682435	cytosolic	cyt_notsig
ENSG00000095485.12	CWF19L1	-0.596454	cytosolic	cyt_notsig
ENSG00000095564.9	BTAF1	0.166767	cytosolic	cyt_notsig
ENSG00000095574.7	IKZF5	-0.187935	cytosolic	cyt_notsig
ENSG00000095739.7	BAMBI	3.12902	membrane	SignalP-TM
ENSG00000095787.17	WAC	-0.142251	cytosolic	cyt_notsig
ENSG00000095794.15	CREM	-0.219342	cytosolic	cyt_notsig
ENSG00000095906.12	NUBP2	-0.150889	cytosolic	cyt_notsig
ENSG00000096060.10	FKBP5	-0.622185	cytosolic	cyt_notsig
ENSG00000096063.10	SRPK1	-0.581362	cytosolic	cyt_notsig
ENSG00000096080.7	MRPS18A	-0.206649	cytosolic	MitoCarta
ENSG00000096384.15	HSP90AB1	-1.31471	cytosolic	cyt_notsig
ENSG00000096401.7	CDC5L	-1.58517	cytosolic	cyt_notsig
ENSG00000096696.9	DSP	-0.700147	cytosolic	cyt_notsig
ENSG00000096717.7	SIRT1	-0.495466	cytosolic	cyt_notsig
ENSG00000096746.13	HNRNPH3	-0.985998	cytosolic	cyt_notsig
ENSG00000097007.13	ABL1	0.110228	cytosolic	cyt_notsig
ENSG00000097021.15	ACOT7	-0.492847	cytosolic	MitoCarta
ENSG00000097033.10	SH3GLB1	-0.279626	cytosolic	cyt_notsig
ENSG00000097046.8	CDC7	-0.585004	cytosolic	cyt_notsig
ENSG00000099194.5	SCD	2.79322	membrane	TMhelix-only
ENSG00000099203.2	TMED1	3.43853	membrane	SignalP-TM
ENSG00000099204.14	ABLIM1	-0.349353	cytosolic	cyt_notsig
ENSG00000099219.9	ERMP1	2.73137	membrane	TMhelix-only
ENSG00000099246.12	RAB18	-0.448974	cytosolic	cyt_notsig
ENSG00000099282.5	TSPAN15	3.22787	membrane	TMhelix-only
ENSG00000099284.9	H2AFY2	-0.508979	cytosolic	cyt_notsig
ENSG00000099290.11	FAM21A	0.196928	cytosolic	cyt_notsig
ENSG00000099330.4	OCEL1	0.278085	cytosolic	cyt_notsig
ENSG00000099331.9	MYO9B	-0.160587	cytosolic	cyt_notsig
ENSG00000099341.7	PSMD8	-0.00151079	cytosolic	cyt_notsig
ENSG00000099364.12	FBXL19	-0.165531	cytosolic	cyt_notsig
ENSG00000099381.12	SETD1A	0.114868	cytosolic	cyt_notsig
ENSG00000099385.7	BCL7C	0.0723767	cytosolic	cyt_notsig
ENSG00000099622.9	CIRBP	-0.4887	cytosolic	cyt_notsig
ENSG00000099624.3	ATP5D	0.427012	cytosolic	MitoCarta
ENSG00000099783.7	HNRNPM	-1.80883	cytosolic	cyt_notsig
ENSG00000099795.2	NDUFB7	0.208005	cytosolic	MitoCarta
ENSG00000099797.7	TECR	2.72441	membrane	TMhelix-only
ENSG00000099800.3	TIMM13	-0.328872	cytosolic	MitoCarta
ENSG00000099804.4	CDC34	-0.0753381	cytosolic	cyt_notsig
ENSG00000099810.14	MTAP	-0.466897	cytosolic	cyt_notsig
ENSG00000099817.7	POLR2E	-0.307573	cytosolic	cyt_notsig
ENSG00000099821.9	POLRMT	-0.197541	cytosolic	MitoCarta
ENSG00000099864.13	PALM	-0.0136443	cytosolic	cyt_notsig
ENSG00000099875.10	MKNK2	0.131226	cytosolic	cyt_notsig
ENSG00000099899.10	TRMT2A	-0.216659	cytosolic	cyt_notsig
ENSG00000099901.12	RANBP1	-0.0583328	cytosolic	cyt_notsig
ENSG00000099904.11	ZDHHC8	1.79268	membrane	TMhelix-only
ENSG00000099910.12	KLHL22	0.0285649	cytosolic	cyt_notsig
ENSG00000099917.13	MED15	0.0352595	cytosolic	cyt_notsig
ENSG00000099940.7	SNAP29	-0.151851	cytosolic	MitoCarta
ENSG00000099942.8	CRKL	0.255329	cytosolic	cyt_notsig
ENSG00000099949.14	LZTR1	-0.153361	cytosolic	cyt_notsig
ENSG00000099956.13	SMARCB1	-0.270582	cytosolic	cyt_notsig
ENSG00000099958.10	DERL3	1.55869	membrane	TMhelix-only
ENSG00000099968.13	BCL2L13	-0.0889808	cytosolic	MitoCarta
ENSG00000099977.9	DDT	0.496153	cytosolic	cyt_notsig
ENSG00000099991.12	CABIN1	-0.170153	cytosolic	cyt_notsig
ENSG00000099995.14	SF3A1	-0.582206	cytosolic	cyt_notsig
ENSG00000099999.10	RNF215	2.77488	membrane	SignalP-noTM-only
ENSG00000100014.15	SPECC1L	-0.548474	cytosolic	cyt_notsig
ENSG00000100023.13	PPIL2	-0.967272	cytosolic	cyt_notsig
ENSG00000100028.7	SNRPD3	-0.405523	cytosolic	cyt_notsig
ENSG00000100029.13	PES1	-0.647879	cytosolic	cyt_notsig
ENSG00000100030.10	MAPK1	-0.172756	cytosolic	cyt_notsig
ENSG00000100034.9	PPM1F	-0.240527	cytosolic	cyt_notsig
ENSG00000100038.15	TOP3B	0.0788516	cytosolic	cyt_notsig
ENSG00000100056.7	DGCR14	-0.527026	cytosolic	cyt_notsig
ENSG00000100075.5	SLC25A1	0.141632	cytosolic	MitoCarta
ENSG00000100083.14	GGA1	-0.141277	cytosolic	cyt_notsig
ENSG00000100084.10	HIRA	-0.364046	cytosolic	cyt_notsig
ENSG00000100097.7	LGALS1	-0.0436906	cytosolic	cyt_notsig
ENSG00000100099.16	HPS4	0.0652337	cytosolic	cyt_notsig
ENSG00000100101.13	NOL12	-0.256582	cytosolic	cyt_notsig
ENSG00000100104.8	SRRD	0.123332	cytosolic	cyt_notsig
ENSG00000100106.15	TRIOBP	0.0271991	cytosolic	cyt_notsig
ENSG00000100109.12	TFIP11	-0.91912	cytosolic	cyt_notsig
ENSG00000100116.12	GCAT	-0.116094	cytosolic	MitoCarta
ENSG00000100124.8	ANKRD54	-0.043673	cytosolic	cyt_notsig
ENSG00000100129.13	EIF3L	-0.440411	cytosolic	cyt_notsig
ENSG00000100138.9	NHP2L1	-0.0683506	cytosolic	cyt_notsig
ENSG00000100139.9	MICALL1	-0.0639579	cytosolic	cyt_notsig
ENSG00000100142.10	POLR2F	-0.0347324	cytosolic	cyt_notsig
ENSG00000100151.11	PICK1	-0.400565	cytosolic	MitoCarta
ENSG00000100162.10	CENPM	0.124718	cytosolic	cyt_notsig
ENSG00000100167.15	2003-09-01	-0.0603639	cytosolic	cyt_notsig
ENSG00000100196.6	KDELR3	3.06962	membrane	TMhelix-only
ENSG00000100207.14	TCF20	-0.265442	cytosolic	cyt_notsig
ENSG00000100209.5	HSCB	-0.152173	cytosolic	MitoCarta
ENSG00000100211.6	CBY1	-0.296581	cytosolic	cyt_notsig
ENSG00000100216.4	TOMM22	0.176279	cytosolic	TMhelix-only
ENSG00000100219.12	XBP1	2.17449	membrane	mem_notsig
ENSG00000100220.7	RTCB	-0.968343	cytosolic	cyt_notsig
ENSG00000100221.6	JOSD1	0.289077	cytosolic	cyt_notsig
ENSG00000100225.13	FBXO7	-0.154845	cytosolic	cyt_notsig
ENSG00000100226.11	GTPBP1	-0.422577	cytosolic	cyt_notsig
ENSG00000100227.13	POLDIP3	-0.698595	cytosolic	cyt_notsig
ENSG00000100234.11	TIMP3	4.44467	membrane	SignalP-noTM-only
ENSG00000100239.11	PPP6R2	0.0640558	cytosolic	cyt_notsig
ENSG00000100241.16	SBF1	-0.181513	cytosolic	cyt_notsig
ENSG00000100242.11	SUN2	3.46087	membrane	TMhelix-only
ENSG00000100246.8	DNAL4	0.066347	cytosolic	cyt_notsig
ENSG00000100258.13	LMF2	3.88106	membrane	TMhelix-only
ENSG00000100263.9	RHBDD3	1.58139	membrane	mem_notsig
ENSG00000100266.13	PACSIN2	-0.675936	cytosolic	MitoCarta
ENSG00000100280.12	AP1B1	-0.176805	cytosolic	cyt_notsig
ENSG00000100281.9	HMGXB4	-0.268633	cytosolic	cyt_notsig
ENSG00000100288.15	CHKB	0.498554	cytosolic	cyt_notsig
ENSG00000100294.8	MCAT	0.0773817	cytosolic	MitoCarta
ENSG00000100296.9	THOC5	-0.485147	cytosolic	cyt_notsig
ENSG00000100297.11	MCM5	-1.09876	cytosolic	cyt_notsig
ENSG00000100300.13	TSPO	0.499643	cytosolic	TMhelix-only
ENSG00000100304.12	TTLL12	-0.289911	cytosolic	cyt_notsig
ENSG00000100316.11	RPL3	-0.898179	cytosolic	cyt_notsig
ENSG00000100319.11	ZMAT5	-0.329461	cytosolic	cyt_notsig
ENSG00000100320.18	RBFOX2	-0.434104	cytosolic	cyt_notsig
ENSG00000100321.10	SYNGR1	2.71686	membrane	TMhelix-only
ENSG00000100324.9	TAB1	-0.490644	cytosolic	cyt_notsig
ENSG00000100325.10	ASCC2	0.0926194	cytosolic	cyt_notsig
ENSG00000100330.11	MTMR3	-0.11799	cytosolic	cyt_notsig
ENSG00000100335.8	MIEF1	-0.0911433	cytosolic	TMhelix-only
ENSG00000100345.16	MYH9	-1.09028	cytosolic	cyt_notsig
ENSG00000100347.10	SAMM50	-0.198291	cytosolic	MitoCarta
ENSG00000100348.5	TXN2	-0.181303	cytosolic	MitoCarta
ENSG00000100353.13	EIF3D	-0.914245	cytosolic	cyt_notsig
ENSG00000100359.16	SGSM3	-0.194913	cytosolic	cyt_notsig
ENSG00000100364.14	KIAA0930	-0.190247	cytosolic	cyt_notsig
ENSG00000100372.10	SLC25A17	0.152823	cytosolic	TMhelix-only
ENSG00000100376.7	FAM118A	0.0441689	cytosolic	cyt_notsig
ENSG00000100379.13	KCTD17	-0.511597	cytosolic	cyt_notsig
ENSG00000100380.8	ST13	-0.746749	cytosolic	cyt_notsig
ENSG00000100387.8	RBX1	-0.0397007	cytosolic	cyt_notsig
ENSG00000100393.9	EP300	0.143784	cytosolic	cyt_notsig
ENSG00000100395.10	L3MBTL2	-0.125549	cytosolic	cyt_notsig
ENSG00000100401.15	RANGAP1	-0.487509	cytosolic	cyt_notsig
ENSG00000100403.10	ZC3H7B	-0.438669	cytosolic	cyt_notsig
ENSG00000100410.3	PHF5A	-0.342954	cytosolic	cyt_notsig
ENSG00000100412.11	ACO2	-0.328606	cytosolic	MitoCarta
ENSG00000100413.12	POLR3H	-0.0129962	cytosolic	cyt_notsig
ENSG00000100416.8	TRMU	-0.143904	cytosolic	MitoCarta
ENSG00000100417.7	PMM1	-0.0600935	cytosolic	cyt_notsig
ENSG00000100418.7	DESI1	0.0399901	cytosolic	cyt_notsig
ENSG00000100422.9	CERK	-0.213734	cytosolic	cyt_notsig
ENSG00000100425.14	BRD1	-0.831504	cytosolic	cyt_notsig
ENSG00000100426.6	ZBED4	0.122656	cytosolic	cyt_notsig
ENSG00000100441.5	KHNYN	-0.440414	cytosolic	cyt_notsig
ENSG00000100442.6	FKBP3	-0.653298	cytosolic	cyt_notsig
ENSG00000100445.12	SDR39U1	-0.102938	cytosolic	MitoCarta
ENSG00000100461.13	RBM23	-0.500835	cytosolic	cyt_notsig
ENSG00000100462.11	PRMT5	-0.754801	cytosolic	cyt_notsig
ENSG00000100473.11	COCH	3.55015	membrane	SignalP-noTM-only
ENSG00000100479.8	POLE2	-0.444613	cytosolic	cyt_notsig
ENSG00000100504.12	PYGL	-0.54862	cytosolic	cyt_notsig
ENSG00000100519.7	PSMC6	-0.800176	cytosolic	cyt_notsig
ENSG00000100522.4	GNPNAT1	-0.425575	cytosolic	cyt_notsig
ENSG00000100526.15	CDKN3	-0.181542	cytosolic	cyt_notsig
ENSG00000100528.7	CNIH1	2.36106	membrane	TMhelix-only
ENSG00000100532.7	CGRRF1	1.57697	membrane	TMhelix-only
ENSG00000100554.7	ATP6V1D	-0.408682	cytosolic	cyt_notsig
ENSG00000100564.4	PIGH	2.60801	membrane	TMhelix-only
ENSG00000100567.8	PSMA3	-0.775059	cytosolic	cyt_notsig
ENSG00000100568.6	VTI1B	-0.409615	cytosolic	cyt_notsig
ENSG00000100575.9	TIMM9	0.0648609	cytosolic	MitoCarta
ENSG00000100577.14	GSTZ1	-0.0289921	cytosolic	MitoCarta
ENSG00000100580.7	TMED8	-0.333269	cytosolic	cyt_notsig
ENSG00000100591.3	AHSA1	-0.52017	cytosolic	cyt_notsig
ENSG00000100596.2	SPTLC2	2.66542	membrane	MitoCarta
ENSG00000100600.10	LGMN	4.3537	membrane	SignalP-noTM-only
ENSG00000100603.9	SNW1	-1.0303	cytosolic	cyt_notsig
ENSG00000100605.12	ITPK1	-0.200459	cytosolic	cyt_notsig
ENSG00000100612.9	DHRS7	3.28452	membrane	TMhelix-only
ENSG00000100614.13	PPM1A	-0.219994	cytosolic	cyt_notsig
ENSG00000100632.6	ERH	-0.160547	cytosolic	cyt_notsig
ENSG00000100644.12	HIF1A	-0.925779	cytosolic	cyt_notsig
ENSG00000100650.11	SRSF5	-0.753613	cytosolic	cyt_notsig
ENSG00000100664.6	EIF5	-0.377117	cytosolic	cyt_notsig
ENSG00000100697.10	DICER1	-0.240178	cytosolic	cyt_notsig
ENSG00000100711.9	ZFYVE21	-0.14123	cytosolic	cyt_notsig
ENSG00000100714.11	MTHFD1	-1.11676	cytosolic	MitoCarta
ENSG00000100722.14	ZC3H14	-0.681883	cytosolic	cyt_notsig
ENSG00000100726.10	TELO2	-0.245933	cytosolic	cyt_notsig
ENSG00000100744.10	GSKIP	-0.302567	cytosolic	cyt_notsig
ENSG00000100749.3	VRK1	-1.26704	cytosolic	cyt_notsig
ENSG00000100764.9	PSMC1	-0.47473	cytosolic	cyt_notsig
ENSG00000100796.13	SMEK1	-0.0905642	cytosolic	cyt_notsig
ENSG00000100804.14	PSMB5	-0.456518	cytosolic	cyt_notsig
ENSG00000100811.6	YY1	-0.307927	cytosolic	cyt_notsig
ENSG00000100813.10	ACIN1	-0.446479	cytosolic	cyt_notsig
ENSG00000100814.13	CCNB1IP1	-0.18187	cytosolic	cyt_notsig
ENSG00000100823.7	APEX1	-0.645701	cytosolic	cyt_notsig
ENSG00000100836.6	PABPN1	-0.494601	cytosolic	cyt_notsig
ENSG00000100852.8	ARHGAP5	-0.311051	cytosolic	cyt_notsig
ENSG00000100865.10	CINP	-0.273149	cytosolic	cyt_notsig
ENSG00000100883.7	SRP54	-1.18202	cytosolic	cyt_notsig
ENSG00000100888.8	CHD8	-0.181541	cytosolic	cyt_notsig
ENSG00000100889.7	PCK2	-0.285862	cytosolic	MitoCarta
ENSG00000100890.11	KIAA0391	-0.459753	cytosolic	MitoCarta
ENSG00000100897.13	DCAF11	-0.39463	cytosolic	cyt_notsig
ENSG00000100902.6	PSMA6	-0.399432	cytosolic	MitoCarta
ENSG00000100906.6	NFKBIA	-0.663901	cytosolic	cyt_notsig
ENSG00000100908.9	EMC9	-0.147704	cytosolic	cyt_notsig
ENSG00000100911.9	PSME2	-0.295706	cytosolic	cyt_notsig
ENSG00000100916.9	BRMS1L	-0.648855	cytosolic	cyt_notsig
ENSG00000100926.10	TM9SF1	3.50557	membrane	SignalP-TM
ENSG00000100934.10	SEC23A	-0.734976	cytosolic	cyt_notsig
ENSG00000100938.13	GMPR2	-0.585614	cytosolic	cyt_notsig
ENSG00000100941.4	PNN	-0.491263	cytosolic	cyt_notsig
ENSG00000100949.10	RABGGTA	-0.42414	cytosolic	cyt_notsig
ENSG00000100968.9	NFATC4	0.143243	cytosolic	cyt_notsig
ENSG00000100982.7	PCIF1	0.164334	cytosolic	cyt_notsig
ENSG00000100983.5	GSS	-0.318544	cytosolic	cyt_notsig
ENSG00000100991.7	TRPC4AP	-0.411801	cytosolic	cyt_notsig
ENSG00000100994.7	PYGB	-0.612844	cytosolic	cyt_notsig
ENSG00000100997.14	ABHD12	2.74623	membrane	TMhelix-only
ENSG00000101000.4	PROCR	1.9834	membrane	SignalP-TM
ENSG00000101003.8	GINS1	-0.0393196	cytosolic	cyt_notsig
ENSG00000101019.17	UQCC1	0.36463	cytosolic	MitoCarta
ENSG00000101040.15	ZMYND8	-0.466503	cytosolic	cyt_notsig
ENSG00000101052.8	IFT52	-0.326231	cytosolic	cyt_notsig
ENSG00000101057.11	MYBL2	-0.296913	cytosolic	cyt_notsig
ENSG00000101079.16	NDRG3	-0.262059	cytosolic	cyt_notsig
ENSG00000101084.12	C20orf24	1.00509	NA	MitoCarta
ENSG00000101098.8	RIMS4	-0.430892	cytosolic	cyt_notsig
ENSG00000101104.8	PABPC1L	1.6985	membrane	mem_notsig
ENSG00000101109.7	STK4	-0.392016	cytosolic	cyt_notsig
ENSG00000101126.11	ADNP	-0.229825	cytosolic	cyt_notsig
ENSG00000101132.5	PFDN4	-0.427303	cytosolic	cyt_notsig
ENSG00000101138.7	CSTF1	-0.0453126	cytosolic	cyt_notsig
ENSG00000101144.8	BMP7	2.2462	membrane	SignalP-noTM-only
ENSG00000101146.8	RAE1	-0.511135	cytosolic	cyt_notsig
ENSG00000101150.13	TPD52L2	-0.2938	cytosolic	cyt_notsig
ENSG00000101152.6	DNAJC5	-0.185162	cytosolic	TMhelix-only
ENSG00000101158.8	NELFCD	-0.11446	cytosolic	cyt_notsig
ENSG00000101160.9	CTSZ	3.27681	membrane	SignalP-TM
ENSG00000101161.6	PRPF6	-1.34021	cytosolic	cyt_notsig
ENSG00000101166.11	SLMO2	-0.362794	cytosolic	MitoCarta
ENSG00000101181.13	MTG2	0.0259455	cytosolic	MitoCarta
ENSG00000101182.10	PSMA7	0.00204347	cytosolic	cyt_notsig
ENSG00000101187.11	SLCO4A1	3.65649	membrane	TMhelix-only
ENSG00000101189.5	MRGBP	-0.281556	cytosolic	cyt_notsig
ENSG00000101190.8	TCFL5	-0.0977489	cytosolic	cyt_notsig
ENSG00000101193.6	GID8	-0.190323	cytosolic	cyt_notsig
ENSG00000101199.8	ARFGAP1	-0.402878	cytosolic	cyt_notsig
ENSG00000101210.6	EEF1A2	-0.439079	cytosolic	cyt_notsig
ENSG00000101220.13	C20orf27	0.0139111	cytosolic	cyt_notsig
ENSG00000101224.13	CDC25B	-0.234422	cytosolic	cyt_notsig
ENSG00000101246.15	ARFRP1	-0.200799	cytosolic	cyt_notsig
ENSG00000101247.13	NDUFAF5	-0.0976606	cytosolic	MitoCarta
ENSG00000101255.6	TRIB3	0.190814	cytosolic	cyt_notsig
ENSG00000101266.12	CSNK2A1	-0.615004	cytosolic	cyt_notsig
ENSG00000101290.9	CDS2	2.86586	membrane	TMhelix-only
ENSG00000101294.12	HM13	2.5072	membrane	TMhelix-only
ENSG00000101310.10	SEC23B	-0.901338	cytosolic	cyt_notsig
ENSG00000101337.11	TM9SF4	3.2342	membrane	SignalP-TM
ENSG00000101343.10	CRNKL1	-1.06877	cytosolic	cyt_notsig
ENSG00000101346.7	POFUT1	2.93448	membrane	SignalP-noTM-only
ENSG00000101347.7	SAMHD1	-0.922484	cytosolic	cyt_notsig
ENSG00000101350.6	KIF3B	-0.284338	cytosolic	cyt_notsig
ENSG00000101361.10	NOP56	0.112633	cytosolic	cyt_notsig
ENSG00000101365.16	IDH3B	-0.516755	cytosolic	MitoCarta
ENSG00000101367.8	MAPRE1	-0.71046	cytosolic	cyt_notsig
ENSG00000101391.16	CDK5RAP1	-0.83314	cytosolic	cyt_notsig
ENSG00000101407.8	TTI1	0.208809	cytosolic	cyt_notsig
ENSG00000101412.9	E2F1	0.0751722	cytosolic	cyt_notsig
ENSG00000101413.7	RPRD1B	-0.767523	cytosolic	cyt_notsig
ENSG00000101421.3	CHMP4B	-0.282263	cytosolic	cyt_notsig
ENSG00000101439.4	CST3	3.92521	membrane	SignalP-TM
ENSG00000101444.8	AHCY	-0.588479	cytosolic	cyt_notsig
ENSG00000101447.9	FAM83D	-0.273454	cytosolic	cyt_notsig
ENSG00000101457.8	DNTTIP1	-0.216418	cytosolic	cyt_notsig
ENSG00000101464.6	PIGU	3.85683	membrane	SignalP-TM
ENSG00000101473.12	ACOT8	-0.0283605	cytosolic	cyt_notsig
ENSG00000101474.7	APMAP	3.80958	membrane	TMhelix-only
ENSG00000101544.4	ADNP2	-0.0677672	cytosolic	cyt_notsig
ENSG00000101546.8	RBFA	-0.27229	cytosolic	MitoCarta
ENSG00000101557.10	USP14	-0.855382	cytosolic	cyt_notsig
ENSG00000101558.9	VAPA	-0.364844	cytosolic	cyt_notsig
ENSG00000101596.10	SMCHD1	-0.866121	cytosolic	cyt_notsig
ENSG00000101608.8	MYL12A	-0.392578	cytosolic	cyt_notsig
ENSG00000101654.13	RNMT	-0.670421	cytosolic	cyt_notsig
ENSG00000101752.7	MIB1	-0.721911	cytosolic	cyt_notsig
ENSG00000101773.12	RBBP8	-0.200165	cytosolic	cyt_notsig
ENSG00000101782.10	RIOK3	-0.698125	cytosolic	cyt_notsig
ENSG00000101811.9	CSTF2	-0.915781	cytosolic	cyt_notsig
ENSG00000101843.14	PSMD10	-0.530925	cytosolic	cyt_notsig
ENSG00000101849.11	TBL1X	-0.283702	cytosolic	cyt_notsig
ENSG00000101856.8	PGRMC1	3.766	membrane	TMhelix-only
ENSG00000101868.6	POLA1	-1.10904	cytosolic	cyt_notsig
ENSG00000101871.10	MID1	0.142415	cytosolic	cyt_notsig
ENSG00000101882.5	NKAP	-0.659218	cytosolic	cyt_notsig
ENSG00000101901.6	ALG13	-0.189686	cytosolic	cyt_notsig
ENSG00000101911.8	PRPS2	-0.686302	cytosolic	cyt_notsig
ENSG00000101928.8	MOSPD1	-0.32555	cytosolic	TMhelix-only
ENSG00000101940.13	WDR13	-0.304522	cytosolic	cyt_notsig
ENSG00000101945.12	SUV39H1	-0.396511	cytosolic	cyt_notsig
ENSG00000101966.8	XIAP	-0.661009	cytosolic	cyt_notsig
ENSG00000101972.14	STAG2	-0.463625	cytosolic	cyt_notsig
ENSG00000101974.10	ATP11C	2.83767	membrane	TMhelix-only
ENSG00000101997.8	CCDC22	-0.546305	cytosolic	cyt_notsig
ENSG00000102003.6	SYP	3.38959	membrane	TMhelix-only
ENSG00000102007.6	PLP2	3.06337	membrane	TMhelix-only
ENSG00000102024.13	PLS3	-2.00642	cytosolic	cyt_notsig
ENSG00000102030.11	NAA10	-0.209351	cytosolic	cyt_notsig
ENSG00000102034.12	ELF4	-0.0439497	cytosolic	cyt_notsig
ENSG00000102038.11	SMARCA1	-1.67691	cytosolic	cyt_notsig
ENSG00000102054.13	RBBP7	-0.746925	cytosolic	cyt_notsig
ENSG00000102078.11	SLC25A14	0.231578	cytosolic	MitoCarta
ENSG00000102081.9	FMR1	-0.627253	cytosolic	cyt_notsig
ENSG00000102096.9	PIM2	0.0670013	cytosolic	cyt_notsig
ENSG00000102098.13	SCML2	-0.900252	cytosolic	cyt_notsig
ENSG00000102100.10	SLC35A2	3.42025	membrane	TMhelix-only
ENSG00000102103.11	PQBP1	-0.523787	cytosolic	cyt_notsig
ENSG00000102119.6	EMD	0.272055	cytosolic	TailAnchored
ENSG00000102144.9	PGK1	-0.968287	cytosolic	cyt_notsig
ENSG00000102158.15	MAGT1	3.69694	membrane	TMhelix-only
ENSG00000102172.11	SMS	-0.628792	cytosolic	cyt_notsig
ENSG00000102178.8	UBL4A	0.0194801	cytosolic	cyt_notsig
ENSG00000102181.15	CD99L2	3.74858	membrane	SignalP-TM
ENSG00000102218.5	RP2	-0.298968	cytosolic	cyt_notsig
ENSG00000102221.9	PHF16	-0.407304	cytosolic	cyt_notsig
ENSG00000102225.11	CDK16	0.0332335	cytosolic	cyt_notsig
ENSG00000102226.5	USP11	-0.793403	cytosolic	cyt_notsig
ENSG00000102241.7	HTATSF1	-1.01409	cytosolic	cyt_notsig
ENSG00000102265.7	TIMP1	3.00641	membrane	SignalP-noTM-only
ENSG00000102309.8	PIN4	-0.678384	cytosolic	cyt_notsig
ENSG00000102316.12	MAGED2	-0.233716	cytosolic	cyt_notsig
ENSG00000102317.13	RBM3	-0.668985	cytosolic	cyt_notsig
ENSG00000102390.6	PBDC1	-0.831469	cytosolic	cyt_notsig
ENSG00000102393.5	GLA	2.799	membrane	SignalP-noTM-only
ENSG00000102409.9	BEX4	-0.518189	cytosolic	cyt_notsig
ENSG00000102471.9	NDFIP2	2.28088	membrane	TMhelix-only
ENSG00000102531.12	FNDC3A	-0.41138	cytosolic	TailAnchored
ENSG00000102543.10	CDADC1	0.181549	cytosolic	cyt_notsig
ENSG00000102572.10	STK24	-0.178147	cytosolic	cyt_notsig
ENSG00000102606.13	ARHGEF7	-0.270613	cytosolic	cyt_notsig
ENSG00000102699.5	PARP4	-0.861007	cytosolic	cyt_notsig
ENSG00000102710.15	SUPT20H	-0.324788	cytosolic	cyt_notsig
ENSG00000102738.6	MRPS31	-0.75366	cytosolic	MitoCarta
ENSG00000102743.10	SLC25A15	0.088899	cytosolic	MitoCarta
ENSG00000102753.5	KPNA3	-0.647369	cytosolic	cyt_notsig
ENSG00000102804.10	TSC22D1	0.00533083	cytosolic	cyt_notsig
ENSG00000102805.9	CLN5	3.80721	membrane	mem_notsig
ENSG00000102858.8	MGRN1	0.0153267	cytosolic	cyt_notsig
ENSG00000102870.4	ZNF629	-0.123099	cytosolic	cyt_notsig
ENSG00000102882.7	MAPK3	-0.244221	cytosolic	cyt_notsig
ENSG00000102893.11	PHKB	-0.0705812	cytosolic	cyt_notsig
ENSG00000102897.5	LYRM1	-0.378714	cytosolic	MitoCarta
ENSG00000102898.7	NUTF2	-0.0154219	cytosolic	cyt_notsig
ENSG00000102900.8	NUP93	-0.425609	cytosolic	cyt_notsig
ENSG00000102901.8	CENPT	-0.232968	cytosolic	cyt_notsig
ENSG00000102910.9	LONP2	-0.56504	cytosolic	MitoCarta
ENSG00000102921.3	N4BP1	-0.30055	cytosolic	cyt_notsig
ENSG00000102931.3	ARL2BP	-0.0428316	cytosolic	cyt_notsig
ENSG00000102974.10	CTCF	-0.774266	cytosolic	cyt_notsig
ENSG00000102977.9	ACD	-0.259411	cytosolic	cyt_notsig
ENSG00000102978.8	POLR2C	-0.166752	cytosolic	cyt_notsig
ENSG00000103005.7	USB1	-0.0221294	cytosolic	cyt_notsig
ENSG00000103018.12	CYB5B	-0.426301	cytosolic	TailAnchored
ENSG00000103024.3	NME3	0.853108	NA	MitoCarta
ENSG00000103034.10	NDRG4	-0.451341	cytosolic	cyt_notsig
ENSG00000103035.6	PSMD7	-0.532583	cytosolic	cyt_notsig
ENSG00000103037.7	SETD6	0.0560643	cytosolic	cyt_notsig
ENSG00000103043.10	VAC14	0.15631	cytosolic	cyt_notsig
ENSG00000103051.14	COG4	-0.338882	cytosolic	cyt_notsig
ENSG00000103064.9	SLC7A6	2.21466	membrane	TMhelix-only
ENSG00000103067.7	ESRP2	-0.27562	cytosolic	cyt_notsig
ENSG00000103111.10	MON1B	-0.186478	cytosolic	cyt_notsig
ENSG00000103121.4	CMC2	0.102916	cytosolic	MitoCarta
ENSG00000103126.10	AXIN1	-0.102921	cytosolic	cyt_notsig
ENSG00000103145.6	HCFC1R1	0.151851	cytosolic	cyt_notsig
ENSG00000103148.11	NPRL3	-0.153363	cytosolic	cyt_notsig
ENSG00000103160.7	HSDL1	0.177451	cytosolic	MitoCarta
ENSG00000103168.12	TAF1C	0.108344	cytosolic	cyt_notsig
ENSG00000103187.6	COTL1	-0.0502157	cytosolic	cyt_notsig
ENSG00000103194.11	USP10	-0.360528	cytosolic	cyt_notsig
ENSG00000103197.12	TSC2	-0.0640258	cytosolic	cyt_notsig
ENSG00000103202.8	NME4	-0.0963608	cytosolic	MitoCarta
ENSG00000103222.14	ABCC1	3.18714	membrane	TMhelix-only
ENSG00000103226.13	NOMO3	2.99935	membrane	SignalP-noTM-only
ENSG00000103245.9	NARFL	-0.267884	cytosolic	cyt_notsig
ENSG00000103248.13	MTHFSD	-0.220976	cytosolic	cyt_notsig
ENSG00000103249.13	CLCN7	3.56988	membrane	TMhelix-only
ENSG00000103253.13	HAGHL	0.355724	cytosolic	cyt_notsig
ENSG00000103257.4	SLC7A5	4.23331	membrane	TMhelix-only
ENSG00000103260.4	METRN	0.255773	cytosolic	cyt_notsig
ENSG00000103266.6	STUB1	0.00178521	cytosolic	cyt_notsig
ENSG00000103274.6	NUBP1	-0.600409	cytosolic	cyt_notsig
ENSG00000103275.14	UBE2I	-0.199429	cytosolic	cyt_notsig
ENSG00000103326.6	CAPN15	0.0558693	cytosolic	cyt_notsig
ENSG00000103335.15	PIEZO1	2.48779	membrane	TMhelix-only
ENSG00000103342.8	GSPT1	-0.990147	cytosolic	cyt_notsig
ENSG00000103343.8	ZNF174	0.183153	cytosolic	cyt_notsig
ENSG00000103351.8	CLUAP1	-0.441203	cytosolic	cyt_notsig
ENSG00000103353.11	UBFD1	-0.309735	cytosolic	cyt_notsig
ENSG00000103356.11	EARS2	-0.472236	cytosolic	MitoCarta
ENSG00000103363.10	TCEB2	-0.105674	cytosolic	cyt_notsig
ENSG00000103365.11	GGA2	-0.558412	cytosolic	cyt_notsig
ENSG00000103415.7	HMOX2	-0.163334	cytosolic	TailAnchored
ENSG00000103423.9	DNAJA3	-0.171034	cytosolic	MitoCarta
ENSG00000103429.6	BFAR	1.69099	membrane	TMhelix-only
ENSG00000103449.7	SALL1	0.0518324	cytosolic	cyt_notsig
ENSG00000103479.10	RBL2	0.33938	cytosolic	cyt_notsig
ENSG00000103485.13	QPRT	-0.0984364	cytosolic	SignalP-noTM-only
ENSG00000103495.9	MAZ	0.0423015	cytosolic	cyt_notsig
ENSG00000103496.10	STX4	-0.394351	cytosolic	TailAnchored
ENSG00000103502.9	CDIPT	2.01698	membrane	TMhelix-only
ENSG00000103507.9	BCKDK	0.119546	cytosolic	MitoCarta
ENSG00000103510.15	KAT8	-0.212383	cytosolic	cyt_notsig
ENSG00000103512.10	NOMO1	2.83667	membrane	SignalP-noTM-only
ENSG00000103540.12	CCP110	-0.0418219	cytosolic	cyt_notsig
ENSG00000103544.10	C16orf62	-0.112848	cytosolic	cyt_notsig
ENSG00000103549.17	RNF40	-0.466705	cytosolic	cyt_notsig
ENSG00000103550.9	KNOP1	-0.681609	cytosolic	cyt_notsig
ENSG00000103591.8	AAGAB	-0.521987	cytosolic	cyt_notsig
ENSG00000103653.12	CSK	-0.0308651	cytosolic	cyt_notsig
ENSG00000103657.9	HERC1	-0.627858	cytosolic	cyt_notsig
ENSG00000103707.5	MTFMT	-0.124362	cytosolic	MitoCarta
ENSG00000103769.5	RAB11A	-0.767889	cytosolic	cyt_notsig
ENSG00000103852.8	TTC23	-0.283108	cytosolic	cyt_notsig
ENSG00000103855.13	CD276	2.76815	membrane	SignalP-TM
ENSG00000103876.7	FAH	-0.424817	cytosolic	cyt_notsig
ENSG00000103932.7	RPAP1	-0.148341	cytosolic	cyt_notsig
ENSG00000103942.8	HOMER2	-0.198586	cytosolic	cyt_notsig
ENSG00000103966.5	EHD4	-0.50144	cytosolic	cyt_notsig
ENSG00000103978.11	TMEM87A	3.12423	membrane	SignalP-TM
ENSG00000103994.12	ZNF106	-0.284692	cytosolic	cyt_notsig
ENSG00000104047.10	DTWD1	0.0508324	cytosolic	cyt_notsig
ENSG00000104064.12	GABPB1	-0.400992	cytosolic	cyt_notsig
ENSG00000104067.12	TJP1	-0.939351	cytosolic	cyt_notsig
ENSG00000104093.9	DMXL2	-0.23745	cytosolic	cyt_notsig
ENSG00000104129.5	DNAJC17	-0.499131	cytosolic	cyt_notsig
ENSG00000104131.8	EIF3J	-0.577686	cytosolic	cyt_notsig
ENSG00000104133.10	SPG11	-0.180917	cytosolic	cyt_notsig
ENSG00000104147.4	OIP5	-0.0783966	cytosolic	cyt_notsig
ENSG00000104164.6	BLOC1S6	-0.185742	cytosolic	cyt_notsig
ENSG00000104177.13	MYEF2	-0.858475	cytosolic	cyt_notsig
ENSG00000104213.8	PDGFRL	3.92269	membrane	SignalP-noTM-only
ENSG00000104231.6	ZFAND1	-0.678959	cytosolic	cyt_notsig
ENSG00000104267.5	CA2	-0.282196	cytosolic	cyt_notsig
ENSG00000104290.6	FZD3	2.68557	membrane	SignalP-TM
ENSG00000104299.10	INTS9	-0.581935	cytosolic	cyt_notsig
ENSG00000104312.6	RIPK2	-0.113172	cytosolic	cyt_notsig
ENSG00000104320.9	NBN	-0.467507	cytosolic	cyt_notsig
ENSG00000104331.4	IMPAD1	3.49616	membrane	TMhelix-only
ENSG00000104332.7	SFRP1	2.79666	membrane	mem_notsig
ENSG00000104341.12	LAPTM4B	4.2108	membrane	TMhelix-only
ENSG00000104365.9	IKBKB	-0.096758	cytosolic	cyt_notsig
ENSG00000104368.13	PLAT	4.26271	membrane	SignalP-noTM-only
ENSG00000104375.11	STK3	-0.736244	cytosolic	cyt_notsig
ENSG00000104388.10	RAB2A	-0.356733	cytosolic	cyt_notsig
ENSG00000104408.5	EIF3E	-0.80048	cytosolic	cyt_notsig
ENSG00000104412.3	EMC2	-0.812681	cytosolic	MitoCarta
ENSG00000104419.10	NDRG1	-0.445846	cytosolic	cyt_notsig
ENSG00000104442.5	ARMC1	-0.354176	cytosolic	cyt_notsig
ENSG00000104472.5	CHRAC1	0.114854	cytosolic	cyt_notsig
ENSG00000104517.8	UBR5	-0.621258	cytosolic	cyt_notsig
ENSG00000104522.11	TSTA3	-0.0907514	cytosolic	cyt_notsig
ENSG00000104524.9	PYCRL	0.186167	cytosolic	cyt_notsig
ENSG00000104529.13	EEF1D	-0.672135	cytosolic	cyt_notsig
ENSG00000104549.7	SQLE	3.44384	membrane	TMhelix-only
ENSG00000104613.7	INTS10	-0.0413126	cytosolic	cyt_notsig
ENSG00000104635.9	SLC39A14	4.4653	membrane	SignalP-TM
ENSG00000104660.13	LEPROTL1	2.8559	membrane	TMhelix-only
ENSG00000104671.3	DCTN6	-0.561095	cytosolic	cyt_notsig
ENSG00000104679.6	R3HCC1	-0.22113	cytosolic	cyt_notsig
ENSG00000104687.8	GSR	-0.455104	cytosolic	MitoCarta
ENSG00000104695.8	PPP2CB	-0.320733	cytosolic	cyt_notsig
ENSG00000104714.9	ERICH1	-0.713166	cytosolic	cyt_notsig
ENSG00000104723.16	TUSC3	2.90076	membrane	SignalP-TM
ENSG00000104731.9	KLHDC4	-0.475031	cytosolic	cyt_notsig
ENSG00000104738.12	MCM4	-1.40021	cytosolic	cyt_notsig
ENSG00000104756.11	KCTD9	-0.726979	cytosolic	cyt_notsig
ENSG00000104763.13	ASAH1	2.46944	membrane	mem_notsig
ENSG00000104765.10	BNIP3L	-0.683191	cytosolic	TailAnchored
ENSG00000104805.11	NUCB1	3.42863	membrane	SignalP-noTM-only
ENSG00000104812.10	GYS1	-0.505193	cytosolic	cyt_notsig
ENSG00000104823.4	ECH1	-0.262646	cytosolic	MitoCarta
ENSG00000104824.12	HNRNPL	-0.523407	cytosolic	cyt_notsig
ENSG00000104825.12	NFKBIB	-0.0671419	cytosolic	cyt_notsig
ENSG00000104835.10	SARS2	-0.467997	cytosolic	MitoCarta
ENSG00000104852.10	SNRNP70	-0.133188	cytosolic	cyt_notsig
ENSG00000104853.11	CLPTM1	3.33382	membrane	TMhelix-only
ENSG00000104859.10	CLASRP	-0.258278	cytosolic	cyt_notsig
ENSG00000104870.8	FCGRT	2.5643	membrane	SignalP-TM
ENSG00000104872.6	PIH1D1	-0.224043	cytosolic	cyt_notsig
ENSG00000104880.13	ARHGEF18	-0.518358	cytosolic	cyt_notsig
ENSG00000104884.10	ERCC2	-0.532738	cytosolic	cyt_notsig
ENSG00000104885.13	DOT1L	-0.21055	cytosolic	cyt_notsig
ENSG00000104886.5	PLEKHJ1	0.312417	cytosolic	cyt_notsig
ENSG00000104889.4	RNASEH2A	-0.375695	cytosolic	cyt_notsig
ENSG00000104897.5	SF3A2	-0.631135	cytosolic	cyt_notsig
ENSG00000104904.8	OAZ1	-0.139539	cytosolic	cyt_notsig
ENSG00000104907.8	TRMT1	-0.300928	cytosolic	MitoCarta
ENSG00000104915.10	STX10	-0.177635	cytosolic	TailAnchored
ENSG00000104936.13	DMPK	0.391367	cytosolic	MitoCarta
ENSG00000104957.9	CCDC130	0.452824	cytosolic	cyt_notsig
ENSG00000104960.11	PTOV1	-0.1224	cytosolic	cyt_notsig
ENSG00000104964.10	AES	0.00553072	cytosolic	cyt_notsig
ENSG00000104969.5	SGTA	-0.00871264	cytosolic	cyt_notsig
ENSG00000104973.10	MED25	-0.0224148	cytosolic	cyt_notsig
ENSG00000104979.4	C19orf53	-0.0181944	cytosolic	cyt_notsig
ENSG00000104980.3	TIMM44	-0.55864	cytosolic	MitoCarta
ENSG00000105011.4	ASF1B	0.0813537	cytosolic	cyt_notsig
ENSG00000105048.12	TNNT1	-0.13241	cytosolic	cyt_notsig
ENSG00000105053.6	VRK3	-0.181921	cytosolic	cyt_notsig
ENSG00000105058.7	FAM32A	-0.36077	cytosolic	cyt_notsig
ENSG00000105063.14	PPP6R1	0.0608855	cytosolic	cyt_notsig
ENSG00000105127.4	AKAP8	-0.676853	cytosolic	cyt_notsig
ENSG00000105135.11	ILVBL	3.20848	membrane	TMhelix-only
ENSG00000105171.5	POP4	-0.255524	cytosolic	cyt_notsig
ENSG00000105173.9	CCNE1	-0.0580165	cytosolic	cyt_notsig
ENSG00000105176.13	URI1	-0.284798	cytosolic	cyt_notsig
ENSG00000105185.7	PDCD5	-0.171867	cytosolic	cyt_notsig
ENSG00000105186.10	ANKRD27	-0.0117579	cytosolic	cyt_notsig
ENSG00000105193.4	RPS16	-0.271738	cytosolic	cyt_notsig
ENSG00000105197.6	TIMM50	-0.0375936	cytosolic	TMhelix-only
ENSG00000105202.3	FBL	-0.737977	cytosolic	cyt_notsig
ENSG00000105204.9	DYRK1B	0.294748	cytosolic	cyt_notsig
ENSG00000105220.10	GPI	-0.523986	cytosolic	MitoCarta
ENSG00000105221.12	AKT2	-0.126573	cytosolic	cyt_notsig
ENSG00000105223.14	PLD3	3.04884	membrane	mem_notsig
ENSG00000105229.2	PIAS4	-0.361984	cytosolic	cyt_notsig
ENSG00000105245.5	NUMBL	-0.0789564	cytosolic	cyt_notsig
ENSG00000105248.11	CCDC94	-0.458303	cytosolic	cyt_notsig
ENSG00000105254.7	TBCB	-0.0993782	cytosolic	cyt_notsig
ENSG00000105255.6	FSD1	0.0527335	cytosolic	cyt_notsig
ENSG00000105258.4	POLR2I	-0.15293	cytosolic	cyt_notsig
ENSG00000105281.8	SLC1A5	3.01991	membrane	TMhelix-only
ENSG00000105287.8	PRKD2	-0.260996	cytosolic	cyt_notsig
ENSG00000105290.7	APLP1	2.16049	membrane	TMhelix-only
ENSG00000105298.9	CACTIN	-0.31093	cytosolic	cyt_notsig
ENSG00000105323.12	HNRNPUL1	-0.210468	cytosolic	cyt_notsig
ENSG00000105325.9	FZR1	-0.0897926	cytosolic	cyt_notsig
ENSG00000105327.11	BBC3	0.13017	cytosolic	cyt_notsig
ENSG00000105341.14	ATP5SL	-0.29141	cytosolic	MitoCarta
ENSG00000105355.4	PLIN3	-0.394361	cytosolic	cyt_notsig
ENSG00000105364.9	MRPL4	0.0884831	cytosolic	MitoCarta
ENSG00000105372.2	RPS19	-0.301407	cytosolic	cyt_notsig
ENSG00000105373.14	GLTSCR2	-0.710741	cytosolic	cyt_notsig
ENSG00000105379.5	ETFB	-0.481978	cytosolic	MitoCarta
ENSG00000105393.11	BABAM1	-0.269064	cytosolic	cyt_notsig
ENSG00000105397.9	TYK2	-0.220961	cytosolic	cyt_notsig
ENSG00000105401.2	CDC37	-0.414553	cytosolic	cyt_notsig
ENSG00000105402.3	NAPA	-0.111781	cytosolic	cyt_notsig
ENSG00000105404.6	RABAC1	2.35977	membrane	TMhelix-only
ENSG00000105409.11	ATP1A3	3.33086	membrane	TMhelix-only
ENSG00000105419.13	MEIS3	0.333185	cytosolic	cyt_notsig
ENSG00000105426.10	PTPRS	2.74311	membrane	SignalP-TM
ENSG00000105429.8	MEGF8	2.59106	membrane	SignalP-TM
ENSG00000105438.4	KDELR1	3.55116	membrane	TMhelix-only
ENSG00000105443.9	CYTH2	0.0357734	cytosolic	cyt_notsig
ENSG00000105447.8	GRWD1	-0.583716	cytosolic	cyt_notsig
ENSG00000105483.12	CARD8	0.17257	cytosolic	cyt_notsig
ENSG00000105486.9	LIG1	-0.816655	cytosolic	cyt_notsig
ENSG00000105518.9	TMEM205	2.9717	membrane	TMhelix-only
ENSG00000105552.10	BCAT2	-0.325917	cytosolic	MitoCarta
ENSG00000105556.6	MIER2	-0.237198	cytosolic	cyt_notsig
ENSG00000105568.13	PPP2R1A	-0.614596	cytosolic	cyt_notsig
ENSG00000105576.11	TNPO2	0.245378	cytosolic	cyt_notsig
ENSG00000105607.8	GCDH	-0.583757	cytosolic	MitoCarta
ENSG00000105612.4	DNASE2	3.77755	membrane	SignalP-noTM-only
ENSG00000105618.9	PRPF31	-0.508094	cytosolic	cyt_notsig
ENSG00000105619.9	TFPT	-0.465426	cytosolic	cyt_notsig
ENSG00000105640.8	RPL18A	-0.566973	cytosolic	cyt_notsig
ENSG00000105647.10	PIK3R2	-0.180839	cytosolic	cyt_notsig
ENSG00000105655.14	ISYNA1	-0.393935	cytosolic	cyt_notsig
ENSG00000105669.8	COPE	-0.23081	cytosolic	cyt_notsig
ENSG00000105671.7	DDX49	-0.476338	cytosolic	cyt_notsig
ENSG00000105676.9	ARMC6	-0.328252	cytosolic	cyt_notsig
ENSG00000105677.7	TMEM147	2.93559	membrane	TMhelix-only
ENSG00000105698.11	USF2	-0.171918	cytosolic	cyt_notsig
ENSG00000105699.12	LSR	3.28301	membrane	TMhelix-only
ENSG00000105700.6	KXD1	-0.163413	cytosolic	cyt_notsig
ENSG00000105701.11	FKBP8	-0.218785	cytosolic	TailAnchored
ENSG00000105705.11	SUGP1	-0.928555	cytosolic	cyt_notsig
ENSG00000105722.5	ERF	-0.260762	cytosolic	cyt_notsig
ENSG00000105723.7	GSK3A	0.0789726	cytosolic	cyt_notsig
ENSG00000105726.12	ATP13A1	3.2109	membrane	TMhelix-only
ENSG00000105755.3	ETHE1	0.28506	cytosolic	MitoCarta
ENSG00000105767.2	CADM4	3.65934	membrane	SignalP-TM
ENSG00000105771.9	SMG9	-0.300238	cytosolic	cyt_notsig
ENSG00000105819.9	PMPCB	-0.74465	cytosolic	MitoCarta
ENSG00000105821.10	DNAJC2	-0.707592	cytosolic	cyt_notsig
ENSG00000105829.7	BET1	-0.532641	cytosolic	TailAnchored
ENSG00000105835.7	NAMPT	-0.91579	cytosolic	cyt_notsig
ENSG00000105849.5	TWISTNB	-0.609085	cytosolic	cyt_notsig
ENSG00000105854.8	PON2	2.82257	membrane	TMhelix-only
ENSG00000105856.9	HBP1	-0.625714	cytosolic	cyt_notsig
ENSG00000105879.7	CBLL1	-0.663097	cytosolic	cyt_notsig
ENSG00000105887.10	MTPN	-0.542326	cytosolic	cyt_notsig
ENSG00000105948.9	TTC26	-0.66098	cytosolic	cyt_notsig
ENSG00000105953.10	OGDH	-0.694578	cytosolic	MitoCarta
ENSG00000105968.14	H2AFV	0.0305567	cytosolic	cyt_notsig
ENSG00000105971.10	CAV2	0.318357	cytosolic	TMhelix-only
ENSG00000105976.10	MET	3.04839	membrane	SignalP-TM
ENSG00000105983.15	LMBR1	2.32986	membrane	TMhelix-only
ENSG00000105993.10	DNAJB6	-0.652623	cytosolic	cyt_notsig
ENSG00000106009.11	BRAT1	0.133445	cytosolic	cyt_notsig
ENSG00000106025.4	TSPAN12	1.58617	membrane	TMhelix-only
ENSG00000106028.6	SSBP1	-0.603227	cytosolic	MitoCarta
ENSG00000106031.6	HOXA13	0.136959	cytosolic	cyt_notsig
ENSG00000106049.4	HIBADH	-0.45044	cytosolic	MitoCarta
ENSG00000106052.9	TAX1BP1	-1.0268	cytosolic	cyt_notsig
ENSG00000106066.9	CPVL	4.63855	membrane	SignalP-noTM-only
ENSG00000106070.13	GRB10	-0.219953	cytosolic	cyt_notsig
ENSG00000106077.14	ABHD11	-0.0684528	cytosolic	MitoCarta
ENSG00000106080.6	FKBP14	3.24108	membrane	SignalP-noTM-only
ENSG00000106105.9	GARS	-0.463026	cytosolic	SignalP-noTM-only
ENSG00000106144.15	CASP2	-0.282073	cytosolic	cyt_notsig
ENSG00000106153.12	CHCHD2	-0.0975682	cytosolic	MitoCarta
ENSG00000106211.8	HSPB1	-0.167335	cytosolic	cyt_notsig
ENSG00000106236.3	NPTX2	4.13883	membrane	SignalP-noTM-only
ENSG00000106244.8	PDAP1	-0.52708	cytosolic	cyt_notsig
ENSG00000106245.5	BUD31	-0.316244	cytosolic	cyt_notsig
ENSG00000106246.13	PTCD1	0.0806578	cytosolic	MitoCarta
ENSG00000106246.13	PTCD1	0.0806578	cytosolic	MitoCarta
ENSG00000106246.13	PTCD1	0.0806578	cytosolic	MitoCarta
ENSG00000106246.13	PTCD1	0.0806578	cytosolic	MitoCarta
ENSG00000106261.12	ZKSCAN1	-0.151759	cytosolic	cyt_notsig
ENSG00000106263.13	EIF3B	-0.659969	cytosolic	cyt_notsig
ENSG00000106268.11	NUDT1	-0.258897	cytosolic	cyt_notsig
ENSG00000106290.10	TAF6	0.0586504	cytosolic	cyt_notsig
ENSG00000106299.7	WASL	-0.557898	cytosolic	cyt_notsig
ENSG00000106305.5	AIMP2	-0.267717	cytosolic	cyt_notsig
ENSG00000106344.4	RBM28	-1.28593	cytosolic	cyt_notsig
ENSG00000106348.12	IMPDH1	-0.0148515	cytosolic	cyt_notsig
ENSG00000106355.5	LSM5	-0.300737	cytosolic	cyt_notsig
ENSG00000106367.9	AP1S1	-0.427895	cytosolic	cyt_notsig
ENSG00000106397.7	PLOD3	3.88644	membrane	SignalP-noTM-only
ENSG00000106399.7	RPA3	-0.0246099	cytosolic	cyt_notsig
ENSG00000106400.7	ZNHIT1	0.148419	cytosolic	cyt_notsig
ENSG00000106443.10	PHF14	-0.761493	cytosolic	cyt_notsig
ENSG00000106459.10	NRF1	-0.87047	cytosolic	cyt_notsig
ENSG00000106460.14	TMEM106B	3.24028	membrane	TMhelix-only
ENSG00000106462.6	EZH2	-0.636966	cytosolic	cyt_notsig
ENSG00000106537.7	TSPAN13	3.1385	membrane	TMhelix-only
ENSG00000106554.7	CHCHD3	0.0394038	cytosolic	MitoCarta
ENSG00000106588.6	PSMA2	-0.555285	cytosolic	cyt_notsig
ENSG00000106591.3	MRPL32	0.682621	NA	MitoCarta
ENSG00000106603.13	COA1	0.305841	cytosolic	TMhelix-only
ENSG00000106605.6	BLVRA	-0.514834	cytosolic	cyt_notsig
ENSG00000106608.12	URGCP	-0.153835	cytosolic	cyt_notsig
ENSG00000106609.12	TMEM248	2.82008	membrane	TMhelix-only
ENSG00000106615.5	RHEB	-0.180148	cytosolic	cyt_notsig
ENSG00000106617.9	PRKAG2	-0.0413133	cytosolic	cyt_notsig
ENSG00000106628.6	POLD2	-0.278057	cytosolic	cyt_notsig
ENSG00000106635.3	BCL7B	0.122523	cytosolic	cyt_notsig
ENSG00000106636.3	YKT6	-0.35932	cytosolic	cyt_notsig
ENSG00000106638.11	TBL2	2.6065	membrane	SignalP-TM
ENSG00000106682.10	EIF4H	-1.02242	cytosolic	cyt_notsig
ENSG00000106683.10	LIMK1	-0.113132	cytosolic	cyt_notsig
ENSG00000106723.12	SPIN1	-0.30041	cytosolic	cyt_notsig
ENSG00000106771.8	TMEM245	3.08713	membrane	TMhelix-only
ENSG00000106785.10	TRIM14	-0.0849635	cytosolic	cyt_notsig
ENSG00000106799.8	TGFBR1	2.89994	membrane	SignalP-TM
ENSG00000106803.5	SEC61B	-0.120614	cytosolic	TailAnchored
ENSG00000106829.14	TLE4	0.0466668	cytosolic	cyt_notsig
ENSG00000106976.14	DNM1	-0.28891	cytosolic	cyt_notsig
ENSG00000106992.13	AK1	-0.174507	cytosolic	cyt_notsig
ENSG00000107014.7	RLN2	-0.0559429	cytosolic	cyt_notsig
ENSG00000107020.5	PLGRKT	0.479959	cytosolic	TMhelix-only
ENSG00000107021.11	TBC1D13	0.208117	cytosolic	cyt_notsig
ENSG00000107105.10	ELAVL2	-0.79693	cytosolic	cyt_notsig
ENSG00000107130.6	NCS1	-0.0637406	cytosolic	cyt_notsig
ENSG00000107164.15	FUBP3	-0.996054	cytosolic	cyt_notsig
ENSG00000107185.8	RGP1	-0.435215	cytosolic	cyt_notsig
ENSG00000107223.8	EDF1	-0.489316	cytosolic	cyt_notsig
ENSG00000107262.12	BAG1	-0.481448	cytosolic	cyt_notsig
ENSG00000107263.14	RAPGEF1	-0.0209125	cytosolic	cyt_notsig
ENSG00000107281.5	NPDC1	2.36366	membrane	TMhelix-only
ENSG00000107295.8	SH3GL2	-0.325546	cytosolic	cyt_notsig
ENSG00000107331.12	ABCA2	1.81324	membrane	mem_notsig
ENSG00000107341.4	UBE2R2	0.0307298	cytosolic	cyt_notsig
ENSG00000107362.9	ABHD17B	-0.242285	cytosolic	cyt_notsig
ENSG00000107371.8	EXOSC3	-0.436415	cytosolic	cyt_notsig
ENSG00000107372.8	ZFAND5	-0.130457	cytosolic	cyt_notsig
ENSG00000107404.13	DVL1	-0.113268	cytosolic	cyt_notsig
ENSG00000107438.4	PDLIM1	-0.380652	cytosolic	cyt_notsig
ENSG00000107443.11	CCNJ	-0.331207	cytosolic	cyt_notsig
ENSG00000107521.14	HPS1	0.0375653	cytosolic	cyt_notsig
ENSG00000107537.9	PHYH	-0.421838	cytosolic	MitoCarta
ENSG00000107560.6	RAB11FIP2	-0.0943708	cytosolic	cyt_notsig
ENSG00000107566.9	ERLIN1	2.87586	membrane	TMhelix-only
ENSG00000107581.8	EIF3A	-0.666847	cytosolic	cyt_notsig
ENSG00000107625.8	DDX50	-1.03291	cytosolic	cyt_notsig
ENSG00000107643.11	MAPK8	-0.113935	cytosolic	cyt_notsig
ENSG00000107651.8	SEC23IP	-0.616886	cytosolic	cyt_notsig
ENSG00000107669.13	ATE1	-0.343293	cytosolic	cyt_notsig
ENSG00000107672.10	NSMCE4A	-0.571757	cytosolic	cyt_notsig
ENSG00000107679.10	PLEKHA1	-0.114115	cytosolic	cyt_notsig
ENSG00000107719.8	PALD1	-0.248872	cytosolic	cyt_notsig
ENSG00000107731.8	UNC5B	2.73738	membrane	SignalP-TM
ENSG00000107745.12	MICU1	-0.171255	cytosolic	MitoCarta
ENSG00000107758.11	PPP3CB	0.0861107	cytosolic	cyt_notsig
ENSG00000107779.7	BMPR1A	2.56841	membrane	SignalP-TM
ENSG00000107789.11	MINPP1	3.34412	membrane	SignalP-noTM-only
ENSG00000107798.13	LIPA	3.71524	membrane	SignalP-noTM-only
ENSG00000107807.8	TLX1	0.220027	cytosolic	cyt_notsig
ENSG00000107815.3	C10orf2	-0.761875	cytosolic	MitoCarta
ENSG00000107816.13	LZTS2	0.220255	cytosolic	cyt_notsig
ENSG00000107819.9	SFXN3	0.216289	cytosolic	TMhelix-only
ENSG00000107821.10	KAZALD1	0.29394	cytosolic	cyt_notsig
ENSG00000107829.9	FBXW4	-0.368249	cytosolic	cyt_notsig
ENSG00000107833.6	NPM3	-0.332537	cytosolic	cyt_notsig
ENSG00000107854.5	TNKS2	-0.363427	cytosolic	cyt_notsig
ENSG00000107862.4	GBF1	-0.324807	cytosolic	cyt_notsig
ENSG00000107863.12	ARHGAP21	-0.0261028	cytosolic	cyt_notsig
ENSG00000107874.6	CUEDC2	-0.274508	cytosolic	cyt_notsig
ENSG00000107897.14	ACBD5	-0.521778	cytosolic	TailAnchored
ENSG00000107902.9	LHPP	0.0133362	cytosolic	cyt_notsig
ENSG00000107929.10	LARP4B	-0.602247	cytosolic	cyt_notsig
ENSG00000107937.14	GTPBP4	-1.3793	cytosolic	cyt_notsig
ENSG00000107938.13	C10orf137	-0.229947	cytosolic	cyt_notsig
ENSG00000107949.12	BCCIP	-0.62062	cytosolic	cyt_notsig
ENSG00000107951.8	MTPAP	-0.203368	cytosolic	MitoCarta
ENSG00000107959.11	PITRM1	-0.263909	cytosolic	MitoCarta
ENSG00000107960.6	OBFC1	-0.0433018	cytosolic	cyt_notsig
ENSG00000108001.9	EBF3	-0.227862	cytosolic	cyt_notsig
ENSG00000108010.7	GLRX3	-0.522182	cytosolic	cyt_notsig
ENSG00000108021.15	FAM208B	0.20269	cytosolic	cyt_notsig
ENSG00000108039.13	XPNPEP1	-0.694376	cytosolic	cyt_notsig
ENSG00000108055.9	SMC3	-0.540975	cytosolic	cyt_notsig
ENSG00000108061.7	SHOC2	-0.687672	cytosolic	cyt_notsig
ENSG00000108064.6	TFAM	-0.33215	cytosolic	SignalP-noTM-only
ENSG00000108091.10	CCDC6	-0.404099	cytosolic	cyt_notsig
ENSG00000108094.10	CUL2	-0.430495	cytosolic	cyt_notsig
ENSG00000108100.13	CCNY	-0.223173	cytosolic	cyt_notsig
ENSG00000108106.9	UBE2S	0.392937	cytosolic	cyt_notsig
ENSG00000108107.8	RPL28	-0.381915	cytosolic	cyt_notsig
ENSG00000108176.10	DNAJC12	-0.68581	cytosolic	cyt_notsig
ENSG00000108179.9	PPIF	-0.247538	cytosolic	MitoCarta
ENSG00000108219.10	TSPAN14	2.50931	membrane	TMhelix-only
ENSG00000108262.11	GIT1	-0.0548324	cytosolic	cyt_notsig
ENSG00000108264.12	TADA2A	-0.706728	cytosolic	cyt_notsig
ENSG00000108270.6	AATF	-0.94146	cytosolic	cyt_notsig
ENSG00000108272.9	DHRS11	0.17836	cytosolic	TMhelix-only
ENSG00000108278.7	ZNHIT3	-0.328326	cytosolic	cyt_notsig
ENSG00000108292.12	MLLT6	-0.484123	cytosolic	cyt_notsig
ENSG00000108294.4	PSMB3	-0.414713	cytosolic	cyt_notsig
ENSG00000108298.5	RPL19	-0.517452	cytosolic	cyt_notsig
ENSG00000108312.10	UBTF	-0.943241	cytosolic	cyt_notsig
ENSG00000108344.10	PSMD3	-0.183119	cytosolic	cyt_notsig
ENSG00000108349.10	CASC3	-0.883758	cytosolic	cyt_notsig
ENSG00000108384.10	RAD51C	-0.528129	cytosolic	cyt_notsig
ENSG00000108389.5	MTMR4	-0.322572	cytosolic	cyt_notsig
ENSG00000108395.9	TRIM37	-0.186245	cytosolic	cyt_notsig
ENSG00000108406.5	DHX40	-0.49485	cytosolic	cyt_notsig
ENSG00000108423.10	TUBD1	-0.520145	cytosolic	cyt_notsig
ENSG00000108424.5	KPNB1	-0.918766	cytosolic	cyt_notsig
ENSG00000108433.11	GOSR2	-0.222933	cytosolic	TailAnchored
ENSG00000108439.5	PNPO	-0.230003	cytosolic	MitoCarta
ENSG00000108443.9	RPS6KB1	-0.596858	cytosolic	cyt_notsig
ENSG00000108448.16	TRIM16L	-0.0422442	cytosolic	cyt_notsig
ENSG00000108465.10	CDK5RAP3	-0.266753	cytosolic	cyt_notsig
ENSG00000108468.10	CBX1	-0.77447	cytosolic	cyt_notsig
ENSG00000108469.10	RECQL5	-0.557826	cytosolic	cyt_notsig
ENSG00000108474.12	PIGL	3.45895	membrane	mem_notsig
ENSG00000108479.7	GALK1	-0.0605882	cytosolic	cyt_notsig
ENSG00000108509.16	CAMTA2	0.0692248	cytosolic	cyt_notsig
ENSG00000108510.5	MED13	-0.0183768	cytosolic	cyt_notsig
ENSG00000108511.8	HOXB6	0.17116	cytosolic	cyt_notsig
ENSG00000108518.7	PFN1	0.0801549	cytosolic	cyt_notsig
ENSG00000108528.9	SLC25A11	-0.0896472	cytosolic	MitoCarta
ENSG00000108557.13	RAI1	0.476109	cytosolic	cyt_notsig
ENSG00000108559.7	NUP88	-0.579625	cytosolic	cyt_notsig
ENSG00000108561.4	C1QBP	-0.284124	cytosolic	MitoCarta
ENSG00000108578.10	BLMH	-0.639881	cytosolic	cyt_notsig
ENSG00000108582.7	CPD	4.15164	membrane	SignalP-TM
ENSG00000108587.10	GOSR1	-0.413836	cytosolic	TailAnchored
ENSG00000108588.9	CCDC47	4.2225	membrane	SignalP-noTM-only
ENSG00000108590.6	MED31	0.0631391	cytosolic	cyt_notsig
ENSG00000108591.5	DRG2	-0.350961	cytosolic	cyt_notsig
ENSG00000108592.12	FTSJ3	-1.32112	cytosolic	cyt_notsig
ENSG00000108599.10	AKAP10	0.102967	cytosolic	MitoCarta
ENSG00000108604.11	SMARCD2	-0.325506	cytosolic	cyt_notsig
ENSG00000108639.3	SYNGR2	3.61478	membrane	TMhelix-only
ENSG00000108641.10	B9D1	-0.227652	cytosolic	SignalP-noTM-only
ENSG00000108651.5	UTP6	-1.3613	cytosolic	cyt_notsig
ENSG00000108654.7	DDX5	-1.25548	cytosolic	cyt_notsig
ENSG00000108666.5	C17orf75	-0.446718	cytosolic	cyt_notsig
ENSG00000108669.12	CYTH1	-0.107123	cytosolic	cyt_notsig
ENSG00000108671.5	PSMD11	-0.673959	cytosolic	cyt_notsig
ENSG00000108679.8	LGALS3BP	4.54448	membrane	SignalP-noTM-only
ENSG00000108773.6	KAT2A	-0.118707	cytosolic	cyt_notsig
ENSG00000108774.10	RAB5C	-0.301383	cytosolic	cyt_notsig
ENSG00000108784.5	NAGLU	2.62786	membrane	SignalP-noTM-only
ENSG00000108788.7	MLX	-0.030818	cytosolic	cyt_notsig
ENSG00000108819.9	PPP1R9B	-0.17276	cytosolic	cyt_notsig
ENSG00000108826.11	MRPL27	-0.325246	cytosolic	MitoCarta
ENSG00000108828.11	VAT1	-0.308507	cytosolic	cyt_notsig
ENSG00000108829.9	LRRC59	-0.0619706	cytosolic	TMhelix-only
ENSG00000108830.7	RND2	-0.196469	cytosolic	cyt_notsig
ENSG00000108840.11	HDAC5	-0.048993	cytosolic	cyt_notsig
ENSG00000108848.11	LUC7L3	-0.711442	cytosolic	cyt_notsig
ENSG00000108852.10	MPP2	-0.248108	cytosolic	cyt_notsig
ENSG00000108854.11	SMURF2	-0.161204	cytosolic	cyt_notsig
ENSG00000108861.4	DUSP3	-0.0811113	cytosolic	cyt_notsig
ENSG00000108883.8	EFTUD2	-1.17202	cytosolic	cyt_notsig
ENSG00000108946.10	PRKAR1A	-0.92458	cytosolic	cyt_notsig
ENSG00000108953.12	YWHAE	-0.613765	cytosolic	cyt_notsig
ENSG00000108960.3	MMD	0.0904938	cytosolic	TMhelix-only
ENSG00000108961.9	RANGRF	-0.0470853	cytosolic	cyt_notsig
ENSG00000108963.13	DPH1	-0.190613	cytosolic	cyt_notsig
ENSG00000109016.13	DHRS7B	2.72137	membrane	TMhelix-only
ENSG00000109046.10	WSB1	-0.171225	cytosolic	cyt_notsig
ENSG00000109062.5	SLC9A3R1	-0.361145	cytosolic	cyt_notsig
ENSG00000109065.7	NAT9	-0.251464	cytosolic	cyt_notsig
ENSG00000109079.5	TNFAIP1	-0.00483464	cytosolic	cyt_notsig
ENSG00000109083.9	IFT20	-0.352571	cytosolic	cyt_notsig
ENSG00000109084.9	TMEM97	2.17897	membrane	TMhelix-only
ENSG00000109089.7	CDR2L	0.107297	cytosolic	cyt_notsig
ENSG00000109099.9	PMP22	3.61582	membrane	TMhelix-only
ENSG00000109103.7	UNC119	0.246301	cytosolic	cyt_notsig
ENSG00000109111.10	SUPT6H	-0.770598	cytosolic	cyt_notsig
ENSG00000109113.13	RAB34	0.12624	cytosolic	cyt_notsig
ENSG00000109133.8	TMEM33	3.32623	membrane	TMhelix-only
ENSG00000109171.10	SLAIN2	-0.160627	cytosolic	cyt_notsig
ENSG00000109180.10	OCIAD1	1.80045	membrane	MitoCarta
ENSG00000109184.10	DCUN1D4	-0.422431	cytosolic	cyt_notsig
ENSG00000109189.8	USP46	-0.239525	cytosolic	cyt_notsig
ENSG00000109220.6	CHIC2	0.415937	cytosolic	TMhelix-only
ENSG00000109255.7	NMU	4.04006	membrane	SignalP-TM
ENSG00000109270.8	LAMTOR3	-0.536652	cytosolic	cyt_notsig
ENSG00000109332.15	UBE2D3	-0.39223	cytosolic	cyt_notsig
ENSG00000109381.15	ELF2	-0.153373	cytosolic	cyt_notsig
ENSG00000109390.7	NDUFC1	-0.0853402	cytosolic	MitoCarta
ENSG00000109445.6	ZNF330	-0.694245	cytosolic	cyt_notsig
ENSG00000109472.9	CPE	4.25087	membrane	SignalP-noTM-only
ENSG00000109475.12	RPL34	-0.599907	cytosolic	MitoCarta
ENSG00000109519.8	GRPEL1	-0.63579	cytosolic	MitoCarta
ENSG00000109534.12	GAR1	-0.7235	cytosolic	cyt_notsig
ENSG00000109536.7	FRG1	-0.394364	cytosolic	cyt_notsig
ENSG00000109572.9	CLCN3	2.20493	membrane	TMhelix-only
ENSG00000109586.7	GALNT7	2.5297	membrane	TMhelix-only
ENSG00000109606.8	DHX15	-0.706473	cytosolic	cyt_notsig
ENSG00000109654.10	TRIM2	-0.432405	cytosolic	cyt_notsig
ENSG00000109674.3	NEIL3	-0.647814	cytosolic	cyt_notsig
ENSG00000109685.13	WHSC1	-0.249606	cytosolic	cyt_notsig
ENSG00000109686.12	SH3D19	0.069702	cytosolic	cyt_notsig
ENSG00000109736.10	MFSD10	3.35282	membrane	TMhelix-only
ENSG00000109756.4	RAPGEF2	-0.299745	cytosolic	cyt_notsig
ENSG00000109762.11	SNX25	2.07459	membrane	mem_notsig
ENSG00000109775.6	UFSP2	-0.62118	cytosolic	cyt_notsig
ENSG00000109790.12	KLHL5	-0.285067	cytosolic	cyt_notsig
ENSG00000109805.5	NCAPG	-0.696897	cytosolic	cyt_notsig
ENSG00000109814.7	UGDH	-0.797774	cytosolic	cyt_notsig
ENSG00000109854.9	HTATIP2	0.469472	cytosolic	MitoCarta
ENSG00000109861.11	CTSC	3.80152	membrane	SignalP-noTM-only
ENSG00000109881.12	CCDC34	-0.432493	cytosolic	cyt_notsig
ENSG00000109911.13	ELP4	-0.593689	cytosolic	cyt_notsig
ENSG00000109917.6	ZNF259	-0.160211	cytosolic	cyt_notsig
ENSG00000109919.5	MTCH2	-0.104731	cytosolic	MitoCarta
ENSG00000109920.8	FNBP4	0.0628835	cytosolic	cyt_notsig
ENSG00000109929.5	SC5D	3.27644	membrane	TMhelix-only
ENSG00000109971.9	HSPA8	-1.0089	cytosolic	cyt_notsig
ENSG00000110025.8	SNX15	0.0657988	cytosolic	cyt_notsig
ENSG00000110048.7	OSBP	-0.171764	cytosolic	cyt_notsig
ENSG00000110063.4	DCPS	-0.500168	cytosolic	cyt_notsig
ENSG00000110074.6	FOXRED1	-0.368983	cytosolic	MitoCarta
ENSG00000110075.10	PPP6R3	-0.508174	cytosolic	cyt_notsig
ENSG00000110092.3	CCND1	-0.72631	cytosolic	cyt_notsig
ENSG00000110104.7	CCDC86	-0.67669	cytosolic	cyt_notsig
ENSG00000110107.4	PRPF19	-0.415827	cytosolic	cyt_notsig
ENSG00000110108.5	TMEM109	4.24065	membrane	SignalP-TM
ENSG00000110172.7	CHORDC1	-0.987461	cytosolic	cyt_notsig
ENSG00000110200.4	ANAPC15	-0.383756	cytosolic	cyt_notsig
ENSG00000110315.2	RNF141	-0.427914	cytosolic	cyt_notsig
ENSG00000110321.11	EIF4G2	-0.0770812	cytosolic	cyt_notsig
ENSG00000110328.5	GALNT18	3.09271	membrane	TMhelix-only
ENSG00000110330.4	BIRC2	-0.181853	cytosolic	cyt_notsig
ENSG00000110344.5	UBE4A	3.25597	membrane	mem_notsig
ENSG00000110367.7	DDX6	-0.994892	cytosolic	cyt_notsig
ENSG00000110429.9	FBXO3	-0.615591	cytosolic	cyt_notsig
ENSG00000110435.7	PDHX	-0.463463	cytosolic	MitoCarta
ENSG00000110442.7	COMMD9	-0.029003	cytosolic	cyt_notsig
ENSG00000110492.11	MDK	2.93881	membrane	SignalP-TM
ENSG00000110514.14	MADD	-0.32522	cytosolic	cyt_notsig
ENSG00000110583.8	NAA40	-0.0756063	cytosolic	cyt_notsig
ENSG00000110619.12	CARS	-0.596057	cytosolic	cyt_notsig
ENSG00000110651.7	CD81	4.60186	membrane	TMhelix-only
ENSG00000110660.10	SLC35F2	3.4378	membrane	TMhelix-only
ENSG00000110696.5	C11orf58	-0.374168	cytosolic	cyt_notsig
ENSG00000110700.2	RPS13	-0.422846	cytosolic	cyt_notsig
ENSG00000110711.5	AIP	-0.520012	cytosolic	cyt_notsig
ENSG00000110713.11	NUP98	-0.700758	cytosolic	cyt_notsig
ENSG00000110717.6	NDUFS8	0.188988	cytosolic	SignalP-noTM-only
ENSG00000110721.7	CHKA	-0.580754	cytosolic	cyt_notsig
ENSG00000110768.7	GTF2H1	-0.3339	cytosolic	cyt_notsig
ENSG00000110801.9	PSMD9	-0.285503	cytosolic	cyt_notsig
ENSG00000110841.9	PPFIBP1	-0.21291	cytosolic	cyt_notsig
ENSG00000110851.7	PRDM4	0.0349954	cytosolic	cyt_notsig
ENSG00000110871.10	COQ5	-0.266506	cytosolic	MitoCarta
ENSG00000110880.6	CORO1C	-0.524381	cytosolic	cyt_notsig
ENSG00000110881.7	ASIC1	3.66058	membrane	mem_notsig
ENSG00000110906.8	KCTD10	-0.400876	cytosolic	cyt_notsig
ENSG00000110911.10	SLC11A2	2.72019	membrane	TMhelix-only
ENSG00000110917.3	MLEC	3.24994	membrane	SignalP-TM
ENSG00000110921.7	MVK	0.150183	cytosolic	cyt_notsig
ENSG00000110925.2	CSRNP2	-0.128563	cytosolic	cyt_notsig
ENSG00000110931.14	CAMKK2	-0.116811	cytosolic	cyt_notsig
ENSG00000110955.4	ATP5B	-0.378567	cytosolic	MitoCarta
ENSG00000110958.11	PTGES3	-0.557516	cytosolic	cyt_notsig
ENSG00000110987.4	BCL7A	0.0203621	cytosolic	cyt_notsig
ENSG00000111011.13	RSRC2	-0.486318	cytosolic	cyt_notsig
ENSG00000111057.6	KRT18	-0.720026	cytosolic	cyt_notsig
ENSG00000111142.9	METAP2	-0.919177	cytosolic	cyt_notsig
ENSG00000111144.5	LTA4H	-0.90843	cytosolic	cyt_notsig
ENSG00000111186.8	WNT5B	2.94092	membrane	SignalP-noTM-only
ENSG00000111196.5	MAGOHB	-0.508709	cytosolic	cyt_notsig
ENSG00000111203.7	ITFG2	0.102574	cytosolic	cyt_notsig
ENSG00000111206.8	FOXM1	-0.0274071	cytosolic	cyt_notsig
ENSG00000111229.11	ARPC3	-0.0922648	cytosolic	cyt_notsig
ENSG00000111231.4	GPN3	-0.192139	cytosolic	cyt_notsig
ENSG00000111237.14	VPS29	-0.287811	cytosolic	cyt_notsig
ENSG00000111247.10	RAD51AP1	-0.767587	cytosolic	cyt_notsig
ENSG00000111266.4	DUSP16	-0.146374	cytosolic	cyt_notsig
ENSG00000111269.2	CREBL2	-0.755558	cytosolic	cyt_notsig
ENSG00000111275.8	ALDH2	-0.776521	cytosolic	MitoCarta
ENSG00000111276.6	CDKN1B	-0.3953	cytosolic	cyt_notsig
ENSG00000111300.5	NAA25	-0.0769229	cytosolic	cyt_notsig
ENSG00000111325.12	OGFOD2	-0.33539	cytosolic	cyt_notsig
ENSG00000111328.2	CDK2AP1	-0.0319035	cytosolic	cyt_notsig
ENSG00000111358.9	GTF2H3	-0.445397	cytosolic	cyt_notsig
ENSG00000111361.8	EIF2B1	-0.228303	cytosolic	cyt_notsig
ENSG00000111364.11	DDX55	-0.107656	cytosolic	cyt_notsig
ENSG00000111371.11	SLC38A1	2.18005	membrane	TMhelix-only
ENSG00000111412.4	C12orf49	0.460542	cytosolic	TMhelix-only
ENSG00000111445.9	RFC5	-0.433025	cytosolic	cyt_notsig
ENSG00000111450.9	STX2	-0.297884	cytosolic	TailAnchored
ENSG00000111481.5	COPZ1	-0.140723	cytosolic	cyt_notsig
ENSG00000111530.8	CAND1	-0.861378	cytosolic	cyt_notsig
ENSG00000111540.11	RAB5B	-0.0951922	cytosolic	cyt_notsig
ENSG00000111554.10	MDM1	-0.415329	cytosolic	cyt_notsig
ENSG00000111581.5	NUP107	-0.930924	cytosolic	cyt_notsig
ENSG00000111596.7	CNOT2	-0.498063	cytosolic	cyt_notsig
ENSG00000111602.7	TIMELESS	-0.0375181	cytosolic	cyt_notsig
ENSG00000111605.12	CPSF6	-0.4387	cytosolic	cyt_notsig
ENSG00000111615.8	KRR1	-1.11569	cytosolic	cyt_notsig
ENSG00000111639.3	MRPL51	-0.248837	cytosolic	MitoCarta
ENSG00000111640.10	GAPDH	-0.910162	cytosolic	MitoCarta
ENSG00000111641.6	NOP2	-1.09489	cytosolic	cyt_notsig
ENSG00000111642.10	CHD4	-1.1178	cytosolic	cyt_notsig
ENSG00000111652.5	COPS7A	-0.248228	cytosolic	cyt_notsig
ENSG00000111653.15	ING4	-0.486339	cytosolic	cyt_notsig
ENSG00000111666.6	CHPT1	1.52139	membrane	TMhelix-only
ENSG00000111667.9	USP5	-0.900569	cytosolic	cyt_notsig
ENSG00000111669.10	TPI1	-0.474312	cytosolic	MitoCarta
ENSG00000111670.10	GNPTAB	1.97697	membrane	TMhelix-only
ENSG00000111674.4	ENO2	-0.690658	cytosolic	cyt_notsig
ENSG00000111676.10	ATN1	-0.067915	cytosolic	cyt_notsig
ENSG00000111678.6	C12orf57	0.0452989	cytosolic	cyt_notsig
ENSG00000111684.6	LPCAT3	3.89845	membrane	TMhelix-only
ENSG00000111707.7	SUDS3	-0.799333	cytosolic	cyt_notsig
ENSG00000111711.5	GOLT1B	2.5466	membrane	TMhelix-only
ENSG00000111716.8	LDHB	-1.16644	cytosolic	MitoCarta
ENSG00000111725.6	PRKAB1	0.359123	cytosolic	cyt_notsig
ENSG00000111726.8	CMAS	-0.531619	cytosolic	cyt_notsig
ENSG00000111731.8	C2CD5	-0.714474	cytosolic	cyt_notsig
ENSG00000111737.7	RAB35	-0.577955	cytosolic	MitoCarta
ENSG00000111752.6	PHC1	-0.262502	cytosolic	cyt_notsig
ENSG00000111775.2	COX6A1	1.57515	membrane	TMhelix-only
ENSG00000111786.4	SRSF9	-0.207992	cytosolic	MitoCarta
ENSG00000111790.9	FGFR1OP2	-0.390845	cytosolic	cyt_notsig
ENSG00000111802.9	TDP2	-0.526386	cytosolic	cyt_notsig
ENSG00000111817.12	DSE	1.99499	membrane	SignalP-TM
ENSG00000111832.8	RWDD1	-0.485009	cytosolic	cyt_notsig
ENSG00000111843.9	TMEM14C	1.25193	NA	MitoCarta
ENSG00000111845.4	PAK1IP1	-0.388295	cytosolic	cyt_notsig
ENSG00000111850.6	SMIM8	-0.379232	cytosolic	TMhelix-only
ENSG00000111875.7	ASF1A	-0.564778	cytosolic	cyt_notsig
ENSG00000111880.11	RNGTT	-1.05446	cytosolic	cyt_notsig
ENSG00000111885.5	MAN1A1	3.38467	membrane	TMhelix-only
ENSG00000111897.6	SERINC1	3.70991	membrane	SignalP-TM
ENSG00000111906.13	HDDC2	-0.232027	cytosolic	cyt_notsig
ENSG00000111907.16	TPD52L1	0.195544	cytosolic	cyt_notsig
[truncated: 5,324 more rows]

## Sheet: Fig. 1c
absolute TC transition numbers
	HDLBP_2	HDLBP_3
other	49630	67126
intergenic	25065	32090
intron	32982	40049
3'UTR	458473	629077
CDS	1149560	1579367
5'UTR	106510	141750
SRP RNA	425.5	666.5
tRNA	134465	209191
(pre-)rRNA	227175	364910
% of total TC
	HDLBP_2	HDLBP_3
other	2.27214	2.19063
intergenic	1.14751	1.04725
intron	1.50997	1.30699
3'UTR	20.9896	20.5297
CDS	52.6287	51.5421
5'UTR	4.87619	4.62596
SRP RNA	0.0194801	0.021751
tRNA	6.15602	6.82688
(pre-)rRNA	10.4004	11.9087
	100	100
	HDLBP_mean
other	2.23139
intergenic	1.09738
intron	1.40848
3'UTR	20.7597
CDS	52.0854
5'UTR	4.75108
SRP RNA	0.0206155
tRNA	6.49145
(pre-)rRNA	11.1546

## Sheet: Fig. 1d
gene_id	Symbol	normalized_TC_in_CDS	tpm_expression	localization	tsig
ENSG00000000003.10	TSPAN6	1.75616	44.415	membrane	TMhelix-only
ENSG00000000460.12	C1orf112	0.511866	21.49	cytosolic	cyt_notsig
ENSG00000001036.9	FUCA2	2.18322	57.255	membrane	SignalP-noTM-only
ENSG00000001084.6	GCLC	0.189081	21.155	cytosolic	cyt_notsig
ENSG00000001460.13	STPG1	0.332088	12.045	cytosolic	cyt_notsig
ENSG00000001461.12	NIPAL3	3.43716	23.275	membrane	TMhelix-only
ENSG00000001561.6	ENPP4	1.91184	9.415	membrane	SignalP-TM
ENSG00000002919.10	SNX11	0.231044	23.805	cytosolic	cyt_notsig
ENSG00000003056.3	M6PR	1.13022	70.34	membrane	SignalP-TM
ENSG00000003096.9	KLHL13	0.463499	8.63	cytosolic	cyt_notsig
ENSG00000003436.10	TFPI	0.981132	6.625	membrane	SignalP-noTM-only
ENSG00000003989.12	SLC7A2	8.21182	26.06	membrane	TMhelix-only
ENSG00000004399.8	PLXND1	0.499706	17.01	membrane	SignalP-TM
ENSG00000004478.5	FKBP4	0.0362918	344.43	cytosolic	cyt_notsig
ENSG00000004487.11	KDM1A	0.114036	105.23	cytosolic	cyt_notsig
ENSG00000004700.11	RECQL	0.364697	20.565	cytosolic	cyt_notsig
ENSG00000004779.5	NDUFAB1	0.181807	393.275	cytosolic	MitoCarta
ENSG00000004866.14	ST7	0.158842	28.33	membrane	TMhelix-only
ENSG00000005022.5	SLC25A5	0.121154	746.985	cytosolic	TMhelix-only
ENSG00000005156.7	LIG3	0.180092	30.54	cytosolic	cyt_notsig
ENSG00000005175.5	RPAP3	0.482315	21.77	cytosolic	cyt_notsig
ENSG00000005249.8	PRKAR2B	0.0882483	33.995	cytosolic	cyt_notsig
ENSG00000005801.12	ZNF195	0.794647	11.955	cytosolic	cyt_notsig
ENSG00000005810.13	MYCBP2	0.221457	20.32	cytosolic	cyt_notsig
ENSG00000005882.7	PDK2	0.758681	17.135	cytosolic	MitoCarta
ENSG00000005893.11	LAMP2	15.7128	43.945	membrane	TailAnchored
ENSG00000006016.6	CRLF1	3.43716	4.655	membrane	mem_notsig
ENSG00000006042.7	TMEM98	0.521603	57.515	membrane	TMhelix-only
ENSG00000006118.10	TMEM132A	11.5421	15.985	membrane	SignalP-TM
ENSG00000006125.12	AP2B1	0.884896	73.455	cytosolic	cyt_notsig
ENSG00000006453.9	BAIAP2L1	0.3412	17.585	cytosolic	cyt_notsig
ENSG00000006634.3	DBF4	0.136054	14.7	cytosolic	cyt_notsig
ENSG00000006652.9	IFRD1	0.606333	44.53	cytosolic	cyt_notsig
ENSG00000006712.10	PAF1	0.654167	108.535	cytosolic	cyt_notsig
ENSG00000006831.9	ADIPOR2	1.43557	59.21	membrane	TMhelix-only
ENSG00000007168.8	PAFAH1B1	0.951684	40.98	cytosolic	cyt_notsig
ENSG00000007402.7	CACNA2D2	4.24779	2.825	membrane	mem_notsig
ENSG00000007541.10	PIGQ	4.73684	24.7	membrane	TMhelix-only
ENSG00000007923.11	DNAJC11	0.394277	44.385	cytosolic	MitoCarta
ENSG00000007968.6	E2F2	0.532725	13.14	cytosolic	cyt_notsig
ENSG00000008018.8	PSMB1	0.0173598	403.23	cytosolic	cyt_notsig
ENSG00000008130.11	NADK	0.178731	61.545	cytosolic	cyt_notsig
ENSG00000008282.3	SYPL1	4.4106	75.5	membrane	TMhelix-only
ENSG00000008394.8	MGST1	0.0513971	107.01	membrane	TMhelix-only
ENSG00000008405.7	CRY1	0.352677	15.595	cytosolic	MitoCarta
ENSG00000008441.12	NFIX	0.644884	11.63	cytosolic	cyt_notsig
ENSG00000008838.13	MED24	0.732867	75.73	cytosolic	cyt_notsig
ENSG00000008952.12	SEC62	0.327243	18.335	membrane	TMhelix-only
ENSG00000009307.11	CSDE1	0.401884	267.49	cytosolic	cyt_notsig
ENSG00000009335.13	UBE3C	0.144561	55.34	cytosolic	cyt_notsig
ENSG00000009694.9	TENM1	1.01078	7.42	membrane	TMhelix-only
ENSG00000009830.7	POMT2	2.04759	9.035	membrane	TMhelix-only
ENSG00000009844.11	VTA1	0.527704	36.005	cytosolic	cyt_notsig
ENSG00000010244.12	ZNF207	0.399905	126.28	cytosolic	cyt_notsig
ENSG00000010256.6	UQCRC1	0.0640029	218.74	cytosolic	MitoCarta
ENSG00000010278.7	CD9	2.44783	102.54	membrane	TMhelix-only
ENSG00000010292.8	NCAPD2	0.79015	103.145	cytosolic	cyt_notsig
ENSG00000010361.9	FUZ	0.182135	63.14	cytosolic	cyt_notsig
ENSG00000010803.12	SCMH1	0.158451	28.4	cytosolic	cyt_notsig
ENSG00000010810.13	FYN	0.105662	56.785	cytosolic	cyt_notsig
ENSG00000011009.6	LYPLA2	0.143215	41.895	cytosolic	cyt_notsig
ENSG00000011021.17	CLCN6	1.03806	2.89	membrane	TMhelix-only
ENSG00000011028.9	MRC2	2.84738	4.39	membrane	SignalP-TM
ENSG00000011052.17	NME2	0.479616	231.435	cytosolic	cyt_notsig
ENSG00000011105.7	TSPAN9	2.0398	10.05	membrane	TMhelix-only
ENSG00000011201.6	KAL1	16.3229	11.395	membrane	SignalP-noTM-only
ENSG00000011258.11	MBTD1	1.9981	15.765	cytosolic	cyt_notsig
ENSG00000011295.11	TTC19	0.193336	43.965	cytosolic	MitoCarta
ENSG00000011304.12	PTBP1	1.13765	243.045	cytosolic	cyt_notsig
ENSG00000011454.12	RABGAP1	2.48889	11.25	cytosolic	cyt_notsig
ENSG00000011478.7	QPCTL	5.91472	10.905	membrane	TMhelix-only
ENSG00000011485.10	PPP5C	0.825906	122.29	cytosolic	cyt_notsig
ENSG00000012061.11	ERCC1	0.244129	43.01	cytosolic	cyt_notsig
ENSG00000012174.7	MBTPS2	33.3823	23.815	membrane	TMhelix-only
ENSG00000012232.4	EXTL3	0.794176	22.665	membrane	TMhelix-only
ENSG00000012660.9	ELOVL5	11.5911	94.685	membrane	TMhelix-only
ENSG00000013275.3	PSMC4	0.186343	195.875	cytosolic	cyt_notsig
ENSG00000013288.4	MAN2B2	5.94203	3.45	membrane	SignalP-noTM-only
ENSG00000013306.11	SLC25A39	0.0375912	133.01	cytosolic	TMhelix-only
ENSG00000013375.11	PGM3	0.225428	22.18	cytosolic	cyt_notsig
ENSG00000013561.13	RNF14	0.165618	30.19	cytosolic	cyt_notsig
ENSG00000013588.5	GPRC5A	12.9061	5.54	membrane	TMhelix-only
ENSG00000014641.13	MDH1	0.324916	195.435	cytosolic	MitoCarta
ENSG00000014919.8	COX15	3.00429	44.27	cytosolic	TMhelix-only
ENSG00000015479.13	MATR3	0.502521	293.52	cytosolic	cyt_notsig
ENSG00000016864.12	GLT8D1	0.942822	32.88	membrane	TMhelix-only
ENSG00000017260.15	ATP2C1	6.49647	24.09	membrane	TMhelix-only
ENSG00000018236.10	CNTN1	3.33049	5.855	membrane	SignalP-noTM-only
ENSG00000018408.10	WWTR1	0.146843	13.62	cytosolic	cyt_notsig
ENSG00000020256.15	ZFP64	2.63517	33.015	cytosolic	cyt_notsig
ENSG00000020426.6	MNAT1	0.297427	38.665	cytosolic	cyt_notsig
ENSG00000020922.8	MRE11A	0.233645	21.4	cytosolic	cyt_notsig
ENSG00000021355.8	SERPINB1	0.380469	15.77	cytosolic	cyt_notsig
ENSG00000021645.13	NRXN3	5.88794	5.265	membrane	SignalP-TM
ENSG00000021776.6	AQR	0.984252	10.16	cytosolic	cyt_notsig
ENSG00000022267.12	FHL1	0.0737599	162.69	cytosolic	cyt_notsig
ENSG00000022277.8	RTFDC1	0.133995	100.75	cytosolic	cyt_notsig
ENSG00000022840.11	RNF10	0.102063	93.08	cytosolic	cyt_notsig
ENSG00000023228.9	NDUFS1	0.303786	46.085	cytosolic	MitoCarta
ENSG00000023318.7	ERP44	7.64331	9.42	membrane	SignalP-noTM-only
ENSG00000023330.10	ALAS1	0.323346	23.195	cytosolic	MitoCarta
ENSG00000023734.6	STRAP	0.0176821	197.94	cytosolic	cyt_notsig
ENSG00000024526.12	DEPDC1	0.560486	32.115	cytosolic	cyt_notsig
ENSG00000025156.8	HSF2	0.322143	29.49	cytosolic	cyt_notsig
ENSG00000025770.14	NCAPH2	0.254319	57.015	cytosolic	cyt_notsig
ENSG00000025796.9	SEC63	32.7679	22.4	membrane	TMhelix-only
ENSG00000026025.9	VIM	0.681006	417.03	cytosolic	cyt_notsig
ENSG00000026508.12	CD44	9.32203	10.03	membrane	SignalP-TM
ENSG00000027697.8	IFNGR1	2.49546	22.04	membrane	SignalP-TM
ENSG00000027847.9	B4GALT7	0.259451	13.49	membrane	TMhelix-only
ENSG00000029363.11	BCLAF1	1.04918	61	cytosolic	cyt_notsig
ENSG00000029364.7	SLC39A9	2.40943	28.43	membrane	TMhelix-only
ENSG00000029725.12	RABEP1	0.153425	45.625	cytosolic	cyt_notsig
ENSG00000030066.9	NUP160	0.136772	25.59	cytosolic	cyt_notsig
ENSG00000030582.12	GRN	3.37457	72.75	membrane	SignalP-noTM-only
ENSG00000031691.6	CENPQ	0.668617	11.965	cytosolic	cyt_notsig
ENSG00000031698.8	SARS	0.280132	137.435	cytosolic	cyt_notsig
ENSG00000032444.11	PNPLA6	0.637755	7.84	membrane	TMhelix-only
ENSG00000033011.7	ALG1	3.96671	18.025	membrane	SignalP-TM
ENSG00000033030.9	ZCCHC8	0.441426	14.725	cytosolic	cyt_notsig
ENSG00000033050.3	ABCF2	0.421667	46.245	cytosolic	MitoCarta
ENSG00000033178.8	UBA6	0.544712	11.015	cytosolic	cyt_notsig
ENSG00000033627.10	ATP6V0A1	13.1066	27.2	membrane	TMhelix-only
ENSG00000033800.9	PIAS1	0.326895	16.825	cytosolic	cyt_notsig
ENSG00000035687.9	ADSS	0.429771	76.785	cytosolic	cyt_notsig
ENSG00000035862.8	TIMP2	5.82404	12.105	membrane	mem_notsig
ENSG00000036257.8	CUL3	0.488884	42.955	cytosolic	cyt_notsig
ENSG00000037241.3	RPL26L1	0.043756	114.27	cytosolic	cyt_notsig
ENSG00000037280.11	FLT4	0.432796	20.795	cytosolic	SignalP-TM
ENSG00000037474.10	NSUN2	0.0389581	89.84	cytosolic	cyt_notsig
ENSG00000038002.4	AGA	0.527831	10.42	membrane	SignalP-noTM-only
ENSG00000038382.13	TRIO	0.711864	14.75	cytosolic	cyt_notsig
ENSG00000038427.11	VCAN	65.2639	14.97	membrane	SignalP-noTM-only
ENSG00000038532.10	CLEC16A	1.11111	11.7	cytosolic	cyt_notsig
ENSG00000039123.11	SKIV2L2	0.511302	18.58	cytosolic	cyt_notsig
ENSG00000039560.9	RAI14	0.567293	25.56	cytosolic	cyt_notsig
ENSG00000040531.10	CTNS	0.744602	6.715	membrane	SignalP-TM
ENSG00000041982.10	TNC	16.0813	2.705	membrane	SignalP-TM
ENSG00000042088.9	TDP1	0.121418	41.18	cytosolic	cyt_notsig
ENSG00000042445.9	RETSAT	10.2066	12.345	membrane	SignalP-TM
ENSG00000042753.7	AP2S1	0.0293633	221.365	cytosolic	cyt_notsig
ENSG00000043039.5	BARX2	0.41507	15.66	cytosolic	cyt_notsig
ENSG00000044115.16	CTNNA1	0.717464	89.9	cytosolic	cyt_notsig
ENSG00000044524.6	EPHA3	10.3761	3.855	membrane	SignalP-TM
ENSG00000044574.7	HSPA5	3.0312	67.465	membrane	SignalP-noTM-only
ENSG00000046604.8	DSG2	14.783	24.995	membrane	SignalP-TM
ENSG00000047315.10	POLR2B	2.16398	53.605	cytosolic	cyt_notsig
ENSG00000047410.9	TPR	11.2451	12.85	cytosolic	cyt_notsig
ENSG00000047634.10	SCML1	0.452686	183.35	cytosolic	cyt_notsig
ENSG00000047849.17	MAP4	1.05454	44.095	cytosolic	cyt_notsig
ENSG00000048740.13	CELF2	0.295955	15.205	cytosolic	cyt_notsig
ENSG00000048828.12	FAM120A	0.196761	33.035	cytosolic	cyt_notsig
ENSG00000049239.8	H6PD	5.23498	8.405	membrane	SignalP-noTM-only
ENSG00000049323.11	LTBP1	27.9835	8.505	membrane	SignalP-noTM-only
ENSG00000049449.4	RCN1	1.3156	102.995	membrane	SignalP-noTM-only
ENSG00000049656.9	CLPTM1L	1.8666	100.45	membrane	TMhelix-only
ENSG00000049860.9	HEXB	4.05723	74.435	membrane	TMhelix-only
ENSG00000050130.13	JKAMP	3.49609	25.6	membrane	TMhelix-only
ENSG00000050344.8	NFE2L3	2.5113	9.955	membrane	mem_notsig
ENSG00000050393.7	MCUR1	0.256246	15.61	cytosolic	TailAnchored
ENSG00000050748.13	MAPK9	0.634115	39.425	cytosolic	cyt_notsig
ENSG00000051523.6	CYBA	0.491984	172.77	membrane	TMhelix-only
ENSG00000051620.6	HEBP2	3.48809	20.355	cytosolic	cyt_notsig
ENSG00000052126.10	PLEKHA5	0.928793	6.46	cytosolic	cyt_notsig
ENSG00000052723.7	SIKE1	0.344319	40.66	cytosolic	cyt_notsig
ENSG00000052749.9	RRP12	1.31308	19.42	cytosolic	cyt_notsig
ENSG00000052841.10	TTC17	3.78151	19.04	membrane	mem_notsig
ENSG00000053254.11	FOXN3	0.26087	11.5	cytosolic	cyt_notsig
ENSG00000053371.8	AKR7A2	0.306581	73.39	cytosolic	MitoCarta
ENSG00000053372.4	MRTO4	0.144196	97.09	cytosolic	cyt_notsig
ENSG00000054118.9	THRAP3	2.21538	50.33	cytosolic	cyt_notsig
ENSG00000054267.16	ARID4B	1.80995	7.735	cytosolic	cyt_notsig
ENSG00000054392.8	HHAT	1.78218	7.575	membrane	TMhelix-only
ENSG00000054690.9	PLEKHH1	1.03917	6.255	cytosolic	cyt_notsig
ENSG00000054793.9	ATP9A	2.17391	12.19	membrane	TMhelix-only
ENSG00000054983.12	GALC	3.09917	2.42	membrane	SignalP-noTM-only
ENSG00000055211.8	GINM1	1.86887	32.105	membrane	SignalP-TM
ENSG00000056097.11	ZFR	1.01339	55.26	cytosolic	cyt_notsig
ENSG00000057019.11	DCBLD2	8.14294	8.535	membrane	TMhelix-only
ENSG00000057252.8	SOAT1	15.2495	15.935	membrane	TMhelix-only
ENSG00000057608.12	GDI2	0.193061	170.93	cytosolic	cyt_notsig
ENSG00000057704.6	TMCC3	2.21914	3.605	cytosolic	TMhelix-only
ENSG00000058063.11	ATP11B	2.82642	16.275	membrane	TMhelix-only
ENSG00000058262.5	SEC61A1	9.87856	58.055	membrane	TMhelix-only
ENSG00000058600.11	POLR3E	0.116747	38.545	cytosolic	cyt_notsig
ENSG00000058668.10	ATP2B4	7.30042	9.52	membrane	mem_notsig
ENSG00000058673.11	ZC3H11A	0.0804074	74.62	cytosolic	cyt_notsig
ENSG00000059573.4	ALDH18A1	1.6689	89.58	cytosolic	MitoCarta
ENSG00000060138.8	YBX3	0.0240888	269.835	cytosolic	cyt_notsig
ENSG00000060237.12	WNK1	2.35599	86.8	cytosolic	cyt_notsig
ENSG00000060339.9	CCAR1	4.69768	22.245	cytosolic	cyt_notsig
ENSG00000060642.6	PIGV	1.44928	8.28	membrane	TMhelix-only
ENSG00000060656.15	PTPRU	6.32235	16.845	membrane	SignalP-TM
ENSG00000060688.8	SNRNP40	0.0584901	111.13	cytosolic	cyt_notsig
ENSG00000060749.10	QSER1	2.23881	8.04	cytosolic	cyt_notsig
ENSG00000060982.10	BCAT1	1.28025	28.51	cytosolic	cyt_notsig
ENSG00000061676.10	NCKAP1	2.22784	41.52	cytosolic	cyt_notsig
ENSG00000061936.5	SFSWAP	0.326731	24.485	cytosolic	cyt_notsig
ENSG00000061987.10	MON2	0.900394	8.885	cytosolic	cyt_notsig
ENSG00000062038.9	CDH3	0.585774	5.975	membrane	SignalP-TM
ENSG00000062485.14	CS	0.463015	223.535	cytosolic	MitoCarta
ENSG00000062716.6	VMP1	1.90349	41.24	membrane	TMhelix-only
ENSG00000062822.8	POLD1	0.695057	45.32	cytosolic	cyt_notsig
ENSG00000063046.13	EIF4B	0.10468	315.245	cytosolic	cyt_notsig
ENSG00000063177.8	RPL18	0.139382	4222.2	cytosolic	cyt_notsig
ENSG00000063244.8	U2AF2	0.607949	261.535	cytosolic	cyt_notsig
ENSG00000063322.9	MED29	0.133285	41.265	cytosolic	cyt_notsig
ENSG00000063660.4	GPC1	5.85153	5.725	membrane	SignalP-noTM-only
ENSG00000063854.8	HAGH	0.0597234	108.835	cytosolic	MitoCarta
ENSG00000064115.6	TM7SF3	4.40149	52.255	membrane	SignalP-TM
ENSG00000064300.4	NGFR	4.48276	1.45	membrane	SignalP-TM
ENSG00000064309.10	CDON	9.79021	7.865	membrane	TMhelix-only
ENSG00000064393.11	HIPK2	0.685358	8.025	cytosolic	cyt_notsig
ENSG00000064419.9	TNPO3	0.170805	38.055	cytosolic	cyt_notsig
ENSG00000064545.10	TMEM161A	4.8206	36.51	membrane	SignalP-TM
ENSG00000064601.12	CTSA	17.3125	20.13	membrane	SignalP-noTM-only
ENSG00000064607.12	SUGP2	0.345145	43.46	cytosolic	cyt_notsig
ENSG00000064651.9	SLC12A2	17.5838	12.085	membrane	TMhelix-only
ENSG00000064687.8	ABCA7	1.45396	3.095	membrane	TMhelix-only
ENSG00000064763.6	FAR2	0.702371	17.085	cytosolic	TMhelix-only
ENSG00000065000.11	AP3D1	1.00007	69.495	cytosolic	cyt_notsig
ENSG00000065135.7	GNAI3	0.300536	38.265	cytosolic	cyt_notsig
ENSG00000065150.14	IPO5	0.140597	181.37	cytosolic	cyt_notsig
ENSG00000065154.7	OAT	0.049259	233.46	cytosolic	MitoCarta
ENSG00000065183.11	WDR3	0.229296	37.07	cytosolic	cyt_notsig
ENSG00000065268.6	WDR18	0.193231	90.565	cytosolic	cyt_notsig
ENSG00000065308.4	TRAM2	2.5641	6.045	membrane	TMhelix-only
ENSG00000065320.4	NTN1	3.27289	11.305	membrane	SignalP-TM
ENSG00000065427.10	KARS	0.170995	93.57	cytosolic	MitoCarta
ENSG00000065491.8	TBC1D22B	0.661241	9.83	cytosolic	cyt_notsig
ENSG00000065518.7	NDUFB4	0.0615764	235.48	cytosolic	TailAnchored
ENSG00000065600.8	TMEM206	5.2828	17.415	membrane	TMhelix-only
ENSG00000065613.9	SLK	0.937951	13.86	cytosolic	cyt_notsig
ENSG00000065665.16	SEC61A2	15.2128	14.1	membrane	TMhelix-only
ENSG00000065833.7	ME1	0.145164	27.555	cytosolic	MitoCarta
ENSG00000065882.11	TBC1D1	0.262066	22.895	cytosolic	cyt_notsig
ENSG00000065911.7	MTHFD2	0.170015	129.4	cytosolic	MitoCarta
ENSG00000065923.5	SLC9A7	3.78675	10.035	membrane	SignalP-TM
ENSG00000065978.13	YBX1	0.00953458	1101.26	cytosolic	cyt_notsig
ENSG00000066044.9	ELAVL1	0.162978	95.105	cytosolic	cyt_notsig
ENSG00000066084.8	DIP2B	9.82143	11.2	cytosolic	cyt_notsig
ENSG00000066117.10	SMARCD1	0.085444	81.925	cytosolic	cyt_notsig
ENSG00000066136.15	NFYC	0.458357	44.725	cytosolic	cyt_notsig
ENSG00000066279.12	ASPM	3.23834	7.72	cytosolic	cyt_notsig
ENSG00000066322.8	ELOVL1	7.74411	38.61	membrane	TMhelix-only
ENSG00000066468.16	FGFR2	1.22146	18.83	membrane	SignalP-TM
ENSG00000066557.5	LRRC40	0.624888	28.005	cytosolic	cyt_notsig
ENSG00000066583.7	ISOC1	0.063416	70.96	cytosolic	cyt_notsig
ENSG00000066777.4	ARFGEF1	0.639386	7.82	cytosolic	cyt_notsig
ENSG00000067057.12	PFKP	0.508895	120.85	cytosolic	cyt_notsig
ENSG00000067141.12	NEO1	24.5547	28.915	membrane	TMhelix-only
ENSG00000067167.3	TRAM1	10.0401	75.995	membrane	TMhelix-only
ENSG00000067177.10	PHKA1	0.488787	17.39	cytosolic	cyt_notsig
ENSG00000067225.13	PKM	0.266748	1055.31	cytosolic	cyt_notsig
ENSG00000067334.9	DNTTIP2	0.180995	11.05	cytosolic	cyt_notsig
ENSG00000067369.9	TP53BP1	0.475668	13.665	cytosolic	cyt_notsig
ENSG00000067560.6	RHOA	0.0933094	289.36	cytosolic	cyt_notsig
ENSG00000067596.6	DHX8	0.286533	22.685	cytosolic	cyt_notsig
ENSG00000067704.8	IARS2	1.10985	123.44	cytosolic	MitoCarta
ENSG00000067829.14	IDH3G	0.451921	39.83	cytosolic	MitoCarta
ENSG00000067900.6	ROCK1	0.947368	4.75	cytosolic	cyt_notsig
ENSG00000067992.8	PDK3	0.637119	18.05	cytosolic	MitoCarta
ENSG00000068078.13	FGFR3	1.10142	10.895	membrane	SignalP-TM
ENSG00000068120.10	COASY	0.120749	124.225	cytosolic	SignalP-noTM-only
ENSG00000068305.13	MEF2A	0.448276	14.5	cytosolic	cyt_notsig
ENSG00000068308.9	OTUD5	0.331842	34.655	cytosolic	cyt_notsig
ENSG00000068366.15	ACSL4	0.222402	24.73	cytosolic	MitoCarta
ENSG00000068489.8	PRR11	2.43958	43.86	cytosolic	cyt_notsig
ENSG00000068615.12	REEP1	1.34953	7.41	membrane	TMhelix-only
ENSG00000068650.14	ATP11A	2.80713	15.14	membrane	TMhelix-only
ENSG00000068654.11	POLR1A	0.32769	9.155	cytosolic	cyt_notsig
ENSG00000068697.6	LAPTM4A	1.77541	78.855	membrane	TMhelix-only
ENSG00000068793.13	CYFIP1	0.180424	33.255	cytosolic	cyt_notsig
ENSG00000068796.12	KIF2A	1.36653	36.955	cytosolic	cyt_notsig
ENSG00000068903.15	SIRT2	0.265335	64.07	cytosolic	cyt_notsig
ENSG00000068912.9	ERLEC1	0.609653	29.525	membrane	SignalP-noTM-only
ENSG00000069188.12	SDK2	9.29615	3.765	membrane	SignalP-TM
ENSG00000069248.9	NUP133	0.977583	59.33	cytosolic	cyt_notsig
ENSG00000069275.12	NUCKS1	0.166329	234.475	cytosolic	cyt_notsig
ENSG00000069329.11	VPS35	0.182113	49.42	cytosolic	cyt_notsig
ENSG00000069702.6	TGFBR3	6.20301	7.98	membrane	SignalP-TM
ENSG00000069849.6	ATP1B3	3.94284	104.62	membrane	TMhelix-only
ENSG00000069943.5	PIGB	0.575013	9.565	membrane	TMhelix-only
ENSG00000070010.14	UFD1L	1.58897	61.99	cytosolic	cyt_notsig
ENSG00000070018.4	LRP6	1.84615	11.375	membrane	SignalP-TM
ENSG00000070081.11	NUCB2	1.26429	28.87	membrane	SignalP-TM
ENSG00000070214.11	SLC44A1	18.0617	9.08	membrane	TMhelix-only
ENSG00000070669.12	ASNS	1.13685	151.735	cytosolic	cyt_notsig
ENSG00000070718.7	AP3M2	0.420896	20.195	cytosolic	cyt_notsig
ENSG00000070756.9	PABPC1	0.246797	391.01	cytosolic	cyt_notsig
ENSG00000070761.3	C16orf80	0.136602	65.885	cytosolic	cyt_notsig
ENSG00000070785.12	EIF2B3	0.118471	46.425	cytosolic	cyt_notsig
ENSG00000070814.13	TCOF1	0.606259	61.03	cytosolic	cyt_notsig
ENSG00000070886.6	EPHA8	1.06236	10.825	membrane	SignalP-noTM-only
ENSG00000070961.10	ATP2B1	16.3741	19.085	membrane	TMhelix-only
ENSG00000071054.11	MAP4K4	0.71048	19.705	cytosolic	cyt_notsig
ENSG00000071073.8	MGAT4A	1.29199	7.74	membrane	TMhelix-only
ENSG00000071127.12	WDR1	0.145447	51.565	cytosolic	cyt_notsig
ENSG00000071537.9	SEL1L	6.06897	7.25	membrane	SignalP-TM
ENSG00000071539.9	TRIP13	0.309957	38.715	cytosolic	cyt_notsig
ENSG00000071553.12	ATP6AP1	20.5108	76.74	membrane	SignalP-TM
ENSG00000071626.12	DAZAP1	0.482807	186.41	cytosolic	cyt_notsig
ENSG00000071794.11	HLTF	3.68313	17.105	cytosolic	cyt_notsig
ENSG00000071894.10	CPSF1	0.967742	35.65	cytosolic	cyt_notsig
ENSG00000072041.12	SLC6A15	9.92057	29.585	membrane	TMhelix-only
ENSG00000072042.8	RDH11	1.11365	32.775	membrane	SignalP-noTM-only
ENSG00000072062.9	PRKACA	1.09669	49.695	cytosolic	cyt_notsig
ENSG00000072210.14	ALDH3A2	0.77027	37	cytosolic	MitoCarta
ENSG00000072310.12	SREBF1	9.78677	18.29	membrane	mem_notsig
ENSG00000072364.8	AFF4	0.969237	23.73	cytosolic	cyt_notsig
ENSG00000072401.10	UBE2D1	0.88141	24.96	cytosolic	cyt_notsig
ENSG00000072682.14	P4HA2	1.89702	12.915	membrane	SignalP-noTM-only
ENSG00000072849.6	DERL2	1.81712	34.12	membrane	TMhelix-only
ENSG00000072954.2	TMEM38A	8.63821	9.84	membrane	TMhelix-only
ENSG00000072958.4	AP1M1	0.390954	65.225	cytosolic	cyt_notsig
ENSG00000073008.10	PVR	1.25441	25.51	membrane	SignalP-TM
ENSG00000073050.7	XRCC1	0.445434	33.675	cytosolic	cyt_notsig
ENSG00000073060.11	SCARB1	13.5497	50.075	membrane	TMhelix-only
ENSG00000073111.9	MCM2	0.471464	60.45	cytosolic	cyt_notsig
ENSG00000073417.10	PDE8A	2.36445	12.265	cytosolic	cyt_notsig
ENSG00000073670.9	ADAM11	0.733496	6.135	membrane	SignalP-TM
ENSG00000073792.11	IGF2BP2	0.232068	23.7	cytosolic	cyt_notsig
ENSG00000073921.13	PICALM	0.325581	32.25	cytosolic	cyt_notsig
ENSG00000074071.9	MRPS34	0.0810325	339.37	cytosolic	MitoCarta
ENSG00000074181.4	NOTCH3	31.8237	4.085	membrane	SignalP-noTM-only
ENSG00000074201.4	CLNS1A	0.0820542	249.835	cytosolic	cyt_notsig
ENSG00000074319.8	TSG101	0.294853	55.96	cytosolic	cyt_notsig
ENSG00000074410.9	CA12	7.35033	8.435	membrane	SignalP-TM
ENSG00000074621.9	SLC24A1	1.17541	5.53	membrane	mem_notsig
ENSG00000074695.5	LMAN1	9.81308	38.52	membrane	SignalP-TM
ENSG00000074696.8	PTPLAD1	3.11504	192.935	membrane	TMhelix-only
ENSG00000074755.10	ZZEF1	0.861656	10.445	cytosolic	cyt_notsig
ENSG00000074800.9	ENO1	0.58582	2089.38	cytosolic	cyt_notsig
ENSG00000074842.3	C19orf10	0.451737	117.325	membrane	SignalP-noTM-only
ENSG00000075089.5	ACTR6	0.310392	83.765	cytosolic	cyt_notsig
ENSG00000075131.5	TIPIN	0.0893582	61.55	cytosolic	cyt_notsig
ENSG00000075151.15	EIF4G3	0.92081	38.01	cytosolic	cyt_notsig
ENSG00000075218.14	GTSE1	0.213751	28.07	cytosolic	cyt_notsig
ENSG00000075223.9	SEMA3C	20.5291	4.725	membrane	SignalP-noTM-only
ENSG00000075234.12	TTC38	0.225338	19.97	cytosolic	cyt_notsig
ENSG00000075239.9	ACAT1	0.0812935	110.71	cytosolic	MitoCarta
ENSG00000075275.12	CELSR1	3.3657	7.725	membrane	SignalP-TM
ENSG00000075415.8	SLC25A3	0.374774	619.04	cytosolic	TMhelix-only
ENSG00000075420.8	FNDC3B	4.36047	3.44	cytosolic	TailAnchored
ENSG00000075568.12	TMEM131	13.2331	6.65	membrane	TMhelix-only
ENSG00000075618.13	FSCN1	0.531838	69.57	cytosolic	cyt_notsig
ENSG00000075624.9	ACTB	1.15884	693.365	cytosolic	cyt_notsig
ENSG00000075790.6	BCAP29	1.85798	27.18	membrane	TMhelix-only
ENSG00000075945.8	KIFAP3	1.1236	13.35	cytosolic	cyt_notsig
ENSG00000076003.4	MCM6	1.50225	59.91	cytosolic	cyt_notsig
ENSG00000076108.7	BAZ2A	0.715155	32.86	cytosolic	cyt_notsig
ENSG00000076248.6	UNG	0.41962	122.73	cytosolic	MitoCarta
ENSG00000076356.6	PLXNA2	2.80971	3.915	membrane	SignalP-TM
ENSG00000076382.12	SPAG5	0.745209	56.36	cytosolic	cyt_notsig
ENSG00000076685.14	NT5C2	0.549192	31.865	cytosolic	cyt_notsig
ENSG00000076706.10	MCAM	3.24254	15.42	membrane	SignalP-TM
ENSG00000076716.7	GPC4	11.812	19.895	membrane	SignalP-noTM-only
ENSG00000076770.10	MBNL3	2.22412	5.845	cytosolic	cyt_notsig
ENSG00000076924.7	XAB2	0.265036	24.525	cytosolic	cyt_notsig
ENSG00000077097.9	TOP2B	0.213397	42.175	cytosolic	cyt_notsig
ENSG00000077147.10	TM9SF3	48.2293	64.1	membrane	SignalP-TM
ENSG00000077152.5	UBE2T	0.18311	161.105	cytosolic	cyt_notsig
ENSG00000077232.12	DNAJC10	3.91627	22.215	membrane	TMhelix-only
ENSG00000077235.13	GTF3C1	1.86245	58.525	cytosolic	cyt_notsig
ENSG00000077312.4	SNRPA	1.28291	157.065	cytosolic	cyt_notsig
ENSG00000077348.4	EXOSC5	0.094162	116.82	cytosolic	cyt_notsig
ENSG00000077454.11	LRCH4	0.596125	10.065	cytosolic	TailAnchored
ENSG00000077514.4	POLD3	0.34418	15.98	cytosolic	cyt_notsig
ENSG00000077549.13	CAPZB	0.0878675	147.95	cytosolic	cyt_notsig
ENSG00000077585.9	GPR137B	18.5278	9.985	membrane	TMhelix-only
ENSG00000077721.11	UBE2A	0.278164	68.305	cytosolic	cyt_notsig
ENSG00000077782.15	FGFR1	0.971338	31.4	membrane	TMhelix-only
ENSG00000077942.13	FBLN1	10.0422	16.58	membrane	SignalP-noTM-only
ENSG00000077943.7	ITGA8	0.718391	6.96	membrane	SignalP-TM
ENSG00000078140.9	UBE2K	0.0981451	50.945	cytosolic	cyt_notsig
ENSG00000078369.13	GNB1	0.906466	186.99	cytosolic	cyt_notsig
ENSG00000078618.15	NRD1	0.213304	63.29	cytosolic	MitoCarta
ENSG00000078668.9	VDAC3	0.029651	236.08	cytosolic	MitoCarta
ENSG00000078808.12	SDF4	2.12649	90.995	membrane	SignalP-TM
ENSG00000079215.9	SLC1A3	3.35552	18.03	membrane	TMhelix-only
ENSG00000079246.11	XRCC5	1.89852	135.105	cytosolic	cyt_notsig
ENSG00000079332.10	SAR1A	0.406619	52.875	cytosolic	cyt_notsig
ENSG00000079335.13	CDC14A	1.16279	6.02	cytosolic	cyt_notsig
ENSG00000079459.8	FDFT1	0.0663773	97.925	cytosolic	cyt_notsig
ENSG00000079462.3	PAFAH1B3	0.149925	93.38	cytosolic	cyt_notsig
ENSG00000079616.8	KIF22	0.0451957	110.63	cytosolic	cyt_notsig
ENSG00000079691.15	LRRC16A	0.320102	7.81	cytosolic	cyt_notsig
ENSG00000079785.10	DDX1	0.101706	63.91	cytosolic	cyt_notsig
ENSG00000079805.12	DNM2	0.506879	69.05	cytosolic	cyt_notsig
ENSG00000079819.12	EPB41L2	1.72842	42.235	cytosolic	cyt_notsig
ENSG00000079931.10	MOXD1	6.38598	24.82	membrane	SignalP-noTM-only
ENSG00000079950.9	STX7	0.677429	34.69	cytosolic	cyt_notsig
ENSG00000080189.10	SLC35C2	3.24954	32.62	membrane	TMhelix-only
ENSG00000080298.11	RFX3	5.26316	1.33	cytosolic	cyt_notsig
ENSG00000080345.13	RIF1	3.99188	7.39	cytosolic	cyt_notsig
ENSG00000080603.12	SRCAP	0.291366	32.605	cytosolic	cyt_notsig
ENSG00000080824.14	HSP90AA1	0.797689	593.59	cytosolic	cyt_notsig
ENSG00000080839.7	RBL1	2.18805	8.455	cytosolic	cyt_notsig
ENSG00000081059.15	TCF7	0.627413	10.36	cytosolic	cyt_notsig
ENSG00000081087.10	OSTM1	11.6649	18.86	membrane	TMhelix-only
ENSG00000081177.14	EXD2	3.33095	13.96	membrane	TMhelix-only
ENSG00000081479.8	LRP2	11.7565	7.145	membrane	SignalP-noTM-only
ENSG00000081791.4	KIAA0141	0.583027	23.155	cytosolic	MitoCarta
ENSG00000081985.6	IL12RB2	3.298	4.245	membrane	SignalP-TM
ENSG00000082212.7	ME2	0.0977613	51.145	cytosolic	MitoCarta
ENSG00000082397.11	EPB41L3	0.250174	35.975	cytosolic	cyt_notsig
ENSG00000082515.12	MRPL22	0.0530911	84.76	cytosolic	MitoCarta
ENSG00000082516.8	GEMIN5	0.355872	18.265	cytosolic	cyt_notsig
ENSG00000082641.11	NFE2L1	2.19747	50.285	membrane	mem_notsig
ENSG00000082701.10	GSK3B	1.61638	13.92	cytosolic	cyt_notsig
ENSG00000082781.7	ITGB5	2.4847	13.885	membrane	SignalP-TM
ENSG00000082805.15	ERC1	1.83246	11.46	cytosolic	cyt_notsig
ENSG00000082898.12	XPO1	0.500088	84.985	cytosolic	cyt_notsig
ENSG00000082996.15	RNF13	0.909727	14.29	membrane	TMhelix-only
ENSG00000083123.10	BCKDHB	0.463342	18.345	cytosolic	SignalP-noTM-only
ENSG00000083312.13	TNPO1	0.156155	57.635	cytosolic	cyt_notsig
ENSG00000083444.12	PLOD1	7.48616	39.74	membrane	SignalP-noTM-only
ENSG00000083457.7	ITGAE	0.040147	161.905	cytosolic	cyt_notsig
ENSG00000083520.10	DIS3	4.14974	17.23	cytosolic	cyt_notsig
ENSG00000083845.4	RPS5	0.064053	2896.04	cytosolic	cyt_notsig
ENSG00000083857.9	FAT1	15.3011	19.345	membrane	mem_notsig
ENSG00000084070.7	SMAP2	0.170993	32.165	cytosolic	cyt_notsig
ENSG00000084073.4	ZMPSTE24	9.19802	50.5	membrane	TMhelix-only
ENSG00000084090.9	STARD7	0.17908	108.89	cytosolic	MitoCarta
ENSG00000084234.12	APLP2	8.70226	121.635	membrane	SignalP-TM
ENSG00000084444.9	KIAA1467	19.5341	16.74	membrane	TMhelix-only
ENSG00000084463.3	WBP11	0.616032	64.12	cytosolic	cyt_notsig
ENSG00000084623.7	EIF3I	0.20307	445.66	cytosolic	cyt_notsig
ENSG00000084676.11	NCOA1	1.54346	6.155	cytosolic	cyt_notsig
ENSG00000084733.6	RAB10	0.191865	39.09	cytosolic	cyt_notsig
ENSG00000084774.9	CAD	2.94497	27.165	cytosolic	cyt_notsig
ENSG00000085063.10	CD59	0.406822	63.91	membrane	SignalP-noTM-only
ENSG00000085276.13	MECOM	1.75976	6.535	cytosolic	cyt_notsig
ENSG00000085377.9	PREP	0.537353	38.15	cytosolic	cyt_notsig
ENSG00000085415.11	SEH1L	0.101637	44.275	cytosolic	cyt_notsig
ENSG00000085433.11	WDR47	1.43581	5.92	cytosolic	cyt_notsig
ENSG00000085491.11	SLC25A24	0.34965	18.59	cytosolic	MitoCarta
ENSG00000085563.10	ABCB1	3.58019	10.195	membrane	TMhelix-only
ENSG00000085662.9	AKR1B1	0.144209	221.9	cytosolic	cyt_notsig
ENSG00000085719.7	CPNE3	3.23667	41.555	cytosolic	cyt_notsig
ENSG00000085741.8	WNT11	0.733333	7.5	membrane	TMhelix-only
ENSG00000085760.10	MTIF2	0.217628	22.975	cytosolic	MitoCarta
ENSG00000086061.11	DNAJA1	0.169101	97.575	cytosolic	cyt_notsig
ENSG00000086062.8	B4GALT1	8.06347	15.44	membrane	TMhelix-only
ENSG00000086504.11	MRPL28	0.0162552	246.075	cytosolic	MitoCarta
ENSG00000086589.7	RBM22	0.197968	37.885	cytosolic	cyt_notsig
ENSG00000086598.6	TMED2	0.253639	181.36	membrane	SignalP-TM
ENSG00000086619.9	ERO1LB	1.88576	18.295	membrane	SignalP-noTM-only
ENSG00000086666.14	ZFAND6	0.182085	85.125	cytosolic	cyt_notsig
ENSG00000086758.11	HUWE1	2.69931	87.615	cytosolic	cyt_notsig
ENSG00000087086.9	FTL	0.0118262	803.3	cytosolic	cyt_notsig
ENSG00000087087.14	SRRT	0.134281	63.3	cytosolic	cyt_notsig
ENSG00000087116.9	ADAMTS2	10.665	3.985	membrane	SignalP-noTM-only
ENSG00000087191.8	PSMC5	0.0566432	141.235	cytosolic	cyt_notsig
ENSG00000087206.12	UIMC1	0.182615	41.07	cytosolic	cyt_notsig
ENSG00000087245.8	MMP2	10.5666	3.265	membrane	SignalP-noTM-only
ENSG00000087253.7	LPCAT2	5.90035	11.44	membrane	TMhelix-only
ENSG00000087263.12	OGFOD1	0.489309	74.595	cytosolic	cyt_notsig
ENSG00000087269.11	NOP14	0.3516	41.24	cytosolic	cyt_notsig
ENSG00000087274.12	ADD1	0.289017	44.98	cytosolic	cyt_notsig
ENSG00000087301.4	TXNDC16	1.04998	11.905	membrane	TMhelix-only
ENSG00000087302.4	C14orf166	0.0192295	156.01	cytosolic	cyt_notsig
ENSG00000087303.12	NID2	26.7274	13.17	membrane	mem_notsig
ENSG00000087365.10	SF3B2	0.276689	130.11	cytosolic	cyt_notsig
ENSG00000087470.13	DNM1L	0.60437	43.02	cytosolic	MitoCarta
ENSG00000087995.11	METTL2A	0.210448	40.39	cytosolic	cyt_notsig
ENSG00000088035.11	ALG6	4.28327	17.51	membrane	SignalP-TM
ENSG00000088205.8	DDX18	0.130753	38.24	cytosolic	cyt_notsig
ENSG00000088247.11	KHSRP	0.40522	291.2	cytosolic	cyt_notsig
ENSG00000088325.11	TPX2	0.377504	64.9	cytosolic	cyt_notsig
ENSG00000088812.13	ATRN	5.11704	9.185	membrane	TMhelix-only
ENSG00000088836.8	SLC4A11	6.18102	2.265	membrane	TMhelix-only
ENSG00000088930.6	XRN2	0.0275634	72.56	cytosolic	cyt_notsig
ENSG00000088986.6	DYNLL1	0.0540253	555.295	cytosolic	cyt_notsig
ENSG00000089009.11	RPL6	0.0718975	3122.5	cytosolic	cyt_notsig
ENSG00000089022.9	MAPKAPK5	0.0885515	39.525	cytosolic	cyt_notsig
ENSG00000089053.8	ANAPC5	0.231584	136.02	cytosolic	cyt_notsig
ENSG00000089057.10	SLC23A2	8.72981	11.455	membrane	TMhelix-only
ENSG00000089154.6	GCN1L1	0.712841	51.905	cytosolic	cyt_notsig
ENSG00000089157.11	RPLP0	0.080176	4028.64	cytosolic	cyt_notsig
ENSG00000089159.11	PXN	0.103584	24.135	cytosolic	cyt_notsig
ENSG00000089220.4	PEBP1	0.164958	312.2	cytosolic	cyt_notsig
ENSG00000089280.14	FUS	0.571893	362.83	cytosolic	cyt_notsig
ENSG00000089289.11	IGBP1	0.170343	58.705	cytosolic	cyt_notsig
ENSG00000089327.10	FXYD5	3.19338	154.695	membrane	SignalP-TM
ENSG00000089335.16	ZNF302	0.505051	42.57	cytosolic	cyt_notsig
ENSG00000089597.12	GANAB	11.0586	167.29	membrane	SignalP-TM
ENSG00000089685.10	BIRC5	0.486217	130.6	cytosolic	cyt_notsig
ENSG00000089693.6	MLF2	0.190777	183.46	cytosolic	TMhelix-only
ENSG00000089737.11	DDX24	0.261987	82.065	cytosolic	cyt_notsig
ENSG00000090020.6	SLC9A1	1.5873	5.985	membrane	TMhelix-only
ENSG00000090054.9	SPTLC1	3.77329	32.465	membrane	TMhelix-only
ENSG00000090060.13	PAPOLA	0.0951877	94.55	cytosolic	cyt_notsig
ENSG00000090061.13	CCNK	0.37375	45.485	cytosolic	cyt_notsig
ENSG00000090273.9	NUDC	0.0452612	165.705	cytosolic	cyt_notsig
ENSG00000090372.10	STRN4	0.417101	67.13	cytosolic	cyt_notsig
ENSG00000090447.7	TFAP4	1.3058	16.465	cytosolic	cyt_notsig
ENSG00000090487.6	SPG21	0.0368568	67.83	cytosolic	cyt_notsig
ENSG00000090520.6	DNAJB11	0.773716	44.59	membrane	SignalP-TM
ENSG00000090530.5	LEPREL1	2.88582	3.985	membrane	mem_notsig
ENSG00000090581.5	GNPTG	0.505561	14.835	membrane	SignalP-noTM-only
ENSG00000090621.9	PABPC4	0.158294	154.775	cytosolic	cyt_notsig
ENSG00000090661.7	CERS4	7.62684	15.275	membrane	TMhelix-only
ENSG00000090674.11	MCOLN1	5.46318	6.315	membrane	TMhelix-only
ENSG00000090776.5	EFNB1	1.3082	12.995	membrane	SignalP-TM
ENSG00000090861.11	AARS	0.692773	68.565	cytosolic	cyt_notsig
ENSG00000090863.7	GLG1	8.26688	18.81	membrane	SignalP-TM
ENSG00000090932.6	DLL3	2.13796	12.395	cytosolic	SignalP-TM
ENSG00000091039.12	OSBPL8	0.248016	20.16	cytosolic	TailAnchored
ENSG00000091127.9	PUS7	0.18573	32.305	cytosolic	cyt_notsig
ENSG00000091129.15	NRCAM	12.4547	13.81	membrane	SignalP-TM
ENSG00000091136.9	LAMB1	5.55022	41.62	membrane	SignalP-noTM-only
ENSG00000091317.7	CMTM6	3.40975	43.405	membrane	TMhelix-only
ENSG00000091409.10	ITGA6	4.70771	9.665	membrane	SignalP-TM
ENSG00000091483.6	FH	0.239207	43.895	cytosolic	MitoCarta
ENSG00000091490.6	SEL1L3	4.51453	8.085	membrane	TMhelix-only
ENSG00000091651.4	ORC6	0.0803154	68.48	cytosolic	cyt_notsig
ENSG00000092068.14	SLC7A8	4.96614	6.645	membrane	TMhelix-only
ENSG00000092096.10	SLC22A17	18.6356	3.005	membrane	TMhelix-only
ENSG00000092148.8	HECTD1	0.387951	21.91	cytosolic	cyt_notsig
ENSG00000092199.13	HNRNPC	0.19159	1297.04	cytosolic	cyt_notsig
ENSG00000092201.5	SUPT16H	0.738007	78.59	cytosolic	cyt_notsig
ENSG00000092421.12	SEMA6A	3.04325	9.365	membrane	SignalP-TM
ENSG00000092445.7	TYRO3	0.720807	20.81	membrane	SignalP-TM
ENSG00000092621.7	PHGDH	0.937792	245.79	cytosolic	cyt_notsig
ENSG00000092931.7	MFSD11	2.25394	13.31	membrane	TMhelix-only
ENSG00000092964.12	DPYSL2	2.18596	16.24	cytosolic	cyt_notsig
ENSG00000093009.5	CDC45	0.193938	69.61	cytosolic	cyt_notsig
ENSG00000093010.7	COMT	1.45069	102.365	membrane	MitoCarta
ENSG00000093144.14	ECHDC1	0.304131	59.185	cytosolic	MitoCarta
ENSG00000093217.5	XYLB	1.20846	3.31	cytosolic	cyt_notsig
ENSG00000094914.8	AAAS	0.538462	78	cytosolic	cyt_notsig
ENSG00000094975.9	SUCO	8.49575	10.005	membrane	SignalP-TM
ENSG00000095002.8	MSH2	0.390891	29.42	cytosolic	cyt_notsig
ENSG00000095015.5	MAP3K1	14.2222	3.375	cytosolic	cyt_notsig
ENSG00000095059.11	DHPS	0.223389	82.815	cytosolic	cyt_notsig
ENSG00000095139.9	ARCN1	0.0490849	71.305	cytosolic	cyt_notsig
ENSG00000095209.7	TMEM38B	4.66204	35.285	membrane	TMhelix-only
ENSG00000095319.10	NUP188	0.814196	47.9	cytosolic	cyt_notsig
ENSG00000095596.7	CYP26A1	1.85874	2.69	membrane	mem_notsig
ENSG00000095739.7	BAMBI	2.50324	11.585	membrane	SignalP-TM
ENSG00000095787.17	WAC	1.53066	57.165	cytosolic	cyt_notsig
ENSG00000095906.12	NUBP2	0.0758725	98.85	cytosolic	cyt_notsig
ENSG00000096093.10	EFHC1	0.867245	7.495	cytosolic	cyt_notsig
ENSG00000096384.15	HSP90AB1	1.68658	703.79	cytosolic	cyt_notsig
ENSG00000096401.7	CDC5L	1.35862	17.665	cytosolic	cyt_notsig
ENSG00000096696.9	DSP	0.712928	21.04	cytosolic	cyt_notsig
ENSG00000096746.13	HNRNPH3	0.57849	222.13	cytosolic	cyt_notsig
ENSG00000097046.8	CDC7	0.143941	38.21	cytosolic	cyt_notsig
ENSG00000099139.9	PCSK5	7.25191	2.62	membrane	SignalP-TM
ENSG00000099194.5	SCD	2.7415	161.955	membrane	TMhelix-only
ENSG00000099204.14	ABLIM1	0.166279	30.07	cytosolic	cyt_notsig
ENSG00000099219.9	ERMP1	12.4233	13.04	membrane	TMhelix-only
ENSG00000099250.13	NRP1	30.4485	9.475	membrane	SignalP-TM
ENSG00000099341.7	PSMD8	0.476716	466.735	cytosolic	cyt_notsig
ENSG00000099381.12	SETD1A	0.323625	15.45	cytosolic	cyt_notsig
ENSG00000099783.7	HNRNPM	0.207426	241.05	cytosolic	cyt_notsig
ENSG00000099795.2	NDUFB7	0.0101238	395.11	cytosolic	MitoCarta
ENSG00000099797.7	TECR	0.747419	129.78	membrane	TMhelix-only
ENSG00000099804.4	CDC34	0.396102	63.115	cytosolic	cyt_notsig
ENSG00000099875.10	MKNK2	0.145127	65.46	cytosolic	cyt_notsig
ENSG00000099904.11	ZDHHC8	0.444265	24.76	membrane	TMhelix-only
ENSG00000099942.8	CRKL	0.209924	52.4	cytosolic	cyt_notsig
ENSG00000099956.13	SMARCB1	0.0537004	102.42	cytosolic	cyt_notsig
ENSG00000099958.10	DERL3	1.68516	12.165	membrane	TMhelix-only
ENSG00000099995.14	SF3A1	1.51337	42.62	cytosolic	cyt_notsig
ENSG00000099999.10	RNF215	2.32992	10.73	membrane	SignalP-noTM-only
ENSG00000100023.13	PPIL2	0.578369	25.935	cytosolic	cyt_notsig
ENSG00000100029.13	PES1	0.202249	84.055	cytosolic	cyt_notsig
ENSG00000100030.10	MAPK1	2.05761	21.87	cytosolic	cyt_notsig
ENSG00000100083.14	GGA1	0.216368	39.285	cytosolic	cyt_notsig
ENSG00000100109.12	TFIP11	0.386598	11.64	cytosolic	cyt_notsig
ENSG00000100129.13	EIF3L	0.0615729	527.83	cytosolic	cyt_notsig
ENSG00000100138.9	NHP2L1	0.213954	203.315	cytosolic	cyt_notsig
ENSG00000100142.10	POLR2F	0.108183	194.115	cytosolic	cyt_notsig
ENSG00000100147.9	CCDC134	0.5625	8	membrane	SignalP-noTM-only
ENSG00000100150.12	DEPDC5	0.41841	7.17	cytosolic	cyt_notsig
ENSG00000100196.6	KDELR3	6.11777	19.615	membrane	TMhelix-only
ENSG00000100207.14	TCF20	5.28376	12.775	cytosolic	cyt_notsig
ENSG00000100216.4	TOMM22	0.139956	146.475	cytosolic	TMhelix-only
ENSG00000100219.12	XBP1	0.139714	57.26	membrane	mem_notsig
ENSG00000100225.13	FBXO7	0.596533	80.465	cytosolic	cyt_notsig
ENSG00000100234.11	TIMP3	0.365477	17.785	membrane	SignalP-noTM-only
ENSG00000100239.11	PPP6R2	0.462321	21.63	cytosolic	cyt_notsig
ENSG00000100241.16	SBF1	0.160537	34.26	cytosolic	cyt_notsig
ENSG00000100242.11	SUN2	11.5067	23.595	membrane	TMhelix-only
ENSG00000100258.13	LMF2	19.0196	27.235	membrane	TMhelix-only
ENSG00000100263.9	RHBDD3	0.969413	29.915	membrane	mem_notsig
ENSG00000100280.12	AP1B1	0.482249	48.73	cytosolic	cyt_notsig
ENSG00000100296.9	THOC5	0.277897	23.39	cytosolic	cyt_notsig
ENSG00000100297.11	MCM5	1.39198	62.86	cytosolic	cyt_notsig
ENSG00000100299.13	ARSA	7.47238	7.695	membrane	SignalP-noTM-only
ENSG00000100300.13	TSPO	0.12586	59.59	cytosolic	TMhelix-only
ENSG00000100316.11	RPL3	0.0193618	3176.36	cytosolic	cyt_notsig
ENSG00000100320.18	RBFOX2	0.748072	43.445	cytosolic	cyt_notsig
ENSG00000100321.10	SYNGR1	0.462535	43.24	membrane	TMhelix-only
ENSG00000100345.16	MYH9	1.97787	36.15	cytosolic	cyt_notsig
ENSG00000100347.10	SAMM50	0.23723	67.445	cytosolic	MitoCarta
ENSG00000100353.13	EIF3D	0.189742	345.205	cytosolic	cyt_notsig
ENSG00000100372.10	SLC25A17	4.24499	48.41	cytosolic	TMhelix-only
ENSG00000100379.13	KCTD17	0.35621	21.055	cytosolic	cyt_notsig
ENSG00000100380.8	ST13	0.0238265	188.865	cytosolic	cyt_notsig
ENSG00000100403.10	ZC3H7B	0.446134	30.26	cytosolic	cyt_notsig
ENSG00000100412.11	ACO2	0.167277	47.825	cytosolic	MitoCarta
ENSG00000100462.11	PRMT5	0.242167	101.17	cytosolic	cyt_notsig
ENSG00000100473.11	COCH	4.126	101.43	membrane	SignalP-noTM-only
ENSG00000100504.12	PYGL	0.215222	51.11	cytosolic	cyt_notsig
ENSG00000100564.4	PIGH	2.68143	34.31	membrane	TMhelix-only
ENSG00000100578.10	KIAA0586	0.781805	7.035	cytosolic	cyt_notsig
ENSG00000100580.7	TMED8	0.240055	14.58	cytosolic	cyt_notsig
ENSG00000100596.2	SPTLC2	5.10345	10.875	membrane	MitoCarta
ENSG00000100600.10	LGMN	6.90272	39.115	membrane	SignalP-noTM-only
ENSG00000100603.9	SNW1	0.176613	53.79	cytosolic	cyt_notsig
ENSG00000100612.9	DHRS7	6.04777	25.96	membrane	TMhelix-only
ENSG00000100626.12	GALNT16	4.10589	9.255	membrane	TMhelix-only
ENSG00000100632.6	ERH	0.105149	332.86	cytosolic	cyt_notsig
ENSG00000100650.11	SRSF5	0.033457	164.39	cytosolic	cyt_notsig
ENSG00000100664.6	EIF5	0.168604	83.035	cytosolic	cyt_notsig
ENSG00000100714.11	MTHFD1	0.431086	125.265	cytosolic	MitoCarta
ENSG00000100722.14	ZC3H14	1.9227	25.485	cytosolic	cyt_notsig
ENSG00000100726.10	TELO2	0.689655	35.525	cytosolic	cyt_notsig
ENSG00000100731.11	PCNX	1.50571	9.63	membrane	TMhelix-only
ENSG00000100749.3	VRK1	0.430265	61.59	cytosolic	cyt_notsig
ENSG00000100767.11	PAPLN	1.00365	5.48	membrane	mem_notsig
ENSG00000100784.5	RPS6KA5	1.21169	7.015	cytosolic	cyt_notsig
ENSG00000100804.14	PSMB5	0.0242383	206.285	cytosolic	cyt_notsig
ENSG00000100813.10	ACIN1	0.779597	89.79	cytosolic	cyt_notsig
ENSG00000100814.13	CCNB1IP1	0.0480035	114.575	cytosolic	cyt_notsig
ENSG00000100823.7	APEX1	0.155491	154.35	cytosolic	cyt_notsig
ENSG00000100836.6	PABPN1	0.19337	90.5	cytosolic	cyt_notsig
ENSG00000100888.8	CHD8	0.539216	30.6	cytosolic	cyt_notsig
ENSG00000100911.9	PSME2	0.113122	61.88	cytosolic	cyt_notsig
ENSG00000100926.10	TM9SF1	9.42047	19.585	membrane	SignalP-TM
ENSG00000100934.10	SEC23A	0.554156	39.7	cytosolic	cyt_notsig
ENSG00000100941.4	PNN	0.201485	47.15	cytosolic	cyt_notsig
ENSG00000100983.5	GSS	0.119578	45.995	cytosolic	cyt_notsig
ENSG00000100991.7	TRPC4AP	0.447594	40.215	cytosolic	cyt_notsig
ENSG00000100994.7	PYGB	0.12215	24.56	cytosolic	cyt_notsig
ENSG00000100997.14	ABHD12	4.39626	25.135	membrane	TMhelix-only
ENSG00000101000.4	PROCR	1.11798	42.04	membrane	SignalP-TM
ENSG00000101057.11	MYBL2	0.734432	191.985	cytosolic	cyt_notsig
ENSG00000101109.7	STK4	0.339394	20.625	cytosolic	cyt_notsig
ENSG00000101138.7	CSTF1	1.58602	30.895	cytosolic	cyt_notsig
ENSG00000101144.8	BMP7	0.240115	31.235	membrane	SignalP-noTM-only
ENSG00000101146.8	RAE1	0.48816	68.625	cytosolic	cyt_notsig
ENSG00000101158.8	NELFCD	0.0743587	80.69	cytosolic	cyt_notsig
ENSG00000101160.9	CTSZ	0.388989	33.42	membrane	SignalP-TM
ENSG00000101161.6	PRPF6	0.0699872	42.865	cytosolic	cyt_notsig
ENSG00000101166.11	SLMO2	0.13307	116.48	cytosolic	MitoCarta
ENSG00000101187.11	SLCO4A1	2.80488	16.4	membrane	TMhelix-only
ENSG00000101210.6	EEF1A2	0.387678	47.72	cytosolic	cyt_notsig
ENSG00000101220.13	C20orf27	0.12213	81.88	cytosolic	cyt_notsig
ENSG00000101224.13	CDC25B	0.389821	46.175	cytosolic	cyt_notsig
ENSG00000101230.5	ISM1	1.74966	3.715	membrane	SignalP-noTM-only
ENSG00000101255.6	TRIB3	0.084674	23.62	cytosolic	cyt_notsig
ENSG00000101265.11	RASSF2	0.403226	6.2	cytosolic	cyt_notsig
ENSG00000101266.12	CSNK2A1	0.140541	92.5	cytosolic	cyt_notsig
ENSG00000101290.9	CDS2	10.3566	23.415	membrane	TMhelix-only
ENSG00000101294.12	HM13	3.40396	124.12	membrane	TMhelix-only
ENSG00000101310.10	SEC23B	2.92241	58	cytosolic	cyt_notsig
ENSG00000101337.11	TM9SF4	46.7952	34.48	membrane	SignalP-TM
ENSG00000101343.10	CRNKL1	0.644382	12.415	cytosolic	cyt_notsig
ENSG00000101361.10	NOP56	0.0191052	471.075	cytosolic	cyt_notsig
ENSG00000101367.8	MAPRE1	0.362744	136.46	cytosolic	cyt_notsig
ENSG00000101412.9	E2F1	0.0883652	50.925	cytosolic	cyt_notsig
ENSG00000101413.7	RPRD1B	0.357223	22.395	cytosolic	cyt_notsig
ENSG00000101421.3	CHMP4B	0.106095	84.83	cytosolic	cyt_notsig
ENSG00000101439.4	CST3	0.635976	121.86	membrane	SignalP-TM
ENSG00000101444.8	AHCY	0.129531	289.505	cytosolic	cyt_notsig
ENSG00000101457.8	DNTTIP1	0.142294	45.68	cytosolic	cyt_notsig
ENSG00000101464.6	PIGU	11.9991	21.21	membrane	SignalP-TM
ENSG00000101473.12	ACOT8	0.200746	34.87	cytosolic	cyt_notsig
ENSG00000101474.7	APMAP	2.70152	68.665	membrane	TMhelix-only
ENSG00000101557.10	USP14	1.73047	42.185	cytosolic	cyt_notsig
ENSG00000101558.9	VAPA	0.0871671	103.25	cytosolic	cyt_notsig
ENSG00000101680.9	LAMA1	4.06452	7.75	membrane	SignalP-noTM-only
ENSG00000101773.12	RBBP8	0.587305	22.135	cytosolic	cyt_notsig
ENSG00000101856.8	PGRMC1	1.85435	233.235	membrane	TMhelix-only
ENSG00000101868.6	POLA1	0.224936	15.56	cytosolic	cyt_notsig
ENSG00000101882.5	NKAP	0.188182	26.57	cytosolic	cyt_notsig
ENSG00000101901.6	ALG13	0.320102	39.05	cytosolic	cyt_notsig
ENSG00000101911.8	PRPS2	0.513559	79.835	cytosolic	cyt_notsig
ENSG00000101955.10	SRPX	7.19764	8.475	membrane	SignalP-noTM-only
ENSG00000101966.8	XIAP	0.226205	28.735	cytosolic	cyt_notsig
ENSG00000101972.14	STAG2	0.746337	54.935	cytosolic	cyt_notsig
ENSG00000101974.10	ATP11C	6.50494	27.825	membrane	TMhelix-only
ENSG00000102024.13	PLS3	0.0777303	154.38	cytosolic	cyt_notsig
ENSG00000102038.11	SMARCA1	0.40201	19.9	cytosolic	cyt_notsig
ENSG00000102054.13	RBBP7	1.24865	332.36	cytosolic	cyt_notsig
ENSG00000102098.13	SCML2	0.112391	35.59	cytosolic	cyt_notsig
ENSG00000102100.10	SLC35A2	4.32518	22.08	membrane	TMhelix-only
ENSG00000102103.11	PQBP1	0.103373	116.085	cytosolic	cyt_notsig
ENSG00000102109.7	PCSK1N	1.30316	7.29	membrane	SignalP-TM
ENSG00000102119.6	EMD	0.309119	145.575	cytosolic	TailAnchored
ENSG00000102181.15	CD99L2	1.07643	37.16	membrane	SignalP-TM
ENSG00000102189.12	EEA1	1.74216	2.87	cytosolic	cyt_notsig
ENSG00000102225.11	CDK16	0.216211	99.44	cytosolic	cyt_notsig
ENSG00000102226.5	USP11	1.89165	60.265	cytosolic	cyt_notsig
ENSG00000102241.7	HTATSF1	0.172936	69.39	cytosolic	cyt_notsig
ENSG00000102312.16	PORCN	3.81818	8.25	membrane	TMhelix-only
ENSG00000102316.12	MAGED2	0.272187	60.62	cytosolic	cyt_notsig
ENSG00000102317.13	RBM3	0.0964869	430.11	cytosolic	cyt_notsig
ENSG00000102393.5	GLA	0.384352	204.24	membrane	SignalP-noTM-only
ENSG00000102471.9	NDFIP2	1.2665	37.11	membrane	TMhelix-only
ENSG00000102531.12	FNDC3A	3.36163	14.725	cytosolic	TailAnchored
ENSG00000102580.10	DNAJC3	1.80614	8.305	membrane	SignalP-noTM-only
ENSG00000102595.14	UGGT2	7.68432	9.63	membrane	SignalP-noTM-only
ENSG00000102606.13	ARHGEF7	0.562489	28.445	cytosolic	cyt_notsig
ENSG00000102710.15	SUPT20H	6.32501	30.83	cytosolic	cyt_notsig
ENSG00000102755.6	FLT1	20.0924	2.165	membrane	SignalP-noTM-only
ENSG00000102805.9	CLN5	4.26829	10.66	membrane	mem_notsig
ENSG00000102882.7	MAPK3	0.695591	84.82	cytosolic	cyt_notsig
ENSG00000102898.7	NUTF2	0.138982	104.33	cytosolic	cyt_notsig
ENSG00000102900.8	NUP93	0.728689	79.595	cytosolic	cyt_notsig
ENSG00000102908.16	NFAT5	7.64151	5.3	cytosolic	cyt_notsig
ENSG00000102978.8	POLR2C	0.0175168	142.72	cytosolic	cyt_notsig
ENSG00000102996.4	MMP15	7.97676	9.465	membrane	SignalP-TM
ENSG00000103035.6	PSMD7	0.0291715	102.84	cytosolic	cyt_notsig
ENSG00000103042.4	SLC38A7	3.0303	4.455	membrane	TMhelix-only
ENSG00000103043.10	VAC14	0.777202	15.44	cytosolic	cyt_notsig
ENSG00000103064.9	SLC7A6	1.98047	18.43	membrane	TMhelix-only
ENSG00000103148.11	NPRL3	0.133766	26.165	cytosolic	cyt_notsig
ENSG00000103160.7	HSDL1	0.463559	19.415	cytosolic	MitoCarta
ENSG00000103197.12	TSC2	0.73842	22.345	cytosolic	cyt_notsig
ENSG00000103202.8	NME4	0.0950103	457.845	cytosolic	MitoCarta
ENSG00000103222.14	ABCC1	47.8327	16.495	membrane	TMhelix-only
ENSG00000103226.13	NOMO3	0.932788	39.13	membrane	SignalP-noTM-only
ENSG00000103227.14	LMF1	0.808314	8.66	membrane	mem_notsig
ENSG00000103249.13	CLCN7	8.05369	18.625	membrane	TMhelix-only
ENSG00000103257.4	SLC7A5	23.9965	40.485	membrane	TMhelix-only
ENSG00000103266.6	STUB1	0.0622489	265.065	cytosolic	cyt_notsig
ENSG00000103275.14	UBE2I	0.248185	106.775	cytosolic	cyt_notsig
ENSG00000103335.15	PIEZO1	3.15423	58.81	membrane	TMhelix-only
ENSG00000103342.8	GSPT1	0.0409943	134.165	cytosolic	cyt_notsig
ENSG00000103365.11	GGA2	0.27027	42.55	cytosolic	cyt_notsig
ENSG00000103404.10	USP31	1.07949	5.095	cytosolic	cyt_notsig
ENSG00000103423.9	DNAJA3	0.644718	94.615	cytosolic	MitoCarta
ENSG00000103429.6	BFAR	1.39059	61.125	membrane	TMhelix-only
ENSG00000103460.12	TOX3	6.80672	5.95	cytosolic	cyt_notsig
ENSG00000103479.10	RBL2	0.440403	35.195	cytosolic	cyt_notsig
ENSG00000103485.13	QPRT	0.298478	50.255	cytosolic	SignalP-noTM-only
ENSG00000103495.9	MAZ	0.118446	641.645	cytosolic	cyt_notsig
ENSG00000103502.9	CDIPT	6.66429	70.15	membrane	TMhelix-only
ENSG00000103512.10	NOMO1	2.7634	56.995	membrane	SignalP-noTM-only
ENSG00000103769.5	RAB11A	0.0330044	287.84	cytosolic	cyt_notsig
ENSG00000103855.13	CD276	2.19365	59.49	membrane	SignalP-TM
ENSG00000103932.7	RPAP1	1.08196	18.485	cytosolic	cyt_notsig
ENSG00000103978.11	TMEM87A	2.47324	13.545	membrane	SignalP-TM
ENSG00000104047.10	DTWD1	0.339611	16.195	cytosolic	cyt_notsig
ENSG00000104067.12	TJP1	3.02558	16.03	cytosolic	cyt_notsig
ENSG00000104177.13	MYEF2	0.0881501	39.705	cytosolic	cyt_notsig
ENSG00000104213.8	PDGFRL	0.851426	11.745	membrane	SignalP-noTM-only
ENSG00000104267.5	CA2	0.890799	47.71	cytosolic	cyt_notsig
ENSG00000104290.6	FZD3	7.08881	12.555	membrane	SignalP-TM
ENSG00000104299.10	INTS9	1.11145	16.195	cytosolic	cyt_notsig
ENSG00000104331.4	IMPAD1	0.115942	25.875	membrane	TMhelix-only
ENSG00000104332.7	SFRP1	7.01976	11.895	membrane	mem_notsig
ENSG00000104341.12	LAPTM4B	8.87651	122.965	membrane	TMhelix-only
ENSG00000104343.15	UBE2W	0.750853	7.325	cytosolic	cyt_notsig
ENSG00000104368.13	PLAT	0.755073	10.595	membrane	SignalP-noTM-only
ENSG00000104517.8	UBR5	0.876788	21.67	cytosolic	cyt_notsig
ENSG00000104549.7	SQLE	0.74184	64.03	membrane	TMhelix-only
ENSG00000104635.9	SLC39A14	19.177	50.06	membrane	SignalP-TM
ENSG00000104687.8	GSR	0.0664572	82.76	cytosolic	MitoCarta
ENSG00000104695.8	PPP2CB	0.343053	67.045	cytosolic	cyt_notsig
ENSG00000104723.16	TUSC3	7.83136	89.895	membrane	SignalP-TM
ENSG00000104728.11	ARHGEF10	0.824629	9.095	cytosolic	cyt_notsig
ENSG00000104738.12	MCM4	1.81894	143.49	cytosolic	cyt_notsig
ENSG00000104763.13	ASAH1	2.43037	47.935	membrane	mem_notsig
ENSG00000104805.11	NUCB1	1.27647	67.765	membrane	SignalP-noTM-only
ENSG00000104812.10	GYS1	0.43834	34.22	cytosolic	cyt_notsig
ENSG00000104824.12	HNRNPL	0.13689	434.655	cytosolic	cyt_notsig
ENSG00000104825.12	NFKBIB	0.932965	43.41	cytosolic	cyt_notsig
ENSG00000104835.10	SARS2	0.147443	74.605	cytosolic	MitoCarta
ENSG00000104852.10	SNRNP70	0.0155578	257.105	cytosolic	cyt_notsig
ENSG00000104853.11	CLPTM1	39.2481	51.735	membrane	TMhelix-only
ENSG00000104866.6	PPP1R37	0.555213	8.105	cytosolic	cyt_notsig
ENSG00000104870.8	FCGRT	0.843005	40.925	membrane	SignalP-TM
ENSG00000104886.5	PLEKHJ1	0.202229	111.26	cytosolic	cyt_notsig
ENSG00000104889.4	RNASEH2A	0.0861326	139.32	cytosolic	cyt_notsig
ENSG00000104897.5	SF3A2	0.29475	62.765	cytosolic	cyt_notsig
ENSG00000104904.8	OAZ1	0.365693	1476.65	cytosolic	cyt_notsig
ENSG00000104960.11	PTOV1	0.242153	107.37	cytosolic	cyt_notsig
ENSG00000104964.10	AES	0.0304363	180.705	cytosolic	cyt_notsig
ENSG00000104969.5	SGTA	0.299892	106.705	cytosolic	cyt_notsig
ENSG00000104973.10	MED25	0.596177	28.515	cytosolic	cyt_notsig
ENSG00000104980.3	TIMM44	0.212422	49.43	cytosolic	MitoCarta
ENSG00000105063.14	PPP6R1	0.478176	40.78	cytosolic	cyt_notsig
ENSG00000105135.11	ILVBL	4.16146	43.975	membrane	TMhelix-only
ENSG00000105171.5	POP4	0.0363683	233.72	cytosolic	cyt_notsig
ENSG00000105176.13	URI1	0.333452	112.46	cytosolic	cyt_notsig
ENSG00000105193.4	RPS16	0.0425992	6267.73	cytosolic	cyt_notsig
ENSG00000105197.6	TIMM50	0.264347	240.215	cytosolic	TMhelix-only
ENSG00000105202.3	FBL	0.0701156	1654.41	cytosolic	cyt_notsig
ENSG00000105220.10	GPI	0.688942	493.51	cytosolic	MitoCarta
ENSG00000105221.12	AKT2	0.113443	193.93	cytosolic	cyt_notsig
ENSG00000105223.14	PLD3	11.1404	239.085	membrane	mem_notsig
ENSG00000105258.4	POLR2I	0.0484551	175.42	cytosolic	cyt_notsig
ENSG00000105281.8	SLC1A5	16.4663	174.295	membrane	TMhelix-only
ENSG00000105290.7	APLP1	1.73565	26.215	membrane	TMhelix-only
ENSG00000105323.12	HNRNPUL1	0.92979	215.64	cytosolic	cyt_notsig
ENSG00000105329.5	TGFB1	0.963082	9.345	membrane	SignalP-noTM-only
ENSG00000105364.9	MRPL4	0.299862	123.39	cytosolic	MitoCarta
ENSG00000105372.2	RPS19	0.00196245	10700.9	cytosolic	cyt_notsig
ENSG00000105376.4	ICAM5	11.1683	6.805	membrane	mem_notsig
ENSG00000105401.2	CDC37	0.0986475	192.605	cytosolic	cyt_notsig
ENSG00000105404.6	RABAC1	0.354489	204.52	membrane	TMhelix-only
ENSG00000105409.11	ATP1A3	27.5794	17.785	membrane	TMhelix-only
ENSG00000105426.10	PTPRS	21.601	20.925	membrane	SignalP-TM
ENSG00000105429.8	MEGF8	22.6002	20.575	membrane	SignalP-TM
ENSG00000105438.4	KDELR1	2.64791	166.735	membrane	TMhelix-only
ENSG00000105447.8	GRWD1	0.0825083	48.48	cytosolic	cyt_notsig
ENSG00000105483.12	CARD8	0.459348	21.77	cytosolic	cyt_notsig
ENSG00000105486.9	LIG1	0.78718	35.57	cytosolic	cyt_notsig
ENSG00000105552.10	BCAT2	0.327286	70.275	cytosolic	MitoCarta
ENSG00000105568.13	PPP2R1A	0.494877	129.325	cytosolic	cyt_notsig
ENSG00000105576.11	TNPO2	0.130169	49.935	cytosolic	cyt_notsig
ENSG00000105612.4	DNASE2	15.7219	33.87	membrane	SignalP-noTM-only
ENSG00000105640.8	RPL18A	0.019396	3583.2	cytosolic	cyt_notsig
ENSG00000105655.14	ISYNA1	0.578236	201.475	cytosolic	cyt_notsig
ENSG00000105677.7	TMEM147	0.127012	275.565	membrane	TMhelix-only
ENSG00000105696.4	TMEM59L	6.51486	7.905	membrane	SignalP-TM
ENSG00000105698.11	USF2	0.0440173	136.31	cytosolic	cyt_notsig
ENSG00000105699.12	LSR	15.5568	34.84	membrane	TMhelix-only
ENSG00000105700.6	KXD1	0.042603	140.835	cytosolic	cyt_notsig
ENSG00000105701.11	FKBP8	0.0241594	227.655	cytosolic	TailAnchored
ENSG00000105722.5	ERF	5.96954	36.77	cytosolic	cyt_notsig
ENSG00000105723.7	GSK3A	0.856311	87.585	cytosolic	cyt_notsig
ENSG00000105726.12	ATP13A1	17.4495	16.82	membrane	TMhelix-only
ENSG00000105767.2	CADM4	1.87171	25.645	membrane	SignalP-TM
ENSG00000105771.9	SMG9	1.06045	37.72	cytosolic	cyt_notsig
ENSG00000105810.5	CDK6	1.49485	9.7	cytosolic	cyt_notsig
ENSG00000105819.9	PMPCB	0.379687	84.28	cytosolic	MitoCarta
ENSG00000105854.8	PON2	0.0958589	26.08	membrane	TMhelix-only
ENSG00000105880.4	DLX5	1.70279	3.23	cytosolic	cyt_notsig
ENSG00000105887.10	MTPN	1.94601	144.655	cytosolic	cyt_notsig
ENSG00000105939.8	ZC3HAV1	3.75254	9.86	cytosolic	cyt_notsig
ENSG00000105948.9	TTC26	0.245821	10.17	cytosolic	cyt_notsig
ENSG00000105953.10	OGDH	0.763716	32.08	cytosolic	MitoCarta
ENSG00000105971.10	CAV2	0.381986	24.87	cytosolic	TMhelix-only
ENSG00000105976.10	MET	18.754	15.65	membrane	SignalP-TM
ENSG00000105983.15	LMBR1	6.23942	38.385	membrane	TMhelix-only
ENSG00000105993.10	DNAJB6	0.395616	109.955	cytosolic	cyt_notsig
ENSG00000106025.4	TSPAN12	2.18801	37.02	membrane	TMhelix-only
ENSG00000106028.6	SSBP1	0.021	547.62	cytosolic	MitoCarta
ENSG00000106066.9	CPVL	4.09041	45.35	membrane	SignalP-noTM-only
ENSG00000106080.6	FKBP14	0.545906	10.075	membrane	SignalP-noTM-only
ENSG00000106105.9	GARS	0.390117	65.365	cytosolic	SignalP-noTM-only
ENSG00000106153.12	CHCHD2	0.0350941	797.855	cytosolic	MitoCarta
ENSG00000106236.3	NPTX2	1.78768	18.18	membrane	SignalP-noTM-only
ENSG00000106246.13	PTCD1	1.65086	14.235	cytosolic	MitoCarta
ENSG00000106246.13	PTCD1	1.65086	14.235	cytosolic	MitoCarta
ENSG00000106246.13	PTCD1	1.65086	14.235	cytosolic	MitoCarta
ENSG00000106246.13	PTCD1	1.65086	14.235	cytosolic	MitoCarta
ENSG00000106263.13	EIF3B	0.14963	223.885	cytosolic	cyt_notsig
ENSG00000106290.10	TAF6	0.212314	54.165	cytosolic	cyt_notsig
ENSG00000106348.12	IMPDH1	0.0397772	75.42	cytosolic	cyt_notsig
ENSG00000106367.9	AP1S1	0.156661	98.94	cytosolic	cyt_notsig
ENSG00000106397.7	PLOD3	2.30088	14.125	membrane	SignalP-noTM-only
ENSG00000106443.10	PHF14	0.316599	11.055	cytosolic	cyt_notsig
ENSG00000106460.14	TMEM106B	0.758239	17.145	membrane	TMhelix-only
ENSG00000106537.7	TSPAN13	1.43984	39.935	membrane	TMhelix-only
ENSG00000106554.7	CHCHD3	0.38378	99.015	cytosolic	MitoCarta
ENSG00000106603.13	COA1	0.0694187	216.08	cytosolic	TMhelix-only
ENSG00000106609.12	TMEM248	5.75905	23.615	membrane	TMhelix-only
ENSG00000106628.6	POLD2	0.149607	270.71	cytosolic	cyt_notsig
ENSG00000106635.3	BCL7B	0.539461	25.025	cytosolic	cyt_notsig
ENSG00000106636.3	YKT6	0.304431	88.69	cytosolic	cyt_notsig
ENSG00000106682.10	EIF4H	0.123859	217.99	cytosolic	cyt_notsig
ENSG00000106688.7	SLC1A1	1.99772	8.76	membrane	TMhelix-only
ENSG00000106723.12	SPIN1	0.113944	35.105	cytosolic	cyt_notsig
ENSG00000106771.8	TMEM245	7.30424	16.155	membrane	TMhelix-only
ENSG00000106772.13	PRUNE2	0.728408	9.61	cytosolic	TMhelix-only
ENSG00000106799.8	TGFBR1	2.67857	10.64	membrane	SignalP-TM
ENSG00000106803.5	SEC61B	0.132785	195.805	cytosolic	TailAnchored
ENSG00000106976.14	DNM1	0.359595	15.295	cytosolic	cyt_notsig
ENSG00000107020.5	PLGRKT	0.147808	30.445	cytosolic	TMhelix-only
ENSG00000107021.11	TBC1D13	0.382751	19.595	cytosolic	cyt_notsig
ENSG00000107164.15	FUBP3	0.129166	58.065	cytosolic	cyt_notsig
ENSG00000107185.8	RGP1	0.544845	11.93	cytosolic	cyt_notsig
ENSG00000107223.8	EDF1	0.173555	322.665	cytosolic	cyt_notsig
ENSG00000107263.14	RAPGEF1	0.457025	33.915	cytosolic	cyt_notsig
ENSG00000107281.5	NPDC1	2.17733	41.335	membrane	TMhelix-only
ENSG00000107331.12	ABCA2	5.42	25	membrane	mem_notsig
ENSG00000107341.4	UBE2R2	1.64276	21.61	cytosolic	cyt_notsig
ENSG00000107438.4	PDLIM1	1.07971	88.45	cytosolic	cyt_notsig
ENSG00000107518.12	ATRNL1	1.88679	6.89	membrane	mem_notsig
ENSG00000107566.9	ERLIN1	1.04044	29.795	membrane	TMhelix-only
ENSG00000107581.8	EIF3A	0.563768	79.82	cytosolic	cyt_notsig
ENSG00000107625.8	DDX50	0.326331	49.03	cytosolic	cyt_notsig
ENSG00000107651.8	SEC23IP	0.0936037	32.05	cytosolic	cyt_notsig
ENSG00000107679.10	PLEKHA1	0.528765	23.64	cytosolic	cyt_notsig
ENSG00000107731.8	UNC5B	8.65801	11.55	membrane	SignalP-TM
ENSG00000107745.12	MICU1	0.0773694	51.7	cytosolic	MitoCarta
ENSG00000107789.11	MINPP1	0.141072	24.81	membrane	SignalP-noTM-only
ENSG00000107798.13	LIPA	5.06708	41.74	membrane	SignalP-noTM-only
ENSG00000107862.4	GBF1	1.39218	16.88	cytosolic	cyt_notsig
ENSG00000107874.6	CUEDC2	0.100205	119.755	cytosolic	cyt_notsig
ENSG00000107882.7	SUFU	1.14183	8.32	cytosolic	cyt_notsig
ENSG00000107937.14	GTPBP4	0.122761	69.24	cytosolic	cyt_notsig
ENSG00000107949.12	BCCIP	0.163934	122	cytosolic	cyt_notsig
ENSG00000107951.8	MTPAP	0.709939	14.79	cytosolic	MitoCarta
ENSG00000107959.11	PITRM1	1.01898	50.05	cytosolic	MitoCarta
ENSG00000108010.7	GLRX3	0.0286917	156.84	cytosolic	cyt_notsig
ENSG00000108064.6	TFAM	0.25139	65.635	cytosolic	SignalP-noTM-only
ENSG00000108091.10	CCDC6	0.928962	18.3	cytosolic	cyt_notsig
ENSG00000108106.9	UBE2S	0.0599901	425.07	cytosolic	cyt_notsig
ENSG00000108175.12	ZMIZ1	0.316289	9.485	cytosolic	cyt_notsig
ENSG00000108179.9	PPIF	0.0700245	199.93	cytosolic	MitoCarta
ENSG00000108264.12	TADA2A	0.443191	12.41	cytosolic	cyt_notsig
ENSG00000108270.6	AATF	0.483347	66.205	cytosolic	cyt_notsig
ENSG00000108292.12	MLLT6	0.19084	28.82	cytosolic	cyt_notsig
ENSG00000108294.4	PSMB3	0.346399	402.715	cytosolic	cyt_notsig
ENSG00000108298.5	RPL19	0.00516878	4449.8	cytosolic	cyt_notsig
ENSG00000108344.10	PSMD3	1.01196	127.475	cytosolic	cyt_notsig
ENSG00000108384.10	RAD51C	0.183139	84.635	cytosolic	cyt_notsig
ENSG00000108406.5	DHX40	0.0891822	56.065	cytosolic	cyt_notsig
ENSG00000108424.5	KPNB1	1.01701	211.895	cytosolic	cyt_notsig
ENSG00000108474.12	PIGL	0.256191	46.84	membrane	mem_notsig
ENSG00000108479.7	GALK1	0.144734	44.91	cytosolic	cyt_notsig
ENSG00000108506.7	INTS2	17.1783	8.47	cytosolic	cyt_notsig
ENSG00000108510.5	MED13	0.35727	13.995	cytosolic	cyt_notsig
ENSG00000108518.7	PFN1	0.153754	559.335	cytosolic	cyt_notsig
ENSG00000108528.9	SLC25A11	0.469533	95.84	cytosolic	MitoCarta
ENSG00000108557.13	RAI1	0.243056	14.4	cytosolic	cyt_notsig
ENSG00000108559.7	NUP88	0.197307	86.16	cytosolic	cyt_notsig
ENSG00000108561.4	C1QBP	0.183705	963.5	cytosolic	MitoCarta
ENSG00000108582.7	CPD	36.0878	23.235	membrane	SignalP-TM
ENSG00000108588.9	CCDC47	5.608	45.025	membrane	SignalP-noTM-only
ENSG00000108592.12	FTSJ3	0.1221	36.855	cytosolic	cyt_notsig
ENSG00000108604.11	SMARCD2	0.194976	87.19	cytosolic	cyt_notsig
ENSG00000108639.3	SYNGR2	0.172995	57.805	membrane	TMhelix-only
ENSG00000108671.5	PSMD11	0.118256	67.65	cytosolic	cyt_notsig
ENSG00000108679.8	LGALS3BP	0.617847	219.31	membrane	SignalP-noTM-only
ENSG00000108773.6	KAT2A	0.42924	38.44	cytosolic	cyt_notsig
ENSG00000108797.7	CNTNAP1	4.73373	3.38	membrane	SignalP-TM
ENSG00000108828.11	VAT1	0.396825	66.78	cytosolic	cyt_notsig
ENSG00000108829.9	LRRC59	0.30392	144.775	cytosolic	TMhelix-only
ENSG00000108861.4	DUSP3	0.508978	35.365	cytosolic	cyt_notsig
ENSG00000108883.8	EFTUD2	0.477424	135.1	cytosolic	cyt_notsig
ENSG00000108946.10	PRKAR1A	0.17616	93.665	cytosolic	cyt_notsig
ENSG00000108947.4	EFNB3	0.684932	7.3	membrane	SignalP-TM
ENSG00000108953.12	YWHAE	0.556834	1080.21	cytosolic	cyt_notsig
ENSG00000108960.3	MMD	0.311709	25.665	cytosolic	TMhelix-only
ENSG00000109016.13	DHRS7B	2.09455	25.065	membrane	TMhelix-only
ENSG00000109046.10	WSB1	0.145836	34.285	cytosolic	cyt_notsig
ENSG00000109062.5	SLC9A3R1	0.275524	32.665	cytosolic	cyt_notsig
ENSG00000109133.8	TMEM33	8.22685	22.305	membrane	TMhelix-only
ENSG00000109171.10	SLAIN2	2.48356	13.69	cytosolic	cyt_notsig
ENSG00000109180.10	OCIAD1	0.506472	133.275	membrane	MitoCarta
ENSG00000109189.8	USP46	1.08871	12.4	cytosolic	cyt_notsig
ENSG00000109255.7	NMU	0.208434	31.185	membrane	SignalP-TM
ENSG00000109332.15	UBE2D3	1.03783	173.92	cytosolic	cyt_notsig
ENSG00000109390.7	NDUFC1	0.0194943	179.54	cytosolic	MitoCarta
ENSG00000109472.9	CPE	7.75473	65.315	membrane	SignalP-noTM-only
ENSG00000109475.12	RPL34	0.00154572	2911.26	cytosolic	MitoCarta
ENSG00000109501.9	WFS1	13.7931	6.525	membrane	TMhelix-only
ENSG00000109572.9	CLCN3	1.18923	14.295	membrane	TMhelix-only
ENSG00000109586.7	GALNT7	3.7037	19.17	membrane	TMhelix-only
ENSG00000109606.8	DHX15	3.1607	105.04	cytosolic	cyt_notsig
ENSG00000109674.3	NEIL3	0.1396	10.745	cytosolic	cyt_notsig
ENSG00000109680.6	TBC1D19	1.10132	4.54	cytosolic	cyt_notsig
ENSG00000109689.10	STIM2	2.32997	7.94	membrane	TMhelix-only
ENSG00000109736.10	MFSD10	13.0391	24.81	membrane	TMhelix-only
ENSG00000109738.6	GLRB	5.13167	7.405	membrane	SignalP-TM
ENSG00000109805.5	NCAPG	0.426136	17.6	cytosolic	cyt_notsig
ENSG00000109854.9	HTATIP2	0.236534	73.985	cytosolic	MitoCarta
ENSG00000109861.11	CTSC	4.29285	45.075	membrane	SignalP-noTM-only
ENSG00000109911.13	ELP4	0.293513	17.035	cytosolic	cyt_notsig
ENSG00000109919.5	MTCH2	0.057544	86.89	cytosolic	MitoCarta
ENSG00000109920.8	FNBP4	0.968039	32.54	cytosolic	cyt_notsig
ENSG00000109929.5	SC5D	12.8547	23.61	membrane	TMhelix-only
ENSG00000109971.9	HSPA8	1.09874	671.68	cytosolic	cyt_notsig
ENSG00000110046.8	ATG2A	4.36137	4.815	cytosolic	cyt_notsig
ENSG00000110048.7	OSBP	1.0101	14.355	cytosolic	cyt_notsig
ENSG00000110057.3	UNC93B1	6.72986	5.275	membrane	TMhelix-only
ENSG00000110066.10	SUV420H1	1.68204	9.215	cytosolic	cyt_notsig
ENSG00000110075.10	PPP6R3	0.763359	31.44	cytosolic	cyt_notsig
ENSG00000110107.4	PRPF19	1.63675	132.885	cytosolic	cyt_notsig
ENSG00000110108.5	TMEM109	0.388766	74.595	membrane	SignalP-TM
ENSG00000110218.4	PANX1	0.914634	6.56	membrane	TMhelix-only
ENSG00000110321.11	EIF4G2	0.952237	231.035	cytosolic	cyt_notsig
ENSG00000110328.5	GALNT18	1.94778	12.065	membrane	TMhelix-only
ENSG00000110344.5	UBE4A	2.92664	13.155	membrane	mem_notsig
ENSG00000110367.7	DDX6	2.32857	27.27	cytosolic	cyt_notsig
ENSG00000110427.10	KIAA1549L	8.7108	2.87	membrane	TMhelix-only
ENSG00000110435.7	PDHX	0.514367	28.19	cytosolic	MitoCarta
ENSG00000110492.11	MDK	0.0768749	175.61	membrane	SignalP-TM
ENSG00000110514.14	MADD	0.200401	14.97	cytosolic	cyt_notsig
ENSG00000110619.12	CARS	0.621118	25.76	cytosolic	cyt_notsig
ENSG00000110651.7	CD81	2.04746	193.41	membrane	TMhelix-only
ENSG00000110660.10	SLC35F2	3.48861	24.365	membrane	TMhelix-only
ENSG00000110700.2	RPS13	0.0172604	2751.97	cytosolic	cyt_notsig
ENSG00000110713.11	NUP98	1.66958	31.445	cytosolic	cyt_notsig
ENSG00000110717.6	NDUFS8	0.0661611	196.49	cytosolic	SignalP-noTM-only
ENSG00000110880.6	CORO1C	0.2067	70.15	cytosolic	cyt_notsig
ENSG00000110881.7	ASIC1	2.68605	20.29	membrane	mem_notsig
ENSG00000110911.10	SLC11A2	9.10966	29.09	membrane	TMhelix-only
ENSG00000110917.3	MLEC	0.672023	98.955	membrane	SignalP-TM
ENSG00000110955.4	ATP5B	0.641243	1062.78	cytosolic	MitoCarta
ENSG00000110958.11	PTGES3	0.043385	633.86	cytosolic	cyt_notsig
ENSG00000111142.9	METAP2	0.163708	97.735	cytosolic	cyt_notsig
ENSG00000111144.5	LTA4H	1.37511	143.625	cytosolic	cyt_notsig
ENSG00000111206.8	FOXM1	0.176263	59.57	cytosolic	cyt_notsig
ENSG00000111261.9	MANSC1	1.84978	8.92	membrane	SignalP-TM
ENSG00000111300.5	NAA25	0.67623	24.4	cytosolic	cyt_notsig
ENSG00000111358.9	GTF2H3	0.14561	58.375	cytosolic	cyt_notsig
ENSG00000111361.8	EIF2B1	0.109373	45.715	cytosolic	cyt_notsig
ENSG00000111371.11	SLC38A1	12.8229	53.615	membrane	TMhelix-only
ENSG00000111481.5	COPZ1	0.0426021	234.73	cytosolic	cyt_notsig
ENSG00000111530.8	CAND1	2.15157	62.28	cytosolic	cyt_notsig
ENSG00000111596.7	CNOT2	0.1745	42.98	cytosolic	cyt_notsig
ENSG00000111605.12	CPSF6	1.43535	45.285	cytosolic	cyt_notsig
ENSG00000111615.8	KRR1	0.544824	30.285	cytosolic	cyt_notsig
ENSG00000111640.10	GAPDH	0.0295943	3564.88	cytosolic	MitoCarta
ENSG00000111641.6	NOP2	0.156109	83.275	cytosolic	cyt_notsig
ENSG00000111642.10	CHD4	0.417271	82.68	cytosolic	cyt_notsig
ENSG00000111647.8	UHRF1BP1L	0.527148	9.485	cytosolic	cyt_notsig
ENSG00000111666.6	CHPT1	1.95455	83.395	membrane	TMhelix-only
ENSG00000111670.10	GNPTAB	0.320741	14.03	membrane	TMhelix-only
ENSG00000111674.4	ENO2	0.327835	48.805	cytosolic	cyt_notsig
ENSG00000111676.10	ATN1	5.08738	25.75	cytosolic	cyt_notsig
ENSG00000111678.6	C12orf57	0.0187134	347.345	cytosolic	cyt_notsig
ENSG00000111684.6	LPCAT3	7.36761	39.09	membrane	TMhelix-only
ENSG00000111711.5	GOLT1B	1.13224	34.445	membrane	TMhelix-only
ENSG00000111716.8	LDHB	0.359848	1821.6	cytosolic	MitoCarta
ENSG00000111726.8	CMAS	0.0439722	68.225	cytosolic	cyt_notsig
ENSG00000111731.8	C2CD5	0.188273	18.59	cytosolic	cyt_notsig
ENSG00000111880.11	RNGTT	0.837822	16.71	cytosolic	cyt_notsig
ENSG00000111885.5	MAN1A1	13.0519	18.12	membrane	TMhelix-only
ENSG00000111897.6	SERINC1	26.0058	62.39	membrane	SignalP-TM
ENSG00000111906.13	HDDC2	0.0182249	192.045	cytosolic	cyt_notsig
ENSG00000111911.5	HINT3	0.650492	28.44	cytosolic	MitoCarta
ENSG00000111962.7	UST	1.93752	12.645	membrane	TMhelix-only
ENSG00000112039.3	FANCE	0.689655	13.05	cytosolic	cyt_notsig
ENSG00000112062.6	MAPK14	0.677554	28.78	cytosolic	cyt_notsig
ENSG00000112078.9	KCTD20	0.0689085	36.28	cytosolic	cyt_notsig
ENSG00000112081.12	SRSF3	0.0619246	242.23	cytosolic	cyt_notsig
ENSG00000112096.12	SOD2	0.287376	71.335	cytosolic	MitoCarta
ENSG00000112118.13	MCM3	0.687285	184.785	cytosolic	cyt_notsig
ENSG00000112146.12	FBXO9	0.0761325	65.675	cytosolic	cyt_notsig
ENSG00000112149.5	CD83	3.08339	7.135	membrane	SignalP-TM
ENSG00000112245.6	PTP4A1	0.121623	78.11	cytosolic	cyt_notsig
ENSG00000112282.13	MED23	0.977995	8.18	cytosolic	cyt_notsig
ENSG00000112290.8	WASF1	0.443483	46.225	cytosolic	cyt_notsig
ENSG00000112294.8	ALDH5A1	0.800246	16.245	cytosolic	MitoCarta
ENSG00000112305.10	SMAP1	0.809249	17.3	cytosolic	cyt_notsig
ENSG00000112306.7	RPS12	0.00709733	2817.96	cytosolic	cyt_notsig
ENSG00000112308.8	C6orf62	0.16531	39.32	cytosolic	cyt_notsig
ENSG00000112312.5	GMNN	0.21622	127.185	cytosolic	cyt_notsig
ENSG00000112319.13	EYA4	0.352361	14.19	cytosolic	cyt_notsig
ENSG00000112335.10	SNX3	0.817858	103.93	cytosolic	cyt_notsig
ENSG00000112394.12	SLC16A10	14.2333	13.63	membrane	TMhelix-only
ENSG00000112414.10	GPR126	44.773	7.27	membrane	SignalP-TM
ENSG00000112419.10	PHACTR2	0.40858	9.79	cytosolic	cyt_notsig
ENSG00000112541.9	PDE10A	2.10325	5.23	cytosolic	cyt_notsig
ENSG00000112578.5	BYSL	0.153531	48.85	cytosolic	cyt_notsig
ENSG00000112592.8	TBP	0.254453	17.685	cytosolic	cyt_notsig
ENSG00000112640.10	PPP2R5D	0.354513	55.005	cytosolic	cyt_notsig
ENSG00000112655.11	PTK7	7.45222	44.215	membrane	SignalP-TM
ENSG00000112685.9	EXOC2	1.91748	20.6	cytosolic	cyt_notsig
ENSG00000112697.11	TMEM30A	13.0059	38.79	membrane	TMhelix-only
ENSG00000112715.16	VEGFA	0.155666	32.12	membrane	mem_notsig
ENSG00000112742.5	TTK	0.863724	20.84	cytosolic	cyt_notsig
ENSG00000112759.12	SLC29A1	15.626	74.875	membrane	TMhelix-only
ENSG00000112763.11	BTN2A1	0.394432	21.55	membrane	SignalP-TM
ENSG00000112837.12	TBX18	0.358938	13.93	cytosolic	cyt_notsig
ENSG00000112851.10	ERBB2IP	0.281928	17.735	cytosolic	cyt_notsig
ENSG00000112893.5	MAN2A1	6.53188	12.86	membrane	TMhelix-only
ENSG00000112977.11	DAP	0.285831	36.735	cytosolic	cyt_notsig
ENSG00000112984.7	KIF20A	1.15405	47.225	cytosolic	cyt_notsig
ENSG00000112992.12	NNT	0.678733	26.52	cytosolic	TMhelix-only
ENSG00000112996.5	MRPS30	0.380611	44.665	cytosolic	MitoCarta
ENSG00000113013.8	HSPA9	2.87523	176.16	cytosolic	MitoCarta
ENSG00000113048.12	MRPS27	0.104199	81.575	cytosolic	MitoCarta
ENSG00000113083.8	LOX	3.47705	7.19	membrane	SignalP-noTM-only
ENSG00000113141.11	IK	0.774688	61.315	cytosolic	cyt_notsig
ENSG00000113161.11	HMGCR	8.02792	22.92	membrane	TMhelix-only
ENSG00000113194.8	FAF2	2.55282	28.4	membrane	mem_notsig
ENSG00000113296.10	THBS4	4.06386	13.78	membrane	mem_notsig
ENSG00000113300.7	CNOT6	0.127088	27.54	cytosolic	cyt_notsig
ENSG00000113319.7	RASGRF2	4.78723	3.76	cytosolic	cyt_notsig
ENSG00000113328.14	CCNG1	0.0221423	270.975	cytosolic	cyt_notsig
ENSG00000113360.12	DROSHA	0.553191	47	cytosolic	cyt_notsig
ENSG00000113368.7	LMNB1	0.194146	136.495	cytosolic	cyt_notsig
ENSG00000113384.9	GOLPH3	0.110558	36.18	cytosolic	MitoCarta
ENSG00000113387.7	SUB1	0.0504105	208.29	cytosolic	cyt_notsig
ENSG00000113407.9	TARS	0.603822	125.865	cytosolic	MitoCarta
ENSG00000113441.11	LNPEP	26.0787	7.88	membrane	TMhelix-only
ENSG00000113504.15	SLC12A7	7.35931	4.62	membrane	TMhelix-only
ENSG00000113558.14	SKP1	0.0896708	819.665	cytosolic	cyt_notsig
ENSG00000113569.11	NUP155	3.21484	32.35	cytosolic	cyt_notsig
ENSG00000113575.5	PPP2CA	0.86191	81.215	cytosolic	cyt_notsig
ENSG00000113594.5	LIFR	35.7776	6.205	membrane	TMhelix-only
ENSG00000113615.8	SEC24A	2.61097	11.49	cytosolic	cyt_notsig
ENSG00000113621.10	TXNDC15	2.72546	35.04	membrane	SignalP-TM
ENSG00000113643.4	RARS	0.0746199	53.605	cytosolic	MitoCarta
ENSG00000113648.12	H2AFY	0.231988	228.46	cytosolic	cyt_notsig
ENSG00000113649.7	TCERG1	1.82032	55.21	cytosolic	cyt_notsig
ENSG00000113658.12	SMAD5	0.94946	34.23	cytosolic	cyt_notsig
ENSG00000113712.12	CSNK1A1	0.679063	78.785	cytosolic	cyt_notsig
ENSG00000113719.11	ERGIC1	0.366901	64.05	membrane	TMhelix-only
ENSG00000113810.11	SMC4	3.10332	25.94	cytosolic	cyt_notsig
ENSG00000113966.5	ARL6	0.305437	8.185	cytosolic	cyt_notsig
ENSG00000114030.8	KPNA1	0.335831	19.355	cytosolic	cyt_notsig
ENSG00000114054.9	PCCB	0.170213	58.75	cytosolic	SignalP-noTM-only
ENSG00000114126.13	TFDP2	0.218081	25.22	cytosolic	cyt_notsig
ENSG00000114346.9	ECT2	0.501002	24.95	cytosolic	cyt_notsig
ENSG00000114354.8	TFG	0.231893	64.685	cytosolic	cyt_notsig
ENSG00000114391.8	RPL24	0.01088	2711.39	cytosolic	cyt_notsig
ENSG00000114395.6	CYB561D2	0.304878	16.4	membrane	TMhelix-only
ENSG00000114416.13	FXR1	0.0735362	54.395	cytosolic	cyt_notsig
ENSG00000114439.14	BBX	0.534964	13.085	cytosolic	cyt_notsig
ENSG00000114446.4	IFT57	0.294802	32.225	cytosolic	cyt_notsig
ENSG00000114450.5	GNB4	0.522096	26.815	cytosolic	cyt_notsig
ENSG00000114544.11	SLC41A3	6.65111	34.28	membrane	TMhelix-only
ENSG00000114554.7	PLXNA1	20.8806	11.47	membrane	TMhelix-only
ENSG00000114573.5	ATP6V1A	0.989691	24.25	cytosolic	cyt_notsig
ENSG00000114631.10	PODXL2	4.16135	46.98	membrane	SignalP-TM
ENSG00000114646.5	CSPG5	16.3392	9.67	membrane	TMhelix-only
ENSG00000114650.14	SCAP	1.75789	25.03	membrane	TMhelix-only
ENSG00000114686.4	MRPL3	0.860728	151.035	cytosolic	MitoCarta
ENSG00000114742.9	WDR48	0.189514	23.745	cytosolic	cyt_notsig
ENSG00000114770.12	ABCC5	1.03627	12.545	membrane	TMhelix-only
ENSG00000114790.8	ARHGEF26	0.229095	13.095	cytosolic	cyt_notsig
ENSG00000114796.11	KLHL24	1.42857	6.3	cytosolic	cyt_notsig
ENSG00000114850.2	SSR3	7.23404	57.575	membrane	TMhelix-only
ENSG00000114867.15	EIF4G1	1.02979	181.105	cytosolic	cyt_notsig
ENSG00000114902.9	SPCS1	1.10112	161.2	membrane	TMhelix-only
ENSG00000114978.13	MOB1A	2.4439	52.58	cytosolic	cyt_notsig
ENSG00000114999.7	TTL	0.150956	29.81	cytosolic	cyt_notsig
ENSG00000115053.11	NCL	1.28336	434.795	cytosolic	cyt_notsig
ENSG00000115073.6	ACTR1B	0.168036	26.78	cytosolic	cyt_notsig
ENSG00000115084.8	SLC35F5	7.49134	15.885	membrane	TMhelix-only
ENSG00000115091.7	ACTR3	0.296898	63.995	cytosolic	cyt_notsig
ENSG00000115107.15	STEAP3	4.27764	18.585	membrane	TMhelix-only
ENSG00000115170.9	ACVR1	1.15607	4.325	membrane	SignalP-TM
ENSG00000115194.6	SLC30A3	8.24742	4.85	membrane	TMhelix-only
ENSG00000115207.9	GTF3C2	0.0924703	37.85	cytosolic	cyt_notsig
ENSG00000115211.11	EIF2B4	0.627977	23.09	cytosolic	cyt_notsig
ENSG00000115232.9	ITGA4	2.12061	7.545	membrane	SignalP-TM
ENSG00000115233.7	PSMD14	0.833523	65.985	cytosolic	cyt_notsig
ENSG00000115255.6	REEP6	3.49702	6.72	membrane	TMhelix-only
ENSG00000115286.15	NDUFS7	0.129737	146.45	cytosolic	MitoCarta
ENSG00000115307.12	AUP1	2.80075	61.055	membrane	TMhelix-only
ENSG00000115310.13	RTN4	2.69546	61.585	membrane	TMhelix-only
ENSG00000115339.9	GALNT3	1.57512	12.38	membrane	mem_notsig
ENSG00000115364.9	MRPL19	0.184869	35.16	cytosolic	MitoCarta
ENSG00000115365.7	LANCL1	0.843882	42.66	cytosolic	cyt_notsig
ENSG00000115368.5	WDR75	0.270936	20.3	cytosolic	cyt_notsig
ENSG00000115380.14	EFEMP1	6.87554	5.745	membrane	SignalP-noTM-only
ENSG00000115414.14	FN1	20.9359	14.425	membrane	SignalP-noTM-only
ENSG00000115419.8	GLS	0.148588	33.65	cytosolic	MitoCarta
ENSG00000115446.7	UNC50	2.30431	28.425	membrane	TMhelix-only
ENSG00000115457.5	IGFBP2	3.00373	64.42	membrane	mem_notsig
ENSG00000115484.10	CCT4	0.081444	263.985	cytosolic	cyt_notsig
ENSG00000115486.7	GGCX	1.50991	27.485	membrane	mem_notsig
ENSG00000115524.11	SF3B1	0.842105	78.375	cytosolic	cyt_notsig
ENSG00000115657.8	ABCB6	1.07459	7.91	membrane	TMhelix-only
ENSG00000115677.12	HDLBP	2.76417	170.395	cytosolic	cyt_notsig
ENSG00000115685.10	PPP1R7	0.120558	95.39	cytosolic	cyt_notsig
ENSG00000115758.8	ODC1	0.288013	151.035	cytosolic	cyt_notsig
ENSG00000115762.12	PLEKHB2	0.410762	24.345	cytosolic	cyt_notsig
ENSG00000115828.11	QPCT	12.4687	35.97	membrane	SignalP-noTM-only
ENSG00000115866.6	DARS	0.0953213	62.945	cytosolic	cyt_notsig
ENSG00000115875.14	SRSF7	0.22849	280.1	cytosolic	cyt_notsig
ENSG00000115884.6	SDC1	1.44763	17.615	membrane	SignalP-TM
ENSG00000115970.14	THADA	0.553403	9.035	cytosolic	cyt_notsig
ENSG00000116005.7	PCYOX1	3.61592	16.455	membrane	SignalP-noTM-only
ENSG00000116044.11	NFE2L2	1.51316	15.2	cytosolic	cyt_notsig
ENSG00000116106.7	EPHA4	2.71103	8.115	membrane	SignalP-TM
ENSG00000116120.8	FARSB	0.48792	63.535	cytosolic	cyt_notsig
ENSG00000116127.13	ALMS1	4.56432	6.025	cytosolic	cyt_notsig
ENSG00000116133.7	DHCR24	3.19685	81.33	membrane	TMhelix-only
ENSG00000116138.8	DNAJC16	6.39098	5.32	membrane	SignalP-TM
ENSG00000116171.12	SCP2	0.0154416	97.14	cytosolic	MitoCarta
ENSG00000116191.13	RALGPS2	1.29613	22.76	cytosolic	cyt_notsig
ENSG00000116209.7	TMEM59	2.04687	124.825	membrane	SignalP-TM
ENSG00000116221.11	MRPL37	0.561038	173.785	cytosolic	MitoCarta
ENSG00000116237.11	ICMT	1.50441	110.01	membrane	TMhelix-only
ENSG00000116260.12	QSOX1	7.53813	22.95	membrane	SignalP-noTM-only
ENSG00000116266.6	STXBP3	0.563449	20.41	cytosolic	cyt_notsig
ENSG00000116288.8	PARK7	0.0471645	530.06	cytosolic	MitoCarta
ENSG00000116406.14	EDEM3	2.78276	11.14	membrane	mem_notsig
ENSG00000116455.9	WDR77	0.0773885	71.07	cytosolic	cyt_notsig
ENSG00000116459.6	ATP5F1	0.229292	364.165	cytosolic	MitoCarta
ENSG00000116489.8	CAPZA1	0.300731	73.155	cytosolic	cyt_notsig
ENSG00000116521.6	SCAMP3	21.2637	67.58	membrane	TMhelix-only
ENSG00000116539.6	ASH1L	2.34899	5.96	cytosolic	cyt_notsig
ENSG00000116560.6	SFPQ	0.238503	259.955	cytosolic	cyt_notsig
ENSG00000116586.7	LAMTOR2	0.135204	107.245	cytosolic	cyt_notsig
ENSG00000116641.11	DOCK7	1.38348	11.565	cytosolic	cyt_notsig
ENSG00000116649.5	SRM	0.569744	150.945	cytosolic	cyt_notsig
ENSG00000116670.10	MAD2L2	0.155757	115.565	cytosolic	cyt_notsig
ENSG00000116675.11	DNAJC6	1.12523	13.775	cytosolic	cyt_notsig
ENSG00000116685.11	KIAA2013	1.01132	33.125	membrane	TMhelix-only
ENSG00000116698.16	SMG7	0.918318	31.035	cytosolic	cyt_notsig
ENSG00000116729.9	WLS	8.76674	86.235	membrane	TMhelix-only
ENSG00000116731.18	PRDM2	0.351759	9.95	cytosolic	cyt_notsig
ENSG00000116747.8	TROVE2	0.773794	19.385	cytosolic	cyt_notsig
ENSG00000116752.5	BCAS2	0.099269	55.405	cytosolic	cyt_notsig
ENSG00000116754.9	SRSF11	0.0690278	94.165	cytosolic	cyt_notsig
ENSG00000116786.7	PLEKHM2	0.363306	22.02	cytosolic	cyt_notsig
ENSG00000116815.11	CD58	7.23404	11.75	membrane	TMhelix-only
ENSG00000116830.7	TTF2	0.614855	20.33	cytosolic	cyt_notsig
ENSG00000116857.12	TMEM9	0.964838	123.855	membrane	SignalP-TM
ENSG00000116906.7	GNPAT	1.09175	69.155	cytosolic	cyt_notsig
ENSG00000116918.9	TSNAX	0.960291	77.06	cytosolic	cyt_notsig
ENSG00000116957.8	TBCE	0.344324	47.92	cytosolic	cyt_notsig
ENSG00000116962.10	NID1	29.0119	38.76	membrane	SignalP-noTM-only
ENSG00000116984.8	MTR	0.558867	13.42	cytosolic	cyt_notsig
ENSG00000117020.12	AKT3	0.772419	26.54	cytosolic	cyt_notsig
ENSG00000117114.15	LPHN2	4.02865	33.51	membrane	SignalP-TM
ENSG00000117118.5	SDHB	1.08972	214.735	cytosolic	MitoCarta
ENSG00000117122.9	MFAP2	1.76066	18.175	membrane	SignalP-noTM-only
ENSG00000117139.12	KDM5B	0.793651	14.49	cytosolic	cyt_notsig
ENSG00000117143.9	UAP1	0.066896	52.32	cytosolic	cyt_notsig
ENSG00000117153.11	KLHL12	0.598802	21.71	cytosolic	cyt_notsig
ENSG00000117174.6	ZNHIT6	0.466137	18.235	cytosolic	cyt_notsig
ENSG00000117298.10	ECE1	12.0144	18.02	membrane	TMhelix-only
ENSG00000117335.14	CD46	3.96625	51.56	membrane	SignalP-TM
ENSG00000117385.11	LEPRE1	18.0668	22.14	membrane	SignalP-noTM-only
ENSG00000117394.15	SLC2A1	7.27859	29.47	membrane	TMhelix-only
ENSG00000117395.6	EBNA1BP2	0.0885073	112.985	cytosolic	cyt_notsig
ENSG00000117399.9	CDC20	0.0989221	146.58	cytosolic	cyt_notsig
ENSG00000117410.9	ATP6V0B	0.960948	138.405	membrane	TMhelix-only
ENSG00000117411.12	B4GALT2	0.0599201	75.1	cytosolic	TMhelix-only
ENSG00000117448.9	AKR1A1	0.155779	144.435	cytosolic	cyt_notsig
ENSG00000117450.9	PRDX1	0.401318	1275.8	cytosolic	cyt_notsig
ENSG00000117479.8	SLC19A2	1.25764	13.915	membrane	TMhelix-only
ENSG00000117500.8	TMED5	0.211676	44.88	membrane	SignalP-TM
ENSG00000117523.11	PRRC2C	0.852359	49.275	cytosolic	cyt_notsig
ENSG00000117569.14	PTBP2	4.27184	15.45	cytosolic	cyt_notsig
ENSG00000117592.8	PRDX6	0.277249	299.37	cytosolic	MitoCarta
ENSG00000117593.8	DARS2	0.438596	74.1	cytosolic	MitoCarta
ENSG00000117597.13	DIEXF	0.368034	9.51	cytosolic	cyt_notsig
ENSG00000117620.8	SLC35A3	2.27165	10.565	membrane	TMhelix-only
ENSG00000117632.16	STMN1	0.232867	648.44	cytosolic	cyt_notsig
ENSG00000117724.8	CENPF	2.158	25.95	cytosolic	cyt_notsig
ENSG00000117748.5	RPA2	0.0188902	105.875	cytosolic	cyt_notsig
ENSG00000117862.7	TXNDC12	1.43359	55.455	membrane	SignalP-TM
ENSG00000117868.11	ESYT2	4.66887	34.805	membrane	TMhelix-only
ENSG00000117899.6	MESDC2	3.61412	17.985	membrane	SignalP-noTM-only
ENSG00000117906.9	RCN2	0.368779	147.785	membrane	SignalP-noTM-only
ENSG00000118193.7	KIF14	1.2024	4.99	cytosolic	cyt_notsig
ENSG00000118217.5	ATF6	18.3816	9.33	membrane	mem_notsig
ENSG00000118257.12	NRP2	5.36232	6.9	membrane	SignalP-TM
ENSG00000118402.5	ELOVL4	9.49264	18.33	membrane	TMhelix-only
ENSG00000118418.10	HMGN3	0.0388689	154.365	cytosolic	cyt_notsig
ENSG00000118705.12	RPN2	4.88662	155.015	membrane	SignalP-TM
ENSG00000118816.5	CCNI	0.709488	105.71	cytosolic	cyt_notsig
ENSG00000118873.11	RAB3GAP2	0.529381	9.445	cytosolic	cyt_notsig
ENSG00000118922.12	KLF12	5.37109	5.12	cytosolic	cyt_notsig
ENSG00000118939.13	UCHL3	0.160969	65.23	cytosolic	cyt_notsig
ENSG00000118965.10	WDR35	0.958904	7.3	cytosolic	cyt_notsig
ENSG00000118971.3	CCND2	1.29328	23.97	cytosolic	cyt_notsig
ENSG00000119048.3	UBE2B	0.225598	66.49	cytosolic	cyt_notsig
ENSG00000119203.9	CPSF3	2.56338	35.305	cytosolic	cyt_notsig
ENSG00000119285.6	HEATR1	0.291772	25.705	cytosolic	cyt_notsig
ENSG00000119314.11	PTBP3	1.92503	19.74	cytosolic	cyt_notsig
ENSG00000119318.8	RAD23B	0.288896	107.305	cytosolic	cyt_notsig
ENSG00000119333.7	WDR34	0.139147	64.68	cytosolic	cyt_notsig
ENSG00000119335.12	SET	0.0182181	631.24	cytosolic	cyt_notsig
ENSG00000119383.15	PPP2R4	0.100032	109.965	cytosolic	cyt_notsig
ENSG00000119396.6	RAB14	0.303828	24.685	cytosolic	cyt_notsig
ENSG00000119487.12	MAPKAP1	0.164619	39.485	cytosolic	cyt_notsig
ENSG00000119537.11	KDSR	1.72828	20.83	membrane	SignalP-TM
ENSG00000119541.5	VPS4B	1.1465	15.7	cytosolic	cyt_notsig
ENSG00000119596.13	YLPM1	0.615213	17.88	cytosolic	cyt_notsig
ENSG00000119673.10	ACOT2	0.407396	15.955	cytosolic	MitoCarta
ENSG00000119705.5	SLIRP	0.0252305	475.615	cytosolic	MitoCarta
ENSG00000119707.9	RBM25	0.540774	23.115	cytosolic	cyt_notsig
ENSG00000119777.14	TMEM214	0.902132	18.29	membrane	mem_notsig
ENSG00000119801.8	YPEL5	0.343643	13.095	cytosolic	cyt_notsig
ENSG00000119812.14	FAM98A	0.114635	65.425	cytosolic	cyt_notsig
ENSG00000119820.6	YIPF4	15.5955	22.795	membrane	mem_notsig
ENSG00000119844.10	AFTPH	0.75979	8.555	cytosolic	cyt_notsig
ENSG00000119888.6	EPCAM	4.19248	58.915	membrane	SignalP-TM
ENSG00000119912.11	IDE	0.568012	16.725	cytosolic	MitoCarta
ENSG00000119929.8	CUTC	0.110898	67.63	cytosolic	cyt_notsig
ENSG00000119946.9	CNNM1	1.16906	11.12	membrane	mem_notsig
ENSG00000119977.16	TCTN3	4.12895	31.485	membrane	SignalP-TM
ENSG00000120008.11	WDR11	0.268938	33.465	cytosolic	cyt_notsig
ENSG00000120053.9	GOT1	0.597907	53.52	cytosolic	cyt_notsig
ENSG00000120057.4	SFRP5	7.30337	1.78	membrane	SignalP-noTM-only
ENSG00000120256.5	LRP11	1.6015	34.655	membrane	SignalP-TM
ENSG00000120333.4	MRPS14	0.312361	44.82	cytosolic	MitoCarta
ENSG00000120438.7	TCP1	0.282557	258.355	cytosolic	cyt_notsig
ENSG00000120526.6	NUDCD1	2.71639	10.86	cytosolic	cyt_notsig
ENSG00000120539.10	MASTL	0.70518	18.435	cytosolic	cyt_notsig
ENSG00000120685.15	PROSER1	2.6293	34.61	cytosolic	cyt_notsig
ENSG00000120694.15	HSPH1	0.408308	28.165	cytosolic	cyt_notsig
ENSG00000120709.6	FAM53C	0.263407	47.455	cytosolic	cyt_notsig
ENSG00000120725.8	SIL1	4.0395	16.71	membrane	SignalP-TM
ENSG00000120727.8	PAIP2	0.114933	182.715	cytosolic	cyt_notsig
ENSG00000120742.6	SERP1	0.0588235	42.5	cytosolic	TailAnchored
ENSG00000120802.9	TMPO	2.00643	149.27	cytosolic	TailAnchored
ENSG00000120820.8	GLT8D2	5.29851	6.7	membrane	SignalP-TM
ENSG00000120885.15	CLU	5.17163	110.41	membrane	mem_notsig
ENSG00000120889.8	TNFRSF10B	0.126777	74.935	membrane	TMhelix-only
ENSG00000120896.9	SORBS3	0.597672	63.58	cytosolic	cyt_notsig
ENSG00000120942.9	UBIAD1	0.795756	20.735	membrane	TMhelix-only
ENSG00000120948.11	TARDBP	0.175164	162.705	cytosolic	cyt_notsig
ENSG00000121039.5	RDH10	0.719697	13.2	membrane	TMhelix-only
ENSG00000121057.8	AKAP1	0.405765	35.735	membrane	TMhelix-only
ENSG00000121064.8	SCPEP1	2.59259	28.35	membrane	SignalP-noTM-only
ENSG00000121073.9	SLC35B1	2.44116	45.675	membrane	TMhelix-only
ENSG00000121152.5	NCAPH	0.158709	37.805	cytosolic	cyt_notsig
ENSG00000121210.11	KIAA0922	5.09021	7.76	membrane	mem_notsig
ENSG00000121390.13	PSPC1	0.162999	36.81	cytosolic	cyt_notsig
ENSG00000121579.8	NAA50	0.0537374	93.045	cytosolic	cyt_notsig
ENSG00000121691.4	CAT	0.33557	17.88	cytosolic	MitoCarta
ENSG00000121741.12	ZMYM2	0.975754	16.91	cytosolic	cyt_notsig
ENSG00000121749.11	TBC1D15	0.849421	25.9	cytosolic	cyt_notsig
ENSG00000121753.8	BAI2	0.633179	11.845	membrane	mem_notsig
ENSG00000121774.13	KHDRBS1	0.426873	125.33	cytosolic	cyt_notsig
ENSG00000121892.10	PDS5A	0.253058	23.71	cytosolic	cyt_notsig
ENSG00000121940.11	CLCC1	0.870925	22.39	membrane	SignalP-TM
ENSG00000121966.6	CXCR4	0.561798	7.12	membrane	TMhelix-only
ENSG00000122008.11	POLK	2.00535	7.48	cytosolic	cyt_notsig
ENSG00000122140.6	MRPS2	0.0847389	123.91	cytosolic	MitoCarta
ENSG00000122218.10	COPA	0.294374	45.86	cytosolic	cyt_notsig
ENSG00000122257.14	RBBP6	0.217517	34.48	cytosolic	cyt_notsig
ENSG00000122359.13	ANXA11	0.200044	44.99	cytosolic	cyt_notsig
ENSG00000122406.8	RPL5	0.0528129	2915.95	cytosolic	cyt_notsig
ENSG00000122566.16	HNRNPA2B1	0.170919	1658.68	cytosolic	cyt_notsig
ENSG00000122591.7	FAM126A	1.47194	16.305	cytosolic	cyt_notsig
ENSG00000122642.6	FKBP9	4.08907	24.7	membrane	SignalP-noTM-only
ENSG00000122643.14	NT5C3A	0.703823	26.285	membrane	TMhelix-only
ENSG00000122692.7	SMU1	0.781668	46.695	cytosolic	cyt_notsig
ENSG00000122729.14	ACO1	1.78483	10.085	cytosolic	MitoCarta
ENSG00000122778.5	KIAA1549	10.4972	4.525	membrane	TMhelix-only
ENSG00000122779.12	TRIM24	8.34857	8.205	cytosolic	cyt_notsig
ENSG00000122861.11	PLAU	0.923077	1.625	membrane	SignalP-noTM-only
ENSG00000122870.7	BICC1	1.09223	4.12	cytosolic	cyt_notsig
ENSG00000122882.6	ECD	0.30003	16.665	cytosolic	cyt_notsig
ENSG00000122884.8	P4HA1	8.56777	19.55	membrane	SignalP-noTM-only
ENSG00000122952.12	ZWINT	0.0393283	127.135	cytosolic	cyt_notsig
ENSG00000122966.9	CIT	0.516796	9.675	cytosolic	cyt_notsig
ENSG00000123106.6	CCDC91	3.79447	12.65	cytosolic	cyt_notsig
ENSG00000123131.8	PRDX4	3.32608	395.21	membrane	SignalP-noTM-only
ENSG00000123136.10	DDX39A	0.364751	137.08	cytosolic	cyt_notsig
ENSG00000123143.8	PKN1	0.0957167	83.58	cytosolic	cyt_notsig
ENSG00000123146.15	CD97	18.0538	20.245	membrane	SignalP-TM
ENSG00000123178.10	SPRYD7	0.329272	15.185	cytosolic	cyt_notsig
ENSG00000123179.9	EBPL	0.3627	128.205	membrane	TMhelix-only
ENSG00000123200.12	ZC3H13	27.8431	14.025	cytosolic	cyt_notsig
ENSG00000123213.18	NLN	0.574581	21.755	cytosolic	MitoCarta
ENSG00000123219.8	CENPK	0.254939	31.38	cytosolic	cyt_notsig
ENSG00000123297.12	TSFM	0.121281	70.085	cytosolic	MitoCarta
ENSG00000123352.13	SPATS2	1.76358	20.98	cytosolic	cyt_notsig
ENSG00000123374.6	CDK2	0.190207	81.49	cytosolic	cyt_notsig
ENSG00000123416.11	TUBA1B	0.917617	1995.93	cytosolic	cyt_notsig
ENSG00000123575.8	FAM199X	0.301689	24.86	cytosolic	cyt_notsig
ENSG00000123600.14	METTL8	0.644077	17.855	cytosolic	MitoCarta
ENSG00000123643.8	SLC36A1	1.43198	4.19	membrane	TMhelix-only
ENSG00000123892.7	RAB38	0.669643	15.68	cytosolic	cyt_notsig
ENSG00000123908.7	AGO2	1.62947	14.115	cytosolic	cyt_notsig
ENSG00000123983.9	ACSL3	5.6754	69.07	membrane	mem_notsig
ENSG00000123989.9	CHPF	1.43713	8.35	membrane	mem_notsig
ENSG00000124067.12	SLC12A4	4.5977	5.655	membrane	TMhelix-only
ENSG00000124145.5	SDC4	0.359066	22.28	membrane	SignalP-TM
ENSG00000124155.12	PIGT	4.31847	42.955	membrane	SignalP-TM
ENSG00000124181.10	PLCG1	1.0307	46.085	cytosolic	cyt_notsig
ENSG00000124193.10	SRSF6	0.459623	78.325	cytosolic	cyt_notsig
ENSG00000124207.12	CSE1L	1.20854	143.975	cytosolic	cyt_notsig
ENSG00000124214.15	STAU1	0.0441808	79.22	cytosolic	cyt_notsig
ENSG00000124228.10	DDX27	0.101966	34.325	cytosolic	cyt_notsig
ENSG00000124275.10	MTRR	0.562967	40.855	cytosolic	cyt_notsig
ENSG00000124380.6	SNRNP27	0.516267	51.33	cytosolic	cyt_notsig
ENSG00000124422.7	USP22	0.55473	100.95	cytosolic	cyt_notsig
ENSG00000124486.8	USP9X	1.39373	27.265	cytosolic	cyt_notsig
ENSG00000124508.12	BTN2A2	0.873108	17.18	membrane	SignalP-TM
ENSG00000124562.5	SNRPC	0.761165	346.18	cytosolic	cyt_notsig
ENSG00000124570.13	SERPINB6	0.0754774	66.245	cytosolic	cyt_notsig
ENSG00000124571.13	XPO5	1.77892	48.625	cytosolic	cyt_notsig
ENSG00000124574.10	ABCC10	3.72195	9.135	membrane	TMhelix-only
ENSG00000124702.13	KLHDC3	0.488821	124.79	cytosolic	cyt_notsig
ENSG00000124733.3	MEA1	0.0326584	91.86	cytosolic	cyt_notsig
ENSG00000124762.9	CDKN1A	0.373932	28.08	cytosolic	cyt_notsig
ENSG00000124767.6	GLO1	0.420643	433.86	cytosolic	cyt_notsig
ENSG00000124783.8	SSR1	6.97711	63.78	membrane	SignalP-TM
ENSG00000124789.7	NUP153	3.7639	40.915	cytosolic	cyt_notsig
ENSG00000124795.10	DEK	0.264184	119.235	cytosolic	cyt_notsig
ENSG00000124831.14	LRRFIP1	0.0770861	25.945	cytosolic	cyt_notsig
ENSG00000125037.8	EMC3	1.92567	77.895	membrane	TMhelix-only
ENSG00000125107.12	CNOT1	0.426454	147.73	cytosolic	cyt_notsig
ENSG00000125124.7	BBS2	0.15021	49.93	cytosolic	cyt_notsig
ENSG00000125166.8	GOT2	0.117079	200.72	cytosolic	MitoCarta
ENSG00000125247.11	TMTC4	4.86498	24.255	membrane	TMhelix-only
ENSG00000125249.6	RAP2A	0.151172	19.845	cytosolic	cyt_notsig
ENSG00000125257.9	ABCC4	7.70925	15.89	membrane	TMhelix-only
ENSG00000125304.8	TM9SF2	28.2975	58.68	membrane	SignalP-TM
ENSG00000125354.18	2006-09-01	0.433071	25.4	cytosolic	cyt_notsig
ENSG00000125355.11	TMEM255A	10.3004	9.32	membrane	TMhelix-only
ENSG00000125356.6	NDUFA1	0.0251487	337.99	cytosolic	TMhelix-only
ENSG00000125375.10	ATP5S	0.211864	16.52	cytosolic	MitoCarta
ENSG00000125450.6	NUP85	0.304102	70.7	cytosolic	cyt_notsig
ENSG00000125459.10	MSTO1	1.06774	28.565	cytosolic	cyt_notsig
ENSG00000125534.5	PPDPF	0.103578	159.3	cytosolic	cyt_notsig
ENSG00000125656.4	CLPP	0.0578063	103.795	cytosolic	MitoCarta
ENSG00000125676.15	THOC2	0.882307	31.735	cytosolic	cyt_notsig
ENSG00000125686.7	MED1	2.18268	35.965	cytosolic	cyt_notsig
ENSG00000125691.8	RPL23	0.0264248	4711.48	cytosolic	cyt_notsig
ENSG00000125744.7	RTN2	6.18773	9.535	membrane	TMhelix-only
ENSG00000125755.14	SYMPK	0.19556	43.465	cytosolic	cyt_notsig
ENSG00000125818.13	PSMF1	0.396499	66.835	cytosolic	cyt_notsig
ENSG00000125827.4	TMX4	7.37343	14.715	membrane	SignalP-TM
ENSG00000125868.11	DSTN	0.0478515	156.735	cytosolic	cyt_notsig
ENSG00000125870.6	SNRPB2	0.158287	53.7	cytosolic	cyt_notsig
ENSG00000125871.9	MGME1	0.502614	24.87	cytosolic	MitoCarta
ENSG00000125912.6	NCLN	3.23887	44.46	membrane	TailAnchored
ENSG00000125944.14	HNRNPR	0.484529	203.29	cytosolic	cyt_notsig
ENSG00000125970.7	RALY	0.054679	128.02	cytosolic	cyt_notsig
ENSG00000125971.12	DYNLRB1	0.824984	285.46	cytosolic	cyt_notsig
ENSG00000125977.6	EIF2S2	0.107072	98.065	cytosolic	cyt_notsig
ENSG00000125991.14	ERGIC3	0.990223	280.24	membrane	TMhelix-only
ENSG00000126067.7	PSMB2	0.0977351	117.665	cytosolic	cyt_notsig
ENSG00000126088.8	UROD	0.0514668	126.295	cytosolic	cyt_notsig
ENSG00000126214.16	KLC1	0.15953	59.55	cytosolic	cyt_notsig
ENSG00000126216.8	TUBGCP3	0.381251	22.295	cytosolic	cyt_notsig
ENSG00000126247.6	CAPNS1	0.0685114	394.095	cytosolic	cyt_notsig
ENSG00000126254.7	RBM42	0.411492	132.445	cytosolic	cyt_notsig
ENSG00000126261.8	UBA2	0.149416	428.335	cytosolic	cyt_notsig
ENSG00000126453.5	BCL2L12	0.331716	81.395	cytosolic	cyt_notsig
ENSG00000126457.16	PRMT1	0.236369	408.26	cytosolic	cyt_notsig
ENSG00000126602.6	TRAP1	0.248259	257.795	cytosolic	MitoCarta
ENSG00000126653.11	NSRP1	0.17001	14.705	cytosolic	cyt_notsig
ENSG00000126746.13	ZNF384	0.132256	34.025	cytosolic	cyt_notsig
ENSG00000126756.7	UXT	0.0771208	233.4	cytosolic	cyt_notsig
ENSG00000126777.13	KTN1	1.6323	23.28	membrane	TMhelix-only
ENSG00000126821.7	SGPP1	5.84139	12.925	membrane	TMhelix-only
ENSG00000126878.8	AIF1L	0.111782	67.095	cytosolic	cyt_notsig
ENSG00000126883.12	NUP214	1.49573	16.38	cytosolic	cyt_notsig
ENSG00000126934.9	MAP2K2	0.0766754	97.815	cytosolic	cyt_notsig
ENSG00000126945.8	HNRNPH2	0.117962	46.625	cytosolic	cyt_notsig
ENSG00000127022.10	CANX	7.14609	275.885	membrane	SignalP-TM
ENSG00000127419.12	TMEM175	7.56501	6.345	membrane	TMhelix-only
ENSG00000127445.9	PIN1	0.0647354	154.475	cytosolic	cyt_notsig
ENSG00000127463.9	EMC1	51.0905	21.55	membrane	SignalP-noTM-only
ENSG00000127481.10	UBR4	1.43498	55.75	cytosolic	cyt_notsig
ENSG00000127616.13	SMARCA4	0.524554	89.6	cytosolic	cyt_notsig
ENSG00000127837.5	AAMP	0.0311311	144.55	cytosolic	cyt_notsig
ENSG00000127884.4	ECHS1	0.232558	131.15	cytosolic	MitoCarta
ENSG00000127922.5	SHFM1	0.0138679	648.98	cytosolic	cyt_notsig
ENSG00000127948.9	POR	1.44322	26.33	membrane	TMhelix-only
ENSG00000127990.11	SGCE	1.34685	36.01	membrane	TMhelix-only
ENSG00000128011.4	LRFN1	0.510762	13.705	membrane	SignalP-TM
ENSG00000128039.6	SRD5A3	15.1487	10.76	membrane	TMhelix-only
ENSG00000128050.4	PAICS	0.11354	264.225	cytosolic	MitoCarta
ENSG00000128059.4	PPAT	0.410621	36.53	cytosolic	cyt_notsig
ENSG00000128228.4	SDF2L1	0.152111	39.445	membrane	SignalP-TM
ENSG00000128272.10	ATF4	0.00862999	579.375	cytosolic	cyt_notsig
ENSG00000128512.15	DOCK4	0.338983	10.325	cytosolic	cyt_notsig
ENSG00000128567.12	PODXL	7.54527	19.88	membrane	SignalP-TM
ENSG00000128573.18	FOXP2	1.70604	3.81	cytosolic	cyt_notsig
ENSG00000128602.5	SMO	0.340754	22.01	membrane	SignalP-TM
ENSG00000128641.13	MYO1B	0.598355	20.055	cytosolic	cyt_notsig
ENSG00000128699.9	ORMDL1	4.35416	34.335	membrane	TMhelix-only
ENSG00000128708.8	HAT1	0.757074	52.835	cytosolic	cyt_notsig
ENSG00000128791.7	TWSG1	3.21143	26.935	membrane	SignalP-noTM-only
ENSG00000128918.10	ALDH1A2	0.080469	86.99	cytosolic	cyt_notsig
ENSG00000128951.9	DUT	0.0170729	117.145	cytosolic	MitoCarta
ENSG00000128989.6	ARPP19	0.0786449	82.65	cytosolic	cyt_notsig
ENSG00000129038.11	LOXL1	0.448796	12.255	membrane	mem_notsig
ENSG00000129071.5	MBD4	0.271862	11.035	cytosolic	cyt_notsig
ENSG00000129083.8	COPB1	0.321322	43.57	cytosolic	cyt_notsig
ENSG00000129084.13	PSMA1	0.219034	203.165	cytosolic	cyt_notsig
ENSG00000129103.13	SUMF2	0.106864	60.825	membrane	SignalP-TM
ENSG00000129128.8	SPCS3	1.29174	36.385	membrane	TMhelix-only
ENSG00000129219.9	PLD2	1.63043	5.52	cytosolic	cyt_notsig
ENSG00000129244.4	ATP1B2	2.57732	2.91	membrane	TMhelix-only
ENSG00000129245.7	FXR2	0.442569	48.58	cytosolic	cyt_notsig
ENSG00000129250.7	KIF1C	0.0989664	45.47	cytosolic	cyt_notsig
ENSG00000129255.10	MPDU1	0.950709	102.555	membrane	TMhelix-only
ENSG00000129351.13	ILF3	0.514337	194.425	cytosolic	cyt_notsig
ENSG00000129353.10	SLC44A2	25.8874	23.1	membrane	TMhelix-only
ENSG00000129484.9	PARP2	0.201572	24.805	cytosolic	cyt_notsig
ENSG00000129562.6	DAD1	0.948619	205.035	membrane	TMhelix-only
ENSG00000129625.8	REEP5	0.955911	51.26	membrane	TMhelix-only
ENSG00000129636.8	ITFG1	10.6009	23.63	membrane	SignalP-TM
ENSG00000129680.11	MAP7D3	0.970874	8.755	cytosolic	cyt_notsig
ENSG00000129810.10	SGOL1	0.391102	20.455	cytosolic	cyt_notsig
ENSG00000130024.10	PHF10	0.0866658	80.77	cytosolic	cyt_notsig
ENSG00000130066.12	SAT1	0.063294	560.875	cytosolic	cyt_notsig
ENSG00000130119.11	GNL3L	0.237869	21.02	cytosolic	cyt_notsig
ENSG00000130175.5	PRKCSH	4.57423	177.735	membrane	SignalP-noTM-only
ENSG00000130202.5	PVRL2	3.99882	50.64	membrane	SignalP-TM
ENSG00000130227.12	XPO7	4.08432	56.925	cytosolic	cyt_notsig
ENSG00000130255.8	RPL36	0.0572262	3031.83	cytosolic	cyt_notsig
ENSG00000130294.10	KIF1A	4.4493	43.49	cytosolic	cyt_notsig
ENSG00000130303.8	BST2	0.440893	18.145	membrane	TMhelix-only
ENSG00000130309.6	COLGALT1	16.0184	48.85	membrane	SignalP-noTM-only
ENSG00000130311.6	DDA1	0.1893	50.185	cytosolic	cyt_notsig
ENSG00000130313.2	PGLS	0.343525	58.22	cytosolic	cyt_notsig
ENSG00000130332.10	LSM7	0.0252717	435.27	cytosolic	cyt_notsig
ENSG00000130382.7	MLLT1	2.66864	13.49	cytosolic	cyt_notsig
ENSG00000130402.7	ACTN4	0.888018	130.065	cytosolic	cyt_notsig
ENSG00000130414.7	NDUFA10	0.131314	121.845	cytosolic	MitoCarta
ENSG00000130508.6	PXDN	4.36491	11.455	membrane	SignalP-TM
ENSG00000130520.6	LSM4	0.0513842	389.225	cytosolic	cyt_notsig
ENSG00000130635.11	COL5A1	6.80556	3.6	cytosolic	SignalP-noTM-only
ENSG00000130638.11	ATXN10	0.464486	77.505	cytosolic	cyt_notsig
ENSG00000130669.13	PAK4	0.206509	60.53	cytosolic	cyt_notsig
ENSG00000130702.9	LAMA5	4.73358	20.175	membrane	mem_notsig
ENSG00000130706.8	ADRM1	0.0358749	181.185	cytosolic	cyt_notsig
ENSG00000130707.13	ASS1	0.0598892	133.58	cytosolic	cyt_notsig
ENSG00000130714.11	POMT1	12.6018	34.995	membrane	TMhelix-only
ENSG00000130725.3	UBE2M	0.43841	117.47	cytosolic	cyt_notsig
ENSG00000130726.7	TRIM28	0.395156	390.985	cytosolic	cyt_notsig
ENSG00000130731.11	C16orf13	0.0447361	134.12	cytosolic	cyt_notsig
ENSG00000130733.6	YIPF2	4.01664	34.855	membrane	TMhelix-only
ENSG00000130734.5	ATG4D	0.155548	28.93	cytosolic	cyt_notsig
ENSG00000130741.6	EIF2S3	0.10638	197.405	cytosolic	cyt_notsig
ENSG00000130764.5	LRRC47	0.0668513	52.355	cytosolic	cyt_notsig
ENSG00000130766.4	SESN2	0.300702	14.965	cytosolic	cyt_notsig
ENSG00000130768.10	SMPDL3B	2.15128	7.205	membrane	SignalP-noTM-only
ENSG00000130816.10	DNMT1	0.199782	110.12	cytosolic	cyt_notsig
ENSG00000130826.11	DKC1	0.3347	106.065	cytosolic	cyt_notsig
ENSG00000130827.5	PLXNA3	4.73773	5.91	membrane	SignalP-noTM-only
ENSG00000130856.11	ZNF236	1.23735	4.445	cytosolic	cyt_notsig
ENSG00000130935.5	NOL11	0.667557	52.43	cytosolic	cyt_notsig
ENSG00000130939.14	UBE4B	0.891061	17.395	cytosolic	cyt_notsig
ENSG00000131043.7	AAR2	0.168481	38.58	cytosolic	cyt_notsig
ENSG00000131067.12	GGT7	7.87954	12.12	membrane	TMhelix-only
ENSG00000131094.3	C1QL1	6.71141	5.215	membrane	SignalP-noTM-only
ENSG00000131116.7	ZNF428	0.345379	78.175	cytosolic	cyt_notsig
ENSG00000131148.4	EMC8	0.113507	35.24	cytosolic	cyt_notsig
ENSG00000131149.13	GSE1	0.333056	18.015	cytosolic	cyt_notsig
ENSG00000131153.4	GINS2	0.737145	27.81	cytosolic	cyt_notsig
ENSG00000131236.12	CAP1	0.0549753	109.14	cytosolic	cyt_notsig
ENSG00000131238.12	PPT1	2.33456	79.03	membrane	SignalP-noTM-only
ENSG00000131242.11	RAB11FIP4	0.712329	9.125	cytosolic	cyt_notsig
ENSG00000131263.8	RLIM	0.957354	34.47	cytosolic	cyt_notsig
ENSG00000131375.5	CAPN7	0.206697	24.19	cytosolic	cyt_notsig
ENSG00000131389.12	SLC6A6	6.43432	16.785	membrane	TMhelix-only
ENSG00000131437.11	KIF3A	0.597015	13.4	cytosolic	cyt_notsig
ENSG00000131462.3	TUBG1	0.295985	116.56	cytosolic	cyt_notsig
ENSG00000131469.8	RPL27	0.0152294	6467.73	cytosolic	cyt_notsig
ENSG00000131473.12	ACLY	0.919967	137.505	cytosolic	MitoCarta
ENSG00000131504.11	DIAPH1	0.231314	34.585	membrane	mem_notsig
ENSG00000131507.9	NDFIP1	5.66404	46.345	membrane	SignalP-TM
ENSG00000131508.11	UBE2D2	1.12111	97.225	cytosolic	cyt_notsig
ENSG00000131558.10	EXOC4	0.598053	35.95	cytosolic	cyt_notsig
ENSG00000131591.13	C1orf159	0.60241	14.11	membrane	SignalP-TM
ENSG00000131652.9	THOC6	0.0796622	62.765	cytosolic	cyt_notsig
ENSG00000131711.10	MAP1B	10.4129	13.925	cytosolic	cyt_notsig
ENSG00000131724.6	IL13RA1	5.04157	18.645	membrane	SignalP-TM
ENSG00000131747.10	TOP2A	2.74163	93.375	cytosolic	cyt_notsig
ENSG00000131748.11	STARD3	2.27273	32.34	membrane	TMhelix-only
ENSG00000131828.9	PDHA1	0.044288	214.505	cytosolic	MitoCarta
ENSG00000131871.10	VIMP	0.606607	60.995	membrane	TMhelix-only
ENSG00000131876.12	SNRPA1	0.0978128	184.025	cytosolic	cyt_notsig
ENSG00000131966.9	ACTR10	0.153571	39.07	cytosolic	cyt_notsig
ENSG00000132024.13	CC2D1A	0.181077	22.09	cytosolic	cyt_notsig
ENSG00000132128.12	LRRC41	0.450601	59.92	cytosolic	cyt_notsig
ENSG00000132142.15	ACACA	0.258863	44.425	cytosolic	MitoCarta
ENSG00000132153.10	DHX30	0.117075	55.52	cytosolic	MitoCarta
ENSG00000132170.15	PPARG	1.78535	24.645	cytosolic	cyt_notsig
ENSG00000132182.7	NUP210	29.1824	48.865	membrane	SignalP-TM
ENSG00000132300.14	PTCD3	0.539862	39.825	cytosolic	MitoCarta
ENSG00000132305.16	IMMT	0.920974	50.49	cytosolic	MitoCarta
ENSG00000132323.4	ILKAP	0.054603	45.785	cytosolic	cyt_notsig
ENSG00000132330.12	SCLY	0.181901	32.985	cytosolic	cyt_notsig
ENSG00000132341.7	RAN	0.0183205	1282.71	cytosolic	cyt_notsig
ENSG00000132356.7	PRKAA1	0.800915	26.22	cytosolic	cyt_notsig
ENSG00000132361.12	CLUH	0.655077	39.69	cytosolic	cyt_notsig
ENSG00000132376.15	INPP5K	0.397088	15.11	cytosolic	cyt_notsig
ENSG00000132382.10	MYBBP1A	0.121916	69.72	cytosolic	cyt_notsig
ENSG00000132383.7	RPA1	0.243735	65.645	cytosolic	cyt_notsig
ENSG00000132386.6	SERPINF1	7.43308	20.92	membrane	SignalP-noTM-only
ENSG00000132424.10	PNISR	0.123609	32.36	cytosolic	cyt_notsig
ENSG00000132434.5	LANCL2	0.685976	6.56	cytosolic	cyt_notsig
ENSG00000132463.9	GRSF1	0.0725514	62.025	cytosolic	MitoCarta
ENSG00000132466.13	ANKRD17	1.23623	18.605	cytosolic	cyt_notsig
ENSG00000132471.7	WBP2	0.461209	60.71	cytosolic	cyt_notsig
ENSG00000132475.4	H3F3B	0.019573	357.635	cytosolic	cyt_notsig
ENSG00000132485.8	ZRANB2	0.309644	66.205	cytosolic	cyt_notsig
ENSG00000132591.7	ERAL1	0.16343	104.02	cytosolic	MitoCarta
ENSG00000132600.12	PRMT7	0.135563	33.195	cytosolic	cyt_notsig
ENSG00000132612.14	VPS4A	0.645939	58.055	cytosolic	cyt_notsig
ENSG00000132613.10	MTSS1L	0.562016	25.8	cytosolic	cyt_notsig
ENSG00000132646.6	PCNA	0.260068	396.05	cytosolic	cyt_notsig
ENSG00000132670.16	PTPRA	0.156794	28.7	membrane	SignalP-TM
ENSG00000132780.12	NASP	0.0185334	323.74	cytosolic	cyt_notsig
ENSG00000132792.14	CTNNBL1	0.249851	42.025	cytosolic	cyt_notsig
ENSG00000132824.9	SERINC3	17.8957	39.395	membrane	SignalP-TM
ENSG00000132842.9	AP3B1	0.875034	18.285	cytosolic	cyt_notsig
ENSG00000132912.8	DCTN4	0.139635	46.55	cytosolic	cyt_notsig
ENSG00000132953.12	XPO4	0.385154	14.28	cytosolic	cyt_notsig
ENSG00000132963.7	POMP	0.247816	119.04	cytosolic	cyt_notsig
ENSG00000132970.8	WASF3	0.351101	15.665	cytosolic	cyt_notsig
ENSG00000133026.8	MYH10	0.625686	45.55	cytosolic	cyt_notsig
ENSG00000133027.13	PEMT	2.00382	47.16	membrane	TMhelix-only
ENSG00000133028.6	SCO1	0.332452	58.655	cytosolic	MitoCarta
ENSG00000133065.6	SLC41A1	1.78042	21.905	membrane	TMhelix-only
ENSG00000133112.12	TPT1	0.00977413	2353.15	cytosolic	cyt_notsig
ENSG00000133119.8	RFC3	0.0510228	107.795	cytosolic	cyt_notsig
ENSG00000133135.9	RNF128	8.94819	6.37	membrane	SignalP-TM
ENSG00000133195.7	SLC39A11	1.11881	9.385	membrane	TMhelix-only
ENSG00000133216.12	EPHB2	1.5124	8.265	membrane	SignalP-TM
ENSG00000133226.12	SRRM1	3.01978	72.025	cytosolic	cyt_notsig
ENSG00000133243.4	BTBD2	0.193085	82.865	cytosolic	cyt_notsig
ENSG00000133318.9	RTN3	7.11942	102.115	membrane	TMhelix-only
ENSG00000133422.8	MORC2	0.587659	20.42	cytosolic	cyt_notsig
ENSG00000133424.16	LARGE	1.76211	9.08	membrane	TMhelix-only
ENSG00000133612.14	AGAP3	0.0706464	70.775	cytosolic	cyt_notsig
ENSG00000133627.13	ACTR3B	6.0872	17.66	cytosolic	cyt_notsig
ENSG00000133657.10	ATP13A3	1.83008	56.555	membrane	TMhelix-only
ENSG00000133678.9	TMEM254	0.916996	31.625	membrane	TMhelix-only
ENSG00000133687.11	TMTC1	0.807175	11.15	membrane	TMhelix-only
ENSG00000133706.13	LARS	0.649381	107.025	cytosolic	cyt_notsig
ENSG00000133812.10	SBF2	0.814249	9.825	cytosolic	cyt_notsig
ENSG00000133835.10	HSD17B4	0.183831	125.115	cytosolic	MitoCarta
ENSG00000133872.9	TMEM66	10.3085	91.09	membrane	SignalP-TM
ENSG00000133884.5	DPF2	0.185839	26.905	cytosolic	cyt_notsig
ENSG00000133935.6	C14orf1	11.8142	13.67	membrane	TMhelix-only
ENSG00000133961.15	NUMB	0.592128	14.355	cytosolic	cyt_notsig
ENSG00000133997.7	MED6	0.445893	29.155	cytosolic	cyt_notsig
ENSG00000134001.8	EIF2S1	0.398932	147.895	cytosolic	cyt_notsig
ENSG00000134049.3	IER3IP1	0.21869	59.445	cytosolic	SignalP-TM
ENSG00000134057.10	CCNB1	0.19568	196.75	cytosolic	cyt_notsig
ENSG00000134072.6	CAMK1	0.133869	59.76	cytosolic	cyt_notsig
ENSG00000134077.11	THUMPD3	0.148778	47.05	cytosolic	cyt_notsig
ENSG00000134109.6	EDEM1	0.71599	12.57	membrane	TMhelix-only
ENSG00000134153.5	EMC7	4.78763	73.105	membrane	SignalP-TM
ENSG00000134243.7	SORT1	12.5436	21.485	membrane	SignalP-TM
ENSG00000134247.9	PTGFRN	0.681756	36.67	membrane	SignalP-TM
ENSG00000134250.13	NOTCH2	12.0036	22.285	membrane	SignalP-TM
ENSG00000134255.9	CEPT1	6.69328	32.57	membrane	TMhelix-only
ENSG00000134283.13	PPHLN1	0.196191	61.165	cytosolic	cyt_notsig
ENSG00000134285.6	FKBP11	0.478265	47.045	membrane	SignalP-TM
ENSG00000134287.5	ARF3	0.332068	63.24	cytosolic	cyt_notsig
ENSG00000134294.9	SLC38A2	23.4181	71.59	membrane	TMhelix-only
ENSG00000134308.9	YWHAQ	0.0371568	228.76	cytosolic	cyt_notsig
ENSG00000134313.10	KIDINS220	12.6316	8.075	membrane	TMhelix-only
ENSG00000134333.9	LDHA	0.0191608	704.565	cytosolic	cyt_notsig
ENSG00000134371.9	CDC73	2.00067	14.995	cytosolic	cyt_notsig
ENSG00000134375.6	TIMM17A	0.0536847	102.45	cytosolic	TMhelix-only
ENSG00000134440.7	NARS	0.937003	84.845	cytosolic	cyt_notsig
ENSG00000134453.11	RBM17	0.133577	71.12	cytosolic	cyt_notsig
ENSG00000134480.9	CCNH	0.823254	49.195	cytosolic	cyt_notsig
ENSG00000134569.5	LRP4	5.6962	5.53	membrane	mem_notsig
ENSG00000134575.5	ACP2	4.02605	8.445	membrane	SignalP-TM
ENSG00000134602.11	MST4	0.316189	71.16	cytosolic	cyt_notsig
ENSG00000134644.11	PUM1	1.04831	32.91	cytosolic	cyt_notsig
ENSG00000134684.6	YARS	0.318329	100.525	cytosolic	cyt_notsig
ENSG00000134697.8	GNL2	0.100113	39.955	cytosolic	cyt_notsig
ENSG00000134744.9	ZCCHC11	0.172414	31.9	cytosolic	cyt_notsig
ENSG00000134755.10	DSC2	30.8562	6.19	membrane	SignalP-TM
ENSG00000134762.12	DSC3	27.41	8.61	membrane	SignalP-TM
ENSG00000134779.10	TPGS2	0.471394	77.43	cytosolic	cyt_notsig
ENSG00000134824.9	FADS2	5.94043	61.78	membrane	SignalP-TM
ENSG00000134851.8	TMEM165	1.69925	48.845	membrane	SignalP-TM
ENSG00000134871.13	COL4A2	21.7029	21.61	membrane	SignalP-TM
ENSG00000134882.11	UBAC2	1.73862	76.785	membrane	mem_notsig
ENSG00000134900.7	TPP2	0.390033	23.075	cytosolic	cyt_notsig
ENSG00000134901.8	KDELC1	5.92402	15.53	membrane	SignalP-noTM-only
ENSG00000134910.8	STT3A	21.9374	83.1	membrane	TMhelix-only
ENSG00000134917.9	ADAMTS8	1.08865	3.215	membrane	mem_notsig
ENSG00000134987.7	WDR36	1.30053	14.225	cytosolic	cyt_notsig
ENSG00000135018.9	UBQLN1	0.283231	51.195	cytosolic	cyt_notsig
ENSG00000135052.12	GOLM1	0.621118	88.55	membrane	TMhelix-only
ENSG00000135069.9	PSAT1	0.673753	119.48	cytosolic	cyt_notsig
ENSG00000135097.2	MSI1	0.725689	13.78	cytosolic	cyt_notsig
ENSG00000135119.10	RNFT2	11.8085	4.7	membrane	TMhelix-only
ENSG00000135148.7	TRAFD1	0.117702	42.48	cytosolic	cyt_notsig
ENSG00000135211.5	TMEM60	0.620155	16.125	membrane	TMhelix-only
ENSG00000135272.5	MDFIC	0.778066	13.495	cytosolic	cyt_notsig
ENSG00000135316.13	SYNCRIP	0.149686	103.55	cytosolic	cyt_notsig
ENSG00000135317.8	SNX14	1.88381	41.14	membrane	TMhelix-only
ENSG00000135333.9	EPHA7	4.13127	12.95	membrane	SignalP-TM
ENSG00000135334.8	AKIRIN2	0.465643	39.73	cytosolic	cyt_notsig
ENSG00000135336.10	ORC3	1.9399	39.435	cytosolic	cyt_notsig
ENSG00000135341.13	MAP3K7	0.203304	19.675	cytosolic	cyt_notsig
ENSG00000135346.4	CGA	0.325615	13.82	membrane	SignalP-noTM-only
ENSG00000135372.4	NAT10	1.3018	27.27	cytosolic	cyt_notsig
ENSG00000135387.15	CAPRIN1	1.57085	111.405	cytosolic	cyt_notsig
ENSG00000135390.13	ATP5G2	0.221367	905.735	cytosolic	TMhelix-only
ENSG00000135404.7	CD63	1.14239	289.305	membrane	TMhelix-only
ENSG00000135424.11	ITGA7	1.26437	4.35	membrane	TMhelix-only
ENSG00000135452.5	TSPAN31	2.71835	39.73	membrane	TMhelix-only
ENSG00000135454.9	B4GALNT1	0.518583	5.785	membrane	mem_notsig
ENSG00000135473.10	PAN2	0.241935	18.6	cytosolic	cyt_notsig
ENSG00000135476.7	ESPL1	0.521558	28.76	cytosolic	cyt_notsig
ENSG00000135503.8	ACVR1B	1.82191	19.485	membrane	SignalP-TM
ENSG00000135506.11	OS9	3.53723	64.74	membrane	SignalP-TM
ENSG00000135535.10	CD164	7.74608	105.86	membrane	SignalP-TM
ENSG00000135547.4	HEY2	1.10254	4.535	cytosolic	cyt_notsig
ENSG00000135622.8	SEMA4F	4.5323	5.185	membrane	SignalP-TM
ENSG00000135624.11	CCT7	0.033814	576.685	cytosolic	MitoCarta
ENSG00000135655.9	USP15	0.801457	13.725	cytosolic	cyt_notsig
ENSG00000135677.6	GNS	11.8059	19.99	membrane	TMhelix-only
ENSG00000135750.10	KCNK1	9.25471	12.21	membrane	TMhelix-only
ENSG00000135829.12	DHX9	0.985222	122.815	cytosolic	cyt_notsig
ENSG00000135862.5	LAMC1	27.2806	40.56	membrane	SignalP-noTM-only
ENSG00000135912.6	TTLL4	0.746468	18.755	cytosolic	cyt_notsig
ENSG00000135916.11	ITM2C	4.1711	103.45	membrane	TMhelix-only
ENSG00000135919.8	SERPINE2	2.87242	25.24	membrane	SignalP-noTM-only
ENSG00000135924.11	DNAJB2	0.344432	8.71	cytosolic	cyt_notsig
ENSG00000135926.8	TMBIM1	0.775795	12.89	membrane	TMhelix-only
ENSG00000135930.9	EIF4E2	0.283675	109.28	cytosolic	cyt_notsig
ENSG00000135931.13	ARMC9	7.0992	10.635	cytosolic	cyt_notsig
ENSG00000135940.2	COX5B	0.0225362	288.425	cytosolic	MitoCarta
ENSG00000135972.4	MRPS9	0.337372	32.605	cytosolic	MitoCarta
ENSG00000136021.13	SCYL2	2.57453	14.76	cytosolic	cyt_notsig
ENSG00000136026.9	CKAP4	3.01081	53.64	membrane	TMhelix-only
ENSG00000136048.9	DRAM1	4.87179	3.9	membrane	TMhelix-only
ENSG00000136051.9	KIAA1033	0.410678	9.74	cytosolic	cyt_notsig
ENSG00000136052.5	SLC41A2	6.75744	9.915	membrane	TMhelix-only
ENSG00000136143.9	SUCLA2	0.105263	42.75	cytosolic	MitoCarta
ENSG00000136144.7	RCBTB1	0.680062	16.175	cytosolic	cyt_notsig
ENSG00000136156.8	ITM2B	4.37855	108.255	membrane	TMhelix-only
ENSG00000136167.9	LCP1	0.135263	36.965	cytosolic	cyt_notsig
ENSG00000136193.12	SCRN1	0.408928	29.345	cytosolic	cyt_notsig
ENSG00000136270.9	TBRG4	0.153115	62.045	cytosolic	MitoCarta
ENSG00000136271.6	DDX56	0.0730638	102.65	cytosolic	cyt_notsig
ENSG00000136273.7	HUS1	0.952381	9.45	cytosolic	cyt_notsig
ENSG00000136295.10	TTYH3	7.73073	21.02	membrane	TMhelix-only
ENSG00000136319.7	TTC5	0.251987	25.795	cytosolic	cyt_notsig
ENSG00000136381.8	IREB2	0.39705	35.26	cytosolic	cyt_notsig
ENSG00000136436.10	CALCOCO2	0.12148	45.275	cytosolic	cyt_notsig
ENSG00000136450.8	SRSF1	0.0700075	307.11	cytosolic	cyt_notsig
ENSG00000136451.4	VEZF1	0.32	25	cytosolic	cyt_notsig
ENSG00000136518.12	ACTL6A	0.234365	81.07	cytosolic	cyt_notsig
ENSG00000136521.8	NDUFB5	0.0609921	73.78	cytosolic	TMhelix-only
ENSG00000136527.13	TRA2B	0.0432728	150.21	cytosolic	cyt_notsig
ENSG00000136628.13	EPRS	1.82067	51.08	cytosolic	cyt_notsig
ENSG00000136636.8	KCTD3	0.175747	36.985	cytosolic	cyt_notsig
ENSG00000136699.15	SMPD4	0.0823299	48.585	cytosolic	TailAnchored
ENSG00000136709.7	WDR33	0.567031	12.345	cytosolic	cyt_notsig
ENSG00000136718.5	IMP4	0.08519	76.3	cytosolic	cyt_notsig
ENSG00000136731.8	UGGT1	2.54237	11.8	membrane	TMhelix-only
ENSG00000136738.10	STAM	1.19193	16.36	cytosolic	cyt_notsig
ENSG00000136754.12	ABI1	2.54419	18.67	cytosolic	cyt_notsig
ENSG00000136758.14	YME1L1	1.51479	82.85	cytosolic	MitoCarta
ENSG00000136770.6	DNAJC1	2.88532	13.69	membrane	SignalP-TM
ENSG00000136802.7	LRRC8A	0.444984	12.36	membrane	TMhelix-only
ENSG00000136807.7	CDK9	0.311796	28.865	cytosolic	cyt_notsig
ENSG00000136810.8	TXN	0.0375583	479.255	cytosolic	cyt_notsig
ENSG00000136811.12	ODF2	0.295983	23.65	cytosolic	cyt_notsig
ENSG00000136813.10	KIAA0368	0.254417	35.375	cytosolic	cyt_notsig
ENSG00000136816.11	TOR1B	1.24046	15.72	membrane	SignalP-TM
ENSG00000136824.14	SMC2	0.63788	10.19	cytosolic	cyt_notsig
ENSG00000136854.13	STXBP1	2.36899	13.93	cytosolic	cyt_notsig
ENSG00000136861.13	CDK5RAP2	0.356448	15.43	cytosolic	cyt_notsig
ENSG00000136868.9	SLC31A1	1.78771	22.375	membrane	TMhelix-only
ENSG00000136891.9	TEX10	0.344097	18.89	cytosolic	cyt_notsig
ENSG00000136930.8	PSMB7	0.0462688	226.935	cytosolic	cyt_notsig
ENSG00000136937.8	NCBP1	0.194444	18	cytosolic	cyt_notsig
ENSG00000136938.8	ANP32B	0.0300589	249.51	cytosolic	cyt_notsig
ENSG00000136942.10	RPL35	0.0480471	3600.64	cytosolic	cyt_notsig
ENSG00000136960.8	ENPP2	1.66799	6.295	membrane	TMhelix-only
ENSG00000136986.5	DERL1	7.35593	32.015	membrane	TMhelix-only
ENSG00000136997.10	MYC	0.0201142	124.29	cytosolic	cyt_notsig
ENSG00000137133.6	HINT2	0.342617	45.24	cytosolic	MitoCarta
ENSG00000137154.8	RPS6	0.0940342	1993.95	cytosolic	cyt_notsig
ENSG00000137168.7	PPIL1	0.134418	70.675	cytosolic	cyt_notsig
ENSG00000137207.7	YIPF3	2.23225	63.165	membrane	TMhelix-only
ENSG00000137216.14	TMEM63B	16.642	13.49	membrane	TMhelix-only
ENSG00000137269.10	LRRC1	1.02848	12.64	cytosolic	cyt_notsig
ENSG00000137309.15	HMGA1	0.00683387	365.825	cytosolic	cyt_notsig
ENSG00000137414.5	FAM8A1	1.27955	23.055	membrane	TMhelix-only
ENSG00000137497.13	NUMA1	0.153374	39.12	cytosolic	cyt_notsig
ENSG00000137509.6	PRCP	4.41983	42.875	membrane	SignalP-TM
ENSG00000137513.5	NARS2	0.236581	33.815	cytosolic	MitoCarta
ENSG00000137522.13	RNF121	1.41956	15.85	membrane	TMhelix-only
ENSG00000137563.7	GGH	3.37621	52.87	membrane	SignalP-noTM-only
ENSG00000137575.7	SDCBP	0.461295	69.37	cytosolic	TailAnchored
ENSG00000137642.8	SORL1	5.26316	2.565	membrane	SignalP-TM
ENSG00000137714.2	FDX1	0.646488	17.015	cytosolic	MitoCarta
ENSG00000137804.8	NUSAP1	0.18378	146.915	cytosolic	cyt_notsig
ENSG00000137812.15	CASC5	0.658617	9.11	cytosolic	cyt_notsig
ENSG00000137818.7	RPLP1	0.0483248	3973.11	cytosolic	cyt_notsig
ENSG00000137822.8	TUBGCP4	0.565536	30.06	cytosolic	cyt_notsig
ENSG00000137824.11	RMDN3	0.220863	29.43	membrane	TMhelix-only
ENSG00000137842.2	TMEM62	1.34228	11.92	membrane	TMhelix-only
ENSG00000137845.10	ADAM10	13.5002	12.185	membrane	SignalP-TM
ENSG00000137944.12	CCBL2	0.226809	22.045	cytosolic	MitoCarta
ENSG00000137955.11	RABGGTB	0.100924	94.13	cytosolic	cyt_notsig
ENSG00000137968.12	SLC44A5	2.98595	8.54	membrane	TMhelix-only
ENSG00000137992.10	DBT	2.75374	6.355	cytosolic	MitoCarta
ENSG00000138018.13	EPT1	1.54093	15.575	membrane	TMhelix-only
ENSG00000138029.9	HADHB	0.781657	38.38	cytosolic	MitoCarta
ENSG00000138031.10	ADCY3	3.15717	50.995	membrane	mem_notsig
ENSG00000138071.9	ACTR2	0.267357	115.95	cytosolic	cyt_notsig
ENSG00000138073.9	PREB	0.090298	49.835	cytosolic	TMhelix-only
ENSG00000138074.10	SLC5A6	6.26977	34.77	membrane	TMhelix-only
ENSG00000138078.11	PREPL	2.45111	19.175	cytosolic	MitoCarta
ENSG00000138085.12	ATRAID	1.96905	93.7	membrane	SignalP-TM
ENSG00000138095.14	LRPPRC	0.0405899	36.955	cytosolic	MitoCarta
ENSG00000138107.7	ACTR1A	0.252749	79.13	cytosolic	cyt_notsig
ENSG00000138138.9	ATAD1	4.32879	41.12	membrane	MitoCarta
ENSG00000138160.4	KIF11	0.978615	27.59	cytosolic	cyt_notsig
ENSG00000138175.8	ARL3	0.292042	20.545	cytosolic	cyt_notsig
ENSG00000138326.14	RPS24	0.00701803	6697.04	cytosolic	cyt_notsig
ENSG00000138336.8	TET1	6.30324	2.935	cytosolic	cyt_notsig
ENSG00000138363.10	ATIC	0.293753	173.615	cytosolic	MitoCarta
ENSG00000138382.9	METTL5	0.187561	66.645	cytosolic	MitoCarta
ENSG00000138385.11	SSB	0.0303306	115.395	cytosolic	cyt_notsig
ENSG00000138398.11	PPIG	6.94143	9.22	cytosolic	cyt_notsig
ENSG00000138443.11	ABI2	0.280603	28.51	cytosolic	cyt_notsig
ENSG00000138448.7	ITGAV	7.77587	8.745	membrane	SignalP-TM
ENSG00000138463.8	DIRC2	4.5045	4.44	membrane	TMhelix-only
ENSG00000138594.8	TMOD3	0.230468	21.695	cytosolic	cyt_notsig
ENSG00000138600.5	SPPL2A	5.15789	19	membrane	SignalP-TM
ENSG00000138604.5	GLCE	1.5253	26.88	membrane	mem_notsig
ENSG00000138613.9	APH1B	2.60062	8.075	membrane	TMhelix-only
ENSG00000138614.10	VWA9	0.117524	76.58	cytosolic	cyt_notsig
ENSG00000138617.10	PARP16	0.835771	11.965	cytosolic	TailAnchored
ENSG00000138629.11	UBL7	0.121618	98.67	cytosolic	cyt_notsig
ENSG00000138646.4	HERC5	1.65546	9.665	cytosolic	cyt_notsig
ENSG00000138668.14	HNRNPD	0.0435793	447.46	cytosolic	cyt_notsig
ENSG00000138674.12	SEC31A	1.6079	35.45	cytosolic	cyt_notsig
ENSG00000138678.6	AGPAT9	7.13012	8.415	membrane	TMhelix-only
ENSG00000138686.5	BBS7	0.758438	13.185	cytosolic	cyt_notsig
ENSG00000138744.10	NAAA	3.49576	14.16	membrane	SignalP-TM
ENSG00000138758.7	2011-09-01	1.83609	44.66	cytosolic	cyt_notsig
ENSG00000138759.13	FRAS1	1.32353	6.8	membrane	TMhelix-only
ENSG00000138760.4	SCARB2	6.16902	25.855	membrane	SignalP-TM
ENSG00000138768.10	USO1	0.364964	53.43	cytosolic	cyt_notsig
ENSG00000138778.7	CENPE	1.22807	2.85	cytosolic	cyt_notsig
ENSG00000138792.5	ENPEP	1.22699	4.075	membrane	TMhelix-only
ENSG00000138795.5	LEF1	3.09033	25.24	cytosolic	cyt_notsig
ENSG00000138814.12	PPP3CA	0.866463	9.81	cytosolic	cyt_notsig
ENSG00000138821.8	SLC39A8	11.0876	23.585	membrane	SignalP-TM
ENSG00000138829.6	FBN2	15.1552	24.645	membrane	SignalP-TM
ENSG00000139044.6	B4GALNT3	3.41106	25.945	membrane	TMhelix-only
ENSG00000139116.13	KIF21A	0.978474	10.22	cytosolic	cyt_notsig
ENSG00000139133.2	ALG10	8.30489	8.79	membrane	TMhelix-only
ENSG00000139163.11	ETNK1	1.65327	21.775	cytosolic	TMhelix-only
ENSG00000139173.5	TMEM117	4.33007	6.12	membrane	TMhelix-only
ENSG00000139182.9	CLSTN3	17.8808	9.06	membrane	SignalP-TM
ENSG00000139197.6	PEX5	0.118652	42.14	cytosolic	cyt_notsig
ENSG00000139218.13	SCAF11	0.775455	29.66	cytosolic	cyt_notsig
ENSG00000139219.13	COL2A1	42.1752	22.94	membrane	SignalP-noTM-only
ENSG00000139263.7	LRIG3	1.40526	11.03	membrane	SignalP-TM
ENSG00000139292.8	LGR5	5.01567	11.165	membrane	SignalP-TM
ENSG00000139324.7	TMTC3	29.3145	12.4	membrane	TMhelix-only
ENSG00000139343.6	SNRPF	0.477335	156.075	cytosolic	cyt_notsig
ENSG00000139350.7	NEDD1	0.950202	28.415	cytosolic	cyt_notsig
ENSG00000139370.6	SLC15A4	9.09091	12.76	membrane	TMhelix-only
ENSG00000139496.11	NUPL1	0.938914	44.2	cytosolic	cyt_notsig
ENSG00000139505.10	MTMR6	3.62117	8.975	cytosolic	cyt_notsig
ENSG00000139514.8	SLC7A1	31.8455	29.125	membrane	TMhelix-only
ENSG00000139579.8	NABP2	0.213097	122.01	cytosolic	cyt_notsig
ENSG00000139613.7	SMARCC2	1.23474	35.23	cytosolic	cyt_notsig
ENSG00000139624.8	CERS5	8.76298	26.475	membrane	TMhelix-only
ENSG00000139629.11	GALNT6	1.66282	10.825	membrane	TMhelix-only
ENSG00000139636.11	LMBR1L	0.323363	18.555	membrane	TMhelix-only
ENSG00000139637.9	C12orf10	0.0884825	67.81	cytosolic	SignalP-noTM-only
ENSG00000139641.8	ESYT1	5.1896	41.14	membrane	TMhelix-only
ENSG00000139644.8	TMBIM6	2.61069	325.01	membrane	TMhelix-only
ENSG00000139645.9	ANKRD52	0.460494	20.63	cytosolic	cyt_notsig
ENSG00000139684.9	ESD	0.363348	227.055	cytosolic	cyt_notsig
ENSG00000139687.9	RB1	2.93701	24.685	cytosolic	cyt_notsig
ENSG00000139734.13	DIAPH3	0.757986	9.235	cytosolic	cyt_notsig
ENSG00000139746.11	RBM26	1.6436	23.12	cytosolic	cyt_notsig
ENSG00000139826.5	ABHD13	1.24113	8.46	membrane	TMhelix-only
ENSG00000139880.15	CDH24	1.55763	3.21	membrane	SignalP-TM
ENSG00000139910.15	NOVA1	1.12721	3.105	cytosolic	cyt_notsig
ENSG00000139921.8	TMX1	3.29043	55.16	membrane	SignalP-TM
ENSG00000139971.11	C14orf37	10.3604	2.22	membrane	SignalP-TM
ENSG00000140092.10	FBLN5	9.84566	9.395	membrane	SignalP-noTM-only
ENSG00000140105.13	WARS	0.156875	156.175	cytosolic	cyt_notsig
ENSG00000140199.7	SLC12A6	2.4109	4.77	membrane	TMhelix-only
ENSG00000140262.13	TCF12	0.682827	14.645	cytosolic	cyt_notsig
ENSG00000140263.9	SORD	0.175824	45.5	cytosolic	cyt_notsig
ENSG00000140284.6	SLC27A2	2.81974	14.895	membrane	TMhelix-only
ENSG00000140350.11	ANP32A	0.0547609	301.31	cytosolic	cyt_notsig
ENSG00000140374.11	ETFA	0.0317089	204.99	cytosolic	MitoCarta
ENSG00000140395.4	WDR61	0.11341	110.22	cytosolic	cyt_notsig
ENSG00000140443.9	IGF1R	26.4981	9.095	membrane	SignalP-TM
ENSG00000140463.9	BBS4	0.210084	23.8	cytosolic	cyt_notsig
ENSG00000140479.12	PCSK6	0.434499	46.03	membrane	mem_notsig
ENSG00000140497.12	SCAMP2	3.43113	51.295	membrane	TMhelix-only
ENSG00000140511.7	HAPLN3	2.55277	10.185	membrane	SignalP-noTM-only
ENSG00000140521.7	POLG	0.10577	42.545	cytosolic	MitoCarta
ENSG00000140526.12	ABHD2	11.3976	9.695	membrane	mem_notsig
ENSG00000140545.10	MFGE8	1.31765	42.5	membrane	SignalP-noTM-only
ENSG00000140564.6	FURIN	0.317342	26.785	membrane	SignalP-TM
ENSG00000140632.12	GLYR1	0.166503	51.05	cytosolic	cyt_notsig
ENSG00000140688.12	C16orf58	3.29753	26.535	membrane	TMhelix-only
ENSG00000140694.12	PARN	0.3899	26.93	cytosolic	cyt_notsig
ENSG00000140718.14	FTO	0.190307	39.41	cytosolic	cyt_notsig
ENSG00000140740.6	UQCRC2	0.109036	183.425	cytosolic	MitoCarta
ENSG00000140832.5	MARVELD3	0.918367	4.9	membrane	TMhelix-only
ENSG00000140848.12	CPNE2	2.01005	14.925	cytosolic	cyt_notsig
ENSG00000140943.12	MBTPS1	0.612479	39.185	membrane	SignalP-TM
ENSG00000140983.9	RHOT2	0.124091	84.615	cytosolic	TailAnchored
ENSG00000140988.11	RPS2	0.0275749	6056.24	cytosolic	cyt_notsig
ENSG00000141002.14	TCF25	0.296658	57.305	cytosolic	cyt_notsig
ENSG00000141012.8	GALNS	5.92255	4.39	membrane	SignalP-noTM-only
ENSG00000141030.8	COPS3	0.20986	154.865	cytosolic	cyt_notsig
ENSG00000141034.5	GID4	0.40568	12.325	cytosolic	cyt_notsig
ENSG00000141141.10	DDX52	0.587184	19.585	cytosolic	cyt_notsig
ENSG00000141198.9	TOM1L1	1.28255	51.07	cytosolic	cyt_notsig
ENSG00000141279.11	NPEPPS	1.07931	61.15	cytosolic	cyt_notsig
ENSG00000141349.4	G6PC3	0.250912	65.76	membrane	TMhelix-only
ENSG00000141367.7	CLTC	2.58882	62.77	cytosolic	cyt_notsig
ENSG00000141376.16	BCAS3	0.252699	21.765	cytosolic	cyt_notsig
ENSG00000141424.8	SLC39A6	15.4168	34.67	membrane	SignalP-TM
ENSG00000141425.13	RPRD1A	0.224157	57.995	cytosolic	cyt_notsig
ENSG00000141429.9	GALNT1	3.99344	18.28	membrane	TMhelix-only
ENSG00000141448.4	GATA6	2.24852	8.45	cytosolic	cyt_notsig
ENSG00000141456.10	PELP1	0.43573	48.195	cytosolic	cyt_notsig
ENSG00000141458.8	NPC1	14.3586	18.63	membrane	SignalP-TM
ENSG00000141480.13	ARRB2	0.450899	95.365	cytosolic	cyt_notsig
ENSG00000141510.11	TP53	1.40039	64.625	cytosolic	cyt_notsig
ENSG00000141522.7	ARHGDIA	0.0148509	404.015	cytosolic	cyt_notsig
ENSG00000141543.5	EIF4A3	0.192107	91.095	cytosolic	cyt_notsig
ENSG00000141564.9	RPTOR	1.7097	14.33	cytosolic	cyt_notsig
ENSG00000141627.9	DYM	0.514073	38.905	cytosolic	cyt_notsig
ENSG00000141646.9	SMAD4	0.578481	25.93	cytosolic	cyt_notsig
ENSG00000141655.11	TNFRSF11A	5.29483	4.155	membrane	SignalP-TM
ENSG00000141696.8	LEPREL4	2.62785	31.775	membrane	SignalP-noTM-only
ENSG00000141699.6	FAM134C	1.17046	23.495	membrane	TMhelix-only
ENSG00000141736.9	ERBB2	1.98871	20.365	membrane	TMhelix-only
ENSG00000141756.14	FKBP10	4.78061	73.84	membrane	SignalP-noTM-only
ENSG00000141858.7	SAMD1	0.247958	34.28	cytosolic	cyt_notsig
ENSG00000141867.13	BRD4	0.590164	15.25	cytosolic	cyt_notsig
ENSG00000141873.6	SLC39A3	0.865801	33.495	membrane	TMhelix-only
ENSG00000141905.13	NFIC	0.313748	17.53	cytosolic	cyt_notsig
ENSG00000141959.12	PFKL	0.113043	57.5	cytosolic	cyt_notsig
ENSG00000141971.8	MVB12A	0.118101	63.505	cytosolic	cyt_notsig
ENSG00000142002.12	DPP9	0.81016	22.835	cytosolic	cyt_notsig
ENSG00000142082.10	SIRT3	0.586797	10.225	cytosolic	SignalP-noTM-only
ENSG00000142156.10	COL6A1	10.058	23.265	membrane	SignalP-noTM-only
ENSG00000142166.8	IFNAR1	3.0044	19.305	membrane	SignalP-TM
ENSG00000142168.10	SOD1	0.107092	667.65	cytosolic	MitoCarta
ENSG00000142173.10	COL6A2	4.18315	8.845	membrane	SignalP-noTM-only
ENSG00000142192.16	APP	15.003	143.105	membrane	SignalP-TM
ENSG00000142208.11	AKT1	0.0747124	100.385	cytosolic	cyt_notsig
ENSG00000142230.7	SAE1	0.113727	307.755	cytosolic	cyt_notsig
ENSG00000142453.7	CARM1	0.255497	74.365	cytosolic	cyt_notsig
ENSG00000142494.9	SLC47A1	6.3394	15.38	membrane	TMhelix-only
ENSG00000142534.2	RPS11	0.000801042	7490.24	cytosolic	cyt_notsig
ENSG00000142541.12	RPL13A	0.0228405	3349.32	cytosolic	cyt_notsig
ENSG00000142599.13	RERE	0.335731	20.85	cytosolic	cyt_notsig
ENSG00000142627.9	EPHA2	1.53905	12.995	membrane	SignalP-TM
ENSG00000142657.16	PGD	0.519445	221.39	cytosolic	cyt_notsig
ENSG00000142676.8	RPL11	0.0303566	4529.49	cytosolic	cyt_notsig
ENSG00000142687.13	KIAA0319L	0.292297	29.08	membrane	TMhelix-only
ENSG00000142751.10	GPN2	6.21135	18.595	cytosolic	cyt_notsig
ENSG00000142798.12	HSPG2	25.0761	4.925	membrane	SignalP-noTM-only
ENSG00000142864.10	SERBP1	0.466227	400.02	cytosolic	cyt_notsig
ENSG00000142892.10	PIGK	9.33021	19.185	membrane	SignalP-TM
ENSG00000142937.7	RPS8	0.0219468	3964.14	cytosolic	cyt_notsig
ENSG00000142949.12	PTPRF	12.0792	45.45	membrane	SignalP-TM
ENSG00000143028.7	SYPL2	18.2109	4.695	membrane	TMhelix-only
ENSG00000143061.13	IGSF3	19.4518	11.31	membrane	SignalP-TM
ENSG00000143106.8	PSMA5	0.0406576	196.765	cytosolic	cyt_notsig
ENSG00000143126.7	CELSR2	11.8644	10.915	membrane	SignalP-TM
ENSG00000143147.10	GPR161	1.50794	12.6	membrane	TMhelix-only
ENSG00000143149.8	ALDH9A1	1.48155	55.01	cytosolic	MitoCarta
ENSG00000143153.8	ATP1B1	2.61453	21.61	membrane	TMhelix-only
ENSG00000143155.8	TIPRL	0.492166	60.955	cytosolic	cyt_notsig
ENSG00000143158.6	MPC2	0.244761	65.37	cytosolic	MitoCarta
ENSG00000143162.7	CREG1	0.1729	54.945	membrane	SignalP-TM
ENSG00000143164.11	DCAF6	0.133511	26.215	cytosolic	cyt_notsig
ENSG00000143179.8	UCK2	0.42822	93.41	cytosolic	cyt_notsig
ENSG00000143183.12	TMCO1	4.43829	101.165	membrane	SignalP-TM
ENSG00000143195.8	ILDR2	1.65975	2.41	membrane	SignalP-TM
ENSG00000143207.15	RFWD2	0.284713	22.83	cytosolic	cyt_notsig
ENSG00000143222.7	UFC1	0.0497793	150.665	cytosolic	cyt_notsig
ENSG00000143228.8	NUF2	0.253165	21.725	cytosolic	cyt_notsig
ENSG00000143252.10	SDHC	0.537567	319.96	cytosolic	TMhelix-only
ENSG00000143256.4	PFDN2	0.0239413	167.075	cytosolic	cyt_notsig
ENSG00000143258.11	USP21	0.340692	36.69	cytosolic	cyt_notsig
ENSG00000143315.5	PIGM	8.79354	11.77	membrane	TMhelix-only
ENSG00000143320.4	CRABP2	0.0927149	177.965	cytosolic	cyt_notsig
ENSG00000143321.14	HDGF	0.0151691	362.58	cytosolic	cyt_notsig
ENSG00000143324.9	XPR1	8.2889	10.315	membrane	TMhelix-only
ENSG00000143337.14	TOR1AIP1	9.23218	21.88	membrane	TMhelix-only
ENSG00000143390.13	RFX5	0.118571	67.47	cytosolic	cyt_notsig
ENSG00000143393.12	PI4KB	0.208615	40.745	cytosolic	cyt_notsig
ENSG00000143398.15	PIP5K1A	0.59394	66.505	cytosolic	cyt_notsig
ENSG00000143418.15	CERS2	4.83589	165.74	membrane	TMhelix-only
ENSG00000143442.17	POGZ	1.19654	19.64	cytosolic	cyt_notsig
ENSG00000143476.13	DTL	3.32363	29.185	cytosolic	cyt_notsig
ENSG00000143493.8	INTS7	2.00693	27.405	cytosolic	cyt_notsig
ENSG00000143502.10	SUSD4	1.6565	5.735	membrane	TMhelix-only
ENSG00000143515.12	ATP8B2	0.835282	14.965	membrane	TMhelix-only
ENSG00000143537.9	ADAM15	1.32931	53.035	membrane	SignalP-TM
ENSG00000143554.9	SLC27A3	2.37667	13.885	membrane	mem_notsig
ENSG00000143569.14	UBAP2L	0.368919	131.465	cytosolic	cyt_notsig
ENSG00000143570.13	SLC39A1	0.543611	81.86	membrane	TMhelix-only
ENSG00000143575.10	HAX1	0.191033	172.745	cytosolic	cyt_notsig
ENSG00000143621.12	ILF2	0.383306	339.155	cytosolic	cyt_notsig
ENSG00000143624.9	INTS3	0.170285	23.49	cytosolic	cyt_notsig
ENSG00000143641.8	GALNT2	0.777556	47.585	membrane	SignalP-TM
ENSG00000143643.8	TTC13	3.03575	27.835	membrane	TMhelix-only
ENSG00000143727.11	ACP1	0.0732386	136.54	cytosolic	cyt_notsig
ENSG00000143753.8	DEGS1	7.31325	184.87	membrane	TMhelix-only
ENSG00000143761.9	ARF1	0.162697	556.25	cytosolic	cyt_notsig
ENSG00000143771.7	CNIH4	5.96409	169.85	membrane	TMhelix-only
ENSG00000143793.8	C1orf35	0.340884	45.47	cytosolic	cyt_notsig
ENSG00000143799.8	PARP1	0.707411	319.475	cytosolic	cyt_notsig
ENSG00000143801.12	PSEN2	1.55881	21.17	membrane	TMhelix-only
[truncated: 1,317 more rows]

## Sheet: Fig. 1e
	cytosolic	membrane-bound
HDLBP-bound	2573	957
unbound	3566	200

## Sheet: Fig. 1f
gene_id	Symbol	normalized_TC_in_CDS	tpm_expression	localization	tsig
ENSG00000000003.10	TSPAN6	1.75616	44.415	membrane	TMhelix-only
ENSG00000000460.12	C1orf112	0.511866	21.49	cytosolic	cyt_notsig
ENSG00000001036.9	FUCA2	2.18322	57.255	membrane	SignalP-noTM-only
ENSG00000001084.6	GCLC	0.189081	21.155	cytosolic	cyt_notsig
ENSG00000001460.13	STPG1	0.332088	12.045	cytosolic	cyt_notsig
ENSG00000001461.12	NIPAL3	3.43716	23.275	membrane	TMhelix-only
ENSG00000001561.6	ENPP4	1.91184	9.415	membrane	SignalP-TM
ENSG00000002919.10	SNX11	0.231044	23.805	cytosolic	cyt_notsig
ENSG00000003056.3	M6PR	1.13022	70.34	membrane	SignalP-TM
ENSG00000003096.9	KLHL13	0.463499	8.63	cytosolic	cyt_notsig
ENSG00000003436.10	TFPI	0.981132	6.625	membrane	SignalP-noTM-only
ENSG00000003989.12	SLC7A2	8.21182	26.06	membrane	TMhelix-only
ENSG00000004399.8	PLXND1	0.499706	17.01	membrane	SignalP-TM
ENSG00000004478.5	FKBP4	0.0362918	344.43	cytosolic	cyt_notsig
ENSG00000004487.11	KDM1A	0.114036	105.23	cytosolic	cyt_notsig
ENSG00000004700.11	RECQL	0.364697	20.565	cytosolic	cyt_notsig
ENSG00000004779.5	NDUFAB1	0.181807	393.275	cytosolic	MitoCarta
ENSG00000004866.14	ST7	0.158842	28.33	membrane	TMhelix-only
ENSG00000005022.5	SLC25A5	0.121154	746.985	cytosolic	TMhelix-only
ENSG00000005156.7	LIG3	0.180092	30.54	cytosolic	cyt_notsig
ENSG00000005175.5	RPAP3	0.482315	21.77	cytosolic	cyt_notsig
ENSG00000005249.8	PRKAR2B	0.0882483	33.995	cytosolic	cyt_notsig
ENSG00000005801.12	ZNF195	0.794647	11.955	cytosolic	cyt_notsig
ENSG00000005810.13	MYCBP2	0.221457	20.32	cytosolic	cyt_notsig
ENSG00000005882.7	PDK2	0.758681	17.135	cytosolic	MitoCarta
ENSG00000005893.11	LAMP2	15.7128	43.945	membrane	TailAnchored
ENSG00000006016.6	CRLF1	3.43716	4.655	membrane	mem_notsig
ENSG00000006042.7	TMEM98	0.521603	57.515	membrane	TMhelix-only
ENSG00000006118.10	TMEM132A	11.5421	15.985	membrane	SignalP-TM
ENSG00000006125.12	AP2B1	0.884896	73.455	cytosolic	cyt_notsig
ENSG00000006453.9	BAIAP2L1	0.3412	17.585	cytosolic	cyt_notsig
ENSG00000006634.3	DBF4	0.136054	14.7	cytosolic	cyt_notsig
ENSG00000006652.9	IFRD1	0.606333	44.53	cytosolic	cyt_notsig
ENSG00000006712.10	PAF1	0.654167	108.535	cytosolic	cyt_notsig
ENSG00000006831.9	ADIPOR2	1.43557	59.21	membrane	TMhelix-only
ENSG00000007168.8	PAFAH1B1	0.951684	40.98	cytosolic	cyt_notsig
ENSG00000007402.7	CACNA2D2	4.24779	2.825	membrane	mem_notsig
ENSG00000007541.10	PIGQ	4.73684	24.7	membrane	TMhelix-only
ENSG00000007923.11	DNAJC11	0.394277	44.385	cytosolic	MitoCarta
ENSG00000007968.6	E2F2	0.532725	13.14	cytosolic	cyt_notsig
ENSG00000008018.8	PSMB1	0.0173598	403.23	cytosolic	cyt_notsig
ENSG00000008130.11	NADK	0.178731	61.545	cytosolic	cyt_notsig
ENSG00000008282.3	SYPL1	4.4106	75.5	membrane	TMhelix-only
ENSG00000008394.8	MGST1	0.0513971	107.01	membrane	TMhelix-only
ENSG00000008405.7	CRY1	0.352677	15.595	cytosolic	MitoCarta
ENSG00000008441.12	NFIX	0.644884	11.63	cytosolic	cyt_notsig
ENSG00000008838.13	MED24	0.732867	75.73	cytosolic	cyt_notsig
ENSG00000008952.12	SEC62	0.327243	18.335	membrane	TMhelix-only
ENSG00000009307.11	CSDE1	0.401884	267.49	cytosolic	cyt_notsig
ENSG00000009335.13	UBE3C	0.144561	55.34	cytosolic	cyt_notsig
ENSG00000009694.9	TENM1	1.01078	7.42	membrane	TMhelix-only
ENSG00000009830.7	POMT2	2.04759	9.035	membrane	TMhelix-only
ENSG00000009844.11	VTA1	0.527704	36.005	cytosolic	cyt_notsig
ENSG00000010244.12	ZNF207	0.399905	126.28	cytosolic	cyt_notsig
ENSG00000010256.6	UQCRC1	0.0640029	218.74	cytosolic	MitoCarta
ENSG00000010278.7	CD9	2.44783	102.54	membrane	TMhelix-only
ENSG00000010292.8	NCAPD2	0.79015	103.145	cytosolic	cyt_notsig
ENSG00000010361.9	FUZ	0.182135	63.14	cytosolic	cyt_notsig
ENSG00000010803.12	SCMH1	0.158451	28.4	cytosolic	cyt_notsig
ENSG00000010810.13	FYN	0.105662	56.785	cytosolic	cyt_notsig
ENSG00000011009.6	LYPLA2	0.143215	41.895	cytosolic	cyt_notsig
ENSG00000011021.17	CLCN6	1.03806	2.89	membrane	TMhelix-only
ENSG00000011028.9	MRC2	2.84738	4.39	membrane	SignalP-TM
ENSG00000011052.17	NME2	0.479616	231.435	cytosolic	cyt_notsig
ENSG00000011105.7	TSPAN9	2.0398	10.05	membrane	TMhelix-only
ENSG00000011201.6	KAL1	16.3229	11.395	membrane	SignalP-noTM-only
ENSG00000011258.11	MBTD1	1.9981	15.765	cytosolic	cyt_notsig
ENSG00000011295.11	TTC19	0.193336	43.965	cytosolic	MitoCarta
ENSG00000011304.12	PTBP1	1.13765	243.045	cytosolic	cyt_notsig
ENSG00000011454.12	RABGAP1	2.48889	11.25	cytosolic	cyt_notsig
ENSG00000011478.7	QPCTL	5.91472	10.905	membrane	TMhelix-only
ENSG00000011485.10	PPP5C	0.825906	122.29	cytosolic	cyt_notsig
ENSG00000012061.11	ERCC1	0.244129	43.01	cytosolic	cyt_notsig
ENSG00000012174.7	MBTPS2	33.3823	23.815	membrane	TMhelix-only
ENSG00000012232.4	EXTL3	0.794176	22.665	membrane	TMhelix-only
ENSG00000012660.9	ELOVL5	11.5911	94.685	membrane	TMhelix-only
ENSG00000013275.3	PSMC4	0.186343	195.875	cytosolic	cyt_notsig
ENSG00000013288.4	MAN2B2	5.94203	3.45	membrane	SignalP-noTM-only
ENSG00000013306.11	SLC25A39	0.0375912	133.01	cytosolic	TMhelix-only
ENSG00000013375.11	PGM3	0.225428	22.18	cytosolic	cyt_notsig
ENSG00000013561.13	RNF14	0.165618	30.19	cytosolic	cyt_notsig
ENSG00000013588.5	GPRC5A	12.9061	5.54	membrane	TMhelix-only
ENSG00000014641.13	MDH1	0.324916	195.435	cytosolic	MitoCarta
ENSG00000014919.8	COX15	3.00429	44.27	cytosolic	TMhelix-only
ENSG00000015479.13	MATR3	0.502521	293.52	cytosolic	cyt_notsig
ENSG00000016864.12	GLT8D1	0.942822	32.88	membrane	TMhelix-only
ENSG00000017260.15	ATP2C1	6.49647	24.09	membrane	TMhelix-only
ENSG00000018236.10	CNTN1	3.33049	5.855	membrane	SignalP-noTM-only
ENSG00000018408.10	WWTR1	0.146843	13.62	cytosolic	cyt_notsig
ENSG00000020256.15	ZFP64	2.63517	33.015	cytosolic	cyt_notsig
ENSG00000020426.6	MNAT1	0.297427	38.665	cytosolic	cyt_notsig
ENSG00000020922.8	MRE11A	0.233645	21.4	cytosolic	cyt_notsig
ENSG00000021355.8	SERPINB1	0.380469	15.77	cytosolic	cyt_notsig
ENSG00000021645.13	NRXN3	5.88794	5.265	membrane	SignalP-TM
ENSG00000021776.6	AQR	0.984252	10.16	cytosolic	cyt_notsig
ENSG00000022267.12	FHL1	0.0737599	162.69	cytosolic	cyt_notsig
ENSG00000022277.8	RTFDC1	0.133995	100.75	cytosolic	cyt_notsig
ENSG00000022840.11	RNF10	0.102063	93.08	cytosolic	cyt_notsig
ENSG00000023228.9	NDUFS1	0.303786	46.085	cytosolic	MitoCarta
ENSG00000023318.7	ERP44	7.64331	9.42	membrane	SignalP-noTM-only
ENSG00000023330.10	ALAS1	0.323346	23.195	cytosolic	MitoCarta
ENSG00000023734.6	STRAP	0.0176821	197.94	cytosolic	cyt_notsig
ENSG00000024526.12	DEPDC1	0.560486	32.115	cytosolic	cyt_notsig
ENSG00000025156.8	HSF2	0.322143	29.49	cytosolic	cyt_notsig
ENSG00000025770.14	NCAPH2	0.254319	57.015	cytosolic	cyt_notsig
ENSG00000025796.9	SEC63	32.7679	22.4	membrane	TMhelix-only
ENSG00000026025.9	VIM	0.681006	417.03	cytosolic	cyt_notsig
ENSG00000026508.12	CD44	9.32203	10.03	membrane	SignalP-TM
ENSG00000027697.8	IFNGR1	2.49546	22.04	membrane	SignalP-TM
ENSG00000027847.9	B4GALT7	0.259451	13.49	membrane	TMhelix-only
ENSG00000029363.11	BCLAF1	1.04918	61	cytosolic	cyt_notsig
ENSG00000029364.7	SLC39A9	2.40943	28.43	membrane	TMhelix-only
ENSG00000029725.12	RABEP1	0.153425	45.625	cytosolic	cyt_notsig
ENSG00000030066.9	NUP160	0.136772	25.59	cytosolic	cyt_notsig
ENSG00000030582.12	GRN	3.37457	72.75	membrane	SignalP-noTM-only
ENSG00000031691.6	CENPQ	0.668617	11.965	cytosolic	cyt_notsig
ENSG00000031698.8	SARS	0.280132	137.435	cytosolic	cyt_notsig
ENSG00000032444.11	PNPLA6	0.637755	7.84	membrane	TMhelix-only
ENSG00000033011.7	ALG1	3.96671	18.025	membrane	SignalP-TM
ENSG00000033030.9	ZCCHC8	0.441426	14.725	cytosolic	cyt_notsig
ENSG00000033050.3	ABCF2	0.421667	46.245	cytosolic	MitoCarta
ENSG00000033178.8	UBA6	0.544712	11.015	cytosolic	cyt_notsig
ENSG00000033627.10	ATP6V0A1	13.1066	27.2	membrane	TMhelix-only
ENSG00000033800.9	PIAS1	0.326895	16.825	cytosolic	cyt_notsig
ENSG00000035687.9	ADSS	0.429771	76.785	cytosolic	cyt_notsig
ENSG00000035862.8	TIMP2	5.82404	12.105	membrane	mem_notsig
ENSG00000036257.8	CUL3	0.488884	42.955	cytosolic	cyt_notsig
ENSG00000037241.3	RPL26L1	0.043756	114.27	cytosolic	cyt_notsig
ENSG00000037280.11	FLT4	0.432796	20.795	cytosolic	SignalP-TM
ENSG00000037474.10	NSUN2	0.0389581	89.84	cytosolic	cyt_notsig
ENSG00000038002.4	AGA	0.527831	10.42	membrane	SignalP-noTM-only
ENSG00000038382.13	TRIO	0.711864	14.75	cytosolic	cyt_notsig
ENSG00000038427.11	VCAN	65.2639	14.97	membrane	SignalP-noTM-only
ENSG00000038532.10	CLEC16A	1.11111	11.7	cytosolic	cyt_notsig
ENSG00000039123.11	SKIV2L2	0.511302	18.58	cytosolic	cyt_notsig
ENSG00000039560.9	RAI14	0.567293	25.56	cytosolic	cyt_notsig
ENSG00000040531.10	CTNS	0.744602	6.715	membrane	SignalP-TM
ENSG00000041982.10	TNC	16.0813	2.705	membrane	SignalP-TM
ENSG00000042088.9	TDP1	0.121418	41.18	cytosolic	cyt_notsig
ENSG00000042445.9	RETSAT	10.2066	12.345	membrane	SignalP-TM
ENSG00000042753.7	AP2S1	0.0293633	221.365	cytosolic	cyt_notsig
ENSG00000043039.5	BARX2	0.41507	15.66	cytosolic	cyt_notsig
ENSG00000044115.16	CTNNA1	0.717464	89.9	cytosolic	cyt_notsig
ENSG00000044524.6	EPHA3	10.3761	3.855	membrane	SignalP-TM
ENSG00000044574.7	HSPA5	3.0312	67.465	membrane	SignalP-noTM-only
ENSG00000046604.8	DSG2	14.783	24.995	membrane	SignalP-TM
ENSG00000047315.10	POLR2B	2.16398	53.605	cytosolic	cyt_notsig
ENSG00000047410.9	TPR	11.2451	12.85	cytosolic	cyt_notsig
ENSG00000047634.10	SCML1	0.452686	183.35	cytosolic	cyt_notsig
ENSG00000047849.17	MAP4	1.05454	44.095	cytosolic	cyt_notsig
ENSG00000048740.13	CELF2	0.295955	15.205	cytosolic	cyt_notsig
ENSG00000048828.12	FAM120A	0.196761	33.035	cytosolic	cyt_notsig
ENSG00000049239.8	H6PD	5.23498	8.405	membrane	SignalP-noTM-only
ENSG00000049323.11	LTBP1	27.9835	8.505	membrane	SignalP-noTM-only
ENSG00000049449.4	RCN1	1.3156	102.995	membrane	SignalP-noTM-only
ENSG00000049656.9	CLPTM1L	1.8666	100.45	membrane	TMhelix-only
ENSG00000049860.9	HEXB	4.05723	74.435	membrane	TMhelix-only
ENSG00000050130.13	JKAMP	3.49609	25.6	membrane	TMhelix-only
ENSG00000050344.8	NFE2L3	2.5113	9.955	membrane	mem_notsig
ENSG00000050393.7	MCUR1	0.256246	15.61	cytosolic	TailAnchored
ENSG00000050748.13	MAPK9	0.634115	39.425	cytosolic	cyt_notsig
ENSG00000051523.6	CYBA	0.491984	172.77	membrane	TMhelix-only
ENSG00000051620.6	HEBP2	3.48809	20.355	cytosolic	cyt_notsig
ENSG00000052126.10	PLEKHA5	0.928793	6.46	cytosolic	cyt_notsig
ENSG00000052723.7	SIKE1	0.344319	40.66	cytosolic	cyt_notsig
ENSG00000052749.9	RRP12	1.31308	19.42	cytosolic	cyt_notsig
ENSG00000052841.10	TTC17	3.78151	19.04	membrane	mem_notsig
ENSG00000053254.11	FOXN3	0.26087	11.5	cytosolic	cyt_notsig
ENSG00000053371.8	AKR7A2	0.306581	73.39	cytosolic	MitoCarta
ENSG00000053372.4	MRTO4	0.144196	97.09	cytosolic	cyt_notsig
ENSG00000054118.9	THRAP3	2.21538	50.33	cytosolic	cyt_notsig
ENSG00000054267.16	ARID4B	1.80995	7.735	cytosolic	cyt_notsig
ENSG00000054392.8	HHAT	1.78218	7.575	membrane	TMhelix-only
ENSG00000054690.9	PLEKHH1	1.03917	6.255	cytosolic	cyt_notsig
ENSG00000054793.9	ATP9A	2.17391	12.19	membrane	TMhelix-only
ENSG00000054983.12	GALC	3.09917	2.42	membrane	SignalP-noTM-only
ENSG00000055211.8	GINM1	1.86887	32.105	membrane	SignalP-TM
ENSG00000056097.11	ZFR	1.01339	55.26	cytosolic	cyt_notsig
ENSG00000057019.11	DCBLD2	8.14294	8.535	membrane	TMhelix-only
ENSG00000057252.8	SOAT1	15.2495	15.935	membrane	TMhelix-only
ENSG00000057608.12	GDI2	0.193061	170.93	cytosolic	cyt_notsig
ENSG00000057704.6	TMCC3	2.21914	3.605	cytosolic	TMhelix-only
ENSG00000058063.11	ATP11B	2.82642	16.275	membrane	TMhelix-only
ENSG00000058262.5	SEC61A1	9.87856	58.055	membrane	TMhelix-only
ENSG00000058600.11	POLR3E	0.116747	38.545	cytosolic	cyt_notsig
ENSG00000058668.10	ATP2B4	7.30042	9.52	membrane	mem_notsig
ENSG00000058673.11	ZC3H11A	0.0804074	74.62	cytosolic	cyt_notsig
ENSG00000059573.4	ALDH18A1	1.6689	89.58	cytosolic	MitoCarta
ENSG00000060138.8	YBX3	0.0240888	269.835	cytosolic	cyt_notsig
ENSG00000060237.12	WNK1	2.35599	86.8	cytosolic	cyt_notsig
ENSG00000060339.9	CCAR1	4.69768	22.245	cytosolic	cyt_notsig
ENSG00000060642.6	PIGV	1.44928	8.28	membrane	TMhelix-only
ENSG00000060656.15	PTPRU	6.32235	16.845	membrane	SignalP-TM
ENSG00000060688.8	SNRNP40	0.0584901	111.13	cytosolic	cyt_notsig
ENSG00000060749.10	QSER1	2.23881	8.04	cytosolic	cyt_notsig
ENSG00000060982.10	BCAT1	1.28025	28.51	cytosolic	cyt_notsig
ENSG00000061676.10	NCKAP1	2.22784	41.52	cytosolic	cyt_notsig
ENSG00000061936.5	SFSWAP	0.326731	24.485	cytosolic	cyt_notsig
ENSG00000061987.10	MON2	0.900394	8.885	cytosolic	cyt_notsig
ENSG00000062038.9	CDH3	0.585774	5.975	membrane	SignalP-TM
ENSG00000062485.14	CS	0.463015	223.535	cytosolic	MitoCarta
ENSG00000062716.6	VMP1	1.90349	41.24	membrane	TMhelix-only
ENSG00000062822.8	POLD1	0.695057	45.32	cytosolic	cyt_notsig
ENSG00000063046.13	EIF4B	0.10468	315.245	cytosolic	cyt_notsig
ENSG00000063177.8	RPL18	0.139382	4222.2	cytosolic	cyt_notsig
ENSG00000063244.8	U2AF2	0.607949	261.535	cytosolic	cyt_notsig
ENSG00000063322.9	MED29	0.133285	41.265	cytosolic	cyt_notsig
ENSG00000063660.4	GPC1	5.85153	5.725	membrane	SignalP-noTM-only
ENSG00000063854.8	HAGH	0.0597234	108.835	cytosolic	MitoCarta
ENSG00000064115.6	TM7SF3	4.40149	52.255	membrane	SignalP-TM
ENSG00000064300.4	NGFR	4.48276	1.45	membrane	SignalP-TM
ENSG00000064309.10	CDON	9.79021	7.865	membrane	TMhelix-only
ENSG00000064393.11	HIPK2	0.685358	8.025	cytosolic	cyt_notsig
ENSG00000064419.9	TNPO3	0.170805	38.055	cytosolic	cyt_notsig
ENSG00000064545.10	TMEM161A	4.8206	36.51	membrane	SignalP-TM
ENSG00000064601.12	CTSA	17.3125	20.13	membrane	SignalP-noTM-only
ENSG00000064607.12	SUGP2	0.345145	43.46	cytosolic	cyt_notsig
ENSG00000064651.9	SLC12A2	17.5838	12.085	membrane	TMhelix-only
ENSG00000064687.8	ABCA7	1.45396	3.095	membrane	TMhelix-only
ENSG00000064763.6	FAR2	0.702371	17.085	cytosolic	TMhelix-only
ENSG00000065000.11	AP3D1	1.00007	69.495	cytosolic	cyt_notsig
ENSG00000065135.7	GNAI3	0.300536	38.265	cytosolic	cyt_notsig
ENSG00000065150.14	IPO5	0.140597	181.37	cytosolic	cyt_notsig
ENSG00000065154.7	OAT	0.049259	233.46	cytosolic	MitoCarta
ENSG00000065183.11	WDR3	0.229296	37.07	cytosolic	cyt_notsig
ENSG00000065268.6	WDR18	0.193231	90.565	cytosolic	cyt_notsig
ENSG00000065308.4	TRAM2	2.5641	6.045	membrane	TMhelix-only
ENSG00000065320.4	NTN1	3.27289	11.305	membrane	SignalP-TM
ENSG00000065427.10	KARS	0.170995	93.57	cytosolic	MitoCarta
ENSG00000065491.8	TBC1D22B	0.661241	9.83	cytosolic	cyt_notsig
ENSG00000065518.7	NDUFB4	0.0615764	235.48	cytosolic	TailAnchored
ENSG00000065600.8	TMEM206	5.2828	17.415	membrane	TMhelix-only
ENSG00000065613.9	SLK	0.937951	13.86	cytosolic	cyt_notsig
ENSG00000065665.16	SEC61A2	15.2128	14.1	membrane	TMhelix-only
ENSG00000065833.7	ME1	0.145164	27.555	cytosolic	MitoCarta
ENSG00000065882.11	TBC1D1	0.262066	22.895	cytosolic	cyt_notsig
ENSG00000065911.7	MTHFD2	0.170015	129.4	cytosolic	MitoCarta
ENSG00000065923.5	SLC9A7	3.78675	10.035	membrane	SignalP-TM
ENSG00000065978.13	YBX1	0.00953458	1101.26	cytosolic	cyt_notsig
ENSG00000066044.9	ELAVL1	0.162978	95.105	cytosolic	cyt_notsig
ENSG00000066084.8	DIP2B	9.82143	11.2	cytosolic	cyt_notsig
ENSG00000066117.10	SMARCD1	0.085444	81.925	cytosolic	cyt_notsig
ENSG00000066136.15	NFYC	0.458357	44.725	cytosolic	cyt_notsig
ENSG00000066279.12	ASPM	3.23834	7.72	cytosolic	cyt_notsig
ENSG00000066322.8	ELOVL1	7.74411	38.61	membrane	TMhelix-only
ENSG00000066468.16	FGFR2	1.22146	18.83	membrane	SignalP-TM
ENSG00000066557.5	LRRC40	0.624888	28.005	cytosolic	cyt_notsig
ENSG00000066583.7	ISOC1	0.063416	70.96	cytosolic	cyt_notsig
ENSG00000066777.4	ARFGEF1	0.639386	7.82	cytosolic	cyt_notsig
ENSG00000067057.12	PFKP	0.508895	120.85	cytosolic	cyt_notsig
ENSG00000067141.12	NEO1	24.5547	28.915	membrane	TMhelix-only
ENSG00000067167.3	TRAM1	10.0401	75.995	membrane	TMhelix-only
ENSG00000067177.10	PHKA1	0.488787	17.39	cytosolic	cyt_notsig
ENSG00000067225.13	PKM	0.266748	1055.31	cytosolic	cyt_notsig
ENSG00000067334.9	DNTTIP2	0.180995	11.05	cytosolic	cyt_notsig
ENSG00000067369.9	TP53BP1	0.475668	13.665	cytosolic	cyt_notsig
ENSG00000067560.6	RHOA	0.0933094	289.36	cytosolic	cyt_notsig
ENSG00000067596.6	DHX8	0.286533	22.685	cytosolic	cyt_notsig
ENSG00000067704.8	IARS2	1.10985	123.44	cytosolic	MitoCarta
ENSG00000067829.14	IDH3G	0.451921	39.83	cytosolic	MitoCarta
ENSG00000067900.6	ROCK1	0.947368	4.75	cytosolic	cyt_notsig
ENSG00000067992.8	PDK3	0.637119	18.05	cytosolic	MitoCarta
ENSG00000068078.13	FGFR3	1.10142	10.895	membrane	SignalP-TM
ENSG00000068120.10	COASY	0.120749	124.225	cytosolic	SignalP-noTM-only
ENSG00000068305.13	MEF2A	0.448276	14.5	cytosolic	cyt_notsig
ENSG00000068308.9	OTUD5	0.331842	34.655	cytosolic	cyt_notsig
ENSG00000068366.15	ACSL4	0.222402	24.73	cytosolic	MitoCarta
ENSG00000068489.8	PRR11	2.43958	43.86	cytosolic	cyt_notsig
ENSG00000068615.12	REEP1	1.34953	7.41	membrane	TMhelix-only
ENSG00000068650.14	ATP11A	2.80713	15.14	membrane	TMhelix-only
ENSG00000068654.11	POLR1A	0.32769	9.155	cytosolic	cyt_notsig
ENSG00000068697.6	LAPTM4A	1.77541	78.855	membrane	TMhelix-only
ENSG00000068793.13	CYFIP1	0.180424	33.255	cytosolic	cyt_notsig
ENSG00000068796.12	KIF2A	1.36653	36.955	cytosolic	cyt_notsig
ENSG00000068903.15	SIRT2	0.265335	64.07	cytosolic	cyt_notsig
ENSG00000068912.9	ERLEC1	0.609653	29.525	membrane	SignalP-noTM-only
ENSG00000069188.12	SDK2	9.29615	3.765	membrane	SignalP-TM
ENSG00000069248.9	NUP133	0.977583	59.33	cytosolic	cyt_notsig
ENSG00000069275.12	NUCKS1	0.166329	234.475	cytosolic	cyt_notsig
ENSG00000069329.11	VPS35	0.182113	49.42	cytosolic	cyt_notsig
ENSG00000069702.6	TGFBR3	6.20301	7.98	membrane	SignalP-TM
ENSG00000069849.6	ATP1B3	3.94284	104.62	membrane	TMhelix-only
ENSG00000069943.5	PIGB	0.575013	9.565	membrane	TMhelix-only
ENSG00000070010.14	UFD1L	1.58897	61.99	cytosolic	cyt_notsig
ENSG00000070018.4	LRP6	1.84615	11.375	membrane	SignalP-TM
ENSG00000070081.11	NUCB2	1.26429	28.87	membrane	SignalP-TM
ENSG00000070214.11	SLC44A1	18.0617	9.08	membrane	TMhelix-only
ENSG00000070669.12	ASNS	1.13685	151.735	cytosolic	cyt_notsig
ENSG00000070718.7	AP3M2	0.420896	20.195	cytosolic	cyt_notsig
ENSG00000070756.9	PABPC1	0.246797	391.01	cytosolic	cyt_notsig
ENSG00000070761.3	C16orf80	0.136602	65.885	cytosolic	cyt_notsig
ENSG00000070785.12	EIF2B3	0.118471	46.425	cytosolic	cyt_notsig
ENSG00000070814.13	TCOF1	0.606259	61.03	cytosolic	cyt_notsig
ENSG00000070886.6	EPHA8	1.06236	10.825	membrane	SignalP-noTM-only
ENSG00000070961.10	ATP2B1	16.3741	19.085	membrane	TMhelix-only
ENSG00000071054.11	MAP4K4	0.71048	19.705	cytosolic	cyt_notsig
ENSG00000071073.8	MGAT4A	1.29199	7.74	membrane	TMhelix-only
ENSG00000071127.12	WDR1	0.145447	51.565	cytosolic	cyt_notsig
ENSG00000071537.9	SEL1L	6.06897	7.25	membrane	SignalP-TM
ENSG00000071539.9	TRIP13	0.309957	38.715	cytosolic	cyt_notsig
ENSG00000071553.12	ATP6AP1	20.5108	76.74	membrane	SignalP-TM
ENSG00000071626.12	DAZAP1	0.482807	186.41	cytosolic	cyt_notsig
ENSG00000071794.11	HLTF	3.68313	17.105	cytosolic	cyt_notsig
ENSG00000071894.10	CPSF1	0.967742	35.65	cytosolic	cyt_notsig
ENSG00000072041.12	SLC6A15	9.92057	29.585	membrane	TMhelix-only
ENSG00000072042.8	RDH11	1.11365	32.775	membrane	SignalP-noTM-only
ENSG00000072062.9	PRKACA	1.09669	49.695	cytosolic	cyt_notsig
ENSG00000072210.14	ALDH3A2	0.77027	37	cytosolic	MitoCarta
ENSG00000072310.12	SREBF1	9.78677	18.29	membrane	mem_notsig
ENSG00000072364.8	AFF4	0.969237	23.73	cytosolic	cyt_notsig
ENSG00000072401.10	UBE2D1	0.88141	24.96	cytosolic	cyt_notsig
ENSG00000072682.14	P4HA2	1.89702	12.915	membrane	SignalP-noTM-only
ENSG00000072849.6	DERL2	1.81712	34.12	membrane	TMhelix-only
ENSG00000072954.2	TMEM38A	8.63821	9.84	membrane	TMhelix-only
ENSG00000072958.4	AP1M1	0.390954	65.225	cytosolic	cyt_notsig
ENSG00000073008.10	PVR	1.25441	25.51	membrane	SignalP-TM
ENSG00000073050.7	XRCC1	0.445434	33.675	cytosolic	cyt_notsig
ENSG00000073060.11	SCARB1	13.5497	50.075	membrane	TMhelix-only
ENSG00000073111.9	MCM2	0.471464	60.45	cytosolic	cyt_notsig
ENSG00000073417.10	PDE8A	2.36445	12.265	cytosolic	cyt_notsig
ENSG00000073670.9	ADAM11	0.733496	6.135	membrane	SignalP-TM
ENSG00000073792.11	IGF2BP2	0.232068	23.7	cytosolic	cyt_notsig
ENSG00000073921.13	PICALM	0.325581	32.25	cytosolic	cyt_notsig
ENSG00000074071.9	MRPS34	0.0810325	339.37	cytosolic	MitoCarta
ENSG00000074181.4	NOTCH3	31.8237	4.085	membrane	SignalP-noTM-only
ENSG00000074201.4	CLNS1A	0.0820542	249.835	cytosolic	cyt_notsig
ENSG00000074319.8	TSG101	0.294853	55.96	cytosolic	cyt_notsig
ENSG00000074410.9	CA12	7.35033	8.435	membrane	SignalP-TM
ENSG00000074621.9	SLC24A1	1.17541	5.53	membrane	mem_notsig
ENSG00000074695.5	LMAN1	9.81308	38.52	membrane	SignalP-TM
ENSG00000074696.8	PTPLAD1	3.11504	192.935	membrane	TMhelix-only
ENSG00000074755.10	ZZEF1	0.861656	10.445	cytosolic	cyt_notsig
ENSG00000074800.9	ENO1	0.58582	2089.38	cytosolic	cyt_notsig
ENSG00000074842.3	C19orf10	0.451737	117.325	membrane	SignalP-noTM-only
ENSG00000075089.5	ACTR6	0.310392	83.765	cytosolic	cyt_notsig
ENSG00000075131.5	TIPIN	0.0893582	61.55	cytosolic	cyt_notsig
ENSG00000075151.15	EIF4G3	0.92081	38.01	cytosolic	cyt_notsig
ENSG00000075218.14	GTSE1	0.213751	28.07	cytosolic	cyt_notsig
ENSG00000075223.9	SEMA3C	20.5291	4.725	membrane	SignalP-noTM-only
ENSG00000075234.12	TTC38	0.225338	19.97	cytosolic	cyt_notsig
ENSG00000075239.9	ACAT1	0.0812935	110.71	cytosolic	MitoCarta
ENSG00000075275.12	CELSR1	3.3657	7.725	membrane	SignalP-TM
ENSG00000075415.8	SLC25A3	0.374774	619.04	cytosolic	TMhelix-only
ENSG00000075420.8	FNDC3B	4.36047	3.44	cytosolic	TailAnchored
ENSG00000075568.12	TMEM131	13.2331	6.65	membrane	TMhelix-only
ENSG00000075618.13	FSCN1	0.531838	69.57	cytosolic	cyt_notsig
ENSG00000075624.9	ACTB	1.15884	693.365	cytosolic	cyt_notsig
ENSG00000075790.6	BCAP29	1.85798	27.18	membrane	TMhelix-only
ENSG00000075945.8	KIFAP3	1.1236	13.35	cytosolic	cyt_notsig
ENSG00000076003.4	MCM6	1.50225	59.91	cytosolic	cyt_notsig
ENSG00000076108.7	BAZ2A	0.715155	32.86	cytosolic	cyt_notsig
ENSG00000076248.6	UNG	0.41962	122.73	cytosolic	MitoCarta
ENSG00000076356.6	PLXNA2	2.80971	3.915	membrane	SignalP-TM
ENSG00000076382.12	SPAG5	0.745209	56.36	cytosolic	cyt_notsig
ENSG00000076685.14	NT5C2	0.549192	31.865	cytosolic	cyt_notsig
ENSG00000076706.10	MCAM	3.24254	15.42	membrane	SignalP-TM
ENSG00000076716.7	GPC4	11.812	19.895	membrane	SignalP-noTM-only
ENSG00000076770.10	MBNL3	2.22412	5.845	cytosolic	cyt_notsig
ENSG00000076924.7	XAB2	0.265036	24.525	cytosolic	cyt_notsig
ENSG00000077097.9	TOP2B	0.213397	42.175	cytosolic	cyt_notsig
ENSG00000077147.10	TM9SF3	48.2293	64.1	membrane	SignalP-TM
ENSG00000077152.5	UBE2T	0.18311	161.105	cytosolic	cyt_notsig
ENSG00000077232.12	DNAJC10	3.91627	22.215	membrane	TMhelix-only
ENSG00000077235.13	GTF3C1	1.86245	58.525	cytosolic	cyt_notsig
ENSG00000077312.4	SNRPA	1.28291	157.065	cytosolic	cyt_notsig
ENSG00000077348.4	EXOSC5	0.094162	116.82	cytosolic	cyt_notsig
ENSG00000077454.11	LRCH4	0.596125	10.065	cytosolic	TailAnchored
ENSG00000077514.4	POLD3	0.34418	15.98	cytosolic	cyt_notsig
ENSG00000077549.13	CAPZB	0.0878675	147.95	cytosolic	cyt_notsig
ENSG00000077585.9	GPR137B	18.5278	9.985	membrane	TMhelix-only
ENSG00000077721.11	UBE2A	0.278164	68.305	cytosolic	cyt_notsig
ENSG00000077782.15	FGFR1	0.971338	31.4	membrane	TMhelix-only
ENSG00000077942.13	FBLN1	10.0422	16.58	membrane	SignalP-noTM-only
ENSG00000077943.7	ITGA8	0.718391	6.96	membrane	SignalP-TM
ENSG00000078140.9	UBE2K	0.0981451	50.945	cytosolic	cyt_notsig
ENSG00000078369.13	GNB1	0.906466	186.99	cytosolic	cyt_notsig
ENSG00000078618.15	NRD1	0.213304	63.29	cytosolic	MitoCarta
ENSG00000078668.9	VDAC3	0.029651	236.08	cytosolic	MitoCarta
ENSG00000078808.12	SDF4	2.12649	90.995	membrane	SignalP-TM
ENSG00000079215.9	SLC1A3	3.35552	18.03	membrane	TMhelix-only
ENSG00000079246.11	XRCC5	1.89852	135.105	cytosolic	cyt_notsig
ENSG00000079332.10	SAR1A	0.406619	52.875	cytosolic	cyt_notsig
ENSG00000079335.13	CDC14A	1.16279	6.02	cytosolic	cyt_notsig
ENSG00000079459.8	FDFT1	0.0663773	97.925	cytosolic	cyt_notsig
ENSG00000079462.3	PAFAH1B3	0.149925	93.38	cytosolic	cyt_notsig
ENSG00000079616.8	KIF22	0.0451957	110.63	cytosolic	cyt_notsig
ENSG00000079691.15	LRRC16A	0.320102	7.81	cytosolic	cyt_notsig
ENSG00000079785.10	DDX1	0.101706	63.91	cytosolic	cyt_notsig
ENSG00000079805.12	DNM2	0.506879	69.05	cytosolic	cyt_notsig
ENSG00000079819.12	EPB41L2	1.72842	42.235	cytosolic	cyt_notsig
ENSG00000079931.10	MOXD1	6.38598	24.82	membrane	SignalP-noTM-only
ENSG00000079950.9	STX7	0.677429	34.69	cytosolic	cyt_notsig
ENSG00000080189.10	SLC35C2	3.24954	32.62	membrane	TMhelix-only
ENSG00000080298.11	RFX3	5.26316	1.33	cytosolic	cyt_notsig
ENSG00000080345.13	RIF1	3.99188	7.39	cytosolic	cyt_notsig
ENSG00000080603.12	SRCAP	0.291366	32.605	cytosolic	cyt_notsig
ENSG00000080824.14	HSP90AA1	0.797689	593.59	cytosolic	cyt_notsig
ENSG00000080839.7	RBL1	2.18805	8.455	cytosolic	cyt_notsig
ENSG00000081059.15	TCF7	0.627413	10.36	cytosolic	cyt_notsig
ENSG00000081087.10	OSTM1	11.6649	18.86	membrane	TMhelix-only
ENSG00000081177.14	EXD2	3.33095	13.96	membrane	TMhelix-only
ENSG00000081479.8	LRP2	11.7565	7.145	membrane	SignalP-noTM-only
ENSG00000081791.4	KIAA0141	0.583027	23.155	cytosolic	MitoCarta
ENSG00000081985.6	IL12RB2	3.298	4.245	membrane	SignalP-TM
ENSG00000082212.7	ME2	0.0977613	51.145	cytosolic	MitoCarta
ENSG00000082397.11	EPB41L3	0.250174	35.975	cytosolic	cyt_notsig
ENSG00000082515.12	MRPL22	0.0530911	84.76	cytosolic	MitoCarta
ENSG00000082516.8	GEMIN5	0.355872	18.265	cytosolic	cyt_notsig
ENSG00000082641.11	NFE2L1	2.19747	50.285	membrane	mem_notsig
ENSG00000082701.10	GSK3B	1.61638	13.92	cytosolic	cyt_notsig
ENSG00000082781.7	ITGB5	2.4847	13.885	membrane	SignalP-TM
ENSG00000082805.15	ERC1	1.83246	11.46	cytosolic	cyt_notsig
ENSG00000082898.12	XPO1	0.500088	84.985	cytosolic	cyt_notsig
ENSG00000082996.15	RNF13	0.909727	14.29	membrane	TMhelix-only
ENSG00000083123.10	BCKDHB	0.463342	18.345	cytosolic	SignalP-noTM-only
ENSG00000083312.13	TNPO1	0.156155	57.635	cytosolic	cyt_notsig
ENSG00000083444.12	PLOD1	7.48616	39.74	membrane	SignalP-noTM-only
ENSG00000083457.7	ITGAE	0.040147	161.905	cytosolic	cyt_notsig
ENSG00000083520.10	DIS3	4.14974	17.23	cytosolic	cyt_notsig
ENSG00000083845.4	RPS5	0.064053	2896.04	cytosolic	cyt_notsig
ENSG00000083857.9	FAT1	15.3011	19.345	membrane	mem_notsig
ENSG00000084070.7	SMAP2	0.170993	32.165	cytosolic	cyt_notsig
ENSG00000084073.4	ZMPSTE24	9.19802	50.5	membrane	TMhelix-only
ENSG00000084090.9	STARD7	0.17908	108.89	cytosolic	MitoCarta
ENSG00000084234.12	APLP2	8.70226	121.635	membrane	SignalP-TM
ENSG00000084444.9	KIAA1467	19.5341	16.74	membrane	TMhelix-only
ENSG00000084463.3	WBP11	0.616032	64.12	cytosolic	cyt_notsig
ENSG00000084623.7	EIF3I	0.20307	445.66	cytosolic	cyt_notsig
ENSG00000084676.11	NCOA1	1.54346	6.155	cytosolic	cyt_notsig
ENSG00000084733.6	RAB10	0.191865	39.09	cytosolic	cyt_notsig
ENSG00000084774.9	CAD	2.94497	27.165	cytosolic	cyt_notsig
ENSG00000085063.10	CD59	0.406822	63.91	membrane	SignalP-noTM-only
ENSG00000085276.13	MECOM	1.75976	6.535	cytosolic	cyt_notsig
ENSG00000085377.9	PREP	0.537353	38.15	cytosolic	cyt_notsig
ENSG00000085415.11	SEH1L	0.101637	44.275	cytosolic	cyt_notsig
ENSG00000085433.11	WDR47	1.43581	5.92	cytosolic	cyt_notsig
ENSG00000085491.11	SLC25A24	0.34965	18.59	cytosolic	MitoCarta
ENSG00000085563.10	ABCB1	3.58019	10.195	membrane	TMhelix-only
ENSG00000085662.9	AKR1B1	0.144209	221.9	cytosolic	cyt_notsig
ENSG00000085719.7	CPNE3	3.23667	41.555	cytosolic	cyt_notsig
ENSG00000085741.8	WNT11	0.733333	7.5	membrane	TMhelix-only
ENSG00000085760.10	MTIF2	0.217628	22.975	cytosolic	MitoCarta
ENSG00000086061.11	DNAJA1	0.169101	97.575	cytosolic	cyt_notsig
ENSG00000086062.8	B4GALT1	8.06347	15.44	membrane	TMhelix-only
ENSG00000086504.11	MRPL28	0.0162552	246.075	cytosolic	MitoCarta
ENSG00000086589.7	RBM22	0.197968	37.885	cytosolic	cyt_notsig
ENSG00000086598.6	TMED2	0.253639	181.36	membrane	SignalP-TM
ENSG00000086619.9	ERO1LB	1.88576	18.295	membrane	SignalP-noTM-only
ENSG00000086666.14	ZFAND6	0.182085	85.125	cytosolic	cyt_notsig
ENSG00000086758.11	HUWE1	2.69931	87.615	cytosolic	cyt_notsig
ENSG00000087086.9	FTL	0.0118262	803.3	cytosolic	cyt_notsig
ENSG00000087087.14	SRRT	0.134281	63.3	cytosolic	cyt_notsig
ENSG00000087116.9	ADAMTS2	10.665	3.985	membrane	SignalP-noTM-only
ENSG00000087191.8	PSMC5	0.0566432	141.235	cytosolic	cyt_notsig
ENSG00000087206.12	UIMC1	0.182615	41.07	cytosolic	cyt_notsig
ENSG00000087245.8	MMP2	10.5666	3.265	membrane	SignalP-noTM-only
ENSG00000087253.7	LPCAT2	5.90035	11.44	membrane	TMhelix-only
ENSG00000087263.12	OGFOD1	0.489309	74.595	cytosolic	cyt_notsig
ENSG00000087269.11	NOP14	0.3516	41.24	cytosolic	cyt_notsig
ENSG00000087274.12	ADD1	0.289017	44.98	cytosolic	cyt_notsig
ENSG00000087301.4	TXNDC16	1.04998	11.905	membrane	TMhelix-only
ENSG00000087302.4	C14orf166	0.0192295	156.01	cytosolic	cyt_notsig
ENSG00000087303.12	NID2	26.7274	13.17	membrane	mem_notsig
ENSG00000087365.10	SF3B2	0.276689	130.11	cytosolic	cyt_notsig
ENSG00000087470.13	DNM1L	0.60437	43.02	cytosolic	MitoCarta
ENSG00000087995.11	METTL2A	0.210448	40.39	cytosolic	cyt_notsig
ENSG00000088035.11	ALG6	4.28327	17.51	membrane	SignalP-TM
ENSG00000088205.8	DDX18	0.130753	38.24	cytosolic	cyt_notsig
ENSG00000088247.11	KHSRP	0.40522	291.2	cytosolic	cyt_notsig
ENSG00000088325.11	TPX2	0.377504	64.9	cytosolic	cyt_notsig
ENSG00000088812.13	ATRN	5.11704	9.185	membrane	TMhelix-only
ENSG00000088836.8	SLC4A11	6.18102	2.265	membrane	TMhelix-only
ENSG00000088930.6	XRN2	0.0275634	72.56	cytosolic	cyt_notsig
ENSG00000088986.6	DYNLL1	0.0540253	555.295	cytosolic	cyt_notsig
ENSG00000089009.11	RPL6	0.0718975	3122.5	cytosolic	cyt_notsig
ENSG00000089022.9	MAPKAPK5	0.0885515	39.525	cytosolic	cyt_notsig
ENSG00000089053.8	ANAPC5	0.231584	136.02	cytosolic	cyt_notsig
ENSG00000089057.10	SLC23A2	8.72981	11.455	membrane	TMhelix-only
ENSG00000089154.6	GCN1L1	0.712841	51.905	cytosolic	cyt_notsig
ENSG00000089157.11	RPLP0	0.080176	4028.64	cytosolic	cyt_notsig
ENSG00000089159.11	PXN	0.103584	24.135	cytosolic	cyt_notsig
ENSG00000089220.4	PEBP1	0.164958	312.2	cytosolic	cyt_notsig
ENSG00000089280.14	FUS	0.571893	362.83	cytosolic	cyt_notsig
ENSG00000089289.11	IGBP1	0.170343	58.705	cytosolic	cyt_notsig
ENSG00000089327.10	FXYD5	3.19338	154.695	membrane	SignalP-TM
ENSG00000089335.16	ZNF302	0.505051	42.57	cytosolic	cyt_notsig
ENSG00000089597.12	GANAB	11.0586	167.29	membrane	SignalP-TM
ENSG00000089685.10	BIRC5	0.486217	130.6	cytosolic	cyt_notsig
ENSG00000089693.6	MLF2	0.190777	183.46	cytosolic	TMhelix-only
ENSG00000089737.11	DDX24	0.261987	82.065	cytosolic	cyt_notsig
ENSG00000090020.6	SLC9A1	1.5873	5.985	membrane	TMhelix-only
ENSG00000090054.9	SPTLC1	3.77329	32.465	membrane	TMhelix-only
ENSG00000090060.13	PAPOLA	0.0951877	94.55	cytosolic	cyt_notsig
ENSG00000090061.13	CCNK	0.37375	45.485	cytosolic	cyt_notsig
ENSG00000090273.9	NUDC	0.0452612	165.705	cytosolic	cyt_notsig
ENSG00000090372.10	STRN4	0.417101	67.13	cytosolic	cyt_notsig
ENSG00000090447.7	TFAP4	1.3058	16.465	cytosolic	cyt_notsig
ENSG00000090487.6	SPG21	0.0368568	67.83	cytosolic	cyt_notsig
ENSG00000090520.6	DNAJB11	0.773716	44.59	membrane	SignalP-TM
ENSG00000090530.5	LEPREL1	2.88582	3.985	membrane	mem_notsig
ENSG00000090581.5	GNPTG	0.505561	14.835	membrane	SignalP-noTM-only
ENSG00000090621.9	PABPC4	0.158294	154.775	cytosolic	cyt_notsig
ENSG00000090661.7	CERS4	7.62684	15.275	membrane	TMhelix-only
ENSG00000090674.11	MCOLN1	5.46318	6.315	membrane	TMhelix-only
ENSG00000090776.5	EFNB1	1.3082	12.995	membrane	SignalP-TM
ENSG00000090861.11	AARS	0.692773	68.565	cytosolic	cyt_notsig
ENSG00000090863.7	GLG1	8.26688	18.81	membrane	SignalP-TM
ENSG00000090932.6	DLL3	2.13796	12.395	cytosolic	SignalP-TM
ENSG00000091039.12	OSBPL8	0.248016	20.16	cytosolic	TailAnchored
ENSG00000091127.9	PUS7	0.18573	32.305	cytosolic	cyt_notsig
ENSG00000091129.15	NRCAM	12.4547	13.81	membrane	SignalP-TM
ENSG00000091136.9	LAMB1	5.55022	41.62	membrane	SignalP-noTM-only
ENSG00000091317.7	CMTM6	3.40975	43.405	membrane	TMhelix-only
ENSG00000091409.10	ITGA6	4.70771	9.665	membrane	SignalP-TM
ENSG00000091483.6	FH	0.239207	43.895	cytosolic	MitoCarta
ENSG00000091490.6	SEL1L3	4.51453	8.085	membrane	TMhelix-only
ENSG00000091651.4	ORC6	0.0803154	68.48	cytosolic	cyt_notsig
ENSG00000092068.14	SLC7A8	4.96614	6.645	membrane	TMhelix-only
ENSG00000092096.10	SLC22A17	18.6356	3.005	membrane	TMhelix-only
ENSG00000092148.8	HECTD1	0.387951	21.91	cytosolic	cyt_notsig
ENSG00000092199.13	HNRNPC	0.19159	1297.04	cytosolic	cyt_notsig
ENSG00000092201.5	SUPT16H	0.738007	78.59	cytosolic	cyt_notsig
ENSG00000092421.12	SEMA6A	3.04325	9.365	membrane	SignalP-TM
ENSG00000092445.7	TYRO3	0.720807	20.81	membrane	SignalP-TM
ENSG00000092621.7	PHGDH	0.937792	245.79	cytosolic	cyt_notsig
ENSG00000092931.7	MFSD11	2.25394	13.31	membrane	TMhelix-only
ENSG00000092964.12	DPYSL2	2.18596	16.24	cytosolic	cyt_notsig
ENSG00000093009.5	CDC45	0.193938	69.61	cytosolic	cyt_notsig
ENSG00000093010.7	COMT	1.45069	102.365	membrane	MitoCarta
ENSG00000093144.14	ECHDC1	0.304131	59.185	cytosolic	MitoCarta
ENSG00000093217.5	XYLB	1.20846	3.31	cytosolic	cyt_notsig
ENSG00000094914.8	AAAS	0.538462	78	cytosolic	cyt_notsig
ENSG00000094975.9	SUCO	8.49575	10.005	membrane	SignalP-TM
ENSG00000095002.8	MSH2	0.390891	29.42	cytosolic	cyt_notsig
ENSG00000095015.5	MAP3K1	14.2222	3.375	cytosolic	cyt_notsig
ENSG00000095059.11	DHPS	0.223389	82.815	cytosolic	cyt_notsig
ENSG00000095139.9	ARCN1	0.0490849	71.305	cytosolic	cyt_notsig
ENSG00000095209.7	TMEM38B	4.66204	35.285	membrane	TMhelix-only
ENSG00000095319.10	NUP188	0.814196	47.9	cytosolic	cyt_notsig
ENSG00000095596.7	CYP26A1	1.85874	2.69	membrane	mem_notsig
ENSG00000095739.7	BAMBI	2.50324	11.585	membrane	SignalP-TM
ENSG00000095787.17	WAC	1.53066	57.165	cytosolic	cyt_notsig
ENSG00000095906.12	NUBP2	0.0758725	98.85	cytosolic	cyt_notsig
ENSG00000096093.10	EFHC1	0.867245	7.495	cytosolic	cyt_notsig
ENSG00000096384.15	HSP90AB1	1.68658	703.79	cytosolic	cyt_notsig
ENSG00000096401.7	CDC5L	1.35862	17.665	cytosolic	cyt_notsig
ENSG00000096696.9	DSP	0.712928	21.04	cytosolic	cyt_notsig
ENSG00000096746.13	HNRNPH3	0.57849	222.13	cytosolic	cyt_notsig
ENSG00000097046.8	CDC7	0.143941	38.21	cytosolic	cyt_notsig
ENSG00000099139.9	PCSK5	7.25191	2.62	membrane	SignalP-TM
ENSG00000099194.5	SCD	2.7415	161.955	membrane	TMhelix-only
ENSG00000099204.14	ABLIM1	0.166279	30.07	cytosolic	cyt_notsig
ENSG00000099219.9	ERMP1	12.4233	13.04	membrane	TMhelix-only
ENSG00000099250.13	NRP1	30.4485	9.475	membrane	SignalP-TM
ENSG00000099341.7	PSMD8	0.476716	466.735	cytosolic	cyt_notsig
ENSG00000099381.12	SETD1A	0.323625	15.45	cytosolic	cyt_notsig
ENSG00000099783.7	HNRNPM	0.207426	241.05	cytosolic	cyt_notsig
ENSG00000099795.2	NDUFB7	0.0101238	395.11	cytosolic	MitoCarta
ENSG00000099797.7	TECR	0.747419	129.78	membrane	TMhelix-only
ENSG00000099804.4	CDC34	0.396102	63.115	cytosolic	cyt_notsig
ENSG00000099875.10	MKNK2	0.145127	65.46	cytosolic	cyt_notsig
ENSG00000099904.11	ZDHHC8	0.444265	24.76	membrane	TMhelix-only
ENSG00000099942.8	CRKL	0.209924	52.4	cytosolic	cyt_notsig
ENSG00000099956.13	SMARCB1	0.0537004	102.42	cytosolic	cyt_notsig
ENSG00000099958.10	DERL3	1.68516	12.165	membrane	TMhelix-only
ENSG00000099995.14	SF3A1	1.51337	42.62	cytosolic	cyt_notsig
ENSG00000099999.10	RNF215	2.32992	10.73	membrane	SignalP-noTM-only
ENSG00000100023.13	PPIL2	0.578369	25.935	cytosolic	cyt_notsig
ENSG00000100029.13	PES1	0.202249	84.055	cytosolic	cyt_notsig
ENSG00000100030.10	MAPK1	2.05761	21.87	cytosolic	cyt_notsig
ENSG00000100083.14	GGA1	0.216368	39.285	cytosolic	cyt_notsig
ENSG00000100109.12	TFIP11	0.386598	11.64	cytosolic	cyt_notsig
ENSG00000100129.13	EIF3L	0.0615729	527.83	cytosolic	cyt_notsig
ENSG00000100138.9	NHP2L1	0.213954	203.315	cytosolic	cyt_notsig
ENSG00000100142.10	POLR2F	0.108183	194.115	cytosolic	cyt_notsig
ENSG00000100147.9	CCDC134	0.5625	8	membrane	SignalP-noTM-only
ENSG00000100150.12	DEPDC5	0.41841	7.17	cytosolic	cyt_notsig
ENSG00000100196.6	KDELR3	6.11777	19.615	membrane	TMhelix-only
ENSG00000100207.14	TCF20	5.28376	12.775	cytosolic	cyt_notsig
ENSG00000100216.4	TOMM22	0.139956	146.475	cytosolic	TMhelix-only
ENSG00000100219.12	XBP1	0.139714	57.26	membrane	mem_notsig
ENSG00000100225.13	FBXO7	0.596533	80.465	cytosolic	cyt_notsig
ENSG00000100234.11	TIMP3	0.365477	17.785	membrane	SignalP-noTM-only
ENSG00000100239.11	PPP6R2	0.462321	21.63	cytosolic	cyt_notsig
ENSG00000100241.16	SBF1	0.160537	34.26	cytosolic	cyt_notsig
ENSG00000100242.11	SUN2	11.5067	23.595	membrane	TMhelix-only
ENSG00000100258.13	LMF2	19.0196	27.235	membrane	TMhelix-only
ENSG00000100263.9	RHBDD3	0.969413	29.915	membrane	mem_notsig
ENSG00000100280.12	AP1B1	0.482249	48.73	cytosolic	cyt_notsig
ENSG00000100296.9	THOC5	0.277897	23.39	cytosolic	cyt_notsig
ENSG00000100297.11	MCM5	1.39198	62.86	cytosolic	cyt_notsig
ENSG00000100299.13	ARSA	7.47238	7.695	membrane	SignalP-noTM-only
ENSG00000100300.13	TSPO	0.12586	59.59	cytosolic	TMhelix-only
ENSG00000100316.11	RPL3	0.0193618	3176.36	cytosolic	cyt_notsig
ENSG00000100320.18	RBFOX2	0.748072	43.445	cytosolic	cyt_notsig
ENSG00000100321.10	SYNGR1	0.462535	43.24	membrane	TMhelix-only
ENSG00000100345.16	MYH9	1.97787	36.15	cytosolic	cyt_notsig
ENSG00000100347.10	SAMM50	0.23723	67.445	cytosolic	MitoCarta
ENSG00000100353.13	EIF3D	0.189742	345.205	cytosolic	cyt_notsig
ENSG00000100372.10	SLC25A17	4.24499	48.41	cytosolic	TMhelix-only
ENSG00000100379.13	KCTD17	0.35621	21.055	cytosolic	cyt_notsig
ENSG00000100380.8	ST13	0.0238265	188.865	cytosolic	cyt_notsig
ENSG00000100403.10	ZC3H7B	0.446134	30.26	cytosolic	cyt_notsig
ENSG00000100412.11	ACO2	0.167277	47.825	cytosolic	MitoCarta
ENSG00000100462.11	PRMT5	0.242167	101.17	cytosolic	cyt_notsig
ENSG00000100473.11	COCH	4.126	101.43	membrane	SignalP-noTM-only
ENSG00000100504.12	PYGL	0.215222	51.11	cytosolic	cyt_notsig
ENSG00000100564.4	PIGH	2.68143	34.31	membrane	TMhelix-only
ENSG00000100578.10	KIAA0586	0.781805	7.035	cytosolic	cyt_notsig
ENSG00000100580.7	TMED8	0.240055	14.58	cytosolic	cyt_notsig
ENSG00000100596.2	SPTLC2	5.10345	10.875	membrane	MitoCarta
ENSG00000100600.10	LGMN	6.90272	39.115	membrane	SignalP-noTM-only
ENSG00000100603.9	SNW1	0.176613	53.79	cytosolic	cyt_notsig
ENSG00000100612.9	DHRS7	6.04777	25.96	membrane	TMhelix-only
ENSG00000100626.12	GALNT16	4.10589	9.255	membrane	TMhelix-only
ENSG00000100632.6	ERH	0.105149	332.86	cytosolic	cyt_notsig
ENSG00000100650.11	SRSF5	0.033457	164.39	cytosolic	cyt_notsig
ENSG00000100664.6	EIF5	0.168604	83.035	cytosolic	cyt_notsig
ENSG00000100714.11	MTHFD1	0.431086	125.265	cytosolic	MitoCarta
ENSG00000100722.14	ZC3H14	1.9227	25.485	cytosolic	cyt_notsig
ENSG00000100726.10	TELO2	0.689655	35.525	cytosolic	cyt_notsig
ENSG00000100731.11	PCNX	1.50571	9.63	membrane	TMhelix-only
ENSG00000100749.3	VRK1	0.430265	61.59	cytosolic	cyt_notsig
ENSG00000100767.11	PAPLN	1.00365	5.48	membrane	mem_notsig
ENSG00000100784.5	RPS6KA5	1.21169	7.015	cytosolic	cyt_notsig
ENSG00000100804.14	PSMB5	0.0242383	206.285	cytosolic	cyt_notsig
ENSG00000100813.10	ACIN1	0.779597	89.79	cytosolic	cyt_notsig
ENSG00000100814.13	CCNB1IP1	0.0480035	114.575	cytosolic	cyt_notsig
ENSG00000100823.7	APEX1	0.155491	154.35	cytosolic	cyt_notsig
ENSG00000100836.6	PABPN1	0.19337	90.5	cytosolic	cyt_notsig
ENSG00000100888.8	CHD8	0.539216	30.6	cytosolic	cyt_notsig
ENSG00000100911.9	PSME2	0.113122	61.88	cytosolic	cyt_notsig
ENSG00000100926.10	TM9SF1	9.42047	19.585	membrane	SignalP-TM
ENSG00000100934.10	SEC23A	0.554156	39.7	cytosolic	cyt_notsig
ENSG00000100941.4	PNN	0.201485	47.15	cytosolic	cyt_notsig
ENSG00000100983.5	GSS	0.119578	45.995	cytosolic	cyt_notsig
ENSG00000100991.7	TRPC4AP	0.447594	40.215	cytosolic	cyt_notsig
ENSG00000100994.7	PYGB	0.12215	24.56	cytosolic	cyt_notsig
ENSG00000100997.14	ABHD12	4.39626	25.135	membrane	TMhelix-only
ENSG00000101000.4	PROCR	1.11798	42.04	membrane	SignalP-TM
ENSG00000101057.11	MYBL2	0.734432	191.985	cytosolic	cyt_notsig
ENSG00000101109.7	STK4	0.339394	20.625	cytosolic	cyt_notsig
ENSG00000101138.7	CSTF1	1.58602	30.895	cytosolic	cyt_notsig
ENSG00000101144.8	BMP7	0.240115	31.235	membrane	SignalP-noTM-only
ENSG00000101146.8	RAE1	0.48816	68.625	cytosolic	cyt_notsig
ENSG00000101158.8	NELFCD	0.0743587	80.69	cytosolic	cyt_notsig
ENSG00000101160.9	CTSZ	0.388989	33.42	membrane	SignalP-TM
ENSG00000101161.6	PRPF6	0.0699872	42.865	cytosolic	cyt_notsig
ENSG00000101166.11	SLMO2	0.13307	116.48	cytosolic	MitoCarta
ENSG00000101187.11	SLCO4A1	2.80488	16.4	membrane	TMhelix-only
ENSG00000101210.6	EEF1A2	0.387678	47.72	cytosolic	cyt_notsig
ENSG00000101220.13	C20orf27	0.12213	81.88	cytosolic	cyt_notsig
ENSG00000101224.13	CDC25B	0.389821	46.175	cytosolic	cyt_notsig
ENSG00000101230.5	ISM1	1.74966	3.715	membrane	SignalP-noTM-only
ENSG00000101255.6	TRIB3	0.084674	23.62	cytosolic	cyt_notsig
ENSG00000101265.11	RASSF2	0.403226	6.2	cytosolic	cyt_notsig
ENSG00000101266.12	CSNK2A1	0.140541	92.5	cytosolic	cyt_notsig
ENSG00000101290.9	CDS2	10.3566	23.415	membrane	TMhelix-only
ENSG00000101294.12	HM13	3.40396	124.12	membrane	TMhelix-only
ENSG00000101310.10	SEC23B	2.92241	58	cytosolic	cyt_notsig
ENSG00000101337.11	TM9SF4	46.7952	34.48	membrane	SignalP-TM
ENSG00000101343.10	CRNKL1	0.644382	12.415	cytosolic	cyt_notsig
ENSG00000101361.10	NOP56	0.0191052	471.075	cytosolic	cyt_notsig
ENSG00000101367.8	MAPRE1	0.362744	136.46	cytosolic	cyt_notsig
ENSG00000101412.9	E2F1	0.0883652	50.925	cytosolic	cyt_notsig
ENSG00000101413.7	RPRD1B	0.357223	22.395	cytosolic	cyt_notsig
ENSG00000101421.3	CHMP4B	0.106095	84.83	cytosolic	cyt_notsig
ENSG00000101439.4	CST3	0.635976	121.86	membrane	SignalP-TM
ENSG00000101444.8	AHCY	0.129531	289.505	cytosolic	cyt_notsig
ENSG00000101457.8	DNTTIP1	0.142294	45.68	cytosolic	cyt_notsig
ENSG00000101464.6	PIGU	11.9991	21.21	membrane	SignalP-TM
ENSG00000101473.12	ACOT8	0.200746	34.87	cytosolic	cyt_notsig
ENSG00000101474.7	APMAP	2.70152	68.665	membrane	TMhelix-only
ENSG00000101557.10	USP14	1.73047	42.185	cytosolic	cyt_notsig
ENSG00000101558.9	VAPA	0.0871671	103.25	cytosolic	cyt_notsig
ENSG00000101680.9	LAMA1	4.06452	7.75	membrane	SignalP-noTM-only
ENSG00000101773.12	RBBP8	0.587305	22.135	cytosolic	cyt_notsig
ENSG00000101856.8	PGRMC1	1.85435	233.235	membrane	TMhelix-only
ENSG00000101868.6	POLA1	0.224936	15.56	cytosolic	cyt_notsig
ENSG00000101882.5	NKAP	0.188182	26.57	cytosolic	cyt_notsig
ENSG00000101901.6	ALG13	0.320102	39.05	cytosolic	cyt_notsig
ENSG00000101911.8	PRPS2	0.513559	79.835	cytosolic	cyt_notsig
ENSG00000101955.10	SRPX	7.19764	8.475	membrane	SignalP-noTM-only
ENSG00000101966.8	XIAP	0.226205	28.735	cytosolic	cyt_notsig
ENSG00000101972.14	STAG2	0.746337	54.935	cytosolic	cyt_notsig
ENSG00000101974.10	ATP11C	6.50494	27.825	membrane	TMhelix-only
ENSG00000102024.13	PLS3	0.0777303	154.38	cytosolic	cyt_notsig
ENSG00000102038.11	SMARCA1	0.40201	19.9	cytosolic	cyt_notsig
ENSG00000102054.13	RBBP7	1.24865	332.36	cytosolic	cyt_notsig
ENSG00000102098.13	SCML2	0.112391	35.59	cytosolic	cyt_notsig
ENSG00000102100.10	SLC35A2	4.32518	22.08	membrane	TMhelix-only
ENSG00000102103.11	PQBP1	0.103373	116.085	cytosolic	cyt_notsig
ENSG00000102109.7	PCSK1N	1.30316	7.29	membrane	SignalP-TM
ENSG00000102119.6	EMD	0.309119	145.575	cytosolic	TailAnchored
ENSG00000102181.15	CD99L2	1.07643	37.16	membrane	SignalP-TM
ENSG00000102189.12	EEA1	1.74216	2.87	cytosolic	cyt_notsig
ENSG00000102225.11	CDK16	0.216211	99.44	cytosolic	cyt_notsig
ENSG00000102226.5	USP11	1.89165	60.265	cytosolic	cyt_notsig
ENSG00000102241.7	HTATSF1	0.172936	69.39	cytosolic	cyt_notsig
ENSG00000102312.16	PORCN	3.81818	8.25	membrane	TMhelix-only
ENSG00000102316.12	MAGED2	0.272187	60.62	cytosolic	cyt_notsig
ENSG00000102317.13	RBM3	0.0964869	430.11	cytosolic	cyt_notsig
ENSG00000102393.5	GLA	0.384352	204.24	membrane	SignalP-noTM-only
ENSG00000102471.9	NDFIP2	1.2665	37.11	membrane	TMhelix-only
ENSG00000102531.12	FNDC3A	3.36163	14.725	cytosolic	TailAnchored
ENSG00000102580.10	DNAJC3	1.80614	8.305	membrane	SignalP-noTM-only
ENSG00000102595.14	UGGT2	7.68432	9.63	membrane	SignalP-noTM-only
ENSG00000102606.13	ARHGEF7	0.562489	28.445	cytosolic	cyt_notsig
ENSG00000102710.15	SUPT20H	6.32501	30.83	cytosolic	cyt_notsig
ENSG00000102755.6	FLT1	20.0924	2.165	membrane	SignalP-noTM-only
ENSG00000102805.9	CLN5	4.26829	10.66	membrane	mem_notsig
ENSG00000102882.7	MAPK3	0.695591	84.82	cytosolic	cyt_notsig
ENSG00000102898.7	NUTF2	0.138982	104.33	cytosolic	cyt_notsig
ENSG00000102900.8	NUP93	0.728689	79.595	cytosolic	cyt_notsig
ENSG00000102908.16	NFAT5	7.64151	5.3	cytosolic	cyt_notsig
ENSG00000102978.8	POLR2C	0.0175168	142.72	cytosolic	cyt_notsig
ENSG00000102996.4	MMP15	7.97676	9.465	membrane	SignalP-TM
ENSG00000103035.6	PSMD7	0.0291715	102.84	cytosolic	cyt_notsig
ENSG00000103042.4	SLC38A7	3.0303	4.455	membrane	TMhelix-only
ENSG00000103043.10	VAC14	0.777202	15.44	cytosolic	cyt_notsig
ENSG00000103064.9	SLC7A6	1.98047	18.43	membrane	TMhelix-only
ENSG00000103148.11	NPRL3	0.133766	26.165	cytosolic	cyt_notsig
ENSG00000103160.7	HSDL1	0.463559	19.415	cytosolic	MitoCarta
ENSG00000103197.12	TSC2	0.73842	22.345	cytosolic	cyt_notsig
ENSG00000103202.8	NME4	0.0950103	457.845	cytosolic	MitoCarta
ENSG00000103222.14	ABCC1	47.8327	16.495	membrane	TMhelix-only
ENSG00000103226.13	NOMO3	0.932788	39.13	membrane	SignalP-noTM-only
ENSG00000103227.14	LMF1	0.808314	8.66	membrane	mem_notsig
ENSG00000103249.13	CLCN7	8.05369	18.625	membrane	TMhelix-only
ENSG00000103257.4	SLC7A5	23.9965	40.485	membrane	TMhelix-only
ENSG00000103266.6	STUB1	0.0622489	265.065	cytosolic	cyt_notsig
ENSG00000103275.14	UBE2I	0.248185	106.775	cytosolic	cyt_notsig
ENSG00000103335.15	PIEZO1	3.15423	58.81	membrane	TMhelix-only
ENSG00000103342.8	GSPT1	0.0409943	134.165	cytosolic	cyt_notsig
ENSG00000103365.11	GGA2	0.27027	42.55	cytosolic	cyt_notsig
ENSG00000103404.10	USP31	1.07949	5.095	cytosolic	cyt_notsig
ENSG00000103423.9	DNAJA3	0.644718	94.615	cytosolic	MitoCarta
ENSG00000103429.6	BFAR	1.39059	61.125	membrane	TMhelix-only
ENSG00000103460.12	TOX3	6.80672	5.95	cytosolic	cyt_notsig
ENSG00000103479.10	RBL2	0.440403	35.195	cytosolic	cyt_notsig
ENSG00000103485.13	QPRT	0.298478	50.255	cytosolic	SignalP-noTM-only
ENSG00000103495.9	MAZ	0.118446	641.645	cytosolic	cyt_notsig
ENSG00000103502.9	CDIPT	6.66429	70.15	membrane	TMhelix-only
ENSG00000103512.10	NOMO1	2.7634	56.995	membrane	SignalP-noTM-only
ENSG00000103769.5	RAB11A	0.0330044	287.84	cytosolic	cyt_notsig
ENSG00000103855.13	CD276	2.19365	59.49	membrane	SignalP-TM
ENSG00000103932.7	RPAP1	1.08196	18.485	cytosolic	cyt_notsig
ENSG00000103978.11	TMEM87A	2.47324	13.545	membrane	SignalP-TM
ENSG00000104047.10	DTWD1	0.339611	16.195	cytosolic	cyt_notsig
ENSG00000104067.12	TJP1	3.02558	16.03	cytosolic	cyt_notsig
ENSG00000104177.13	MYEF2	0.0881501	39.705	cytosolic	cyt_notsig
ENSG00000104213.8	PDGFRL	0.851426	11.745	membrane	SignalP-noTM-only
ENSG00000104267.5	CA2	0.890799	47.71	cytosolic	cyt_notsig
ENSG00000104290.6	FZD3	7.08881	12.555	membrane	SignalP-TM
ENSG00000104299.10	INTS9	1.11145	16.195	cytosolic	cyt_notsig
ENSG00000104331.4	IMPAD1	0.115942	25.875	membrane	TMhelix-only
ENSG00000104332.7	SFRP1	7.01976	11.895	membrane	mem_notsig
ENSG00000104341.12	LAPTM4B	8.87651	122.965	membrane	TMhelix-only
ENSG00000104343.15	UBE2W	0.750853	7.325	cytosolic	cyt_notsig
ENSG00000104368.13	PLAT	0.755073	10.595	membrane	SignalP-noTM-only
ENSG00000104517.8	UBR5	0.876788	21.67	cytosolic	cyt_notsig
ENSG00000104549.7	SQLE	0.74184	64.03	membrane	TMhelix-only
ENSG00000104635.9	SLC39A14	19.177	50.06	membrane	SignalP-TM
ENSG00000104687.8	GSR	0.0664572	82.76	cytosolic	MitoCarta
ENSG00000104695.8	PPP2CB	0.343053	67.045	cytosolic	cyt_notsig
ENSG00000104723.16	TUSC3	7.83136	89.895	membrane	SignalP-TM
ENSG00000104728.11	ARHGEF10	0.824629	9.095	cytosolic	cyt_notsig
ENSG00000104738.12	MCM4	1.81894	143.49	cytosolic	cyt_notsig
ENSG00000104763.13	ASAH1	2.43037	47.935	membrane	mem_notsig
ENSG00000104805.11	NUCB1	1.27647	67.765	membrane	SignalP-noTM-only
ENSG00000104812.10	GYS1	0.43834	34.22	cytosolic	cyt_notsig
ENSG00000104824.12	HNRNPL	0.13689	434.655	cytosolic	cyt_notsig
ENSG00000104825.12	NFKBIB	0.932965	43.41	cytosolic	cyt_notsig
ENSG00000104835.10	SARS2	0.147443	74.605	cytosolic	MitoCarta
ENSG00000104852.10	SNRNP70	0.0155578	257.105	cytosolic	cyt_notsig
ENSG00000104853.11	CLPTM1	39.2481	51.735	membrane	TMhelix-only
ENSG00000104866.6	PPP1R37	0.555213	8.105	cytosolic	cyt_notsig
ENSG00000104870.8	FCGRT	0.843005	40.925	membrane	SignalP-TM
ENSG00000104886.5	PLEKHJ1	0.202229	111.26	cytosolic	cyt_notsig
ENSG00000104889.4	RNASEH2A	0.0861326	139.32	cytosolic	cyt_notsig
ENSG00000104897.5	SF3A2	0.29475	62.765	cytosolic	cyt_notsig
ENSG00000104904.8	OAZ1	0.365693	1476.65	cytosolic	cyt_notsig
ENSG00000104960.11	PTOV1	0.242153	107.37	cytosolic	cyt_notsig
ENSG00000104964.10	AES	0.0304363	180.705	cytosolic	cyt_notsig
ENSG00000104969.5	SGTA	0.299892	106.705	cytosolic	cyt_notsig
ENSG00000104973.10	MED25	0.596177	28.515	cytosolic	cyt_notsig
ENSG00000104980.3	TIMM44	0.212422	49.43	cytosolic	MitoCarta
ENSG00000105063.14	PPP6R1	0.478176	40.78	cytosolic	cyt_notsig
ENSG00000105135.11	ILVBL	4.16146	43.975	membrane	TMhelix-only
ENSG00000105171.5	POP4	0.0363683	233.72	cytosolic	cyt_notsig
ENSG00000105176.13	URI1	0.333452	112.46	cytosolic	cyt_notsig
ENSG00000105193.4	RPS16	0.0425992	6267.73	cytosolic	cyt_notsig
ENSG00000105197.6	TIMM50	0.264347	240.215	cytosolic	TMhelix-only
ENSG00000105202.3	FBL	0.0701156	1654.41	cytosolic	cyt_notsig
ENSG00000105220.10	GPI	0.688942	493.51	cytosolic	MitoCarta
ENSG00000105221.12	AKT2	0.113443	193.93	cytosolic	cyt_notsig
ENSG00000105223.14	PLD3	11.1404	239.085	membrane	mem_notsig
ENSG00000105258.4	POLR2I	0.0484551	175.42	cytosolic	cyt_notsig
ENSG00000105281.8	SLC1A5	16.4663	174.295	membrane	TMhelix-only
ENSG00000105290.7	APLP1	1.73565	26.215	membrane	TMhelix-only
ENSG00000105323.12	HNRNPUL1	0.92979	215.64	cytosolic	cyt_notsig
ENSG00000105329.5	TGFB1	0.963082	9.345	membrane	SignalP-noTM-only
ENSG00000105364.9	MRPL4	0.299862	123.39	cytosolic	MitoCarta
ENSG00000105372.2	RPS19	0.00196245	10700.9	cytosolic	cyt_notsig
ENSG00000105376.4	ICAM5	11.1683	6.805	membrane	mem_notsig
ENSG00000105401.2	CDC37	0.0986475	192.605	cytosolic	cyt_notsig
ENSG00000105404.6	RABAC1	0.354489	204.52	membrane	TMhelix-only
ENSG00000105409.11	ATP1A3	27.5794	17.785	membrane	TMhelix-only
ENSG00000105426.10	PTPRS	21.601	20.925	membrane	SignalP-TM
ENSG00000105429.8	MEGF8	22.6002	20.575	membrane	SignalP-TM
ENSG00000105438.4	KDELR1	2.64791	166.735	membrane	TMhelix-only
ENSG00000105447.8	GRWD1	0.0825083	48.48	cytosolic	cyt_notsig
ENSG00000105483.12	CARD8	0.459348	21.77	cytosolic	cyt_notsig
ENSG00000105486.9	LIG1	0.78718	35.57	cytosolic	cyt_notsig
ENSG00000105552.10	BCAT2	0.327286	70.275	cytosolic	MitoCarta
ENSG00000105568.13	PPP2R1A	0.494877	129.325	cytosolic	cyt_notsig
ENSG00000105576.11	TNPO2	0.130169	49.935	cytosolic	cyt_notsig
ENSG00000105612.4	DNASE2	15.7219	33.87	membrane	SignalP-noTM-only
ENSG00000105640.8	RPL18A	0.019396	3583.2	cytosolic	cyt_notsig
ENSG00000105655.14	ISYNA1	0.578236	201.475	cytosolic	cyt_notsig
ENSG00000105677.7	TMEM147	0.127012	275.565	membrane	TMhelix-only
ENSG00000105696.4	TMEM59L	6.51486	7.905	membrane	SignalP-TM
ENSG00000105698.11	USF2	0.0440173	136.31	cytosolic	cyt_notsig
ENSG00000105699.12	LSR	15.5568	34.84	membrane	TMhelix-only
ENSG00000105700.6	KXD1	0.042603	140.835	cytosolic	cyt_notsig
ENSG00000105701.11	FKBP8	0.0241594	227.655	cytosolic	TailAnchored
ENSG00000105722.5	ERF	5.96954	36.77	cytosolic	cyt_notsig
ENSG00000105723.7	GSK3A	0.856311	87.585	cytosolic	cyt_notsig
ENSG00000105726.12	ATP13A1	17.4495	16.82	membrane	TMhelix-only
ENSG00000105767.2	CADM4	1.87171	25.645	membrane	SignalP-TM
ENSG00000105771.9	SMG9	1.06045	37.72	cytosolic	cyt_notsig
ENSG00000105810.5	CDK6	1.49485	9.7	cytosolic	cyt_notsig
ENSG00000105819.9	PMPCB	0.379687	84.28	cytosolic	MitoCarta
ENSG00000105854.8	PON2	0.0958589	26.08	membrane	TMhelix-only
ENSG00000105880.4	DLX5	1.70279	3.23	cytosolic	cyt_notsig
ENSG00000105887.10	MTPN	1.94601	144.655	cytosolic	cyt_notsig
ENSG00000105939.8	ZC3HAV1	3.75254	9.86	cytosolic	cyt_notsig
ENSG00000105948.9	TTC26	0.245821	10.17	cytosolic	cyt_notsig
ENSG00000105953.10	OGDH	0.763716	32.08	cytosolic	MitoCarta
ENSG00000105971.10	CAV2	0.381986	24.87	cytosolic	TMhelix-only
ENSG00000105976.10	MET	18.754	15.65	membrane	SignalP-TM
ENSG00000105983.15	LMBR1	6.23942	38.385	membrane	TMhelix-only
ENSG00000105993.10	DNAJB6	0.395616	109.955	cytosolic	cyt_notsig
ENSG00000106025.4	TSPAN12	2.18801	37.02	membrane	TMhelix-only
ENSG00000106028.6	SSBP1	0.021	547.62	cytosolic	MitoCarta
ENSG00000106066.9	CPVL	4.09041	45.35	membrane	SignalP-noTM-only
ENSG00000106080.6	FKBP14	0.545906	10.075	membrane	SignalP-noTM-only
ENSG00000106105.9	GARS	0.390117	65.365	cytosolic	SignalP-noTM-only
ENSG00000106153.12	CHCHD2	0.0350941	797.855	cytosolic	MitoCarta
ENSG00000106236.3	NPTX2	1.78768	18.18	membrane	SignalP-noTM-only
ENSG00000106246.13	PTCD1	1.65086	14.235	cytosolic	MitoCarta
ENSG00000106246.13	PTCD1	1.65086	14.235	cytosolic	MitoCarta
ENSG00000106246.13	PTCD1	1.65086	14.235	cytosolic	MitoCarta
ENSG00000106246.13	PTCD1	1.65086	14.235	cytosolic	MitoCarta
ENSG00000106263.13	EIF3B	0.14963	223.885	cytosolic	cyt_notsig
ENSG00000106290.10	TAF6	0.212314	54.165	cytosolic	cyt_notsig
ENSG00000106348.12	IMPDH1	0.0397772	75.42	cytosolic	cyt_notsig
ENSG00000106367.9	AP1S1	0.156661	98.94	cytosolic	cyt_notsig
ENSG00000106397.7	PLOD3	2.30088	14.125	membrane	SignalP-noTM-only
ENSG00000106443.10	PHF14	0.316599	11.055	cytosolic	cyt_notsig
ENSG00000106460.14	TMEM106B	0.758239	17.145	membrane	TMhelix-only
ENSG00000106537.7	TSPAN13	1.43984	39.935	membrane	TMhelix-only
ENSG00000106554.7	CHCHD3	0.38378	99.015	cytosolic	MitoCarta
ENSG00000106603.13	COA1	0.0694187	216.08	cytosolic	TMhelix-only
ENSG00000106609.12	TMEM248	5.75905	23.615	membrane	TMhelix-only
ENSG00000106628.6	POLD2	0.149607	270.71	cytosolic	cyt_notsig
ENSG00000106635.3	BCL7B	0.539461	25.025	cytosolic	cyt_notsig
ENSG00000106636.3	YKT6	0.304431	88.69	cytosolic	cyt_notsig
ENSG00000106682.10	EIF4H	0.123859	217.99	cytosolic	cyt_notsig
ENSG00000106688.7	SLC1A1	1.99772	8.76	membrane	TMhelix-only
ENSG00000106723.12	SPIN1	0.113944	35.105	cytosolic	cyt_notsig
ENSG00000106771.8	TMEM245	7.30424	16.155	membrane	TMhelix-only
ENSG00000106772.13	PRUNE2	0.728408	9.61	cytosolic	TMhelix-only
ENSG00000106799.8	TGFBR1	2.67857	10.64	membrane	SignalP-TM
ENSG00000106803.5	SEC61B	0.132785	195.805	cytosolic	TailAnchored
ENSG00000106976.14	DNM1	0.359595	15.295	cytosolic	cyt_notsig
ENSG00000107020.5	PLGRKT	0.147808	30.445	cytosolic	TMhelix-only
ENSG00000107021.11	TBC1D13	0.382751	19.595	cytosolic	cyt_notsig
ENSG00000107164.15	FUBP3	0.129166	58.065	cytosolic	cyt_notsig
ENSG00000107185.8	RGP1	0.544845	11.93	cytosolic	cyt_notsig
ENSG00000107223.8	EDF1	0.173555	322.665	cytosolic	cyt_notsig
ENSG00000107263.14	RAPGEF1	0.457025	33.915	cytosolic	cyt_notsig
ENSG00000107281.5	NPDC1	2.17733	41.335	membrane	TMhelix-only
ENSG00000107331.12	ABCA2	5.42	25	membrane	mem_notsig
ENSG00000107341.4	UBE2R2	1.64276	21.61	cytosolic	cyt_notsig
ENSG00000107438.4	PDLIM1	1.07971	88.45	cytosolic	cyt_notsig
ENSG00000107518.12	ATRNL1	1.88679	6.89	membrane	mem_notsig
ENSG00000107566.9	ERLIN1	1.04044	29.795	membrane	TMhelix-only
ENSG00000107581.8	EIF3A	0.563768	79.82	cytosolic	cyt_notsig
ENSG00000107625.8	DDX50	0.326331	49.03	cytosolic	cyt_notsig
ENSG00000107651.8	SEC23IP	0.0936037	32.05	cytosolic	cyt_notsig
ENSG00000107679.10	PLEKHA1	0.528765	23.64	cytosolic	cyt_notsig
ENSG00000107731.8	UNC5B	8.65801	11.55	membrane	SignalP-TM
ENSG00000107745.12	MICU1	0.0773694	51.7	cytosolic	MitoCarta
ENSG00000107789.11	MINPP1	0.141072	24.81	membrane	SignalP-noTM-only
ENSG00000107798.13	LIPA	5.06708	41.74	membrane	SignalP-noTM-only
ENSG00000107862.4	GBF1	1.39218	16.88	cytosolic	cyt_notsig
ENSG00000107874.6	CUEDC2	0.100205	119.755	cytosolic	cyt_notsig
ENSG00000107882.7	SUFU	1.14183	8.32	cytosolic	cyt_notsig
ENSG00000107937.14	GTPBP4	0.122761	69.24	cytosolic	cyt_notsig
ENSG00000107949.12	BCCIP	0.163934	122	cytosolic	cyt_notsig
ENSG00000107951.8	MTPAP	0.709939	14.79	cytosolic	MitoCarta
ENSG00000107959.11	PITRM1	1.01898	50.05	cytosolic	MitoCarta
ENSG00000108010.7	GLRX3	0.0286917	156.84	cytosolic	cyt_notsig
ENSG00000108064.6	TFAM	0.25139	65.635	cytosolic	SignalP-noTM-only
ENSG00000108091.10	CCDC6	0.928962	18.3	cytosolic	cyt_notsig
ENSG00000108106.9	UBE2S	0.0599901	425.07	cytosolic	cyt_notsig
ENSG00000108175.12	ZMIZ1	0.316289	9.485	cytosolic	cyt_notsig
ENSG00000108179.9	PPIF	0.0700245	199.93	cytosolic	MitoCarta
ENSG00000108264.12	TADA2A	0.443191	12.41	cytosolic	cyt_notsig
ENSG00000108270.6	AATF	0.483347	66.205	cytosolic	cyt_notsig
ENSG00000108292.12	MLLT6	0.19084	28.82	cytosolic	cyt_notsig
ENSG00000108294.4	PSMB3	0.346399	402.715	cytosolic	cyt_notsig
ENSG00000108298.5	RPL19	0.00516878	4449.8	cytosolic	cyt_notsig
ENSG00000108344.10	PSMD3	1.01196	127.475	cytosolic	cyt_notsig
ENSG00000108384.10	RAD51C	0.183139	84.635	cytosolic	cyt_notsig
ENSG00000108406.5	DHX40	0.0891822	56.065	cytosolic	cyt_notsig
ENSG00000108424.5	KPNB1	1.01701	211.895	cytosolic	cyt_notsig
ENSG00000108474.12	PIGL	0.256191	46.84	membrane	mem_notsig
ENSG00000108479.7	GALK1	0.144734	44.91	cytosolic	cyt_notsig
ENSG00000108506.7	INTS2	17.1783	8.47	cytosolic	cyt_notsig
ENSG00000108510.5	MED13	0.35727	13.995	cytosolic	cyt_notsig
ENSG00000108518.7	PFN1	0.153754	559.335	cytosolic	cyt_notsig
ENSG00000108528.9	SLC25A11	0.469533	95.84	cytosolic	MitoCarta
ENSG00000108557.13	RAI1	0.243056	14.4	cytosolic	cyt_notsig
ENSG00000108559.7	NUP88	0.197307	86.16	cytosolic	cyt_notsig
ENSG00000108561.4	C1QBP	0.183705	963.5	cytosolic	MitoCarta
ENSG00000108582.7	CPD	36.0878	23.235	membrane	SignalP-TM
ENSG00000108588.9	CCDC47	5.608	45.025	membrane	SignalP-noTM-only
ENSG00000108592.12	FTSJ3	0.1221	36.855	cytosolic	cyt_notsig
ENSG00000108604.11	SMARCD2	0.194976	87.19	cytosolic	cyt_notsig
ENSG00000108639.3	SYNGR2	0.172995	57.805	membrane	TMhelix-only
ENSG00000108671.5	PSMD11	0.118256	67.65	cytosolic	cyt_notsig
ENSG00000108679.8	LGALS3BP	0.617847	219.31	membrane	SignalP-noTM-only
ENSG00000108773.6	KAT2A	0.42924	38.44	cytosolic	cyt_notsig
ENSG00000108797.7	CNTNAP1	4.73373	3.38	membrane	SignalP-TM
ENSG00000108828.11	VAT1	0.396825	66.78	cytosolic	cyt_notsig
ENSG00000108829.9	LRRC59	0.30392	144.775	cytosolic	TMhelix-only
ENSG00000108861.4	DUSP3	0.508978	35.365	cytosolic	cyt_notsig
ENSG00000108883.8	EFTUD2	0.477424	135.1	cytosolic	cyt_notsig
ENSG00000108946.10	PRKAR1A	0.17616	93.665	cytosolic	cyt_notsig
ENSG00000108947.4	EFNB3	0.684932	7.3	membrane	SignalP-TM
ENSG00000108953.12	YWHAE	0.556834	1080.21	cytosolic	cyt_notsig
ENSG00000108960.3	MMD	0.311709	25.665	cytosolic	TMhelix-only
ENSG00000109016.13	DHRS7B	2.09455	25.065	membrane	TMhelix-only
ENSG00000109046.10	WSB1	0.145836	34.285	cytosolic	cyt_notsig
ENSG00000109062.5	SLC9A3R1	0.275524	32.665	cytosolic	cyt_notsig
ENSG00000109133.8	TMEM33	8.22685	22.305	membrane	TMhelix-only
ENSG00000109171.10	SLAIN2	2.48356	13.69	cytosolic	cyt_notsig
ENSG00000109180.10	OCIAD1	0.506472	133.275	membrane	MitoCarta
ENSG00000109189.8	USP46	1.08871	12.4	cytosolic	cyt_notsig
ENSG00000109255.7	NMU	0.208434	31.185	membrane	SignalP-TM
ENSG00000109332.15	UBE2D3	1.03783	173.92	cytosolic	cyt_notsig
ENSG00000109390.7	NDUFC1	0.0194943	179.54	cytosolic	MitoCarta
ENSG00000109472.9	CPE	7.75473	65.315	membrane	SignalP-noTM-only
ENSG00000109475.12	RPL34	0.00154572	2911.26	cytosolic	MitoCarta
ENSG00000109501.9	WFS1	13.7931	6.525	membrane	TMhelix-only
ENSG00000109572.9	CLCN3	1.18923	14.295	membrane	TMhelix-only
ENSG00000109586.7	GALNT7	3.7037	19.17	membrane	TMhelix-only
ENSG00000109606.8	DHX15	3.1607	105.04	cytosolic	cyt_notsig
ENSG00000109674.3	NEIL3	0.1396	10.745	cytosolic	cyt_notsig
ENSG00000109680.6	TBC1D19	1.10132	4.54	cytosolic	cyt_notsig
ENSG00000109689.10	STIM2	2.32997	7.94	membrane	TMhelix-only
ENSG00000109736.10	MFSD10	13.0391	24.81	membrane	TMhelix-only
ENSG00000109738.6	GLRB	5.13167	7.405	membrane	SignalP-TM
ENSG00000109805.5	NCAPG	0.426136	17.6	cytosolic	cyt_notsig
ENSG00000109854.9	HTATIP2	0.236534	73.985	cytosolic	MitoCarta
ENSG00000109861.11	CTSC	4.29285	45.075	membrane	SignalP-noTM-only
ENSG00000109911.13	ELP4	0.293513	17.035	cytosolic	cyt_notsig
ENSG00000109919.5	MTCH2	0.057544	86.89	cytosolic	MitoCarta
ENSG00000109920.8	FNBP4	0.968039	32.54	cytosolic	cyt_notsig
ENSG00000109929.5	SC5D	12.8547	23.61	membrane	TMhelix-only
ENSG00000109971.9	HSPA8	1.09874	671.68	cytosolic	cyt_notsig
ENSG00000110046.8	ATG2A	4.36137	4.815	cytosolic	cyt_notsig
ENSG00000110048.7	OSBP	1.0101	14.355	cytosolic	cyt_notsig
ENSG00000110057.3	UNC93B1	6.72986	5.275	membrane	TMhelix-only
ENSG00000110066.10	SUV420H1	1.68204	9.215	cytosolic	cyt_notsig
ENSG00000110075.10	PPP6R3	0.763359	31.44	cytosolic	cyt_notsig
ENSG00000110107.4	PRPF19	1.63675	132.885	cytosolic	cyt_notsig
ENSG00000110108.5	TMEM109	0.388766	74.595	membrane	SignalP-TM
ENSG00000110218.4	PANX1	0.914634	6.56	membrane	TMhelix-only
ENSG00000110321.11	EIF4G2	0.952237	231.035	cytosolic	cyt_notsig
ENSG00000110328.5	GALNT18	1.94778	12.065	membrane	TMhelix-only
ENSG00000110344.5	UBE4A	2.92664	13.155	membrane	mem_notsig
ENSG00000110367.7	DDX6	2.32857	27.27	cytosolic	cyt_notsig
ENSG00000110427.10	KIAA1549L	8.7108	2.87	membrane	TMhelix-only
ENSG00000110435.7	PDHX	0.514367	28.19	cytosolic	MitoCarta
ENSG00000110492.11	MDK	0.0768749	175.61	membrane	SignalP-TM
ENSG00000110514.14	MADD	0.200401	14.97	cytosolic	cyt_notsig
ENSG00000110619.12	CARS	0.621118	25.76	cytosolic	cyt_notsig
ENSG00000110651.7	CD81	2.04746	193.41	membrane	TMhelix-only
ENSG00000110660.10	SLC35F2	3.48861	24.365	membrane	TMhelix-only
ENSG00000110700.2	RPS13	0.0172604	2751.97	cytosolic	cyt_notsig
ENSG00000110713.11	NUP98	1.66958	31.445	cytosolic	cyt_notsig
ENSG00000110717.6	NDUFS8	0.0661611	196.49	cytosolic	SignalP-noTM-only
ENSG00000110880.6	CORO1C	0.2067	70.15	cytosolic	cyt_notsig
ENSG00000110881.7	ASIC1	2.68605	20.29	membrane	mem_notsig
ENSG00000110911.10	SLC11A2	9.10966	29.09	membrane	TMhelix-only
ENSG00000110917.3	MLEC	0.672023	98.955	membrane	SignalP-TM
ENSG00000110955.4	ATP5B	0.641243	1062.78	cytosolic	MitoCarta
ENSG00000110958.11	PTGES3	0.043385	633.86	cytosolic	cyt_notsig
ENSG00000111142.9	METAP2	0.163708	97.735	cytosolic	cyt_notsig
ENSG00000111144.5	LTA4H	1.37511	143.625	cytosolic	cyt_notsig
ENSG00000111206.8	FOXM1	0.176263	59.57	cytosolic	cyt_notsig
ENSG00000111261.9	MANSC1	1.84978	8.92	membrane	SignalP-TM
ENSG00000111300.5	NAA25	0.67623	24.4	cytosolic	cyt_notsig
ENSG00000111358.9	GTF2H3	0.14561	58.375	cytosolic	cyt_notsig
ENSG00000111361.8	EIF2B1	0.109373	45.715	cytosolic	cyt_notsig
ENSG00000111371.11	SLC38A1	12.8229	53.615	membrane	TMhelix-only
ENSG00000111481.5	COPZ1	0.0426021	234.73	cytosolic	cyt_notsig
ENSG00000111530.8	CAND1	2.15157	62.28	cytosolic	cyt_notsig
ENSG00000111596.7	CNOT2	0.1745	42.98	cytosolic	cyt_notsig
ENSG00000111605.12	CPSF6	1.43535	45.285	cytosolic	cyt_notsig
ENSG00000111615.8	KRR1	0.544824	30.285	cytosolic	cyt_notsig
ENSG00000111640.10	GAPDH	0.0295943	3564.88	cytosolic	MitoCarta
ENSG00000111641.6	NOP2	0.156109	83.275	cytosolic	cyt_notsig
ENSG00000111642.10	CHD4	0.417271	82.68	cytosolic	cyt_notsig
ENSG00000111647.8	UHRF1BP1L	0.527148	9.485	cytosolic	cyt_notsig
ENSG00000111666.6	CHPT1	1.95455	83.395	membrane	TMhelix-only
ENSG00000111670.10	GNPTAB	0.320741	14.03	membrane	TMhelix-only
ENSG00000111674.4	ENO2	0.327835	48.805	cytosolic	cyt_notsig
ENSG00000111676.10	ATN1	5.08738	25.75	cytosolic	cyt_notsig
ENSG00000111678.6	C12orf57	0.0187134	347.345	cytosolic	cyt_notsig
ENSG00000111684.6	LPCAT3	7.36761	39.09	membrane	TMhelix-only
ENSG00000111711.5	GOLT1B	1.13224	34.445	membrane	TMhelix-only
ENSG00000111716.8	LDHB	0.359848	1821.6	cytosolic	MitoCarta
ENSG00000111726.8	CMAS	0.0439722	68.225	cytosolic	cyt_notsig
ENSG00000111731.8	C2CD5	0.188273	18.59	cytosolic	cyt_notsig
ENSG00000111880.11	RNGTT	0.837822	16.71	cytosolic	cyt_notsig
ENSG00000111885.5	MAN1A1	13.0519	18.12	membrane	TMhelix-only
ENSG00000111897.6	SERINC1	26.0058	62.39	membrane	SignalP-TM
ENSG00000111906.13	HDDC2	0.0182249	192.045	cytosolic	cyt_notsig
ENSG00000111911.5	HINT3	0.650492	28.44	cytosolic	MitoCarta
ENSG00000111962.7	UST	1.93752	12.645	membrane	TMhelix-only
ENSG00000112039.3	FANCE	0.689655	13.05	cytosolic	cyt_notsig
ENSG00000112062.6	MAPK14	0.677554	28.78	cytosolic	cyt_notsig
ENSG00000112078.9	KCTD20	0.0689085	36.28	cytosolic	cyt_notsig
ENSG00000112081.12	SRSF3	0.0619246	242.23	cytosolic	cyt_notsig
ENSG00000112096.12	SOD2	0.287376	71.335	cytosolic	MitoCarta
ENSG00000112118.13	MCM3	0.687285	184.785	cytosolic	cyt_notsig
ENSG00000112146.12	FBXO9	0.0761325	65.675	cytosolic	cyt_notsig
ENSG00000112149.5	CD83	3.08339	7.135	membrane	SignalP-TM
ENSG00000112245.6	PTP4A1	0.121623	78.11	cytosolic	cyt_notsig
ENSG00000112282.13	MED23	0.977995	8.18	cytosolic	cyt_notsig
ENSG00000112290.8	WASF1	0.443483	46.225	cytosolic	cyt_notsig
ENSG00000112294.8	ALDH5A1	0.800246	16.245	cytosolic	MitoCarta
ENSG00000112305.10	SMAP1	0.809249	17.3	cytosolic	cyt_notsig
ENSG00000112306.7	RPS12	0.00709733	2817.96	cytosolic	cyt_notsig
ENSG00000112308.8	C6orf62	0.16531	39.32	cytosolic	cyt_notsig
ENSG00000112312.5	GMNN	0.21622	127.185	cytosolic	cyt_notsig
ENSG00000112319.13	EYA4	0.352361	14.19	cytosolic	cyt_notsig
ENSG00000112335.10	SNX3	0.817858	103.93	cytosolic	cyt_notsig
ENSG00000112394.12	SLC16A10	14.2333	13.63	membrane	TMhelix-only
ENSG00000112414.10	GPR126	44.773	7.27	membrane	SignalP-TM
ENSG00000112419.10	PHACTR2	0.40858	9.79	cytosolic	cyt_notsig
ENSG00000112541.9	PDE10A	2.10325	5.23	cytosolic	cyt_notsig
ENSG00000112578.5	BYSL	0.153531	48.85	cytosolic	cyt_notsig
ENSG00000112592.8	TBP	0.254453	17.685	cytosolic	cyt_notsig
ENSG00000112640.10	PPP2R5D	0.354513	55.005	cytosolic	cyt_notsig
ENSG00000112655.11	PTK7	7.45222	44.215	membrane	SignalP-TM
ENSG00000112685.9	EXOC2	1.91748	20.6	cytosolic	cyt_notsig
ENSG00000112697.11	TMEM30A	13.0059	38.79	membrane	TMhelix-only
ENSG00000112715.16	VEGFA	0.155666	32.12	membrane	mem_notsig
ENSG00000112742.5	TTK	0.863724	20.84	cytosolic	cyt_notsig
ENSG00000112759.12	SLC29A1	15.626	74.875	membrane	TMhelix-only
ENSG00000112763.11	BTN2A1	0.394432	21.55	membrane	SignalP-TM
ENSG00000112837.12	TBX18	0.358938	13.93	cytosolic	cyt_notsig
ENSG00000112851.10	ERBB2IP	0.281928	17.735	cytosolic	cyt_notsig
ENSG00000112893.5	MAN2A1	6.53188	12.86	membrane	TMhelix-only
ENSG00000112977.11	DAP	0.285831	36.735	cytosolic	cyt_notsig
ENSG00000112984.7	KIF20A	1.15405	47.225	cytosolic	cyt_notsig
ENSG00000112992.12	NNT	0.678733	26.52	cytosolic	TMhelix-only
ENSG00000112996.5	MRPS30	0.380611	44.665	cytosolic	MitoCarta
ENSG00000113013.8	HSPA9	2.87523	176.16	cytosolic	MitoCarta
ENSG00000113048.12	MRPS27	0.104199	81.575	cytosolic	MitoCarta
ENSG00000113083.8	LOX	3.47705	7.19	membrane	SignalP-noTM-only
ENSG00000113141.11	IK	0.774688	61.315	cytosolic	cyt_notsig
ENSG00000113161.11	HMGCR	8.02792	22.92	membrane	TMhelix-only
ENSG00000113194.8	FAF2	2.55282	28.4	membrane	mem_notsig
ENSG00000113296.10	THBS4	4.06386	13.78	membrane	mem_notsig
ENSG00000113300.7	CNOT6	0.127088	27.54	cytosolic	cyt_notsig
ENSG00000113319.7	RASGRF2	4.78723	3.76	cytosolic	cyt_notsig
ENSG00000113328.14	CCNG1	0.0221423	270.975	cytosolic	cyt_notsig
ENSG00000113360.12	DROSHA	0.553191	47	cytosolic	cyt_notsig
ENSG00000113368.7	LMNB1	0.194146	136.495	cytosolic	cyt_notsig
ENSG00000113384.9	GOLPH3	0.110558	36.18	cytosolic	MitoCarta
ENSG00000113387.7	SUB1	0.0504105	208.29	cytosolic	cyt_notsig
ENSG00000113407.9	TARS	0.603822	125.865	cytosolic	MitoCarta
ENSG00000113441.11	LNPEP	26.0787	7.88	membrane	TMhelix-only
ENSG00000113504.15	SLC12A7	7.35931	4.62	membrane	TMhelix-only
ENSG00000113558.14	SKP1	0.0896708	819.665	cytosolic	cyt_notsig
ENSG00000113569.11	NUP155	3.21484	32.35	cytosolic	cyt_notsig
ENSG00000113575.5	PPP2CA	0.86191	81.215	cytosolic	cyt_notsig
ENSG00000113594.5	LIFR	35.7776	6.205	membrane	TMhelix-only
ENSG00000113615.8	SEC24A	2.61097	11.49	cytosolic	cyt_notsig
ENSG00000113621.10	TXNDC15	2.72546	35.04	membrane	SignalP-TM
ENSG00000113643.4	RARS	0.0746199	53.605	cytosolic	MitoCarta
ENSG00000113648.12	H2AFY	0.231988	228.46	cytosolic	cyt_notsig
ENSG00000113649.7	TCERG1	1.82032	55.21	cytosolic	cyt_notsig
ENSG00000113658.12	SMAD5	0.94946	34.23	cytosolic	cyt_notsig
ENSG00000113712.12	CSNK1A1	0.679063	78.785	cytosolic	cyt_notsig
ENSG00000113719.11	ERGIC1	0.366901	64.05	membrane	TMhelix-only
ENSG00000113810.11	SMC4	3.10332	25.94	cytosolic	cyt_notsig
ENSG00000113966.5	ARL6	0.305437	8.185	cytosolic	cyt_notsig
ENSG00000114030.8	KPNA1	0.335831	19.355	cytosolic	cyt_notsig
ENSG00000114054.9	PCCB	0.170213	58.75	cytosolic	SignalP-noTM-only
ENSG00000114126.13	TFDP2	0.218081	25.22	cytosolic	cyt_notsig
ENSG00000114346.9	ECT2	0.501002	24.95	cytosolic	cyt_notsig
ENSG00000114354.8	TFG	0.231893	64.685	cytosolic	cyt_notsig
ENSG00000114391.8	RPL24	0.01088	2711.39	cytosolic	cyt_notsig
ENSG00000114395.6	CYB561D2	0.304878	16.4	membrane	TMhelix-only
ENSG00000114416.13	FXR1	0.0735362	54.395	cytosolic	cyt_notsig
ENSG00000114439.14	BBX	0.534964	13.085	cytosolic	cyt_notsig
ENSG00000114446.4	IFT57	0.294802	32.225	cytosolic	cyt_notsig
ENSG00000114450.5	GNB4	0.522096	26.815	cytosolic	cyt_notsig
ENSG00000114544.11	SLC41A3	6.65111	34.28	membrane	TMhelix-only
ENSG00000114554.7	PLXNA1	20.8806	11.47	membrane	TMhelix-only
ENSG00000114573.5	ATP6V1A	0.989691	24.25	cytosolic	cyt_notsig
ENSG00000114631.10	PODXL2	4.16135	46.98	membrane	SignalP-TM
ENSG00000114646.5	CSPG5	16.3392	9.67	membrane	TMhelix-only
ENSG00000114650.14	SCAP	1.75789	25.03	membrane	TMhelix-only
ENSG00000114686.4	MRPL3	0.860728	151.035	cytosolic	MitoCarta
ENSG00000114742.9	WDR48	0.189514	23.745	cytosolic	cyt_notsig
ENSG00000114770.12	ABCC5	1.03627	12.545	membrane	TMhelix-only
ENSG00000114790.8	ARHGEF26	0.229095	13.095	cytosolic	cyt_notsig
ENSG00000114796.11	KLHL24	1.42857	6.3	cytosolic	cyt_notsig
ENSG00000114850.2	SSR3	7.23404	57.575	membrane	TMhelix-only
ENSG00000114867.15	EIF4G1	1.02979	181.105	cytosolic	cyt_notsig
ENSG00000114902.9	SPCS1	1.10112	161.2	membrane	TMhelix-only
ENSG00000114978.13	MOB1A	2.4439	52.58	cytosolic	cyt_notsig
ENSG00000114999.7	TTL	0.150956	29.81	cytosolic	cyt_notsig
ENSG00000115053.11	NCL	1.28336	434.795	cytosolic	cyt_notsig
ENSG00000115073.6	ACTR1B	0.168036	26.78	cytosolic	cyt_notsig
ENSG00000115084.8	SLC35F5	7.49134	15.885	membrane	TMhelix-only
ENSG00000115091.7	ACTR3	0.296898	63.995	cytosolic	cyt_notsig
ENSG00000115107.15	STEAP3	4.27764	18.585	membrane	TMhelix-only
ENSG00000115170.9	ACVR1	1.15607	4.325	membrane	SignalP-TM
ENSG00000115194.6	SLC30A3	8.24742	4.85	membrane	TMhelix-only
ENSG00000115207.9	GTF3C2	0.0924703	37.85	cytosolic	cyt_notsig
ENSG00000115211.11	EIF2B4	0.627977	23.09	cytosolic	cyt_notsig
ENSG00000115232.9	ITGA4	2.12061	7.545	membrane	SignalP-TM
ENSG00000115233.7	PSMD14	0.833523	65.985	cytosolic	cyt_notsig
ENSG00000115255.6	REEP6	3.49702	6.72	membrane	TMhelix-only
ENSG00000115286.15	NDUFS7	0.129737	146.45	cytosolic	MitoCarta
ENSG00000115307.12	AUP1	2.80075	61.055	membrane	TMhelix-only
ENSG00000115310.13	RTN4	2.69546	61.585	membrane	TMhelix-only
ENSG00000115339.9	GALNT3	1.57512	12.38	membrane	mem_notsig
ENSG00000115364.9	MRPL19	0.184869	35.16	cytosolic	MitoCarta
ENSG00000115365.7	LANCL1	0.843882	42.66	cytosolic	cyt_notsig
ENSG00000115368.5	WDR75	0.270936	20.3	cytosolic	cyt_notsig
ENSG00000115380.14	EFEMP1	6.87554	5.745	membrane	SignalP-noTM-only
ENSG00000115414.14	FN1	20.9359	14.425	membrane	SignalP-noTM-only
ENSG00000115419.8	GLS	0.148588	33.65	cytosolic	MitoCarta
ENSG00000115446.7	UNC50	2.30431	28.425	membrane	TMhelix-only
ENSG00000115457.5	IGFBP2	3.00373	64.42	membrane	mem_notsig
ENSG00000115484.10	CCT4	0.081444	263.985	cytosolic	cyt_notsig
ENSG00000115486.7	GGCX	1.50991	27.485	membrane	mem_notsig
ENSG00000115524.11	SF3B1	0.842105	78.375	cytosolic	cyt_notsig
ENSG00000115657.8	ABCB6	1.07459	7.91	membrane	TMhelix-only
ENSG00000115677.12	HDLBP	2.76417	170.395	cytosolic	cyt_notsig
ENSG00000115685.10	PPP1R7	0.120558	95.39	cytosolic	cyt_notsig
ENSG00000115758.8	ODC1	0.288013	151.035	cytosolic	cyt_notsig
ENSG00000115762.12	PLEKHB2	0.410762	24.345	cytosolic	cyt_notsig
ENSG00000115828.11	QPCT	12.4687	35.97	membrane	SignalP-noTM-only
ENSG00000115866.6	DARS	0.0953213	62.945	cytosolic	cyt_notsig
ENSG00000115875.14	SRSF7	0.22849	280.1	cytosolic	cyt_notsig
ENSG00000115884.6	SDC1	1.44763	17.615	membrane	SignalP-TM
ENSG00000115970.14	THADA	0.553403	9.035	cytosolic	cyt_notsig
ENSG00000116005.7	PCYOX1	3.61592	16.455	membrane	SignalP-noTM-only
ENSG00000116044.11	NFE2L2	1.51316	15.2	cytosolic	cyt_notsig
ENSG00000116106.7	EPHA4	2.71103	8.115	membrane	SignalP-TM
ENSG00000116120.8	FARSB	0.48792	63.535	cytosolic	cyt_notsig
ENSG00000116127.13	ALMS1	4.56432	6.025	cytosolic	cyt_notsig
ENSG00000116133.7	DHCR24	3.19685	81.33	membrane	TMhelix-only
ENSG00000116138.8	DNAJC16	6.39098	5.32	membrane	SignalP-TM
ENSG00000116171.12	SCP2	0.0154416	97.14	cytosolic	MitoCarta
ENSG00000116191.13	RALGPS2	1.29613	22.76	cytosolic	cyt_notsig
ENSG00000116209.7	TMEM59	2.04687	124.825	membrane	SignalP-TM
ENSG00000116221.11	MRPL37	0.561038	173.785	cytosolic	MitoCarta
ENSG00000116237.11	ICMT	1.50441	110.01	membrane	TMhelix-only
ENSG00000116260.12	QSOX1	7.53813	22.95	membrane	SignalP-noTM-only
ENSG00000116266.6	STXBP3	0.563449	20.41	cytosolic	cyt_notsig
ENSG00000116288.8	PARK7	0.0471645	530.06	cytosolic	MitoCarta
ENSG00000116406.14	EDEM3	2.78276	11.14	membrane	mem_notsig
ENSG00000116455.9	WDR77	0.0773885	71.07	cytosolic	cyt_notsig
ENSG00000116459.6	ATP5F1	0.229292	364.165	cytosolic	MitoCarta
ENSG00000116489.8	CAPZA1	0.300731	73.155	cytosolic	cyt_notsig
ENSG00000116521.6	SCAMP3	21.2637	67.58	membrane	TMhelix-only
ENSG00000116539.6	ASH1L	2.34899	5.96	cytosolic	cyt_notsig
ENSG00000116560.6	SFPQ	0.238503	259.955	cytosolic	cyt_notsig
ENSG00000116586.7	LAMTOR2	0.135204	107.245	cytosolic	cyt_notsig
ENSG00000116641.11	DOCK7	1.38348	11.565	cytosolic	cyt_notsig
ENSG00000116649.5	SRM	0.569744	150.945	cytosolic	cyt_notsig
ENSG00000116670.10	MAD2L2	0.155757	115.565	cytosolic	cyt_notsig
ENSG00000116675.11	DNAJC6	1.12523	13.775	cytosolic	cyt_notsig
ENSG00000116685.11	KIAA2013	1.01132	33.125	membrane	TMhelix-only
ENSG00000116698.16	SMG7	0.918318	31.035	cytosolic	cyt_notsig
ENSG00000116729.9	WLS	8.76674	86.235	membrane	TMhelix-only
ENSG00000116731.18	PRDM2	0.351759	9.95	cytosolic	cyt_notsig
ENSG00000116747.8	TROVE2	0.773794	19.385	cytosolic	cyt_notsig
ENSG00000116752.5	BCAS2	0.099269	55.405	cytosolic	cyt_notsig
ENSG00000116754.9	SRSF11	0.0690278	94.165	cytosolic	cyt_notsig
ENSG00000116786.7	PLEKHM2	0.363306	22.02	cytosolic	cyt_notsig
ENSG00000116815.11	CD58	7.23404	11.75	membrane	TMhelix-only
ENSG00000116830.7	TTF2	0.614855	20.33	cytosolic	cyt_notsig
ENSG00000116857.12	TMEM9	0.964838	123.855	membrane	SignalP-TM
ENSG00000116906.7	GNPAT	1.09175	69.155	cytosolic	cyt_notsig
ENSG00000116918.9	TSNAX	0.960291	77.06	cytosolic	cyt_notsig
ENSG00000116957.8	TBCE	0.344324	47.92	cytosolic	cyt_notsig
ENSG00000116962.10	NID1	29.0119	38.76	membrane	SignalP-noTM-only
ENSG00000116984.8	MTR	0.558867	13.42	cytosolic	cyt_notsig
ENSG00000117020.12	AKT3	0.772419	26.54	cytosolic	cyt_notsig
ENSG00000117114.15	LPHN2	4.02865	33.51	membrane	SignalP-TM
[truncated: 2,103 more rows]

## Sheet: Fig. 2a
gene_id	Symbol	normalized_TC_in_CDS	tpm_expression	localization	tsig
[truncated: 3,316 more rows]

[truncated: 79 more sheets: Fig. 2b, Fig. 2c, Fig. 2d, Fig, 3a, Fig. 3b, Fig. 3c, fig3d, Fig.3e, Fig. 3f, Fig. 3g, Fig. 3h, Fig. 3i middle, Fig. 3i right, Fig. 4a, Fig. 4b, Fig. 4c, Fig. 4d, Fig. 4e, Fig. 4f, Fig. 5a …]
